# Supplementary material for: Circular RNAs and their associations with breast cancer subtypes
Source: Oncotarget. 2016 Nov 5;7(49):80967–79. doi: 10.18632/oncotarget.13134 (PMC5348369; doi:10.18632/oncotarget.13134)
Supplement: Supplementary file 2 [file oncotarget-07-80967-s002.xlsx]

## Sheet: Sheet1
Supplementary File 1: circRNAs identified in tumor and normal breast cell lines
Chromosome	Genomic Start	Genomic Stop	Strand	Supporting reads	circRNA_ID	circRNA_Gene_Annotation	circRNA_Exon_Annotation	Exons_spanning_circRNA	Gene Symbol	cell line type
chrM	1689	5359	-	6	BT474_circ_000649	inter_gene	exon-exon_boundary	Start_E1;End_E1	MT-ND1;MT-ND2;MT-TI;MT-TL1;MT-TM;MT-TQ;MT-RNR2	Tumor
chrM	3310	3363	-	19	BT474_circ_000873	inter_gene	exon-exon_boundary	Start_E1;End_E1	MT-ND1;MT-TL1	Tumor
chr4	12642084	156378808	+	24	BT474_circ_001094	inter_gene	exon-exon_boundary	Start_E1;Start_E5;Start_E6;Start_E7;Start_E8;Start_E4;Start_E2;Start_E3;Start_E22;Start_E23;Start_E24;Start_E25;Start_E26;Start_E12;Start_E13;Start_E14;Start_E15;Start_E16;Start_E17;Start_E18;Start_E19;Start_E20;Start_E21;Start_E9;Start_E10;Start_E11;Start_E27;Start_E28;Start_E29;Start_E30;Start_E31;Start_E32;Start_E33;Start_E34;Start_E35;Start_E36;Start_E37;Start_E38;Start_E58;Start_E59;Start_E6…	HSP90AB2P;RAB28;LOC285547;LOC285548;NKX3-2;BOD1L;LOC152742;LOC441009;CPEB2;C1QTNF7;CC2D2A;FBXL5;FAM200B;BST1;CD38;FGFBP1;FGFBP2;PROM1;TAPT1;FLJ39653;LDB2;QDPR;CLRN2;LAP3;MED28;FAM184B;DCAF16;NCAPG;LCORL;SLIT2;SLIT2-IT1;MIR218-1;PACRGL;KCNIP4;KCNIP4-IT1;LOC100505912;GPR125;GBA3;MIR548AJ2;PPARGC1A;MIR573;DHX15;SOD3;CCDC149;LGI2;SEPSECS;LOC285540;PI4K2B;ZCCHC4;ANAPC4;SLC34A2;SEL1L3;C4orf52;RBPJ;CCKA…	Tumor
chrM	2224	13791	-	7	BT474_circ_001214	inter_gene	exon-exon_boundary	Start_E1;End_E1	MT-ATP6;MT-ATP8;MT-CO1;MT-CO2;MT-CO3;MT-ND1;MT-ND2;MT-ND3;MT-ND4;MT-ND4L;MT-ND5;MT-TD;MT-TG;MT-TH;MT-TI;MT-TK;MT-TL1;MT-TL2;MT-TM;MT-TR;MT-TS2;MT-TW;MT-TA;MT-TC;MT-TN;MT-TQ;MT-TS1;MT-TY;MT-RNR2	Tumor
chrM	3137	3225	+	8	BT474_circ_001972	inter_gene	exon-exon_boundary	Start_E1;End_E1	MT-TL1;MT-RNR2	Tumor
chrM	5368	14054	-	7	BT474_circ_002014	inter_gene	exon-exon_boundary	Start_E1;End_E1	MT-ATP6;MT-ATP8;MT-CO1;MT-CO2;MT-CO3;MT-ND3;MT-ND4;MT-ND4L;MT-ND5;MT-TD;MT-TG;MT-TH;MT-TK;MT-TL2;MT-TR;MT-TS2;MT-TW;MT-TA;MT-TC;MT-TN;MT-TS1;MT-TY;MT-ND2	Tumor
chrM	5129	11299	-	5	BT474_circ_002697	inter_gene	exon-exon_boundary	Start_E1;End_E1	MT-ATP6;MT-ATP8;MT-CO1;MT-CO2;MT-CO3;MT-ND3;MT-ND4;MT-ND4L;MT-TD;MT-TG;MT-TK;MT-TR;MT-TW;MT-TA;MT-TC;MT-TN;MT-TS1;MT-TY;MT-ND2	Tumor
chr1	569378	165575300	-	10	BT474_circ_004246	inter_gene	exon-exon_boundary	Start_E1;Start_E2;Start_E3;Start_E5;Start_E6;Start_E7;Start_E4;Start_E8;Start_E9;Start_E10;Start_E11;Start_E12;Start_E13;Start_E14;Start_E15;Start_E16;Start_E17;Start_E18;Start_E19;Start_E20;Start_E21;Start_E22;Start_E23;Start_E24;Start_E25;Start_E26;Start_E27;Start_E28;Start_E29;Start_E30;Start_E31;Start_E32;Start_E33;Start_E34;Start_E35;Start_E36;Start_E37;Start_E38;Start_E39;Start_E40;Start_E4…	OR4F16;OR4F29;OR4F3;LOC100133331;LOC100288069;LOC643837;LINC00115;FAM41C;SAMD11;LOC100130417;NOC2L;KLHL17;PLEKHN1;C1orf170;ISG15;HES4;AGRN;RNF223;C1orf159;LOC254099;MIR200A;MIR200B;MIR429;TTLL10;TNFRSF18;SDF4;TNFRSF4;B3GALT6;FAM132A;UBE2J2;SCNN1D;PUSL1;ACAP3;GLTPD1;CPSF3L;TAS1R3;DVL1;MXRA8;AURKAIP1;CCNL2;LOC148413;MRPL20;ANKRD65;TMEM88B;VWA1;ATAD3C;ATAD3B;ATAD3A;TMEM240;SSU72;C1orf233;MIB2;MMP23A…	Tumor
chr6	31238919	31324013	+	10	MCF10A_circ_000373	inter_gene	exon-exon_boundary	Start_E1;Start_E2;Start_E3;Start_E4;Start_E5;Start_E6;Start_E7;Start_E8;End_E1;End_E2;End_E3;End_E4;End_E5;End_E6;End_E7;End_E8;Start_I1;Start_I2;Start_I3;Start_I4;Start_I5;Start_I6;Start_I7;Start_I8;End_I8;End_I1;End_I2;End_I3;End_I4;End_I5;End_I6;End_I7	HLA-C;HLA-B	Normal
chr6	31238919	31324013	+	5	MDAMB231_circ_000305	inter_gene	exon-exon_boundary	Start_E1;Start_E2;Start_E3;Start_E4;Start_E5;Start_E6;Start_E7;Start_E8;End_E1;End_E2;End_E3;End_E4;End_E5;End_E6;End_E7;End_E8;Start_I1;Start_I2;Start_I3;Start_I4;Start_I5;Start_I6;Start_I7;Start_I8;End_I8;End_I1;End_I2;End_I3;End_I4;End_I5;End_I6;End_I7	HLA-C;HLA-B	Tumor
chr6	29910715	29974758	-	14	MDAMB231_circ_000669	inter_gene	exon-exon_boundary	Start_E3;Start_E4;Start_E5;Start_E6;Start_E7;Start_E8;Start_E1;Start_E2;End_E2;End_E3;End_E4;End_E5;End_E6;End_E7;End_E8;End_E1;Start_I1;Start_I3;Start_I4;Start_I5;Start_I6;Start_I7;Start_I8;Start_I2;End_I3;End_I4;End_I5;End_I6;End_I7;End_I8;End_I1;End_I2	HLA-A;HCG9;HLA-J;ZNRD1-AS1	Tumor
chrM	3137	3225	+	20	ZR751_circ_000880	inter_gene	exon-exon_boundary	Start_E1;End_E1	MT-TL1;MT-RNR2	Tumor
chrM	3310	3363	-	7	ZR751_circ_001722	inter_gene	exon-exon_boundary	Start_E1;End_E1	MT-ND1;MT-TL1	Tumor
chr9	128419929	128706531	-	6	ZR751_circ_002216	inter_gene	exon-exon_boundary	Start_E3;Start_E4;Start_E2;Start_E1;Start_E5;End_E3;End_E4;End_E2;End_E1;End_E5;Start_I3;Start_I4;Start_I2;Start_I1;Start_I5;End_I2;End_I3;End_I1;End_I4	MAPKAP1;PBX3	Tumor
chrM	10751	10923	-	7	ZR751_circ_002486	inter_gene	exon-exon_boundary	Start_E1;End_E1	MT-ND4;MT-ND4L	Tumor
chr6	30655927	30655996	+	5	BT20_circ_000023	intra_gene	within_exon	E4	NRM	Tumor
chrX	53458935	53459007	-	7	BT20_circ_000884	intra_gene	exon-exon_boundary	End_E4;Start_I4;E4	HSD17B10	Tumor
chr22	36690137	36690200	-	50	BT20_circ_001564	intra_gene	exon-exon_boundary	End_E28;Start_I28;E28	MYH9	Tumor
chr2	231683735	231683926	-	5	BT474_circ_000160	intra_gene	within_exon	E9	CAB39	Tumor
chr14	67831607	67831667	-	7	BT474_circ_001261	intra_gene	within_exon	E2	EIF2S1	Tumor
chr1	35653602	35653659	-	7	BT474_circ_001801	intra_gene	within_exon	E7	SFPQ	Tumor
chr17	37076105	37076166	+	7	BT474_circ_003184	intra_gene	within_exon	E7	LASP1	Tumor
chr1	230975568	230979127	+	6	MCF10A_circ_000485	intra_gene	exon-exon_boundary	Start_E6;Start_E4;End_E5;End_E3;Start_I4;End_I4	C1orf198	Normal
chr17	48269843	48270035	-	14	MCF10A_circ_000698	intra_gene	exon-exon_boundary	Start_E29;End_E28;End_E29;Start_I28;Start_I29;End_I28	COL1A1	Normal
chr11	309205	309273	-	9	MCF10A_circ_000742	intra_gene	within_exon	E2	IFITM2	Normal
chr15	39884800	39884914	-	5	MCF10A_circ_000838	intra_gene	within_exon	E17	THBS1	Normal
chr16	2812211	2812277	+	8	MCF7_circ_000084	intra_gene	within_exon	E11	SRRM2	Tumor
chr14	102466325	102500789	+	12	MCF7_circ_000595	intra_gene	exon-exon_boundary	Start_E17;Start_E18;Start_E19;Start_E20;Start_E21;Start_E22;Start_E23;Start_E24;Start_E25;Start_E26;Start_E27;Start_E28;Start_E29;Start_E30;Start_E31;Start_E32;Start_E33;Start_E34;Start_E35;Start_E36;Start_E37;Start_E38;Start_E39;Start_E40;Start_E41;Start_E42;Start_E43;Start_E44;Start_E45;Start_E46;Start_E47;Start_E48;Start_E49;Start_E50;Start_E51;Start_E52;Start_E53;Start_E54;Start_E55;Start_E56…	DYNC1H1	Tumor
chr22	36690137	36690200	-	8	MCF7_circ_000891	intra_gene	exon-exon_boundary	End_E28;Start_I28;E28	MYH9	Tumor
chr10	81113782	81113979	-	10	MCF7_circ_000987	intra_gene	within_exon	E6	PPIF	Tumor
chr12	13066344	13066395	-	7	MCF7_circ_001254	intra_gene	within_exon	E4	GPRC5A	Tumor
chr7	73151347	73151419	+	7	MCF7_circ_001514	intra_gene	within_exon	E4;E5	ABHD11	Tumor
chr6	30655927	30655996	+	9	MDAMB231_circ_000018	intra_gene	within_exon	E4	NRM	Tumor
chr12	56119596	56119648	-	6	MDAMB231_circ_000282	intra_gene	exon-exon_boundary	End_E7;Start_I7;E7	CD63	Tumor
chrX	1508383	1508509	+	5	MDAMB231_circ_000293	intra_gene	within_exon	E2	SLC25A6	Tumor
chr22	36690137	36690200	-	37	MDAMB231_circ_000567	intra_gene	exon-exon_boundary	End_E28;Start_I28;E28	MYH9	Tumor
chrX	48887890	48887949	+	5	MDAMB231_circ_000940	intra_gene	within_exon	E10	TFE3	Tumor
chr14	70835579	70835639	-	5	MDAMB468_circ_000226	intra_gene	within_exon	E4	SYNJ2BP	Tumor
chr3	128344716	128344806	-	5	MDAMB468_circ_001119	intra_gene	exon-exon_boundary	End_E7;Start_I7;E7	RPN1	Tumor
chr22	36690137	36690200	-	8	MDAMB468_circ_001251	intra_gene	exon-exon_boundary	End_E28;Start_I28;E28	MYH9	Tumor
chr17	27419923	27419974	+	5	MDAMB468_circ_001616	intra_gene	within_exon	E33	MYO18A	Tumor
chr11	65829433	65830519	-	5	MDAMB468_circ_001686	intra_gene	exon-exon_boundary	Start_E17;End_E16;Start_I17;End_I17	SF3B2	Tumor
chrX	1508383	1508509	+	10	T47D_circ_000360	intra_gene	within_exon	E2	SLC25A6	Tumor
chr7	73151347	73151419	+	5	T47D_circ_001091	intra_gene	within_exon	E4;E5	ABHD11	Tumor
chr18	33689452	33689505	-	5	ZR751_circ_000024	intra_gene	within_exon	E10	SLC39A6	Tumor
chr2	231683735	231683926	-	6	ZR751_circ_000426	intra_gene	within_exon	E9	CAB39	Tumor
chr10	102123557	102123623	+	5	ZR751_circ_000471	intra_gene	within_exon	E6	SCD	Tumor
chr7	26233218	26233314	-	5	ZR751_circ_000705	intra_gene	exon-exon_boundary	Start_E8;Start_E9;End_I8;E8;E9	HNRNPA2B1	Tumor
chr1	150547533	150547700	-	6	ZR751_circ_001185	intra_gene	within_exon	E4;E3;E2	MCL1	Tumor
chr16	69744834	69745001	-	5	ZR751_circ_001287	intra_gene	within_exon	E6;E5	NQO1	Tumor
chr22	36690137	36690200	-	11	ZR751_circ_001566	intra_gene	exon-exon_boundary	End_E28;Start_I28;E28	MYH9	Tumor
chr6	31601374	31601424	+	7	ZR751_circ_001641	intra_gene	exon-exon_boundary	End_E17;Start_I17;E17	PRRC2A	Tumor
chr20	57485406	57485456	+	5	ZR751_circ_002372	intra_gene	exon-exon_boundary	End_E12;End_E11;Start_I12;E12;E11	GNAS	Tumor
chr1	155160713	155160799	+	5	ZR751_circ_002672	intra_gene	exon-exon_boundary	Start_E3;E4;E3	MUC1	Tumor
chr2	232320111	232320174	-	6	ZR751_circ_003118	intra_gene	exon-exon_boundary	End_E13;Start_I13;E13	NCL	Tumor
chrM	2821	2880	-	6	BT20_circ_000678	NA	NA	NA	NA	Tumor
chrM	3603	3683	-	8	BT20_circ_001032	NA	NA	NA	NA	Tumor
chrM	3597	3677	-	15	BT20_circ_001461	NA	NA	NA	NA	Tumor
chrM	10842	10923	-	7	BT474_circ_000049	NA	NA	NA	NA	Tumor
chrM	3597	3741	-	8	BT474_circ_000361	NA	NA	NA	NA	Tumor
chrM	5368	5462	-	6	BT474_circ_000447	NA	NA	NA	NA	Tumor
chrM	10849	10954	-	5	BT474_circ_000607	NA	NA	NA	NA	Tumor
chrM	2821	2985	-	18	BT474_circ_000734	NA	NA	NA	NA	Tumor
chrM	13845	13998	-	8	BT474_circ_000900	NA	NA	NA	NA	Tumor
chrM	10923	11038	-	5	BT474_circ_001008	NA	NA	NA	NA	Tumor
chrM	1714	1918	-	20	BT474_circ_001047	NA	NA	NA	NA	Tumor
chrM	3597	3677	-	19	BT474_circ_001085	NA	NA	NA	NA	Tumor
chrM	1689	1894	-	7	BT474_circ_001135	NA	NA	NA	NA	Tumor
chrM	8926	9088	-	9	BT474_circ_001258	NA	NA	NA	NA	Tumor
chrM	10845	10903	-	7	BT474_circ_001308	NA	NA	NA	NA	Tumor
chrM	2349	2453	+	92	BT474_circ_001325	NA	NA	NA	NA	Tumor
chrM	15327	15402	-	8	BT474_circ_002403	NA	NA	NA	NA	Tumor
chrM	11512	11577	-	6	BT474_circ_002516	NA	NA	NA	NA	Tumor
chrM	15526	15640	-	8	BT474_circ_002561	NA	NA	NA	NA	Tumor
chrM	10184	10256	-	11	BT474_circ_002773	NA	NA	NA	NA	Tumor
chrM	2821	2880	-	25	BT474_circ_002841	NA	NA	NA	NA	Tumor
chrM	10090	10144	-	26	BT474_circ_002966	NA	NA	NA	NA	Tumor
chrM	3603	3683	-	17	BT474_circ_003101	NA	NA	NA	NA	Tumor
chrM	4043	4181	-	5	BT474_circ_003134	NA	NA	NA	NA	Tumor
chrM	10090	10164	-	81	BT474_circ_003255	NA	NA	NA	NA	Tumor
chrM	8926	9030	-	8	BT474_circ_003446	NA	NA	NA	NA	Tumor
chrM	5308	5368	-	11	BT474_circ_003478	NA	NA	NA	NA	Tumor
chrM	3597	3647	-	10	BT474_circ_003546	NA	NA	NA	NA	Tumor
chrM	8920	8997	+	5	BT474_circ_003722	NA	NA	NA	NA	Tumor
chrM	10544	10604	-	5	BT474_circ_003760	NA	NA	NA	NA	Tumor
chrM	10148	10256	-	45	BT474_circ_003786	NA	NA	NA	NA	Tumor
chrM	3629	3819	-	6	BT474_circ_004096	NA	NA	NA	NA	Tumor
chrM	10128	10256	-	5	BT474_circ_004160	NA	NA	NA	NA	Tumor
chrM	2624	2793	-	20	BT474_circ_004319	NA	NA	NA	NA	Tumor
chrM	13417	13498	+	6	MCF10A_circ_000246	NA	NA	NA	NA	Normal
chrM	3597	3741	-	5	MCF10A_circ_000437	NA	NA	NA	NA	Normal
chrM	3597	3677	-	33	MCF10A_circ_000697	NA	NA	NA	NA	Normal
chrM	3603	3683	-	6	MCF10A_circ_000885	NA	NA	NA	NA	Normal
chrM	2821	2880	-	10	MCF7_circ_000778	NA	NA	NA	NA	Tumor
chrM	3603	3683	-	9	MCF7_circ_001175	NA	NA	NA	NA	Tumor
chrM	3597	3677	-	30	MCF7_circ_001696	NA	NA	NA	NA	Tumor
chrM	3597	3647	-	6	MDAMB231_circ_000062	NA	NA	NA	NA	Tumor
chrM	3603	3683	-	9	MDAMB231_circ_000744	NA	NA	NA	NA	Tumor
chrM	3597	3677	-	16	MDAMB231_circ_001023	NA	NA	NA	NA	Tumor
chrM	10845	10903	-	5	MDAMB468_circ_000305	NA	NA	NA	NA	Tumor
chrM	2349	2453	+	25	MDAMB468_circ_000352	NA	NA	NA	NA	Tumor
chrM	10544	10604	-	7	MDAMB468_circ_001260	NA	NA	NA	NA	Tumor
chrM	3597	3677	-	12	MDAMB468_circ_001283	NA	NA	NA	NA	Tumor
chrM	10090	10144	-	17	MDAMB468_circ_001328	NA	NA	NA	NA	Tumor
chrM	13938	14066	-	6	MDAMB468_circ_001605	NA	NA	NA	NA	Tumor
chrM	3603	3683	-	14	MDAMB468_circ_001629	NA	NA	NA	NA	Tumor
chrM	2624	2793	-	9	MDAMB468_circ_001802	NA	NA	NA	NA	Tumor
chrM	11217	11293	-	8	MDAMB468_circ_001852	NA	NA	NA	NA	Tumor
chrM	10090	10164	-	17	MDAMB468_circ_001949	NA	NA	NA	NA	Tumor
chrM	3597	3647	-	6	T47D_circ_000072	NA	NA	NA	NA	Tumor
chrM	3603	3683	-	6	T47D_circ_000846	NA	NA	NA	NA	Tumor
chrM	3597	3677	-	39	T47D_circ_001203	NA	NA	NA	NA	Tumor
chrM	2349	2453	+	39	ZR751_circ_000461	NA	NA	NA	NA	Tumor
chrM	10148	10256	-	24	ZR751_circ_000865	NA	NA	NA	NA	Tumor
chrM	2821	2880	-	19	ZR751_circ_001380	NA	NA	NA	NA	Tumor
chrM	10842	10903	-	10	ZR751_circ_001532	NA	NA	NA	NA	Tumor
chrM	10544	10604	-	8	ZR751_circ_001576	NA	NA	NA	NA	Tumor
chrM	3597	3677	-	17	ZR751_circ_001616	NA	NA	NA	NA	Tumor
chrM	5368	5474	-	6	ZR751_circ_001617	NA	NA	NA	NA	Tumor
chrM	13977	14124	-	5	ZR751_circ_001787	NA	NA	NA	NA	Tumor
chrM	13854	14023	-	5	ZR751_circ_001922	NA	NA	NA	NA	Tumor
chrM	9416	9469	-	5	ZR751_circ_002048	NA	NA	NA	NA	Tumor
chrM	3603	3683	-	9	ZR751_circ_002084	NA	NA	NA	NA	Tumor
chrM	2624	2793	-	23	ZR751_circ_002304	NA	NA	NA	NA	Tumor
chrM	11217	11293	-	10	ZR751_circ_002360	NA	NA	NA	NA	Tumor
chrM	10090	10164	-	41	ZR751_circ_002461	NA	NA	NA	NA	Tumor
chrM	9042	9111	-	6	ZR751_circ_003079	NA	NA	NA	NA	Tumor
chrM	5308	5368	-	11	ZR751_circ_003099	NA	NA	NA	NA	Tumor
