# Supplementary material for: Circular RNAs and their associations with breast cancer subtypes
Source: Oncotarget. 2016 Nov 5;7(49):80967–79. doi: 10.18632/oncotarget.13134 (PMC5348369; doi:10.18632/oncotarget.13134)
Supplement: Supplementary file 3 [file oncotarget-07-80967-s003.xlsx]

## Sheet: Sheet1
Supplementary File 2: Tumor, normal-adjacent and tumor-specific circRNAs identified in Estrogen Receptor positive (ER+) TCGA breast samples
Chromosome	Genomic Start	Genomic Stop	Number of samples supporting the circRNA	Average expression/number of supporting reads	TCGA sample IDs	Breast Subtype	circRNA_Gene_Annotation	circRNA_Exon_Annotation	Exons_spanning_circRNA	Gene Symbol	circRNA type
chr11	77784052	77784124	271	2.53137	TCGA-A1-A0SB-01A-11R-A144-07;TCGA-A1-A0SD-01A-11R-A115-07;TCGA-A1-A0SE-01A-11R-A084-07;TCGA-A1-A0SF-01A-11R-A144-07;TCGA-A1-A0SG-01A-11R-A144-07;TCGA-A1-A0SH-01A-11R-A084-07;TCGA-A1-A0SI-01A-11R-A144-07;TCGA-A1-A0SJ-01A-11R-A084-07;TCGA-A1-A0SQ-01A-21R-A144-07;TCGA-A2-A04N-01A-11R-A115-07;TCGA-A2-A04R-01A-41R-A109-07;TCGA-A2-A04V-01A-21R-A034-07;TCGA-A2-A0CL-01A-11R-A115-07;TCGA-A2-A0CO-01A-13R-A…	ER+	inter_gene	exon-exon_boundary	Start_E2;End_E2;Start_I2;E2	NDUFC2;NDUFC2-KCTD14	Tumor
chr12	15095126	15095229	226	1.97345	TCGA-A1-A0SB-01A-11R-A144-07;TCGA-A1-A0SD-01A-11R-A115-07;TCGA-A1-A0SE-01A-11R-A084-07;TCGA-A1-A0SF-01A-11R-A144-07;TCGA-A1-A0SG-01A-11R-A144-07;TCGA-A2-A04N-01A-11R-A115-07;TCGA-A2-A04Y-01A-21R-A034-07;TCGA-A2-A0CK-01A-11R-A22K-07;TCGA-A2-A0CQ-01A-21R-A034-07;TCGA-A2-A0D3-01A-11R-A115-07;TCGA-A2-A0EM-01A-11R-A034-07;TCGA-A2-A0ER-01A-21R-A034-07;TCGA-A2-A0ES-01A-11R-A115-07;TCGA-A2-A0ET-01A-31R-A…	ER+	intra_gene	within_exon	E6	ARHGDIB	Tumor-Specific
chr3	185636155	185636215	167	1.40719	TCGA-A1-A0SB-01A-11R-A144-07;TCGA-A1-A0SD-01A-11R-A115-07;TCGA-A1-A0SE-01A-11R-A084-07;TCGA-A1-A0SF-01A-11R-A144-07;TCGA-A1-A0SH-01A-11R-A084-07;TCGA-A2-A04N-01A-11R-A115-07;TCGA-A2-A0CO-01A-13R-A22K-07;TCGA-A2-A0CQ-01A-21R-A034-07;TCGA-A2-A0CU-01A-12R-A034-07;TCGA-A2-A0CY-01A-12R-A034-07;TCGA-A2-A0ES-01A-11R-A115-07;TCGA-A2-A0EW-01A-21R-A115-07;TCGA-A2-A0T3-01A-21R-A115-07;TCGA-A2-A0T5-01A-21R-A…	ER+	intra_gene	exon-exon_boundary	Start_E7;Start_E8;End_E7;End_E8;Start_I8;End_I7;E7;E8	TRA2B	Tumor-Specific
chr17	7416940	7417150	97	1.41237	TCGA-A1-A0SB-01A-11R-A144-07;TCGA-A1-A0SD-01A-11R-A115-07;TCGA-A1-A0SE-01A-11R-A084-07;TCGA-A1-A0SF-01A-11R-A144-07;TCGA-A1-A0SI-01A-11R-A144-07;TCGA-A2-A0CV-01A-31R-A115-07;TCGA-A2-A0CW-01A-21R-A115-07;TCGA-A2-A0D4-01A-11R-A00Z-07;TCGA-A2-A0EN-01A-13R-A084-07;TCGA-A2-A0EO-01A-11R-A034-07;TCGA-A2-A0ET-01A-31R-A034-07;TCGA-A2-A0EV-01A-11R-A034-07;TCGA-A2-A0SW-01A-11R-A084-07;TCGA-A2-A0T4-01A-31R-A…	ER+	intra_gene	within_exon	E29	POLR2A	Tumor
chr2	42577809	131821530	199	1.69347	TCGA-A1-A0SB-01A-11R-A144-07;TCGA-A1-A0SD-01A-11R-A115-07;TCGA-A1-A0SE-01A-11R-A084-07;TCGA-A1-A0SF-01A-11R-A144-07;TCGA-A1-A0SJ-01A-11R-A084-07;TCGA-A2-A04N-01A-11R-A115-07;TCGA-A2-A04R-01A-41R-A109-07;TCGA-A2-A0CK-01A-11R-A22K-07;TCGA-A2-A0CL-01A-11R-A115-07;TCGA-A2-A0CO-01A-13R-A22K-07;TCGA-A2-A0CQ-01A-21R-A034-07;TCGA-A2-A0CR-01A-11R-A22K-07;TCGA-A2-A0CT-01A-31R-A056-07;TCGA-A2-A0CU-01A-12R-A…	ER+	inter_gene	exon-exon_boundary	Start_E2;Start_E3;Start_E1;Start_E4;Start_E5;Start_E6;Start_E7;Start_E8;Start_E9;Start_E10;Start_E11;Start_E12;Start_E13;Start_E14;Start_E37;Start_E38;Start_E35;Start_E36;Start_E32;Start_E33;Start_E34;Start_E31;Start_E30;Start_E29;Start_E27;Start_E28;Start_E26;Start_E25;Start_E23;Start_E24;Start_E22;Start_E20;Start_E21;Start_E15;Start_E16;Start_E17;Start_E18;Start_E19;Start_E44;Start_E45;Start_E4…	COX7A2L;KCNG3;MTA3;OXER1;HAAO;LOC100129726;THADA;ZFP36L2;PLEKHH2;LOC728819;DYNC2LI1;ABCG5;ABCG8;LRPPRC;PPM1B;SLC3A1;PREPL;CAMKMT;MIR548AD;SIX3;SIX2;UNQ6975;SRBD1;PRKCE;EPAS1;LOC388946;ATP6V1E2;RHOQ;PIGF;CRIPT;SOCS5;LOC388948;LOC100134259;MCFD2;TTC7A;C2orf61;CALM2;EPCAM;MIR559;MSH2;KCNK12;MSH6;FBXO11;FOXN2;PPP1R21;STON1;STON1-GTF2A1L;GTF2A1L;LHCGR;FSHR;NRXN1;ASB3;GPR75-ASB3;CHAC2;ERLEC1;GPR75;MIR3…	Tumor
chr1	2327246	2327310	218	1.87615	TCGA-A1-A0SB-01A-11R-A144-07;TCGA-A1-A0SD-01A-11R-A115-07;TCGA-A1-A0SE-01A-11R-A084-07;TCGA-A1-A0SG-01A-11R-A144-07;TCGA-A1-A0SH-01A-11R-A084-07;TCGA-A1-A0SI-01A-11R-A144-07;TCGA-A1-A0SJ-01A-11R-A084-07;TCGA-A1-A0SQ-01A-21R-A144-07;TCGA-A2-A04N-01A-11R-A115-07;TCGA-A2-A04R-01A-41R-A109-07;TCGA-A2-A04V-01A-21R-A034-07;TCGA-A2-A04Y-01A-21R-A034-07;TCGA-A2-A0CL-01A-11R-A115-07;TCGA-A2-A0CP-01A-11R-A…	ER+	intra_gene	exon-exon_boundary	End_E2;Start_I3;E2	RER1	Tumor-Specific
chr7	94029514	94029577	155	2.22581	TCGA-A1-A0SB-01A-11R-A144-07;TCGA-A1-A0SD-01A-11R-A115-07;TCGA-A1-A0SE-01A-11R-A084-07;TCGA-A1-A0SG-01A-11R-A144-07;TCGA-A1-A0SH-01A-11R-A084-07;TCGA-A1-A0SI-01A-11R-A144-07;TCGA-A1-A0SJ-01A-11R-A084-07;TCGA-A2-A04N-01A-11R-A115-07;TCGA-A2-A04V-01A-21R-A034-07;TCGA-A2-A0CQ-01A-21R-A034-07;TCGA-A2-A0CU-01A-12R-A034-07;TCGA-A2-A0CZ-01A-11R-A034-07;TCGA-A2-A0D3-01A-11R-A115-07;TCGA-A2-A0EM-01A-11R-A…	ER+	intra_gene	exon-exon_boundary	Start_E5;End_I5;E5	COL1A2	Tumor
chr19	50001259	50002838	237	1.827	TCGA-A1-A0SB-01A-11R-A144-07;TCGA-A1-A0SD-01A-11R-A115-07;TCGA-A1-A0SE-01A-11R-A084-07;TCGA-A1-A0SG-01A-11R-A144-07;TCGA-A1-A0SH-01A-11R-A084-07;TCGA-A1-A0SQ-01A-21R-A144-07;TCGA-A2-A04N-01A-11R-A115-07;TCGA-A2-A04V-01A-21R-A034-07;TCGA-A2-A04Y-01A-21R-A034-07;TCGA-A2-A0CK-01A-11R-A22K-07;TCGA-A2-A0CO-01A-13R-A22K-07;TCGA-A2-A0CQ-01A-21R-A034-07;TCGA-A2-A0CR-01A-11R-A22K-07;TCGA-A2-A0CY-01A-12R-A…	ER+	intra_gene	exon-exon_boundary	Start_E5;End_E4;Start_I5;End_I5	RPS11	Tumor
chr7	94029526	94029589	202	2.40594	TCGA-A1-A0SB-01A-11R-A144-07;TCGA-A1-A0SD-01A-11R-A115-07;TCGA-A1-A0SE-01A-11R-A084-07;TCGA-A1-A0SG-01A-11R-A144-07;TCGA-A1-A0SI-01A-11R-A144-07;TCGA-A1-A0SJ-01A-11R-A084-07;TCGA-A2-A04R-01A-41R-A109-07;TCGA-A2-A04V-01A-21R-A034-07;TCGA-A2-A0CO-01A-13R-A22K-07;TCGA-A2-A0CT-01A-31R-A056-07;TCGA-A2-A0CU-01A-12R-A034-07;TCGA-A2-A0CV-01A-31R-A115-07;TCGA-A2-A0CZ-01A-11R-A034-07;TCGA-A2-A0D3-01A-11R-A…	ER+	intra_gene	exon-exon_boundary	End_E5;Start_I6;E5	COL1A2	Tumor
chr1	182352916	182353065	123	1.46341	TCGA-A1-A0SB-01A-11R-A144-07;TCGA-A1-A0SD-01A-11R-A115-07;TCGA-A1-A0SE-01A-11R-A084-07;TCGA-A1-A0SG-01A-11R-A144-07;TCGA-A1-A0SQ-01A-21R-A144-07;TCGA-A2-A04N-01A-11R-A115-07;TCGA-A2-A0CO-01A-13R-A22K-07;TCGA-A2-A0CP-01A-11R-A034-07;TCGA-A2-A0CQ-01A-21R-A034-07;TCGA-A2-A0CS-01A-11R-A115-07;TCGA-A2-A0D3-01A-11R-A115-07;TCGA-A2-A0EN-01A-13R-A084-07;TCGA-A2-A0EW-01A-21R-A115-07;TCGA-A2-A0SU-01A-11R-A…	ER+	intra_gene	within_exon	E7;E8	GLUL	Tumor
chr17	8942150	48263270	183	1.79235	TCGA-A1-A0SB-01A-11R-A144-07;TCGA-A1-A0SD-01A-11R-A115-07;TCGA-A1-A0SE-01A-11R-A084-07;TCGA-A1-A0SH-01A-11R-A084-07;TCGA-A1-A0SI-01A-11R-A144-07;TCGA-A2-A04N-01A-11R-A115-07;TCGA-A2-A04R-01A-41R-A109-07;TCGA-A2-A04V-01A-21R-A034-07;TCGA-A2-A0CL-01A-11R-A115-07;TCGA-A2-A0CU-01A-12R-A034-07;TCGA-A2-A0CV-01A-31R-A115-07;TCGA-A2-A0CW-01A-21R-A115-07;TCGA-A2-A0CZ-01A-11R-A034-07;TCGA-A2-A0D4-01A-11R-A…	ER+	inter_gene	exon-exon_boundary	Start_E3;Start_E4;Start_E5;Start_E6;Start_E7;Start_E8;Start_E1;Start_E2;Start_E9;Start_E10;Start_E11;Start_E12;Start_E13;Start_E14;Start_E15;Start_E38;Start_E39;Start_E40;Start_E41;Start_E26;Start_E27;Start_E28;Start_E29;Start_E30;Start_E31;Start_E32;Start_E33;Start_E34;Start_E35;Start_E36;Start_E37;Start_E19;Start_E20;Start_E21;Start_E22;Start_E23;Start_E24;Start_E25;Start_E16;Start_E17;Start_E1…	NTN1;STX8;WDR16;USP43;DHRS7C;GLP2R;RCVRN;GAS7;MYH13;MYH8;MYH4;MYH1;MYH2;MYH3;SCO1;C17orf48;TMEM220;LOC100289255;PIRT;SHISA6;DNAH9;ZNF18;MAP2K4;MIR744;FLJ34690;MYOCD;ARHGAP44;ELAC2;HS3ST3A1;CDRT15P1;COX10;CDRT15;HS3ST3B1;MGC12916;CDRT7;PMP22;MIR4731;TEKT3;CDRT4;FAM18B2-CDRT4;FAM18B2;CDRT1;TRIM16;ZNF286A;TBC1D26;CDRT15P2;MEIS3P1;ADORA2B;ZSWIM7;TTC19;NCOR1;PIGL;MIR1288;CENPV;UBB;TRPV2;C17orf76-AS1;S…	Tumor
chr22	36680490	36681183	184	1.69565	TCGA-A1-A0SB-01A-11R-A144-07;TCGA-A1-A0SD-01A-11R-A115-07;TCGA-A1-A0SE-01A-11R-A084-07;TCGA-A1-A0SH-01A-11R-A084-07;TCGA-A1-A0SI-01A-11R-A144-07;TCGA-A2-A0CL-01A-11R-A115-07;TCGA-A2-A0CT-01A-31R-A056-07;TCGA-A2-A0CU-01A-12R-A034-07;TCGA-A2-A0CW-01A-21R-A115-07;TCGA-A2-A0EM-01A-11R-A034-07;TCGA-A2-A0EN-01A-13R-A084-07;TCGA-A2-A0EO-01A-11R-A034-07;TCGA-A2-A0ER-01A-21R-A034-07;TCGA-A2-A0EV-01A-11R-A…	ER+	intra_gene	exon-exon_boundary	Start_E39;End_E38;Start_I38;End_I38	MYH9	Tumor-Specific
chr5	179156363	179156432	184	1.51087	TCGA-A1-A0SB-01A-11R-A144-07;TCGA-A1-A0SD-01A-11R-A115-07;TCGA-A1-A0SE-01A-11R-A084-07;TCGA-A1-A0SI-01A-11R-A144-07;TCGA-A1-A0SJ-01A-11R-A084-07;TCGA-A1-A0SQ-01A-21R-A144-07;TCGA-A2-A04R-01A-41R-A109-07;TCGA-A2-A0CK-01A-11R-A22K-07;TCGA-A2-A0CT-01A-31R-A056-07;TCGA-A2-A0CU-01A-12R-A034-07;TCGA-A2-A0D3-01A-11R-A115-07;TCGA-A2-A0EM-01A-11R-A034-07;TCGA-A2-A0ER-01A-21R-A034-07;TCGA-A2-A0ET-01A-31R-A…	ER+	intra_gene	within_exon	E15	CANX	Tumor-Specific
chr18	33689452	33689505	217	2.41475	TCGA-A1-A0SB-01A-11R-A144-07;TCGA-A1-A0SD-01A-11R-A115-07;TCGA-A1-A0SE-01A-11R-A084-07;TCGA-A1-A0SJ-01A-11R-A084-07;TCGA-A1-A0SQ-01A-21R-A144-07;TCGA-A2-A04R-01A-41R-A109-07;TCGA-A2-A04Y-01A-21R-A034-07;TCGA-A2-A0CP-01A-11R-A034-07;TCGA-A2-A0CQ-01A-21R-A034-07;TCGA-A2-A0CS-01A-11R-A115-07;TCGA-A2-A0CV-01A-31R-A115-07;TCGA-A2-A0CW-01A-21R-A115-07;TCGA-A2-A0CY-01A-12R-A034-07;TCGA-A2-A0D3-01A-11R-A…	ER+	intra_gene	within_exon	E10	SLC39A6	Tumor-Specific
chr1	38274801	38274854	211	1.56398	TCGA-A1-A0SB-01A-11R-A144-07;TCGA-A1-A0SD-01A-11R-A115-07;TCGA-A1-A0SE-01A-11R-A084-07;TCGA-A1-A0SQ-01A-21R-A144-07;TCGA-A2-A04R-01A-41R-A109-07;TCGA-A2-A04V-01A-21R-A034-07;TCGA-A2-A04Y-01A-21R-A034-07;TCGA-A2-A0CP-01A-11R-A034-07;TCGA-A2-A0CQ-01A-21R-A034-07;TCGA-A2-A0CR-01A-11R-A22K-07;TCGA-A2-A0CT-01A-31R-A056-07;TCGA-A2-A0CU-01A-12R-A034-07;TCGA-A2-A0CZ-01A-11R-A034-07;TCGA-A2-A0D3-01A-11R-A…	ER+	intra_gene	within_exon	E3	C1orf122	Tumor
chr5	151051188	151052764	97	1.68041	TCGA-A1-A0SB-01A-11R-A144-07;TCGA-A1-A0SD-01A-11R-A115-07;TCGA-A1-A0SE-01A-11R-A084-07;TCGA-A2-A0EN-01A-13R-A084-07;TCGA-A2-A0EO-01A-11R-A034-07;TCGA-A2-A0ER-01A-21R-A034-07;TCGA-A2-A0EU-01A-22R-A056-07;TCGA-A2-A0EV-01A-11R-A034-07;TCGA-A2-A0EX-01A-21R-A034-07;TCGA-A2-A0T4-01A-31R-A084-07;TCGA-A2-A0T6-01A-11R-A084-07;TCGA-A2-A1FW-01A-11R-A13Q-07;TCGA-A2-A25C-01A-11R-A169-07;TCGA-A2-A3KC-01A-11R-A…	ER+	intra_gene	exon-exon_boundary	Start_E4;Start_E5;End_E4;Start_I4;End_I3;End_I4	SPARC	Tumor
chr1	25558945	27106032	179	1.94972	TCGA-A1-A0SB-01A-11R-A144-07;TCGA-A1-A0SD-01A-11R-A115-07;TCGA-A1-A0SF-01A-11R-A144-07;TCGA-A1-A0SG-01A-11R-A144-07;TCGA-A1-A0SI-01A-11R-A144-07;TCGA-A1-A0SQ-01A-21R-A144-07;TCGA-A2-A0CP-01A-11R-A034-07;TCGA-A2-A0CV-01A-31R-A115-07;TCGA-A2-A0CW-01A-21R-A115-07;TCGA-A2-A0CY-01A-12R-A034-07;TCGA-A2-A0CZ-01A-11R-A034-07;TCGA-A2-A0D3-01A-11R-A115-07;TCGA-A2-A0D4-01A-11R-A00Z-07;TCGA-A2-A0ET-01A-31R-A…	ER+	inter_gene	exon-exon_boundary	Start_E1;Start_E2;Start_E3;Start_E4;Start_E5;Start_E6;Start_E7;Start_E8;Start_E9;Start_E10;Start_E11;Start_E12;Start_E13;Start_E14;Start_E15;Start_E16;Start_E17;Start_E18;Start_E19;Start_E20;Start_E21;Start_E22;End_E1;End_E2;End_E3;End_E4;End_E5;End_E6;End_E7;End_E8;End_E9;End_E10;End_E11;End_E12;End_E13;End_E14;End_E15;End_E16;End_E17;End_E18;End_E19;End_E20;End_E21;End_E22;Start_I1;Start_I2;Sta…	SYF2;C1orf63;RHD;TMEM50A;RHCE;TMEM57;LDLRAP1;MAN1C1;SEPN1;FAM54B;C1orf135;LOC646471;PAQR7;STMN1;MIR3917;PAFAH2;EXTL1;SLC30A2;TRIM63;PDIK1L;FAM110D;CNKSR1;ZNF593;CATSPER4;CEP85;SH3BGRL3;UBXN11;CD52;AIM1L;ZNF683;LIN28A;DHDDS;HMGN2;RPS6KA1;MIR1976;ARID1A	Tumor
chr20	57485893	57486027	156	1.54487	TCGA-A1-A0SB-01A-11R-A144-07;TCGA-A1-A0SD-01A-11R-A115-07;TCGA-A1-A0SF-01A-11R-A144-07;TCGA-A1-A0SG-01A-11R-A144-07;TCGA-A1-A0SI-01A-11R-A144-07;TCGA-A2-A04R-01A-41R-A109-07;TCGA-A2-A04V-01A-21R-A034-07;TCGA-A2-A0CL-01A-11R-A115-07;TCGA-A2-A0CU-01A-12R-A034-07;TCGA-A2-A0CW-01A-21R-A115-07;TCGA-A2-A0EN-01A-13R-A084-07;TCGA-A2-A0EP-01A-52R-A22U-07;TCGA-A2-A0ER-01A-21R-A034-07;TCGA-A2-A0EX-01A-21R-A…	ER+	intra_gene	within_exon	E13;E12	GNAS	Tumor-Specific
chrM	11330	11439	115	1.72174	TCGA-A1-A0SB-01A-11R-A144-07;TCGA-A1-A0SD-01A-11R-A115-07;TCGA-A1-A0SF-01A-11R-A144-07;TCGA-A1-A0SG-01A-11R-A144-07;TCGA-A1-A0SI-01A-11R-A144-07;TCGA-A2-A04V-01A-21R-A034-07;TCGA-A2-A04Y-01A-21R-A034-07;TCGA-A2-A0CL-01A-11R-A115-07;TCGA-A2-A0CP-01A-11R-A034-07;TCGA-A2-A0CY-01A-12R-A034-07;TCGA-A2-A0EM-01A-11R-A034-07;TCGA-A2-A0YC-01A-11R-A109-07;TCGA-A2-A0YH-01A-11R-A109-07;TCGA-A2-A1FV-01A-11R-A…	ER+	NA	NA	NA	NA	Tumor
chr1	151372930	151373064	101	1.23762	TCGA-A1-A0SB-01A-11R-A144-07;TCGA-A1-A0SD-01A-11R-A115-07;TCGA-A1-A0SF-01A-11R-A144-07;TCGA-A1-A0SG-01A-11R-A144-07;TCGA-A2-A04Y-01A-21R-A034-07;TCGA-A2-A0CK-01A-11R-A22K-07;TCGA-A2-A0CQ-01A-21R-A034-07;TCGA-A2-A0CW-01A-21R-A115-07;TCGA-A2-A0ES-01A-11R-A115-07;TCGA-A2-A0ET-01A-31R-A034-07;TCGA-A2-A0T5-01A-21R-A084-07;TCGA-A2-A0T6-01A-11R-A084-07;TCGA-A2-A0YH-01A-11R-A109-07;TCGA-A2-A0YJ-01A-11R-A…	ER+	intra_gene	exon-exon_boundary	Start_E3;End_E3;Start_I4;End_I3;E3	PSMB4	Tumor
chr12	52639193	52639259	99	1.53535	TCGA-A1-A0SB-01A-11R-A144-07;TCGA-A1-A0SD-01A-11R-A115-07;TCGA-A1-A0SF-01A-11R-A144-07;TCGA-A1-A0SG-01A-11R-A144-07;TCGA-A2-A04Y-01A-21R-A034-07;TCGA-A2-A0CP-01A-11R-A034-07;TCGA-A2-A0CZ-01A-11R-A034-07;TCGA-A2-A0EO-01A-11R-A034-07;TCGA-A2-A0EP-01A-52R-A22U-07;TCGA-A2-A0EU-01A-22R-A056-07;TCGA-A2-A0EW-01A-21R-A115-07;TCGA-A2-A0EX-01A-21R-A034-07;TCGA-A2-A0YJ-01A-11R-A109-07;TCGA-A2-A3KD-01A-12R-A…	ER+	intra_gene	exon-exon_boundary	Start_E7;End_I7;E7	KRT7	Tumor
chr7	73151347	73151419	186	1.45161	TCGA-A1-A0SB-01A-11R-A144-07;TCGA-A1-A0SD-01A-11R-A115-07;TCGA-A1-A0SF-01A-11R-A144-07;TCGA-A1-A0SI-01A-11R-A144-07;TCGA-A2-A04N-01A-11R-A115-07;TCGA-A2-A04R-01A-41R-A109-07;TCGA-A2-A04Y-01A-21R-A034-07;TCGA-A2-A0CQ-01A-21R-A034-07;TCGA-A2-A0CS-01A-11R-A115-07;TCGA-A2-A0CY-01A-12R-A034-07;TCGA-A2-A0D3-01A-11R-A115-07;TCGA-A2-A0D4-01A-11R-A00Z-07;TCGA-A2-A0EM-01A-11R-A034-07;TCGA-A2-A0EP-01A-52R-A…	ER+	intra_gene	within_exon	E4;E5	ABHD11	Tumor
chr8	145218673	145448187	258	2.03876	TCGA-A1-A0SB-01A-11R-A144-07;TCGA-A1-A0SD-01A-11R-A115-07;TCGA-A1-A0SF-01A-11R-A144-07;TCGA-A1-A0SI-01A-11R-A144-07;TCGA-A2-A04R-01A-41R-A109-07;TCGA-A2-A04V-01A-21R-A034-07;TCGA-A2-A0CK-01A-11R-A22K-07;TCGA-A2-A0CO-01A-13R-A22K-07;TCGA-A2-A0CU-01A-12R-A034-07;TCGA-A2-A0CV-01A-31R-A115-07;TCGA-A2-A0CW-01A-21R-A115-07;TCGA-A2-A0CZ-01A-11R-A034-07;TCGA-A2-A0D3-01A-11R-A115-07;TCGA-A2-A0EM-01A-11R-A…	ER+	inter_gene	exon-exon_boundary	Start_E3;Start_E4;Start_E2;Start_E5;Start_E6;Start_E7;Start_E8;Start_E9;Start_E10;Start_E11;Start_E12;Start_E13;Start_E14;Start_E15;Start_E16;Start_E17;Start_E18;Start_E19;Start_E20;Start_E21;Start_E22;Start_E23;Start_E24;Start_E25;Start_E26;Start_E27;Start_E28;Start_E29;Start_E30;Start_E31;Start_E32;Start_E33;Start_E34;Start_E35;Start_E36;Start_E37;Start_E38;Start_E39;Start_E40;Start_E41;Start_E…	HEATR7A;SCXA;SCXB;FAM203A;BOP1	Tumor-Specific
chr2	74380070	74380198	144	1.40278	TCGA-A1-A0SB-01A-11R-A144-07;TCGA-A1-A0SD-01A-11R-A115-07;TCGA-A1-A0SF-01A-11R-A144-07;TCGA-A1-A0SI-01A-11R-A144-07;TCGA-A2-A04R-01A-41R-A109-07;TCGA-A2-A0CK-01A-11R-A22K-07;TCGA-A2-A0CR-01A-11R-A22K-07;TCGA-A2-A0CT-01A-31R-A056-07;TCGA-A2-A0CV-01A-31R-A115-07;TCGA-A2-A0D3-01A-11R-A115-07;TCGA-A2-A0EN-01A-13R-A084-07;TCGA-A2-A0EP-01A-52R-A22U-07;TCGA-A2-A0EU-01A-22R-A056-07;TCGA-A2-A0T5-01A-21R-A…	ER+	NA	NA	NA	NA	Tumor-Specific
chr6	30655927	30655996	189	1.63492	TCGA-A1-A0SB-01A-11R-A144-07;TCGA-A1-A0SD-01A-11R-A115-07;TCGA-A1-A0SF-01A-11R-A144-07;TCGA-A1-A0SJ-01A-11R-A084-07;TCGA-A2-A04N-01A-11R-A115-07;TCGA-A2-A04R-01A-41R-A109-07;TCGA-A2-A0CQ-01A-21R-A034-07;TCGA-A2-A0CT-01A-31R-A056-07;TCGA-A2-A0CZ-01A-11R-A034-07;TCGA-A2-A0D4-01A-11R-A00Z-07;TCGA-A2-A0EO-01A-11R-A034-07;TCGA-A2-A0EP-01A-52R-A22U-07;TCGA-A2-A0ET-01A-31R-A034-07;TCGA-A2-A0SW-01A-11R-A…	ER+	intra_gene	within_exon	E4	NRM	Tumor-Specific
chr7	56065087	56066749	84	1.2619	TCGA-A1-A0SB-01A-11R-A144-07;TCGA-A1-A0SD-01A-11R-A115-07;TCGA-A1-A0SF-01A-11R-A144-07;TCGA-A2-A0CQ-01A-21R-A034-07;TCGA-A2-A0CU-01A-12R-A034-07;TCGA-A2-A0EM-01A-11R-A034-07;TCGA-A2-A0ER-01A-21R-A034-07;TCGA-A2-A0ET-01A-31R-A034-07;TCGA-A2-A0YC-01A-11R-A109-07;TCGA-A2-A0YI-01A-31R-A10J-07;TCGA-A2-A1G4-01A-11R-A13Q-07;TCGA-A2-A25A-01A-12R-A16F-07;TCGA-A2-A3KD-01A-12R-A213-07;TCGA-A2-A3XW-01A-11R-A…	ER+	intra_gene	exon-exon_boundary	Start_E8;Start_E10;End_E7;End_E9;Start_I10;End_I10	GBAS	Tumor
chr8	145215872	145448187	277	2.13718	TCGA-A1-A0SB-01A-11R-A144-07;TCGA-A1-A0SD-01A-11R-A115-07;TCGA-A1-A0SG-01A-11R-A144-07;TCGA-A1-A0SH-01A-11R-A084-07;TCGA-A1-A0SI-01A-11R-A144-07;TCGA-A1-A0SJ-01A-11R-A084-07;TCGA-A1-A0SQ-01A-21R-A144-07;TCGA-A2-A0CO-01A-13R-A22K-07;TCGA-A2-A0CS-01A-11R-A115-07;TCGA-A2-A0CT-01A-31R-A056-07;TCGA-A2-A0CU-01A-12R-A034-07;TCGA-A2-A0CW-01A-21R-A115-07;TCGA-A2-A0EM-01A-11R-A034-07;TCGA-A2-A0EN-01A-13R-A…	ER+	inter_gene	exon-exon_boundary	Start_E2;Start_E3;Start_E4;Start_E5;Start_E6;Start_E7;Start_E8;Start_E9;Start_E10;Start_E11;Start_E12;Start_E13;Start_E14;Start_E15;Start_E16;Start_E17;Start_E18;Start_E19;Start_E20;Start_E21;Start_E22;Start_E23;Start_E24;Start_E25;Start_E26;Start_E27;Start_E28;Start_E29;Start_E30;Start_E31;Start_E32;Start_E33;Start_E34;Start_E35;Start_E36;Start_E37;Start_E38;Start_E39;Start_E40;Start_E41;Start_E…	HEATR7A;SCXA;SCXB;FAM203A;BOP1	Tumor-Specific
chrX	118378096	118378149	170	1.43529	TCGA-A1-A0SB-01A-11R-A144-07;TCGA-A1-A0SD-01A-11R-A115-07;TCGA-A1-A0SG-01A-11R-A144-07;TCGA-A1-A0SH-01A-11R-A084-07;TCGA-A1-A0SI-01A-11R-A144-07;TCGA-A1-A0SJ-01A-11R-A084-07;TCGA-A2-A04N-01A-11R-A115-07;TCGA-A2-A04V-01A-21R-A034-07;TCGA-A2-A0CK-01A-11R-A22K-07;TCGA-A2-A0CO-01A-13R-A22K-07;TCGA-A2-A0CQ-01A-21R-A034-07;TCGA-A2-A0CT-01A-31R-A056-07;TCGA-A2-A0EM-01A-11R-A034-07;TCGA-A2-A0EN-01A-13R-A…	ER+	intra_gene	within_exon	E3	PGRMC1	Tumor-Specific
chr11	62283698	62283781	78	1.35897	TCGA-A1-A0SB-01A-11R-A144-07;TCGA-A1-A0SD-01A-11R-A115-07;TCGA-A1-A0SG-01A-11R-A144-07;TCGA-A1-A0SH-01A-11R-A084-07;TCGA-A1-A0SI-01A-11R-A144-07;TCGA-A2-A04R-01A-41R-A109-07;TCGA-A2-A04V-01A-21R-A034-07;TCGA-A2-A0CU-01A-12R-A034-07;TCGA-A2-A0CZ-01A-11R-A034-07;TCGA-A2-A0EO-01A-11R-A034-07;TCGA-A2-A0EX-01A-21R-A034-07;TCGA-A2-A0YH-01A-11R-A109-07;TCGA-A2-A1G4-01A-11R-A13Q-07;TCGA-A7-A0DC-01A-11R-A…	ER+	intra_gene	within_exon	E5	AHNAK	Tumor
chr7	6063772	6063834	199	1.55276	TCGA-A1-A0SB-01A-11R-A144-07;TCGA-A1-A0SD-01A-11R-A115-07;TCGA-A1-A0SG-01A-11R-A144-07;TCGA-A1-A0SH-01A-11R-A084-07;TCGA-A1-A0SQ-01A-21R-A144-07;TCGA-A2-A04N-01A-11R-A115-07;TCGA-A2-A04V-01A-21R-A034-07;TCGA-A2-A0CK-01A-11R-A22K-07;TCGA-A2-A0CQ-01A-21R-A034-07;TCGA-A2-A0CV-01A-31R-A115-07;TCGA-A2-A0CW-01A-21R-A115-07;TCGA-A2-A0CZ-01A-11R-A034-07;TCGA-A2-A0D3-01A-11R-A115-07;TCGA-A2-A0EP-01A-52R-A…	ER+	intra_gene	within_exon	E15	EIF2AK1	Tumor-Specific
chr17	48269843	48270035	171	1.80117	TCGA-A1-A0SB-01A-11R-A144-07;TCGA-A1-A0SD-01A-11R-A115-07;TCGA-A1-A0SG-01A-11R-A144-07;TCGA-A1-A0SJ-01A-11R-A084-07;TCGA-A2-A0CL-01A-11R-A115-07;TCGA-A2-A0CP-01A-11R-A034-07;TCGA-A2-A0CR-01A-11R-A22K-07;TCGA-A2-A0CT-01A-31R-A056-07;TCGA-A2-A0CV-01A-31R-A115-07;TCGA-A2-A0CW-01A-21R-A115-07;TCGA-A2-A0D3-01A-11R-A115-07;TCGA-A2-A0EM-01A-11R-A034-07;TCGA-A2-A0ER-01A-21R-A034-07;TCGA-A2-A0ES-01A-11R-A…	ER+	intra_gene	exon-exon_boundary	Start_E29;End_E28;End_E29;Start_I28;Start_I29;End_I28	COL1A1	Tumor
chr19	49426426	49426483	110	1.45455	TCGA-A1-A0SB-01A-11R-A144-07;TCGA-A1-A0SD-01A-11R-A115-07;TCGA-A1-A0SH-01A-11R-A084-07;TCGA-A1-A0SI-01A-11R-A144-07;TCGA-A1-A0SJ-01A-11R-A084-07;TCGA-A2-A0CO-01A-13R-A22K-07;TCGA-A2-A0CQ-01A-21R-A034-07;TCGA-A2-A0CR-01A-11R-A22K-07;TCGA-A2-A0ER-01A-21R-A034-07;TCGA-A2-A0EU-01A-22R-A056-07;TCGA-A2-A0EV-01A-11R-A034-07;TCGA-A2-A0EX-01A-21R-A034-07;TCGA-A2-A0YH-01A-11R-A109-07;TCGA-A2-A0YK-01A-22R-A…	ER+	intra_gene	within_exon	E13	NUCB1	Tumor
chr10	43882679	43882796	133	1.31579	TCGA-A1-A0SB-01A-11R-A144-07;TCGA-A1-A0SD-01A-11R-A115-07;TCGA-A1-A0SH-01A-11R-A084-07;TCGA-A1-A0SI-01A-11R-A144-07;TCGA-A2-A04R-01A-41R-A109-07;TCGA-A2-A04Y-01A-21R-A034-07;TCGA-A2-A0CL-01A-11R-A115-07;TCGA-A2-A0CT-01A-31R-A056-07;TCGA-A2-A0CU-01A-12R-A034-07;TCGA-A2-A0EO-01A-11R-A034-07;TCGA-A2-A0ES-01A-11R-A115-07;TCGA-A2-A0ET-01A-31R-A034-07;TCGA-A2-A0EW-01A-21R-A115-07;TCGA-A2-A0SW-01A-11R-A…	ER+	intra_gene	within_exon	E4;E3	HNRNPF	Tumor
chr15	66791755	66791809	170	1.42941	TCGA-A1-A0SB-01A-11R-A144-07;TCGA-A1-A0SD-01A-11R-A115-07;TCGA-A1-A0SH-01A-11R-A084-07;TCGA-A2-A04R-01A-41R-A109-07;TCGA-A2-A0CK-01A-11R-A22K-07;TCGA-A2-A0CR-01A-11R-A22K-07;TCGA-A2-A0CT-01A-31R-A056-07;TCGA-A2-A0CW-01A-21R-A115-07;TCGA-A2-A0D3-01A-11R-A115-07;TCGA-A2-A0EN-01A-13R-A084-07;TCGA-A2-A0EO-01A-11R-A034-07;TCGA-A2-A0ER-01A-21R-A034-07;TCGA-A2-A0ES-01A-11R-A115-07;TCGA-A2-A0ET-01A-31R-A…	ER+	intra_gene	within_exon	E10	RPL4	Tumor-Specific
chr1	35652609	35652705	92	1.45652	TCGA-A1-A0SB-01A-11R-A144-07;TCGA-A1-A0SD-01A-11R-A115-07;TCGA-A1-A0SH-01A-11R-A084-07;TCGA-A2-A0CL-01A-11R-A115-07;TCGA-A2-A0CP-01A-11R-A034-07;TCGA-A2-A0D4-01A-11R-A00Z-07;TCGA-A2-A0EM-01A-11R-A034-07;TCGA-A2-A0EN-01A-13R-A084-07;TCGA-A2-A0ER-01A-21R-A034-07;TCGA-A2-A0ET-01A-31R-A034-07;TCGA-A2-A0EV-01A-11R-A034-07;TCGA-A2-A0EX-01A-21R-A034-07;TCGA-A2-A0SV-01A-11R-A084-07;TCGA-A2-A0T3-01A-21R-A…	ER+	intra_gene	exon-exon_boundary	End_E9;Start_I9;E9	SFPQ	Tumor
chr14	74008196	74036587	158	2.44304	TCGA-A1-A0SB-01A-11R-A144-07;TCGA-A1-A0SD-01A-11R-A115-07;TCGA-A1-A0SI-01A-11R-A144-07;TCGA-A2-A04N-01A-11R-A115-07;TCGA-A2-A04V-01A-21R-A034-07;TCGA-A2-A0CL-01A-11R-A115-07;TCGA-A2-A0CP-01A-11R-A034-07;TCGA-A2-A0CQ-01A-21R-A034-07;TCGA-A2-A0CT-01A-31R-A056-07;TCGA-A2-A0CZ-01A-11R-A034-07;TCGA-A2-A0D3-01A-11R-A115-07;TCGA-A2-A0EP-01A-52R-A22U-07;TCGA-A2-A0SW-01A-11R-A084-07;TCGA-A2-A0T3-01A-21R-A…	ER+	inter_gene	exon-exon_boundary	Start_E2;Start_E3;Start_E1;End_E2;End_E3;End_E1;Start_I3;Start_I1;Start_I2;End_I2;End_I3;End_I1	ACOT1;ACOT2;HEATR4	Tumor
chr3	25656954	25657077	139	1.38849	TCGA-A1-A0SB-01A-11R-A144-07;TCGA-A1-A0SD-01A-11R-A115-07;TCGA-A1-A0SI-01A-11R-A144-07;TCGA-A2-A0CU-01A-12R-A034-07;TCGA-A2-A0CW-01A-21R-A115-07;TCGA-A2-A0CZ-01A-11R-A034-07;TCGA-A2-A0D3-01A-11R-A115-07;TCGA-A2-A0EN-01A-13R-A084-07;TCGA-A2-A0ER-01A-21R-A034-07;TCGA-A2-A0ES-01A-11R-A115-07;TCGA-A2-A0EX-01A-21R-A034-07;TCGA-A2-A0T3-01A-21R-A115-07;TCGA-A2-A0T7-01A-21R-A084-07;TCGA-A2-A0YC-01A-11R-A…	ER+	intra_gene	exon-exon_boundary	Start_E26;End_I25;E26	TOP2B	Tumor-Specific
chr13	110818614	110822055	86	1.26744	TCGA-A1-A0SB-01A-11R-A144-07;TCGA-A1-A0SD-01A-11R-A115-07;TCGA-A1-A0SJ-01A-11R-A084-07;TCGA-A2-A0CL-01A-11R-A115-07;TCGA-A2-A0CZ-01A-11R-A034-07;TCGA-A2-A0D4-01A-11R-A00Z-07;TCGA-A2-A0EN-01A-13R-A084-07;TCGA-A2-A0EP-01A-52R-A22U-07;TCGA-A2-A0EV-01A-11R-A034-07;TCGA-A2-A0SW-01A-11R-A084-07;TCGA-A2-A1FZ-01A-51R-A14D-07;TCGA-A2-A1G4-01A-11R-A13Q-07;TCGA-A8-A06O-01A-11R-A00Z-07;TCGA-A8-A06P-01A-11R-A…	ER+	intra_gene	exon-exon_boundary	Start_E44;Start_E45;End_E44;End_E43;Start_I44;Start_I43;End_I43;End_I44	COL4A1	Tumor-Specific
chr10	120801616	120801676	88	1.36364	TCGA-A1-A0SB-01A-11R-A144-07;TCGA-A1-A0SD-01A-11R-A115-07;TCGA-A2-A04R-01A-41R-A109-07;TCGA-A2-A04Y-01A-21R-A034-07;TCGA-A2-A0CO-01A-13R-A22K-07;TCGA-A2-A0CT-01A-31R-A056-07;TCGA-A2-A0EN-01A-13R-A084-07;TCGA-A2-A0EO-01A-11R-A034-07;TCGA-A2-A0EP-01A-52R-A22U-07;TCGA-A2-A0ET-01A-31R-A034-07;TCGA-A2-A0SW-01A-11R-A084-07;TCGA-A2-A1FZ-01A-51R-A14D-07;TCGA-A2-A1G4-01A-11R-A13Q-07;TCGA-A2-A3KD-01A-12R-A…	ER+	intra_gene	within_exon	E19	EIF3A	Tumor
chr5	149784647	149784725	149	1.47651	TCGA-A1-A0SB-01A-11R-A144-07;TCGA-A1-A0SD-01A-11R-A115-07;TCGA-A2-A04V-01A-21R-A034-07;TCGA-A2-A0CK-01A-11R-A22K-07;TCGA-A2-A0CR-01A-11R-A22K-07;TCGA-A2-A0CS-01A-11R-A115-07;TCGA-A2-A0CU-01A-12R-A034-07;TCGA-A2-A0CW-01A-21R-A115-07;TCGA-A2-A0CZ-01A-11R-A034-07;TCGA-A2-A0EO-01A-11R-A034-07;TCGA-A2-A0EV-01A-11R-A034-07;TCGA-A2-A0SV-01A-11R-A084-07;TCGA-A2-A0SW-01A-11R-A084-07;TCGA-A2-A0T3-01A-21R-A…	ER+	intra_gene	exon-exon_boundary	End_E5;Start_I1;E5	CD74	Tumor
chrM	10842	10903	70	1.45714	TCGA-A1-A0SB-01A-11R-A144-07;TCGA-A1-A0SD-01A-11R-A115-07;TCGA-A2-A0CO-01A-13R-A22K-07;TCGA-A2-A0CS-01A-11R-A115-07;TCGA-A2-A0YI-01A-31R-A10J-07;TCGA-A2-A25D-01A-12R-A16F-07;TCGA-A2-A3XW-01A-11R-A239-07;TCGA-A7-A0D9-01A-31R-A056-07;TCGA-A7-A13F-01A-11R-A12P-07;TCGA-A7-A3RF-01A-11R-A22K-07;TCGA-A8-A06O-01A-11R-A00Z-07;TCGA-A8-A06Z-01A-11R-A00Z-07;TCGA-A8-A08Z-01A-21R-A00Z-07;TCGA-A8-A095-01A-11R-A…	ER+	NA	NA	NA	NA	Tumor
chr17	7416541	7416604	37	2.10811	TCGA-A1-A0SB-01A-11R-A144-07;TCGA-A1-A0SD-01A-11R-A115-07;TCGA-A2-A0CU-01A-12R-A034-07;TCGA-A2-A0CZ-01A-11R-A034-07;TCGA-A2-A0YI-01A-31R-A10J-07;TCGA-A2-A1FZ-01A-51R-A14D-07;TCGA-A2-A3XW-01A-11R-A239-07;TCGA-A2-A3Y0-01A-11R-A239-07;TCGA-A7-A0CG-01A-12R-A056-07;TCGA-A7-A13H-01A-11R-A22K-07;TCGA-A8-A083-01A-21R-A00Z-07;TCGA-A8-A08L-01A-11R-A00Z-07;TCGA-AC-A2B8-01A-11R-A17B-07;TCGA-AC-A2FG-01A-11R-A…	ER+	intra_gene	within_exon	E29	POLR2A	Tumor
chr4	106863721	106863790	49	1.26531	TCGA-A1-A0SB-01A-11R-A144-07;TCGA-A1-A0SD-01A-11R-A115-07;TCGA-A2-A0ER-01A-21R-A034-07;TCGA-A2-A0EU-01A-22R-A056-07;TCGA-A2-A0YH-01A-11R-A109-07;TCGA-A2-A0YL-01A-21R-A109-07;TCGA-A2-A1FX-01A-11R-A13Q-07;TCGA-A7-A0D9-01A-31R-A056-07;TCGA-A7-A0DC-01A-11R-A00Z-07;TCGA-A7-A3J0-01A-11R-A213-07;TCGA-A8-A06O-01A-11R-A00Z-07;TCGA-A8-A07S-01A-11R-A034-07;TCGA-A8-A08L-01A-11R-A00Z-07;TCGA-A8-A08O-01A-21R-A…	ER+	intra_gene	within_exon	E8;E9	NPNT	Tumor
chr17	8416918	8417172	9	1.66667	TCGA-A1-A0SB-01A-11R-A144-07;TCGA-A1-A0SD-01A-11R-A115-07;TCGA-A2-A0YK-01A-22R-A109-07;TCGA-AO-A03P-01A-11R-A00Z-07;TCGA-AR-A1AW-01A-21R-A12P-07;TCGA-BH-A0EI-01A-11R-A115-07;TCGA-BH-A28Q-01A-11R-A16F-07;TCGA-EW-A1J2-01A-21R-A13Q-07;TCGA-EW-A1OY-01A-11R-A144-07	ER+	intra_gene	exon-exon_boundary	Start_E23;Start_E22;Start_E21;End_E22;End_E21;End_E20;Start_I22;End_I22	MYH10	Tumor
chr2	189858099	189858153	110	1.45455	TCGA-A1-A0SB-01A-11R-A144-07;TCGA-A1-A0SE-01A-11R-A084-07;TCGA-A1-A0SF-01A-11R-A144-07;TCGA-A1-A0SG-01A-11R-A144-07;TCGA-A1-A0SH-01A-11R-A084-07;TCGA-A1-A0SI-01A-11R-A144-07;TCGA-A2-A04V-01A-21R-A034-07;TCGA-A2-A0CL-01A-11R-A115-07;TCGA-A2-A0CS-01A-11R-A115-07;TCGA-A2-A0CZ-01A-11R-A034-07;TCGA-A2-A0EP-01A-52R-A22U-07;TCGA-A2-A0EV-01A-11R-A034-07;TCGA-A2-A0T5-01A-21R-A084-07;TCGA-A2-A0T6-01A-11R-A…	ER+	intra_gene	exon-exon_boundary	Start_E16;End_I16;E16	COL3A1	Tumor-Specific
chr15	90934040	90934105	145	1.46897	TCGA-A1-A0SB-01A-11R-A144-07;TCGA-A1-A0SE-01A-11R-A084-07;TCGA-A1-A0SF-01A-11R-A144-07;TCGA-A1-A0SH-01A-11R-A084-07;TCGA-A1-A0SI-01A-11R-A144-07;TCGA-A2-A04N-01A-11R-A115-07;TCGA-A2-A0CO-01A-13R-A22K-07;TCGA-A2-A0CT-01A-31R-A056-07;TCGA-A2-A0CU-01A-12R-A034-07;TCGA-A2-A0CV-01A-31R-A115-07;TCGA-A2-A0D3-01A-11R-A115-07;TCGA-A2-A0EM-01A-11R-A034-07;TCGA-A2-A0ER-01A-21R-A034-07;TCGA-A2-A0ES-01A-11R-A…	ER+	intra_gene	exon-exon_boundary	End_E2;Start_I3;E2	IQGAP1	Tumor-Specific
chr19	47507316	47507443	163	1.68098	TCGA-A1-A0SB-01A-11R-A144-07;TCGA-A1-A0SE-01A-11R-A084-07;TCGA-A1-A0SF-01A-11R-A144-07;TCGA-A1-A0SH-01A-11R-A084-07;TCGA-A1-A0SJ-01A-11R-A084-07;TCGA-A2-A04N-01A-11R-A115-07;TCGA-A2-A0CO-01A-13R-A22K-07;TCGA-A2-A0CR-01A-11R-A22K-07;TCGA-A2-A0D3-01A-11R-A115-07;TCGA-A2-A0D4-01A-11R-A00Z-07;TCGA-A2-A0EN-01A-13R-A084-07;TCGA-A2-A0ES-01A-11R-A115-07;TCGA-A2-A0ET-01A-31R-A034-07;TCGA-A2-A0EU-01A-22R-A…	ER+	intra_gene	within_exon	E6	ARHGAP35	Tumor
chr17	7416789	7416894	208	1.64423	TCGA-A1-A0SB-01A-11R-A144-07;TCGA-A1-A0SE-01A-11R-A084-07;TCGA-A1-A0SF-01A-11R-A144-07;TCGA-A1-A0SH-01A-11R-A084-07;TCGA-A2-A04R-01A-41R-A109-07;TCGA-A2-A0CK-01A-11R-A22K-07;TCGA-A2-A0CU-01A-12R-A034-07;TCGA-A2-A0CW-01A-21R-A115-07;TCGA-A2-A0D3-01A-11R-A115-07;TCGA-A2-A0D4-01A-11R-A00Z-07;TCGA-A2-A0EM-01A-11R-A034-07;TCGA-A2-A0EN-01A-13R-A084-07;TCGA-A2-A0ER-01A-21R-A034-07;TCGA-A2-A0ET-01A-31R-A…	ER+	intra_gene	within_exon	E29	POLR2A	Tumor
chr17	7416961	7417045	107	1.47664	TCGA-A1-A0SB-01A-11R-A144-07;TCGA-A1-A0SE-01A-11R-A084-07;TCGA-A1-A0SF-01A-11R-A144-07;TCGA-A1-A0SH-01A-11R-A084-07;TCGA-A2-A04V-01A-21R-A034-07;TCGA-A2-A04Y-01A-21R-A034-07;TCGA-A2-A0CQ-01A-21R-A034-07;TCGA-A2-A0CU-01A-12R-A034-07;TCGA-A2-A0CY-01A-12R-A034-07;TCGA-A2-A0CZ-01A-11R-A034-07;TCGA-A2-A0D3-01A-11R-A115-07;TCGA-A2-A0EM-01A-11R-A034-07;TCGA-A2-A0EO-01A-11R-A034-07;TCGA-A2-A0EV-01A-11R-A…	ER+	intra_gene	within_exon	E29	POLR2A	Tumor
chr12	110034827	110034902	119	1.30252	TCGA-A1-A0SB-01A-11R-A144-07;TCGA-A1-A0SE-01A-11R-A084-07;TCGA-A1-A0SF-01A-11R-A144-07;TCGA-A1-A0SQ-01A-21R-A144-07;TCGA-A2-A04R-01A-41R-A109-07;TCGA-A2-A04V-01A-21R-A034-07;TCGA-A2-A0CR-01A-11R-A22K-07;TCGA-A2-A0CU-01A-12R-A034-07;TCGA-A2-A0CW-01A-21R-A115-07;TCGA-A2-A0CY-01A-12R-A034-07;TCGA-A2-A0CZ-01A-11R-A034-07;TCGA-A2-A0EN-01A-13R-A084-07;TCGA-A2-A0EP-01A-52R-A22U-07;TCGA-A2-A0ES-01A-11R-A…	ER+	intra_gene	within_exon	E11	MVK	Tumor
chr9	128003534	128003598	108	1.40741	TCGA-A1-A0SB-01A-11R-A144-07;TCGA-A1-A0SE-01A-11R-A084-07;TCGA-A1-A0SF-01A-11R-A144-07;TCGA-A2-A04R-01A-41R-A109-07;TCGA-A2-A04Y-01A-21R-A034-07;TCGA-A2-A0CU-01A-12R-A034-07;TCGA-A2-A0CW-01A-21R-A115-07;TCGA-A2-A0EN-01A-13R-A084-07;TCGA-A2-A0SV-01A-11R-A084-07;TCGA-A2-A0T7-01A-21R-A084-07;TCGA-A2-A0YC-01A-11R-A109-07;TCGA-A2-A0YJ-01A-11R-A109-07;TCGA-A2-A0YL-01A-21R-A109-07;TCGA-A2-A1FV-01A-11R-A…	ER+	intra_gene	within_exon	E1	HSPA5	Tumor
chr14	107034782	107259381	70	1.95714	TCGA-A1-A0SB-01A-11R-A144-07;TCGA-A1-A0SE-01A-11R-A084-07;TCGA-A1-A0SF-01A-11R-A144-07;TCGA-A2-A04Y-01A-21R-A034-07;TCGA-A2-A0CO-01A-13R-A22K-07;TCGA-A2-A0CR-01A-11R-A22K-07;TCGA-A2-A0EO-01A-11R-A034-07;TCGA-A2-A0ET-01A-31R-A034-07;TCGA-A2-A0EV-01A-11R-A034-07;TCGA-A2-A0T7-01A-21R-A084-07;TCGA-A2-A0YH-01A-11R-A109-07;TCGA-A2-A0YI-01A-31R-A10J-07;TCGA-A2-A0YK-01A-22R-A109-07;TCGA-A2-A1G0-01A-11R-A…	ER+	inter_gene	exon-exon_boundary	Start_E1;End_E1;Start_I1;End_I1	IGHV5-51;IGHV3-53;IGHV1-58;IGHV4-59;IGHV4-61;IGHV3-64;IGHV3-66;IGHV1-69;IGHV2-70;IGHV3-72;IGHV3-73;IGHV3-74;IGHV7-81	Tumor
chr19	6416748	6416841	186	1.55376	TCGA-A1-A0SB-01A-11R-A144-07;TCGA-A1-A0SE-01A-11R-A084-07;TCGA-A1-A0SG-01A-11R-A144-07;TCGA-A1-A0SH-01A-11R-A084-07;TCGA-A1-A0SI-01A-11R-A144-07;TCGA-A1-A0SJ-01A-11R-A084-07;TCGA-A2-A04R-01A-41R-A109-07;TCGA-A2-A04V-01A-21R-A034-07;TCGA-A2-A0CK-01A-11R-A22K-07;TCGA-A2-A0D3-01A-11R-A115-07;TCGA-A2-A0ER-01A-21R-A034-07;TCGA-A2-A0ES-01A-11R-A115-07;TCGA-A2-A0EW-01A-21R-A115-07;TCGA-A2-A0EX-01A-21R-A…	ER+	intra_gene	exon-exon_boundary	End_E13;Start_I13;E13	KHSRP	Tumor
chr2	233546982	233547032	98	1.44898	TCGA-A1-A0SB-01A-11R-A144-07;TCGA-A1-A0SE-01A-11R-A084-07;TCGA-A1-A0SG-01A-11R-A144-07;TCGA-A1-A0SH-01A-11R-A084-07;TCGA-A1-A0SJ-01A-11R-A084-07;TCGA-A1-A0SQ-01A-21R-A144-07;TCGA-A2-A04R-01A-41R-A109-07;TCGA-A2-A0CT-01A-31R-A056-07;TCGA-A2-A0EU-01A-22R-A056-07;TCGA-A2-A0EW-01A-21R-A115-07;TCGA-A2-A0SU-01A-11R-A084-07;TCGA-A2-A0SV-01A-11R-A084-07;TCGA-A2-A0T5-01A-21R-A084-07;TCGA-A2-A1G0-01A-11R-A…	ER+	intra_gene	within_exon	E4	EFHD1	Tumor-Specific
chr6	29913400	29913511	111	1.87387	TCGA-A1-A0SB-01A-11R-A144-07;TCGA-A1-A0SE-01A-11R-A084-07;TCGA-A1-A0SG-01A-11R-A144-07;TCGA-A1-A0SH-01A-11R-A084-07;TCGA-A1-A0SJ-01A-11R-A084-07;TCGA-A2-A04N-01A-11R-A115-07;TCGA-A2-A04R-01A-41R-A109-07;TCGA-A2-A0CT-01A-31R-A056-07;TCGA-A2-A0CW-01A-21R-A115-07;TCGA-A2-A0EP-01A-52R-A22U-07;TCGA-A2-A0EU-01A-22R-A056-07;TCGA-A2-A0EV-01A-11R-A034-07;TCGA-A2-A0SU-01A-11R-A084-07;TCGA-A2-A0SV-01A-11R-A…	ER+	intra_gene	within_exon	E8	HLA-A	Tumor
chr17	79478451	79478572	140	1.43571	TCGA-A1-A0SB-01A-11R-A144-07;TCGA-A1-A0SE-01A-11R-A084-07;TCGA-A1-A0SG-01A-11R-A144-07;TCGA-A1-A0SH-01A-11R-A084-07;TCGA-A2-A04N-01A-11R-A115-07;TCGA-A2-A04R-01A-41R-A109-07;TCGA-A2-A04V-01A-21R-A034-07;TCGA-A2-A04Y-01A-21R-A034-07;TCGA-A2-A0CK-01A-11R-A22K-07;TCGA-A2-A0CO-01A-13R-A22K-07;TCGA-A2-A0CQ-01A-21R-A034-07;TCGA-A2-A0CY-01A-12R-A034-07;TCGA-A2-A0CZ-01A-11R-A034-07;TCGA-A2-A0EN-01A-13R-A…	ER+	intra_gene	within_exon	E4	ACTG1	Tumor-Specific
chr1	16893673	148289382	148	1.35135	TCGA-A1-A0SB-01A-11R-A144-07;TCGA-A1-A0SE-01A-11R-A084-07;TCGA-A1-A0SG-01A-11R-A144-07;TCGA-A1-A0SJ-01A-11R-A084-07;TCGA-A2-A04V-01A-21R-A034-07;TCGA-A2-A04Y-01A-21R-A034-07;TCGA-A2-A0CP-01A-11R-A034-07;TCGA-A2-A0CU-01A-12R-A034-07;TCGA-A2-A0D4-01A-11R-A00Z-07;TCGA-A2-A0EO-01A-11R-A034-07;TCGA-A2-A0ER-01A-21R-A034-07;TCGA-A2-A0ES-01A-11R-A115-07;TCGA-A2-A0ET-01A-31R-A034-07;TCGA-A2-A0EX-01A-21R-A…	ER+	inter_gene	exon-exon_boundary	Start_E15;Start_E16;Start_E17;Start_E18;Start_E19;Start_E20;Start_E21;Start_E22;Start_E23;Start_E24;Start_E25;Start_E3;Start_E4;Start_E5;Start_E6;Start_E7;Start_E8;Start_E9;Start_E10;Start_E11;Start_E12;Start_E13;Start_E14;Start_E1;Start_E2;Start_E26;Start_E27;Start_E28;Start_E29;Start_E30;Start_E31;Start_E32;Start_E33;Start_E34;Start_E35;Start_E36;Start_E37;Start_E99;Start_E100;Start_E101;Start_…	NBPF1;CROCCP2;MST1P2;MIR3675;ESPNP;MST1P9;CROCC;ATP13A2;MFAP2;SDHB;PADI2;PADI1;PADI3;PADI4;PADI6;RCC2;ARHGEF10L;ACTL8;IGSF21;KLHDC7A;PAX7;TAS1R2;ALDH4A1;MIR4695;IFFO2;UBR4;KIAA0090;MRTO4;AKR7L;AKR7A3;LOC100506730;PQLC2;AKR7A2;CAPZB;C1orf151-NBL1;MINOS1;NBL1;HTR6;TMCO4;RNF186;OTUD3;PLA2G2E;PLA2G2A;PLA2G5;PLA2G2D;PLA2G2F;PLA2G2C;UBXN10;VWA5B1;LOC339505;CAMK2N1;MUL1;FAM43B;CDA;PINK1;DDOST;KIF17;SH2D…	Tumor
chr21	47541482	47541536	195	1.78974	TCGA-A1-A0SB-01A-11R-A144-07;TCGA-A1-A0SE-01A-11R-A084-07;TCGA-A1-A0SH-01A-11R-A084-07;TCGA-A1-A0SI-01A-11R-A144-07;TCGA-A1-A0SJ-01A-11R-A084-07;TCGA-A2-A04N-01A-11R-A115-07;TCGA-A2-A04R-01A-41R-A109-07;TCGA-A2-A04V-01A-21R-A034-07;TCGA-A2-A0CK-01A-11R-A22K-07;TCGA-A2-A0CO-01A-13R-A22K-07;TCGA-A2-A0CP-01A-11R-A034-07;TCGA-A2-A0CS-01A-11R-A115-07;TCGA-A2-A0CZ-01A-11R-A034-07;TCGA-A2-A0EM-01A-11R-A…	ER+	intra_gene	exon-exon_boundary	Start_E18;End_E18;Start_I19;End_I18;E18	COL6A2	Tumor-Specific
chr1	201972411	201972520	129	1.28682	TCGA-A1-A0SB-01A-11R-A144-07;TCGA-A1-A0SE-01A-11R-A084-07;TCGA-A1-A0SH-01A-11R-A084-07;TCGA-A1-A0SI-01A-11R-A144-07;TCGA-A2-A04N-01A-11R-A115-07;TCGA-A2-A04Y-01A-21R-A034-07;TCGA-A2-A0CP-01A-11R-A034-07;TCGA-A2-A0D3-01A-11R-A115-07;TCGA-A2-A0EO-01A-11R-A034-07;TCGA-A2-A0ER-01A-21R-A034-07;TCGA-A2-A0ES-01A-11R-A115-07;TCGA-A2-A0YC-01A-11R-A109-07;TCGA-A2-A0YF-01A-21R-A109-07;TCGA-A2-A0YH-01A-11R-A…	ER+	intra_gene	within_exon	E9	RNPEP	Tumor
chr7	94049850	94049949	137	1.70803	TCGA-A1-A0SB-01A-11R-A144-07;TCGA-A1-A0SE-01A-11R-A084-07;TCGA-A1-A0SH-01A-11R-A084-07;TCGA-A1-A0SI-01A-11R-A144-07;TCGA-A2-A04N-01A-11R-A115-07;TCGA-A2-A0CK-01A-11R-A22K-07;TCGA-A2-A0EM-01A-11R-A034-07;TCGA-A2-A0EN-01A-13R-A084-07;TCGA-A2-A0EO-01A-11R-A034-07;TCGA-A2-A0EV-01A-11R-A034-07;TCGA-A2-A0EX-01A-21R-A034-07;TCGA-A2-A0SV-01A-11R-A084-07;TCGA-A2-A0T6-01A-11R-A084-07;TCGA-A2-A0T7-01A-21R-A…	ER+	intra_gene	exon-exon_boundary	Start_E37;End_E37;Start_I38;End_I37;E37	COL1A2	Tumor
chrM	13977	14149	118	1.4661	TCGA-A1-A0SB-01A-11R-A144-07;TCGA-A1-A0SE-01A-11R-A084-07;TCGA-A1-A0SH-01A-11R-A084-07;TCGA-A1-A0SI-01A-11R-A144-07;TCGA-A2-A04Y-01A-21R-A034-07;TCGA-A2-A0CK-01A-11R-A22K-07;TCGA-A2-A0CQ-01A-21R-A034-07;TCGA-A2-A0CU-01A-12R-A034-07;TCGA-A2-A0CY-01A-12R-A034-07;TCGA-A2-A0D4-01A-11R-A00Z-07;TCGA-A2-A0ET-01A-31R-A034-07;TCGA-A2-A0EV-01A-11R-A034-07;TCGA-A2-A0SW-01A-11R-A084-07;TCGA-A2-A0T5-01A-21R-A…	ER+	inter_gene	exon-exon_boundary	End_E1	MT-ND5;MT-ND6	Tumor
chr11	1778561	1780219	85	1.30588	TCGA-A1-A0SB-01A-11R-A144-07;TCGA-A1-A0SE-01A-11R-A084-07;TCGA-A1-A0SH-01A-11R-A084-07;TCGA-A2-A04Y-01A-21R-A034-07;TCGA-A2-A0CU-01A-12R-A034-07;TCGA-A2-A0EV-01A-11R-A034-07;TCGA-A2-A0EW-01A-21R-A115-07;TCGA-A2-A0SV-01A-11R-A084-07;TCGA-A2-A0YD-01A-11R-A109-07;TCGA-A2-A0YI-01A-31R-A10J-07;TCGA-A2-A1FZ-01A-51R-A14D-07;TCGA-A2-A25A-01A-12R-A16F-07;TCGA-A2-A25C-01A-11R-A169-07;TCGA-A7-A0CG-01A-12R-A…	ER+	intra_gene	exon-exon_boundary	Start_E5;End_E4;End_E5;Start_I4;Start_I5;End_I4	CTSD	Tumor
chr9	40792004	41606753	121	1.38843	TCGA-A1-A0SB-01A-11R-A144-07;TCGA-A1-A0SE-01A-11R-A084-07;TCGA-A1-A0SH-01A-11R-A084-07;TCGA-A2-A0CV-01A-31R-A115-07;TCGA-A2-A0D3-01A-11R-A115-07;TCGA-A2-A0EP-01A-52R-A22U-07;TCGA-A2-A0ET-01A-31R-A034-07;TCGA-A2-A0EX-01A-21R-A034-07;TCGA-A2-A0SU-01A-11R-A084-07;TCGA-A2-A0SV-01A-11R-A084-07;TCGA-A2-A0YD-01A-11R-A109-07;TCGA-A2-A0YK-01A-22R-A109-07;TCGA-A2-A1G0-01A-11R-A13Q-07;TCGA-A2-A25D-01A-12R-A…	ER+	inter_gene	exon-exon_boundary	Start_E1;Start_E2;Start_E3;Start_E4;Start_E5;End_E1;End_E2;End_E3;End_E4;End_E5;Start_I1;Start_I2;Start_I3;Start_I4;Start_I5;End_I4;End_I1;End_I2;End_I3;End_I5	ZNF658;FAM75A4;FAM75A5;FAM75A7;LOC653501;ZNF658B	Tumor
chr6	30259313	107678856	128	1.71875	TCGA-A1-A0SB-01A-11R-A144-07;TCGA-A1-A0SE-01A-11R-A084-07;TCGA-A1-A0SQ-01A-21R-A144-07;TCGA-A2-A04V-01A-21R-A034-07;TCGA-A2-A0CO-01A-13R-A22K-07;TCGA-A2-A0CQ-01A-21R-A034-07;TCGA-A2-A0CS-01A-11R-A115-07;TCGA-A2-A0CT-01A-31R-A056-07;TCGA-A2-A0CU-01A-12R-A034-07;TCGA-A2-A0CV-01A-31R-A115-07;TCGA-A2-A0EU-01A-22R-A056-07;TCGA-A2-A0EX-01A-21R-A034-07;TCGA-A2-A0T6-01A-11R-A084-07;TCGA-A2-A1G4-01A-11R-A…	ER+	inter_gene	exon-exon_boundary	Start_E5;Start_E4;Start_E3;Start_E2;Start_E1;Start_E6;Start_E7;Start_E8;Start_E9;Start_E10;Start_E11;Start_E12;Start_E13;Start_E14;Start_E15;Start_E16;Start_E17;Start_E18;Start_E19;Start_E20;Start_E21;Start_E22;Start_E23;Start_E24;Start_E25;Start_E26;Start_E27;Start_E28;Start_E29;Start_E30;Start_E31;Start_E32;Start_E33;Start_E34;Start_E35;Start_E36;Start_E37;Start_E38;Start_E39;Start_E40;Start_E4…	HCG18;TRIM39;TRIM39-RPP21;RPP21;HLA-E;GNL1;ABCF1;PRR3;MIR877;PPP1R10;MRPS18B;ATAT1;C6orf136;DHX16;PPP1R18;MDC1;NRM;TUBB;FLOT1;IER3;DDR1;MIR4640;GTF2H4;VARS2;SFTA2;DPCR1;MUC21;MUC22;HCG22;C6orf15;PSORS1C1;CDSN;CCHCR1;PSORS1C2;TCF19;POU5F1;PSORS1C3;HCG27;HLA-C;HLA-B;MICA;HCG26;HCP5;MICB;MCCD1;ATP6V1G2-DDX39B;DDX39B;SNORD117;NFKBIL1;ATP6V1G2;SNORD84;LST1;LTA;TNF;LTB;NCR3;AIF1;PRRC2A;SNORA38;APOM;BAG…	Tumor
chrM	9618	9838	142	1.59155	TCGA-A1-A0SB-01A-11R-A144-07;TCGA-A1-A0SE-01A-11R-A084-07;TCGA-A1-A0SQ-01A-21R-A144-07;TCGA-A2-A04V-01A-21R-A034-07;TCGA-A2-A0CO-01A-13R-A22K-07;TCGA-A2-A0CZ-01A-11R-A034-07;TCGA-A2-A0D4-01A-11R-A00Z-07;TCGA-A2-A0EM-01A-11R-A034-07;TCGA-A2-A0EN-01A-13R-A084-07;TCGA-A2-A0EO-01A-11R-A034-07;TCGA-A2-A0EP-01A-52R-A22U-07;TCGA-A2-A0ER-01A-21R-A034-07;TCGA-A2-A0ET-01A-31R-A034-07;TCGA-A2-A0EW-01A-21R-A…	ER+	NA	NA	NA	NA	Tumor-Specific
chr12	11945892	31405321	124	1.41129	TCGA-A1-A0SB-01A-11R-A144-07;TCGA-A1-A0SE-01A-11R-A084-07;TCGA-A2-A0CT-01A-31R-A056-07;TCGA-A2-A0CV-01A-31R-A115-07;TCGA-A2-A0CY-01A-12R-A034-07;TCGA-A2-A0D3-01A-11R-A115-07;TCGA-A2-A0ER-01A-21R-A034-07;TCGA-A2-A0ES-01A-11R-A115-07;TCGA-A2-A0ET-01A-31R-A034-07;TCGA-A2-A0EX-01A-21R-A034-07;TCGA-A2-A0SU-01A-11R-A084-07;TCGA-A2-A0SW-01A-11R-A084-07;TCGA-A2-A0T3-01A-21R-A115-07;TCGA-A2-A0YD-01A-11R-A…	ER+	inter_gene	exon-exon_boundary	Start_E3;Start_E4;Start_E5;Start_E6;Start_E7;Start_E8;Start_E1;Start_E2;Start_E18;Start_E19;Start_E20;Start_E21;Start_E22;Start_E23;Start_E13;Start_E14;Start_E15;Start_E16;Start_E17;Start_E9;Start_E10;Start_E11;Start_E12;Start_E24;Start_E25;Start_E26;Start_E27;Start_E28;Start_E29;Start_E30;Start_E31;Start_E32;Start_E38;Start_E33;Start_E34;Start_E35;Start_E36;Start_E37;Start_E57;Start_E56;Start_E5…	ETV6;BCL2L14;MIR1244-1;MIR1244-2;MIR1244-3;LRP6;MANSC1;LOH12CR1;LOH12CR2;DUSP16;CREBL2;GPR19;CDKN1B;APOLD1;MIR613;DDX47;RPL13AP20;GPRC5A;MIR614;GPRC5D;LOC100506314;HEBP1;HTR7P1;KIAA1467;GSG1;EMP1;C12orf36;GRIN2B;ATF7IP;PLBD1;GUCY2C;HIST4H4;H2AFJ;WBP11;C12orf60;C12orf69;ART4;MGP;ERP27;ARHGDIB;PDE6H;RERG;PTPRO;EPS8;STRAP;DERA;SLC15A5;MGST1;LMO3;SKP1P2;MIR3974;RERGL;PIK3C2G;PLCZ1;CAPZA3;PLEKHA5;AEBP…	Tumor
chr21	33040814	33040946	27	1.25926	TCGA-A1-A0SB-01A-11R-A144-07;TCGA-A1-A0SE-01A-11R-A084-07;TCGA-A2-A0CY-01A-12R-A034-07;TCGA-A2-A0EN-01A-13R-A084-07;TCGA-A2-A0EX-01A-21R-A034-07;TCGA-A2-A0YC-01A-11R-A109-07;TCGA-A7-A26J-01A-11R-A169-07;TCGA-A8-A07G-01A-11R-A034-07;TCGA-A8-A07U-01A-11R-A034-07;TCGA-A8-A084-01A-21R-A00Z-07;TCGA-A8-A08O-01A-21R-A056-07;TCGA-A8-A09T-01A-11R-A00Z-07;TCGA-AN-A0XO-01A-11R-A109-07;TCGA-AO-A0JC-01A-11R-A…	ER+	intra_gene	within_exon	E5	SOD1	Tumor
chr19	45418128	45430086	4	2.75	TCGA-A1-A0SB-01A-11R-A144-07;TCGA-A1-A0SE-01A-11R-A084-07;TCGA-A7-A0DC-01A-11R-A00Z-07;TCGA-BH-A0BA-01A-11R-A056-07	ER+	inter_gene	exon-exon_boundary	Start_E2;Start_E3;Start_E4;Start_E1;End_E2;End_E3;End_E4;End_E1;Start_I3;Start_I4;Start_I1;End_I2;End_I3;End_I4;End_I1	APOC1;APOC1P1	Tumor
chr14	70237913	70238000	168	1.47024	TCGA-A1-A0SB-01A-11R-A144-07;TCGA-A1-A0SF-01A-11R-A144-07;TCGA-A1-A0SG-01A-11R-A144-07;TCGA-A1-A0SH-01A-11R-A084-07;TCGA-A1-A0SI-01A-11R-A144-07;TCGA-A1-A0SQ-01A-21R-A144-07;TCGA-A2-A04Y-01A-21R-A034-07;TCGA-A2-A0CO-01A-13R-A22K-07;TCGA-A2-A0CR-01A-11R-A22K-07;TCGA-A2-A0CU-01A-12R-A034-07;TCGA-A2-A0CZ-01A-11R-A034-07;TCGA-A2-A0EP-01A-52R-A22U-07;TCGA-A2-A0ER-01A-21R-A034-07;TCGA-A2-A0ET-01A-31R-A…	ER+	intra_gene	exon-exon_boundary	Start_E8;End_I7;E8	SRSF5	Tumor
chr11	203442	203557	160	1.3875	TCGA-A1-A0SB-01A-11R-A144-07;TCGA-A1-A0SF-01A-11R-A144-07;TCGA-A1-A0SG-01A-11R-A144-07;TCGA-A1-A0SH-01A-11R-A084-07;TCGA-A1-A0SI-01A-11R-A144-07;TCGA-A1-A0SQ-01A-21R-A144-07;TCGA-A2-A0CQ-01A-21R-A034-07;TCGA-A2-A0CR-01A-11R-A22K-07;TCGA-A2-A0CT-01A-31R-A056-07;TCGA-A2-A0CW-01A-21R-A115-07;TCGA-A2-A0CY-01A-12R-A034-07;TCGA-A2-A0D3-01A-11R-A115-07;TCGA-A2-A0EN-01A-13R-A084-07;TCGA-A2-A0ER-01A-21R-A…	ER+	intra_gene	within_exon	E4;E3	BET1L	Tumor-Specific
chr11	71718381	71718434	227	1.65198	TCGA-A1-A0SB-01A-11R-A144-07;TCGA-A1-A0SF-01A-11R-A144-07;TCGA-A1-A0SG-01A-11R-A144-07;TCGA-A1-A0SH-01A-11R-A084-07;TCGA-A1-A0SQ-01A-21R-A144-07;TCGA-A2-A04R-01A-41R-A109-07;TCGA-A2-A04V-01A-21R-A034-07;TCGA-A2-A0CQ-01A-21R-A034-07;TCGA-A2-A0CU-01A-12R-A034-07;TCGA-A2-A0CY-01A-12R-A034-07;TCGA-A2-A0CZ-01A-11R-A034-07;TCGA-A2-A0D3-01A-11R-A115-07;TCGA-A2-A0EN-01A-13R-A084-07;TCGA-A2-A0EP-01A-52R-A…	ER+	intra_gene	within_exon	E21	NUMA1	Tumor
chr5	151042708	177665767	138	1.45652	TCGA-A1-A0SB-01A-11R-A144-07;TCGA-A1-A0SF-01A-11R-A144-07;TCGA-A1-A0SG-01A-11R-A144-07;TCGA-A2-A04N-01A-11R-A115-07;TCGA-A2-A0CP-01A-11R-A034-07;TCGA-A2-A0CS-01A-11R-A115-07;TCGA-A2-A0EN-01A-13R-A084-07;TCGA-A2-A0EO-01A-11R-A034-07;TCGA-A2-A0T3-01A-21R-A115-07;TCGA-A2-A0T6-01A-11R-A084-07;TCGA-A2-A0YD-01A-11R-A109-07;TCGA-A2-A0YI-01A-31R-A10J-07;TCGA-A2-A0YL-01A-21R-A109-07;TCGA-A2-A1FW-01A-11R-A…	ER+	inter_gene	exon-exon_boundary	Start_E9;Start_E10;Start_E2;Start_E3;Start_E4;Start_E5;Start_E6;Start_E7;Start_E8;Start_E1;Start_E11;Start_E12;Start_E13;Start_E14;Start_E15;Start_E16;Start_E17;Start_E18;Start_E19;Start_E26;Start_E27;Start_E28;Start_E20;Start_E21;Start_E22;Start_E23;Start_E24;Start_E25;Start_E29;Start_E30;Start_E31;Start_E34;Start_E35;Start_E36;Start_E32;Start_E33;Start_E37;Start_E38;Start_E39;Start_E40;Start_E4…	SPARC;ATOX1;G3BP1;GLRA1;NMUR2;GRIA1;FAM114A2;MFAP3;GALNT10;FLJ38109;SAP30L;HAND1;MIR3141;LARP1;C5orf4;CNOT8;GEMIN5;MRPL22;KIF4B;SGCD;PPP1R2P3;TIMD4;HAVCR1;HAVCR2;MED7;FAM71B;ITK;CYFIP2;FNDC9;NIPAL4;ADAM19;SOX30;C5orf52;LSM11;THG1L;CLINT1;EBF1;RNF145;UBLCP1;IL12B;LOC285626;LOC285627;ADRA1B;TTC1;PWWP2A;FABP6;CCNJL;C1QTNF2;C5orf54;SLU7;PTTG1;MIR3142;MIR146A;ATP10B;LOC285629;GABRB2;GABRA6;GABRA1;GABR…	Tumor
chr3	33907955	33908025	165	1.46667	TCGA-A1-A0SB-01A-11R-A144-07;TCGA-A1-A0SF-01A-11R-A144-07;TCGA-A1-A0SH-01A-11R-A084-07;TCGA-A1-A0SJ-01A-11R-A084-07;TCGA-A1-A0SQ-01A-21R-A144-07;TCGA-A2-A04N-01A-11R-A115-07;TCGA-A2-A04Y-01A-21R-A034-07;TCGA-A2-A0CS-01A-11R-A115-07;TCGA-A2-A0CT-01A-31R-A056-07;TCGA-A2-A0EN-01A-13R-A084-07;TCGA-A2-A0EO-01A-11R-A034-07;TCGA-A2-A0ER-01A-21R-A034-07;TCGA-A2-A0ES-01A-11R-A115-07;TCGA-A2-A0EX-01A-21R-A…	ER+	intra_gene	within_exon	E18;E12	PDCD6IP	Tumor-Specific
chr11	64876356	64876770	148	1.47297	TCGA-A1-A0SB-01A-11R-A144-07;TCGA-A1-A0SF-01A-11R-A144-07;TCGA-A1-A0SJ-01A-11R-A084-07;TCGA-A1-A0SQ-01A-21R-A144-07;TCGA-A2-A0CK-01A-11R-A22K-07;TCGA-A2-A0CR-01A-11R-A22K-07;TCGA-A2-A0CT-01A-31R-A056-07;TCGA-A2-A0CZ-01A-11R-A034-07;TCGA-A2-A0D4-01A-11R-A00Z-07;TCGA-A2-A0EW-01A-21R-A115-07;TCGA-A2-A0SV-01A-11R-A084-07;TCGA-A2-A0T7-01A-21R-A084-07;TCGA-A2-A0YC-01A-11R-A109-07;TCGA-A2-A0YD-01A-11R-A…	ER+	intra_gene	exon-exon_boundary	Start_E6;End_E5;Start_I6;End_I6	C11orf2	Tumor
chr11	102268070	102268120	125	1.368	TCGA-A1-A0SB-01A-11R-A144-07;TCGA-A1-A0SF-01A-11R-A144-07;TCGA-A1-A0SJ-01A-11R-A084-07;TCGA-A1-A0SQ-01A-21R-A144-07;TCGA-A2-A0EO-01A-11R-A034-07;TCGA-A2-A0ES-01A-11R-A115-07;TCGA-A2-A0EU-01A-22R-A056-07;TCGA-A2-A0EV-01A-11R-A034-07;TCGA-A2-A0EX-01A-21R-A034-07;TCGA-A2-A0T3-01A-21R-A115-07;TCGA-A2-A0YJ-01A-11R-A109-07;TCGA-A2-A1FW-01A-11R-A13Q-07;TCGA-A2-A1FZ-01A-51R-A14D-07;TCGA-A2-A1G4-01A-11R-A…	ER+	intra_gene	within_exon	E5	TMEM123	Tumor
chr4	77968609	77968738	76	1.35526	TCGA-A1-A0SB-01A-11R-A144-07;TCGA-A1-A0SF-01A-11R-A144-07;TCGA-A1-A0SJ-01A-11R-A084-07;TCGA-A2-A04N-01A-11R-A115-07;TCGA-A2-A0CQ-01A-21R-A034-07;TCGA-A2-A0CY-01A-12R-A034-07;TCGA-A2-A0EM-01A-11R-A034-07;TCGA-A2-A0EO-01A-11R-A034-07;TCGA-A2-A0EV-01A-11R-A034-07;TCGA-A2-A0EX-01A-21R-A034-07;TCGA-A2-A0T4-01A-31R-A084-07;TCGA-A2-A0T7-01A-21R-A084-07;TCGA-A2-A25B-01A-11R-A169-07;TCGA-A7-A0CD-01A-11R-A…	ER+	NA	NA	NA	NA	Tumor
chrM	10619	10751	48	1.41667	TCGA-A1-A0SB-01A-11R-A144-07;TCGA-A1-A0SF-01A-11R-A144-07;TCGA-A1-A0SJ-01A-11R-A084-07;TCGA-A2-A0CQ-01A-21R-A034-07;TCGA-A2-A0CU-01A-12R-A034-07;TCGA-A2-A0CW-01A-21R-A115-07;TCGA-A2-A0EO-01A-11R-A034-07;TCGA-A2-A0EP-01A-52R-A22U-07;TCGA-A2-A0ER-01A-21R-A034-07;TCGA-A2-A0YC-01A-11R-A109-07;TCGA-A2-A1FX-01A-11R-A13Q-07;TCGA-A2-A1FZ-01A-51R-A14D-07;TCGA-A8-A08L-01A-11R-A00Z-07;TCGA-A8-A091-01A-11R-A…	ER+	intra_gene	exon-exon_boundary	Start_E1	MT-ND4	Tumor
chr19	34887493	34887562	191	1.62827	TCGA-A1-A0SB-01A-11R-A144-07;TCGA-A1-A0SF-01A-11R-A144-07;TCGA-A1-A0SQ-01A-21R-A144-07;TCGA-A2-A04Y-01A-21R-A034-07;TCGA-A2-A0CR-01A-11R-A22K-07;TCGA-A2-A0CS-01A-11R-A115-07;TCGA-A2-A0CW-01A-21R-A115-07;TCGA-A2-A0D3-01A-11R-A115-07;TCGA-A2-A0EM-01A-11R-A034-07;TCGA-A2-A0ES-01A-11R-A115-07;TCGA-A2-A0ET-01A-31R-A034-07;TCGA-A2-A0EW-01A-21R-A115-07;TCGA-A2-A0SV-01A-11R-A084-07;TCGA-A2-A0T5-01A-21R-A…	ER+	intra_gene	exon-exon_boundary	Start_E14;End_E14;Start_I14;End_I13;E14	GPI	Tumor
chr10	5807332	5807420	125	1.376	TCGA-A1-A0SB-01A-11R-A144-07;TCGA-A1-A0SF-01A-11R-A144-07;TCGA-A2-A04N-01A-11R-A115-07;TCGA-A2-A04Y-01A-21R-A034-07;TCGA-A2-A0CL-01A-11R-A115-07;TCGA-A2-A0ER-01A-21R-A034-07;TCGA-A2-A0SW-01A-11R-A084-07;TCGA-A2-A0T6-01A-11R-A084-07;TCGA-A2-A0YC-01A-11R-A109-07;TCGA-A2-A259-01A-11R-A16F-07;TCGA-A2-A25B-01A-11R-A169-07;TCGA-A2-A25D-01A-12R-A16F-07;TCGA-A2-A3KD-01A-12R-A213-07;TCGA-A7-A0CD-01A-11R-A…	ER+	intra_gene	within_exon	E10;E11	GDI2	Tumor
chr1	26609139	26609273	119	1.42857	TCGA-A1-A0SB-01A-11R-A144-07;TCGA-A1-A0SF-01A-11R-A144-07;TCGA-A2-A04R-01A-41R-A109-07;TCGA-A2-A0CK-01A-11R-A22K-07;TCGA-A2-A0CP-01A-11R-A034-07;TCGA-A2-A0CR-01A-11R-A22K-07;TCGA-A2-A0EP-01A-52R-A22U-07;TCGA-A2-A0EW-01A-21R-A115-07;TCGA-A2-A0SW-01A-11R-A084-07;TCGA-A2-A0T7-01A-21R-A084-07;TCGA-A2-A0YK-01A-22R-A109-07;TCGA-A2-A1FV-01A-11R-A13Q-07;TCGA-A2-A1FX-01A-11R-A13Q-07;TCGA-A2-A1FZ-01A-51R-A…	ER+	intra_gene	exon-exon_boundary	Start_E10;Start_E14;Start_E15;End_E10;End_E14;End_E15;Start_I10;End_I9;E10;E14;E15	UBXN11	Tumor
chrM	13934	14066	65	1.38462	TCGA-A1-A0SB-01A-11R-A144-07;TCGA-A1-A0SF-01A-11R-A144-07;TCGA-A2-A04Y-01A-21R-A034-07;TCGA-A2-A0CQ-01A-21R-A034-07;TCGA-A2-A0CU-01A-12R-A034-07;TCGA-A2-A0EM-01A-11R-A034-07;TCGA-A2-A0EX-01A-21R-A034-07;TCGA-A2-A0SU-01A-11R-A084-07;TCGA-A2-A0T7-01A-21R-A084-07;TCGA-A2-A0YJ-01A-11R-A109-07;TCGA-A2-A0YT-01A-11R-A109-07;TCGA-A2-A1FX-01A-11R-A13Q-07;TCGA-A2-A1FZ-01A-51R-A14D-07;TCGA-A2-A25F-01A-11R-A…	ER+	NA	NA	NA	NA	Tumor
chr12	52913743	52913803	42	1.90476	TCGA-A1-A0SB-01A-11R-A144-07;TCGA-A1-A0SF-01A-11R-A144-07;TCGA-A2-A0CO-01A-13R-A22K-07;TCGA-A2-A0CV-01A-31R-A115-07;TCGA-A2-A3KD-01A-12R-A213-07;TCGA-A2-A3XW-01A-11R-A239-07;TCGA-A2-A3Y0-01A-11R-A239-07;TCGA-A7-A13E-01A-11R-A12P-07;TCGA-A7-A13H-01A-11R-A22K-07;TCGA-A7-A3J0-01A-11R-A213-07;TCGA-A7-A425-01A-11R-A24H-07;TCGA-A7-A426-01A-22R-A24H-07;TCGA-AC-A2FK-01A-12R-A180-07;TCGA-AC-A3HN-01A-11R-A…	ER+	intra_gene	within_exon	E1	KRT5	Tumor
chr11	62651928	62651997	200	1.64	TCGA-A1-A0SB-01A-11R-A144-07;TCGA-A1-A0SG-01A-11R-A144-07;TCGA-A1-A0SH-01A-11R-A084-07;TCGA-A1-A0SI-01A-11R-A144-07;TCGA-A1-A0SJ-01A-11R-A084-07;TCGA-A2-A04R-01A-41R-A109-07;TCGA-A2-A0CQ-01A-21R-A034-07;TCGA-A2-A0CT-01A-31R-A056-07;TCGA-A2-A0CU-01A-12R-A034-07;TCGA-A2-A0CY-01A-12R-A034-07;TCGA-A2-A0EM-01A-11R-A034-07;TCGA-A2-A0EP-01A-52R-A22U-07;TCGA-A2-A0ER-01A-21R-A034-07;TCGA-A2-A0ET-01A-31R-A…	ER+	intra_gene	exon-exon_boundary	Start_E7;Start_E5;Start_E4;End_E7;End_E5;End_E4;Start_I4;End_I3;E7;E5;E4	SLC3A2	Tumor
chr21	27394269	27394320	133	1.61654	TCGA-A1-A0SB-01A-11R-A144-07;TCGA-A1-A0SG-01A-11R-A144-07;TCGA-A1-A0SH-01A-11R-A084-07;TCGA-A1-A0SQ-01A-21R-A144-07;TCGA-A2-A0CK-01A-11R-A22K-07;TCGA-A2-A0CO-01A-13R-A22K-07;TCGA-A2-A0CT-01A-31R-A056-07;TCGA-A2-A0EM-01A-11R-A034-07;TCGA-A2-A0EN-01A-13R-A084-07;TCGA-A2-A0EO-01A-11R-A034-07;TCGA-A2-A0ER-01A-21R-A034-07;TCGA-A2-A0ET-01A-31R-A034-07;TCGA-A2-A0EW-01A-21R-A115-07;TCGA-A2-A0T3-01A-21R-A…	ER+	intra_gene	within_exon	E6;E5	APP	Tumor-Specific
chrM	11765	11893	169	1.75148	TCGA-A1-A0SB-01A-11R-A144-07;TCGA-A1-A0SG-01A-11R-A144-07;TCGA-A1-A0SH-01A-11R-A084-07;TCGA-A2-A04R-01A-41R-A109-07;TCGA-A2-A04Y-01A-21R-A034-07;TCGA-A2-A0CL-01A-11R-A115-07;TCGA-A2-A0CO-01A-13R-A22K-07;TCGA-A2-A0CP-01A-11R-A034-07;TCGA-A2-A0CQ-01A-21R-A034-07;TCGA-A2-A0CU-01A-12R-A034-07;TCGA-A2-A0CV-01A-31R-A115-07;TCGA-A2-A0CW-01A-21R-A115-07;TCGA-A2-A0D3-01A-11R-A115-07;TCGA-A2-A0EM-01A-11R-A…	ER+	NA	NA	NA	NA	Tumor
chr17	4575372	4575477	93	1.35484	TCGA-A1-A0SB-01A-11R-A144-07;TCGA-A1-A0SG-01A-11R-A144-07;TCGA-A1-A0SH-01A-11R-A084-07;TCGA-A2-A04V-01A-21R-A034-07;TCGA-A2-A0CR-01A-11R-A22K-07;TCGA-A2-A0CU-01A-12R-A034-07;TCGA-A2-A0CV-01A-31R-A115-07;TCGA-A2-A0CY-01A-12R-A034-07;TCGA-A2-A0EN-01A-13R-A084-07;TCGA-A2-A0EO-01A-11R-A034-07;TCGA-A2-A0ER-01A-21R-A034-07;TCGA-A2-A0SW-01A-11R-A084-07;TCGA-A2-A0T5-01A-21R-A084-07;TCGA-A2-A1FW-01A-11R-A…	ER+	intra_gene	within_exon	E16	PELP1	Tumor-Specific
chr1	16893673	148322738	120	1.25	TCGA-A1-A0SB-01A-11R-A144-07;TCGA-A1-A0SG-01A-11R-A144-07;TCGA-A2-A04N-01A-11R-A115-07;TCGA-A2-A04V-01A-21R-A034-07;TCGA-A2-A04Y-01A-21R-A034-07;TCGA-A2-A0CK-01A-11R-A22K-07;TCGA-A2-A0CU-01A-12R-A034-07;TCGA-A2-A0EM-01A-11R-A034-07;TCGA-A2-A0EO-01A-11R-A034-07;TCGA-A2-A0T7-01A-21R-A084-07;TCGA-A2-A0YC-01A-11R-A109-07;TCGA-A2-A0YD-01A-11R-A109-07;TCGA-A2-A0YF-01A-21R-A109-07;TCGA-A2-A0YL-01A-21R-A…	ER+	inter_gene	exon-exon_boundary	Start_E15;Start_E16;Start_E17;Start_E18;Start_E19;Start_E20;Start_E21;Start_E22;Start_E23;Start_E24;Start_E25;Start_E3;Start_E4;Start_E5;Start_E6;Start_E7;Start_E8;Start_E9;Start_E10;Start_E11;Start_E12;Start_E13;Start_E14;Start_E1;Start_E2;Start_E26;Start_E27;Start_E28;Start_E29;Start_E30;Start_E31;Start_E32;Start_E33;Start_E34;Start_E35;Start_E36;Start_E37;Start_E99;Start_E100;Start_E101;Start_…	NBPF1;CROCCP2;MST1P2;MIR3675;ESPNP;MST1P9;CROCC;ATP13A2;MFAP2;SDHB;PADI2;PADI1;PADI3;PADI4;PADI6;RCC2;ARHGEF10L;ACTL8;IGSF21;KLHDC7A;PAX7;TAS1R2;ALDH4A1;MIR4695;IFFO2;UBR4;KIAA0090;MRTO4;AKR7L;AKR7A3;LOC100506730;PQLC2;AKR7A2;CAPZB;C1orf151-NBL1;MINOS1;NBL1;HTR6;TMCO4;RNF186;OTUD3;PLA2G2E;PLA2G2A;PLA2G5;PLA2G2D;PLA2G2F;PLA2G2C;UBXN10;VWA5B1;LOC339505;CAMK2N1;MUL1;FAM43B;CDA;PINK1;DDOST;KIF17;SH2D…	Tumor
chr1	1601102	1666274	277	1.87004	TCGA-A1-A0SB-01A-11R-A144-07;TCGA-A1-A0SG-01A-11R-A144-07;TCGA-A2-A04N-01A-11R-A115-07;TCGA-A2-A0CO-01A-13R-A22K-07;TCGA-A2-A0CP-01A-11R-A034-07;TCGA-A2-A0CQ-01A-21R-A034-07;TCGA-A2-A0CR-01A-11R-A22K-07;TCGA-A2-A0CT-01A-31R-A056-07;TCGA-A2-A0CU-01A-12R-A034-07;TCGA-A2-A0CZ-01A-11R-A034-07;TCGA-A2-A0D3-01A-11R-A115-07;TCGA-A2-A0D4-01A-11R-A00Z-07;TCGA-A2-A0EM-01A-11R-A034-07;TCGA-A2-A0ER-01A-21R-A…	ER+	inter_gene	exon-exon_boundary	Start_E5;Start_E6;Start_E7;Start_E2;Start_E3;Start_E4;Start_E1;Start_E12;Start_E13;Start_E14;Start_E15;Start_E16;Start_E17;Start_E18;Start_E19;Start_E20;Start_E8;Start_E9;Start_E10;Start_E11;End_E5;End_E6;End_E7;End_E2;End_E3;End_E4;End_E1;End_E12;End_E13;End_E14;End_E15;End_E16;End_E17;End_E18;End_E19;End_E20;End_E8;End_E9;End_E10;End_E11;Start_I5;Start_I6;Start_I7;Start_I2;Start_I3;Start_I4;Sta…	SLC35E2B;MMP23A;CDK11A;CDK11B;SLC35E2	Tumor-Specific
chr1	16893673	146219178	126	1.26984	TCGA-A1-A0SB-01A-11R-A144-07;TCGA-A1-A0SG-01A-11R-A144-07;TCGA-A2-A04R-01A-41R-A109-07;TCGA-A2-A0CU-01A-12R-A034-07;TCGA-A2-A0CW-01A-21R-A115-07;TCGA-A2-A0D4-01A-11R-A00Z-07;TCGA-A2-A0EM-01A-11R-A034-07;TCGA-A2-A0EN-01A-13R-A084-07;TCGA-A2-A0ES-01A-11R-A115-07;TCGA-A2-A0T7-01A-21R-A084-07;TCGA-A2-A0YC-01A-11R-A109-07;TCGA-A2-A0YD-01A-11R-A109-07;TCGA-A2-A0YF-01A-21R-A109-07;TCGA-A2-A0YK-01A-22R-A…	ER+	inter_gene	exon-exon_boundary	Start_E15;Start_E16;Start_E17;Start_E18;Start_E19;Start_E20;Start_E21;Start_E22;Start_E23;Start_E24;Start_E25;Start_E3;Start_E4;Start_E5;Start_E6;Start_E7;Start_E8;Start_E9;Start_E10;Start_E11;Start_E12;Start_E13;Start_E14;Start_E1;Start_E2;Start_E26;Start_E27;Start_E28;Start_E29;Start_E30;Start_E31;Start_E32;Start_E33;Start_E34;Start_E35;Start_E36;Start_E37;Start_E99;Start_E100;Start_E101;Start_…	NBPF1;CROCCP2;MST1P2;MIR3675;ESPNP;MST1P9;CROCC;ATP13A2;MFAP2;SDHB;PADI2;PADI1;PADI3;PADI4;PADI6;RCC2;ARHGEF10L;ACTL8;IGSF21;KLHDC7A;PAX7;TAS1R2;ALDH4A1;MIR4695;IFFO2;UBR4;KIAA0090;MRTO4;AKR7L;AKR7A3;LOC100506730;PQLC2;AKR7A2;CAPZB;C1orf151-NBL1;MINOS1;NBL1;HTR6;TMCO4;RNF186;OTUD3;PLA2G2E;PLA2G2A;PLA2G5;PLA2G2D;PLA2G2F;PLA2G2C;UBXN10;VWA5B1;LOC339505;CAMK2N1;MUL1;FAM43B;CDA;PINK1;DDOST;KIF17;SH2D…	Tumor
chr12	15038670	15038734	93	1.47312	TCGA-A1-A0SB-01A-11R-A144-07;TCGA-A1-A0SG-01A-11R-A144-07;TCGA-A2-A04R-01A-41R-A109-07;TCGA-A2-A0EM-01A-11R-A034-07;TCGA-A2-A0EN-01A-13R-A084-07;TCGA-A2-A0ES-01A-11R-A115-07;TCGA-A2-A0EX-01A-21R-A034-07;TCGA-A2-A0YF-01A-21R-A109-07;TCGA-A2-A0YH-01A-11R-A109-07;TCGA-A2-A0YT-01A-11R-A109-07;TCGA-A2-A259-01A-11R-A16F-07;TCGA-A2-A25A-01A-12R-A16F-07;TCGA-A2-A3KD-01A-12R-A213-07;TCGA-A7-A0DB-01A-11R-A…	ER+	intra_gene	exon-exon_boundary	End_E1;Start_I1;E1	MGP	Tumor-Specific
chrM	9243	9440	130	1.55385	TCGA-A1-A0SB-01A-11R-A144-07;TCGA-A1-A0SG-01A-11R-A144-07;TCGA-A2-A04V-01A-21R-A034-07;TCGA-A2-A04Y-01A-21R-A034-07;TCGA-A2-A0CR-01A-11R-A22K-07;TCGA-A2-A0CT-01A-31R-A056-07;TCGA-A2-A0CY-01A-12R-A034-07;TCGA-A2-A0CZ-01A-11R-A034-07;TCGA-A2-A0EN-01A-13R-A084-07;TCGA-A2-A0EO-01A-11R-A034-07;TCGA-A2-A0ER-01A-21R-A034-07;TCGA-A2-A0SW-01A-11R-A084-07;TCGA-A2-A0T3-01A-21R-A115-07;TCGA-A2-A0T6-01A-11R-A…	ER+	NA	NA	NA	NA	Tumor-Specific
chr22	36688163	36688280	75	1.30667	TCGA-A1-A0SB-01A-11R-A144-07;TCGA-A1-A0SG-01A-11R-A144-07;TCGA-A2-A0CZ-01A-11R-A034-07;TCGA-A2-A0EO-01A-11R-A034-07;TCGA-A2-A0EP-01A-52R-A22U-07;TCGA-A2-A0ER-01A-21R-A034-07;TCGA-A2-A0SU-01A-11R-A084-07;TCGA-A2-A0SW-01A-11R-A084-07;TCGA-A2-A0T5-01A-21R-A084-07;TCGA-A2-A0YL-01A-21R-A109-07;TCGA-A2-A1G0-01A-11R-A13Q-07;TCGA-A2-A25C-01A-11R-A169-07;TCGA-A7-A0CD-01A-11R-A00Z-07;TCGA-A7-A0D9-01A-31R-A…	ER+	intra_gene	exon-exon_boundary	Start_E31;End_I30;E31	MYH9	Tumor
chr18	71958981	71959062	40	1.25	TCGA-A1-A0SB-01A-11R-A144-07;TCGA-A1-A0SG-01A-11R-A144-07;TCGA-A2-A0EV-01A-11R-A034-07;TCGA-A2-A0T4-01A-31R-A084-07;TCGA-A2-A0YC-01A-11R-A109-07;TCGA-A2-A259-01A-11R-A16F-07;TCGA-A2-A3KC-01A-11R-A213-07;TCGA-A2-A3KD-01A-12R-A213-07;TCGA-A8-A06Q-01A-11R-A034-07;TCGA-A8-A092-01A-11R-A00Z-07;TCGA-A8-A09C-01A-11R-A00Z-07;TCGA-A8-A09V-01A-11R-A034-07;TCGA-A8-A0A2-01A-11R-A034-07;TCGA-AN-A03Y-01A-21R-A…	ER+	intra_gene	exon-exon_boundary	End_E1;Start_I1;E1	CYB5A	Tumor
chr21	27394261	27394330	94	1.53191	TCGA-A1-A0SB-01A-11R-A144-07;TCGA-A1-A0SH-01A-11R-A084-07;TCGA-A1-A0SI-01A-11R-A144-07;TCGA-A1-A0SJ-01A-11R-A084-07;TCGA-A2-A0CO-01A-13R-A22K-07;TCGA-A2-A0CQ-01A-21R-A034-07;TCGA-A2-A0CU-01A-12R-A034-07;TCGA-A2-A0D3-01A-11R-A115-07;TCGA-A2-A0SV-01A-11R-A084-07;TCGA-A2-A0T4-01A-31R-A084-07;TCGA-A2-A0T5-01A-21R-A084-07;TCGA-A2-A0T6-01A-11R-A084-07;TCGA-A2-A1FZ-01A-51R-A14D-07;TCGA-A2-A25C-01A-11R-A…	ER+	intra_gene	within_exon	E6;E5	APP	Tumor-Specific
chr17	48269192	48269861	107	1.54206	TCGA-A1-A0SB-01A-11R-A144-07;TCGA-A1-A0SH-01A-11R-A084-07;TCGA-A1-A0SI-01A-11R-A144-07;TCGA-A2-A04R-01A-41R-A109-07;TCGA-A2-A0CT-01A-31R-A056-07;TCGA-A2-A0CV-01A-31R-A115-07;TCGA-A2-A0EM-01A-11R-A034-07;TCGA-A2-A0EO-01A-11R-A034-07;TCGA-A2-A0EV-01A-11R-A034-07;TCGA-A2-A0EW-01A-21R-A115-07;TCGA-A2-A0SV-01A-11R-A084-07;TCGA-A2-A0T4-01A-31R-A084-07;TCGA-A2-A0T6-01A-11R-A084-07;TCGA-A2-A0T7-01A-21R-A…	ER+	intra_gene	exon-exon_boundary	Start_E30;Start_E31;End_E29;End_E30;Start_I29;Start_I30;End_I29;End_I30	COL1A1	Tumor
chr16	2821231	2821301	138	1.52899	TCGA-A1-A0SB-01A-11R-A144-07;TCGA-A1-A0SH-01A-11R-A084-07;TCGA-A1-A0SI-01A-11R-A144-07;TCGA-A2-A04V-01A-21R-A034-07;TCGA-A2-A04Y-01A-21R-A034-07;TCGA-A2-A0CK-01A-11R-A22K-07;TCGA-A2-A0CQ-01A-21R-A034-07;TCGA-A2-A0CR-01A-11R-A22K-07;TCGA-A2-A0CZ-01A-11R-A034-07;TCGA-A2-A0EM-01A-11R-A034-07;TCGA-A2-A0EO-01A-11R-A034-07;TCGA-A2-A0EP-01A-52R-A22U-07;TCGA-A2-A0SV-01A-11R-A084-07;TCGA-A2-A0T6-01A-11R-A…	ER+	intra_gene	within_exon	E15	SRRM2	Tumor-Specific
chr1	12035286	12035352	87	1.50575	TCGA-A1-A0SB-01A-11R-A144-07;TCGA-A1-A0SH-01A-11R-A084-07;TCGA-A1-A0SI-01A-11R-A144-07;TCGA-A2-A04V-01A-21R-A034-07;TCGA-A2-A0CS-01A-11R-A115-07;TCGA-A2-A0CZ-01A-11R-A034-07;TCGA-A2-A0EM-01A-11R-A034-07;TCGA-A2-A0EN-01A-13R-A084-07;TCGA-A2-A0EP-01A-52R-A22U-07;TCGA-A2-A0ER-01A-21R-A034-07;TCGA-A2-A0EW-01A-21R-A115-07;TCGA-A2-A0SW-01A-11R-A084-07;TCGA-A2-A0T4-01A-31R-A084-07;TCGA-A2-A0T6-01A-11R-A…	ER+	intra_gene	within_exon	E19	PLOD1	Tumor
chr10	73581632	73581701	145	1.55862	TCGA-A1-A0SB-01A-11R-A144-07;TCGA-A1-A0SH-01A-11R-A084-07;TCGA-A1-A0SI-01A-11R-A144-07;TCGA-A2-A0CL-01A-11R-A115-07;TCGA-A2-A0CQ-01A-21R-A034-07;TCGA-A2-A0EN-01A-13R-A084-07;TCGA-A2-A0ER-01A-21R-A034-07;TCGA-A2-A0ET-01A-31R-A034-07;TCGA-A2-A0EX-01A-21R-A034-07;TCGA-A2-A0SV-01A-11R-A084-07;TCGA-A2-A0SW-01A-11R-A084-07;TCGA-A2-A0T5-01A-21R-A084-07;TCGA-A2-A0YC-01A-11R-A109-07;TCGA-A2-A0YH-01A-11R-A…	ER+	intra_gene	exon-exon_boundary	End_E9;End_E8;Start_I2;E9;E8	PSAP	Tumor
chrX	102841883	102841991	142	1.5493	TCGA-A1-A0SB-01A-11R-A144-07;TCGA-A1-A0SH-01A-11R-A084-07;TCGA-A1-A0SJ-01A-11R-A084-07;TCGA-A1-A0SQ-01A-21R-A144-07;TCGA-A2-A04N-01A-11R-A115-07;TCGA-A2-A04R-01A-41R-A109-07;TCGA-A2-A04V-01A-21R-A034-07;TCGA-A2-A04Y-01A-21R-A034-07;TCGA-A2-A0CQ-01A-21R-A034-07;TCGA-A2-A0CZ-01A-11R-A034-07;TCGA-A2-A0EO-01A-11R-A034-07;TCGA-A2-A0ER-01A-21R-A034-07;TCGA-A2-A0ES-01A-11R-A115-07;TCGA-A2-A0EU-01A-22R-A…	ER+	intra_gene	within_exon	E3	TCEAL4	Tumor-Specific
chr20	42091142	42091217	147	1.58503	TCGA-A1-A0SB-01A-11R-A144-07;TCGA-A1-A0SH-01A-11R-A084-07;TCGA-A1-A0SJ-01A-11R-A084-07;TCGA-A2-A04N-01A-11R-A115-07;TCGA-A2-A04V-01A-21R-A034-07;TCGA-A2-A04Y-01A-21R-A034-07;TCGA-A2-A0CK-01A-11R-A22K-07;TCGA-A2-A0CT-01A-31R-A056-07;TCGA-A2-A0EN-01A-13R-A084-07;TCGA-A2-A0EO-01A-11R-A034-07;TCGA-A2-A0EP-01A-52R-A22U-07;TCGA-A2-A0ES-01A-11R-A115-07;TCGA-A2-A0ET-01A-31R-A034-07;TCGA-A2-A0EU-01A-22R-A…	ER+	intra_gene	within_exon	E6;E7	SRSF6	Tumor-Specific
chr1	70716070	70716130	85	1.34118	TCGA-A1-A0SB-01A-11R-A144-07;TCGA-A1-A0SH-01A-11R-A084-07;TCGA-A1-A0SJ-01A-11R-A084-07;TCGA-A2-A04R-01A-41R-A109-07;TCGA-A2-A04V-01A-21R-A034-07;TCGA-A2-A0CU-01A-12R-A034-07;TCGA-A2-A0D3-01A-11R-A115-07;TCGA-A2-A0EP-01A-52R-A22U-07;TCGA-A2-A0ER-01A-21R-A034-07;TCGA-A2-A0ET-01A-31R-A034-07;TCGA-A2-A0SV-01A-11R-A084-07;TCGA-A2-A0T3-01A-21R-A115-07;TCGA-A2-A0T6-01A-11R-A084-07;TCGA-A2-A0YJ-01A-11R-A…	ER+	intra_gene	within_exon	E12	SRSF11	Tumor
chr19	18896870	18897385	38	1.39474	TCGA-A1-A0SB-01A-11R-A144-07;TCGA-A1-A0SH-01A-11R-A084-07;TCGA-A2-A04R-01A-41R-A109-07;TCGA-A2-A0CU-01A-12R-A034-07;TCGA-A2-A0T7-01A-21R-A084-07;TCGA-A2-A0YH-01A-11R-A109-07;TCGA-A2-A3XW-01A-11R-A239-07;TCGA-A7-A0CD-01A-11R-A00Z-07;TCGA-A7-A0DB-01A-11R-A00Z-07;TCGA-A8-A06P-01A-11R-A00Z-07;TCGA-A8-A07G-01A-11R-A034-07;TCGA-A8-A07L-01A-11R-A00Z-07;TCGA-A8-A093-01A-11R-A00Z-07;TCGA-A8-A09B-01A-11R-A…	ER+	intra_gene	exon-exon_boundary	Start_E12;Start_E13;End_E11;End_E12;Start_I11;Start_I12;End_I11;End_I12	COMP	Tumor
chrM	10849	10972	138	1.42029	TCGA-A1-A0SB-01A-11R-A144-07;TCGA-A1-A0SH-01A-11R-A084-07;TCGA-A2-A04V-01A-21R-A034-07;TCGA-A2-A04Y-01A-21R-A034-07;TCGA-A2-A0CU-01A-12R-A034-07;TCGA-A2-A0CW-01A-21R-A115-07;TCGA-A2-A0CY-01A-12R-A034-07;TCGA-A2-A0CZ-01A-11R-A034-07;TCGA-A2-A0D3-01A-11R-A115-07;TCGA-A2-A0EV-01A-11R-A034-07;TCGA-A2-A0SV-01A-11R-A084-07;TCGA-A2-A0T7-01A-21R-A084-07;TCGA-A2-A0YC-01A-11R-A109-07;TCGA-A2-A0YH-01A-11R-A…	ER+	NA	NA	NA	NA	Tumor
chr18	321706	321757	82	1.46341	TCGA-A1-A0SB-01A-11R-A144-07;TCGA-A1-A0SH-01A-11R-A084-07;TCGA-A2-A04V-01A-21R-A034-07;TCGA-A2-A0CQ-01A-21R-A034-07;TCGA-A2-A0CT-01A-31R-A056-07;TCGA-A2-A0EM-01A-11R-A034-07;TCGA-A2-A0EO-01A-11R-A034-07;TCGA-A2-A0ER-01A-21R-A034-07;TCGA-A2-A0EX-01A-21R-A034-07;TCGA-A2-A0YK-01A-22R-A109-07;TCGA-A2-A1FV-01A-11R-A13Q-07;TCGA-A2-A1FX-01A-11R-A13Q-07;TCGA-A2-A25B-01A-11R-A169-07;TCGA-A7-A0DC-01A-11R-A…	ER+	intra_gene	within_exon	E9	COLEC12	Tumor-Specific
chr1	24020340	24020403	71	1.39437	TCGA-A1-A0SB-01A-11R-A144-07;TCGA-A1-A0SH-01A-11R-A084-07;TCGA-A2-A0CY-01A-12R-A034-07;TCGA-A2-A0EO-01A-11R-A034-07;TCGA-A2-A0ET-01A-31R-A034-07;TCGA-A2-A0SV-01A-11R-A084-07;TCGA-A2-A0YK-01A-22R-A109-07;TCGA-A2-A0YL-01A-21R-A109-07;TCGA-A2-A1G4-01A-11R-A13Q-07;TCGA-A2-A3XW-01A-11R-A239-07;TCGA-A2-A3Y0-01A-11R-A239-07;TCGA-A7-A0DB-01A-11R-A00Z-07;TCGA-A7-A13H-01A-11R-A22K-07;TCGA-A7-A3J1-01A-11R-A…	ER+	intra_gene	exon-exon_boundary	End_E3;Start_I3;E3	RPL11	Tumor
chr5	151042586	151042644	83	1.55422	TCGA-A1-A0SB-01A-11R-A144-07;TCGA-A1-A0SH-01A-11R-A084-07;TCGA-A2-A0EM-01A-11R-A034-07;TCGA-A2-A0EO-01A-11R-A034-07;TCGA-A2-A0EP-01A-52R-A22U-07;TCGA-A2-A0ET-01A-31R-A034-07;TCGA-A2-A0EV-01A-11R-A034-07;TCGA-A2-A0EW-01A-21R-A115-07;TCGA-A2-A0EX-01A-21R-A034-07;TCGA-A2-A0SW-01A-11R-A084-07;TCGA-A2-A0T6-01A-11R-A084-07;TCGA-A2-A0YJ-01A-11R-A109-07;TCGA-A2-A25A-01A-12R-A16F-07;TCGA-A2-A25F-01A-11R-A…	ER+	intra_gene	within_exon	E10	SPARC	Tumor
chr16	58555164	58557362	24	1.41667	TCGA-A1-A0SB-01A-11R-A144-07;TCGA-A1-A0SH-01A-11R-A084-07;TCGA-A2-A1G0-01A-11R-A13Q-07;TCGA-A7-A26E-01A-11R-A169-07;TCGA-A8-A081-01A-11R-A00Z-07;TCGA-A8-A08J-01A-11R-A00Z-07;TCGA-A8-A09V-01A-11R-A034-07;TCGA-AN-A0FW-01A-11R-A034-07;TCGA-AN-A0XL-01A-11R-A10J-07;TCGA-AN-A0XV-01A-11R-A109-07;TCGA-AO-A03O-01A-11R-A00Z-07;TCGA-AR-A24O-01A-11R-A169-07;TCGA-AR-A2LO-01A-31R-A18M-07;TCGA-BH-A0BC-01A-22R-A…	ER+	intra_gene	exon-exon_boundary	Start_E48;End_E47;Start_I46;End_I46	CNOT1	Tumor
chrM	14313	14376	66	1.39394	TCGA-A1-A0SB-01A-11R-A144-07;TCGA-A1-A0SI-01A-11R-A144-07;TCGA-A1-A0SJ-01A-11R-A084-07;TCGA-A2-A04N-01A-11R-A115-07;TCGA-A2-A0EM-01A-11R-A034-07;TCGA-A2-A0T3-01A-21R-A115-07;TCGA-A2-A0YI-01A-31R-A10J-07;TCGA-A2-A1FV-01A-11R-A13Q-07;TCGA-A2-A1FZ-01A-51R-A14D-07;TCGA-A2-A1G0-01A-11R-A13Q-07;TCGA-A2-A25C-01A-11R-A169-07;TCGA-A7-A0D9-01A-31R-A056-07;TCGA-A7-A3IY-01A-21R-A21T-07;TCGA-A7-A3J0-01A-11R-A…	ER+	NA	NA	NA	NA	Tumor
chr7	99565868	99566004	87	2	TCGA-A1-A0SB-01A-11R-A144-07;TCGA-A1-A0SI-01A-11R-A144-07;TCGA-A1-A0SJ-01A-11R-A084-07;TCGA-A2-A0CK-01A-11R-A22K-07;TCGA-A2-A0CO-01A-13R-A22K-07;TCGA-A2-A0CQ-01A-21R-A034-07;TCGA-A2-A0CU-01A-12R-A034-07;TCGA-A2-A0EM-01A-11R-A034-07;TCGA-A2-A0EN-01A-13R-A084-07;TCGA-A2-A0EO-01A-11R-A034-07;TCGA-A2-A0EP-01A-52R-A22U-07;TCGA-A2-A0ER-01A-21R-A034-07;TCGA-A2-A0ET-01A-31R-A034-07;TCGA-A2-A0SW-01A-11R-A…	ER+	intra_gene	within_exon	E3	AZGP1	Tumor
chr11	62283651	62283715	57	1.50877	TCGA-A1-A0SB-01A-11R-A144-07;TCGA-A1-A0SI-01A-11R-A144-07;TCGA-A2-A04N-01A-11R-A115-07;TCGA-A2-A04R-01A-41R-A109-07;TCGA-A2-A0CO-01A-13R-A22K-07;TCGA-A2-A0CY-01A-12R-A034-07;TCGA-A2-A0EP-01A-52R-A22U-07;TCGA-A2-A0ER-01A-21R-A034-07;TCGA-A2-A0YI-01A-31R-A10J-07;TCGA-A2-A0YJ-01A-11R-A109-07;TCGA-A2-A1G4-01A-11R-A13Q-07;TCGA-A2-A3KD-01A-12R-A213-07;TCGA-A2-A3XW-01A-11R-A239-07;TCGA-A7-A0CD-01A-11R-A…	ER+	intra_gene	within_exon	E5	AHNAK	Tumor
chr1	35650027	35650112	141	1.47518	TCGA-A1-A0SB-01A-11R-A144-07;TCGA-A1-A0SI-01A-11R-A144-07;TCGA-A2-A04N-01A-11R-A115-07;TCGA-A2-A04V-01A-21R-A034-07;TCGA-A2-A04Y-01A-21R-A034-07;TCGA-A2-A0CL-01A-11R-A115-07;TCGA-A2-A0CT-01A-31R-A056-07;TCGA-A2-A0CW-01A-21R-A115-07;TCGA-A2-A0EV-01A-11R-A034-07;TCGA-A2-A0EX-01A-21R-A034-07;TCGA-A2-A0SV-01A-11R-A084-07;TCGA-A2-A0T3-01A-21R-A115-07;TCGA-A2-A0T7-01A-21R-A084-07;TCGA-A2-A25A-01A-12R-A…	ER+	intra_gene	within_exon	E10	SFPQ	Tumor
chr2	181925391	181925496	114	1.42105	TCGA-A1-A0SB-01A-11R-A144-07;TCGA-A1-A0SI-01A-11R-A144-07;TCGA-A2-A04N-01A-11R-A115-07;TCGA-A2-A0CS-01A-11R-A115-07;TCGA-A2-A0CV-01A-31R-A115-07;TCGA-A2-A0CW-01A-21R-A115-07;TCGA-A2-A0CY-01A-12R-A034-07;TCGA-A2-A0EM-01A-11R-A034-07;TCGA-A2-A0EO-01A-11R-A034-07;TCGA-A2-A0ES-01A-11R-A115-07;TCGA-A2-A0EV-01A-11R-A034-07;TCGA-A2-A0EX-01A-21R-A034-07;TCGA-A2-A0SV-01A-11R-A084-07;TCGA-A2-A0T6-01A-11R-A…	ER+	intra_gene	exon-exon_boundary	Start_E5;Start_E6;End_I5;E5;E6	UBE2E3	Tumor-Specific
chr3	186303189	186303258	153	1.41176	TCGA-A1-A0SB-01A-11R-A144-07;TCGA-A1-A0SI-01A-11R-A144-07;TCGA-A2-A04V-01A-21R-A034-07;TCGA-A2-A04Y-01A-21R-A034-07;TCGA-A2-A0EW-01A-21R-A115-07;TCGA-A2-A0SV-01A-11R-A084-07;TCGA-A2-A0SW-01A-11R-A084-07;TCGA-A2-A0T3-01A-21R-A115-07;TCGA-A2-A0T7-01A-21R-A084-07;TCGA-A2-A0YH-01A-11R-A109-07;TCGA-A2-A0YI-01A-31R-A10J-07;TCGA-A2-A0YK-01A-22R-A109-07;TCGA-A2-A0YT-01A-11R-A109-07;TCGA-A2-A1FZ-01A-51R-A…	ER+	intra_gene	within_exon	E10	DNAJB11	Tumor-Specific
chr7	128808200	128808250	54	1.33333	TCGA-A1-A0SB-01A-11R-A144-07;TCGA-A1-A0SI-01A-11R-A144-07;TCGA-A2-A04Y-01A-21R-A034-07;TCGA-A2-A0CL-01A-11R-A115-07;TCGA-A2-A0EN-01A-13R-A084-07;TCGA-A2-A0ET-01A-31R-A034-07;TCGA-A2-A1FW-01A-11R-A13Q-07;TCGA-A2-A1FX-01A-11R-A13Q-07;TCGA-A2-A25D-01A-12R-A16F-07;TCGA-A2-A3Y0-01A-11R-A239-07;TCGA-A7-A0DC-01A-11R-A00Z-07;TCGA-A7-A425-01A-11R-A24H-07;TCGA-A8-A06Y-01A-21R-A00Z-07;TCGA-A8-A081-01A-11R-A…	ER+	intra_gene	within_exon	E8	TSPAN33	Tumor
chr11	118403021	118403072	80	1.25	TCGA-A1-A0SB-01A-11R-A144-07;TCGA-A1-A0SI-01A-11R-A144-07;TCGA-A2-A0CK-01A-11R-A22K-07;TCGA-A2-A0CQ-01A-21R-A034-07;TCGA-A2-A0D3-01A-11R-A115-07;TCGA-A2-A0EM-01A-11R-A034-07;TCGA-A2-A0EW-01A-21R-A115-07;TCGA-A2-A0SV-01A-11R-A084-07;TCGA-A2-A0YC-01A-11R-A109-07;TCGA-A2-A1G0-01A-11R-A13Q-07;TCGA-A7-A0CD-01A-11R-A00Z-07;TCGA-A7-A0CJ-01A-21R-A00Z-07;TCGA-A7-A13G-01A-11R-A13Q-07;TCGA-A7-A13H-01A-11R-A…	ER+	intra_gene	within_exon	E3	TMEM25	Tumor
chr11	58818029	58861584	18	1.44444	TCGA-A1-A0SB-01A-11R-A144-07;TCGA-A1-A0SI-01A-11R-A144-07;TCGA-A2-A0SU-01A-11R-A084-07;TCGA-A8-A06Q-01A-11R-A034-07;TCGA-AC-A2FG-01A-11R-A17B-07;TCGA-AO-A03N-01B-11R-A10J-07;TCGA-AO-A0JA-01A-11R-A056-07;TCGA-AR-A2LN-01A-21R-A18M-07;TCGA-BH-A0BM-01A-11R-A056-07;TCGA-BH-A1FB-01A-11R-A13Q-07;TCGA-C8-A1HM-01A-12R-A137-07;TCGA-D8-A1J8-01A-11R-A13Q-07;TCGA-D8-A1JC-01A-11R-A13Q-07;TCGA-D8-A1JJ-01A-31R-A…	ER+	inter_gene	exon-exon_boundary	Start_E1;Start_E2;Start_E3;End_E1;End_E2;End_E3;Start_I1;Start_I2;Start_I3;End_I1;End_I2	LOC283194;FAM111B	Tumor
chr1	121115831	144094424	75	2	TCGA-A1-A0SB-01A-11R-A144-07;TCGA-A1-A0SJ-01A-11R-A084-07;TCGA-A2-A04N-01A-11R-A115-07;TCGA-A2-A04R-01A-41R-A109-07;TCGA-A2-A04V-01A-21R-A034-07;TCGA-A2-A0CP-01A-11R-A034-07;TCGA-A2-A0CU-01A-12R-A034-07;TCGA-A2-A0CZ-01A-11R-A034-07;TCGA-A2-A0SW-01A-11R-A084-07;TCGA-A2-A0YL-01A-21R-A109-07;TCGA-A2-A25D-01A-12R-A16F-07;TCGA-A7-A0CG-01A-12R-A056-07;TCGA-A7-A13F-01A-11R-A12P-07;TCGA-A7-A425-01A-11R-A…	ER+	inter_gene	exon-exon_boundary	Start_E1;Start_E2;Start_E3;Start_E4;Start_E5;Start_E6;Start_E7;Start_E8;End_E1;End_E2;End_E3;End_E4;End_E5;End_E6;End_E7;End_E8;Start_I2;Start_I3;Start_I4;Start_I5;Start_I6;Start_I7;Start_I8;Start_I1;End_I1;End_I2;End_I3;End_I4;End_I5;End_I6;End_I7;End_I8	EMBP1;LOC375010;LOC100130000;FLJ39739;LOC100286793;PPIAL4G;FAM72D;SRGAP2P2	Tumor
chr1	16893673	146227023	133	1.21805	TCGA-A1-A0SB-01A-11R-A144-07;TCGA-A1-A0SJ-01A-11R-A084-07;TCGA-A2-A04R-01A-41R-A109-07;TCGA-A2-A04V-01A-21R-A034-07;TCGA-A2-A0CU-01A-12R-A034-07;TCGA-A2-A0CZ-01A-11R-A034-07;TCGA-A2-A0EM-01A-11R-A034-07;TCGA-A2-A0EO-01A-11R-A034-07;TCGA-A2-A0EP-01A-52R-A22U-07;TCGA-A2-A0SV-01A-11R-A084-07;TCGA-A2-A0T6-01A-11R-A084-07;TCGA-A2-A0T7-01A-21R-A084-07;TCGA-A2-A0YJ-01A-11R-A109-07;TCGA-A2-A1G4-01A-11R-A…	ER+	inter_gene	exon-exon_boundary	Start_E15;Start_E16;Start_E17;Start_E18;Start_E19;Start_E20;Start_E21;Start_E22;Start_E23;Start_E24;Start_E25;Start_E3;Start_E4;Start_E5;Start_E6;Start_E7;Start_E8;Start_E9;Start_E10;Start_E11;Start_E12;Start_E13;Start_E14;Start_E1;Start_E2;Start_E26;Start_E27;Start_E28;Start_E29;Start_E30;Start_E31;Start_E32;Start_E33;Start_E34;Start_E35;Start_E36;Start_E37;Start_E99;Start_E100;Start_E101;Start_…	NBPF1;CROCCP2;MST1P2;MIR3675;ESPNP;MST1P9;CROCC;ATP13A2;MFAP2;SDHB;PADI2;PADI1;PADI3;PADI4;PADI6;RCC2;ARHGEF10L;ACTL8;IGSF21;KLHDC7A;PAX7;TAS1R2;ALDH4A1;MIR4695;IFFO2;UBR4;KIAA0090;MRTO4;AKR7L;AKR7A3;LOC100506730;PQLC2;AKR7A2;CAPZB;C1orf151-NBL1;MINOS1;NBL1;HTR6;TMCO4;RNF186;OTUD3;PLA2G2E;PLA2G2A;PLA2G5;PLA2G2D;PLA2G2F;PLA2G2C;UBXN10;VWA5B1;LOC339505;CAMK2N1;MUL1;FAM43B;CDA;PINK1;DDOST;KIF17;SH2D…	Tumor
chr9	4713917	4714011	135	1.88889	TCGA-A1-A0SB-01A-11R-A144-07;TCGA-A1-A0SQ-01A-21R-A144-07;TCGA-A2-A04N-01A-11R-A115-07;TCGA-A2-A0CK-01A-11R-A22K-07;TCGA-A2-A0CQ-01A-21R-A034-07;TCGA-A2-A0CU-01A-12R-A034-07;TCGA-A2-A0CW-01A-21R-A115-07;TCGA-A2-A0CZ-01A-11R-A034-07;TCGA-A2-A0D4-01A-11R-A00Z-07;TCGA-A2-A0EN-01A-13R-A084-07;TCGA-A2-A0ES-01A-11R-A115-07;TCGA-A2-A0EV-01A-11R-A034-07;TCGA-A2-A0EW-01A-21R-A115-07;TCGA-A2-A0T3-01A-21R-A…	ER+	NA	NA	NA	NA	Tumor-Specific
chr1	87208866	87208937	109	1.44954	TCGA-A1-A0SB-01A-11R-A144-07;TCGA-A1-A0SQ-01A-21R-A144-07;TCGA-A2-A04R-01A-41R-A109-07;TCGA-A2-A0CT-01A-31R-A056-07;TCGA-A2-A0D4-01A-11R-A00Z-07;TCGA-A2-A0ER-01A-21R-A034-07;TCGA-A2-A0EU-01A-22R-A056-07;TCGA-A2-A0YD-01A-11R-A109-07;TCGA-A2-A0YF-01A-21R-A109-07;TCGA-A2-A25D-01A-12R-A16F-07;TCGA-A7-A0DB-01A-11R-A00Z-07;TCGA-A7-A13E-01A-11R-A12P-07;TCGA-A7-A3IZ-01A-11R-A213-07;TCGA-A7-A3J1-01A-11R-A…	ER+	intra_gene	within_exon	E10;E11;E8;E9	SH3GLB1	Tumor
chr15	44085221	44085281	130	1.56923	TCGA-A1-A0SB-01A-11R-A144-07;TCGA-A1-A0SQ-01A-21R-A144-07;TCGA-A2-A0CK-01A-11R-A22K-07;TCGA-A2-A0CL-01A-11R-A115-07;TCGA-A2-A0CV-01A-31R-A115-07;TCGA-A2-A0CW-01A-21R-A115-07;TCGA-A2-A0D3-01A-11R-A115-07;TCGA-A2-A0D4-01A-11R-A00Z-07;TCGA-A2-A0EP-01A-52R-A22U-07;TCGA-A2-A0ES-01A-11R-A115-07;TCGA-A2-A0SU-01A-11R-A084-07;TCGA-A2-A0T4-01A-31R-A084-07;TCGA-A2-A0T5-01A-21R-A084-07;TCGA-A2-A0YF-01A-21R-A…	ER+	inter_gene	exon-exon_boundary	End_E2;End_E4;Start_I1;E2;E4	SERF2;SERF2-C15ORF63	Tumor-Specific
chr2	233722863	233722985	127	1.34646	TCGA-A1-A0SB-01A-11R-A144-07;TCGA-A2-A04N-01A-11R-A115-07;TCGA-A2-A04Y-01A-21R-A034-07;TCGA-A2-A0CT-01A-31R-A056-07;TCGA-A2-A0CZ-01A-11R-A034-07;TCGA-A2-A0EV-01A-11R-A034-07;TCGA-A2-A0SW-01A-11R-A084-07;TCGA-A2-A0T3-01A-21R-A115-07;TCGA-A2-A0T7-01A-21R-A084-07;TCGA-A2-A0YL-01A-21R-A109-07;TCGA-A2-A1FX-01A-11R-A13Q-07;TCGA-A2-A1G4-01A-11R-A13Q-07;TCGA-A2-A25A-01A-12R-A16F-07;TCGA-A2-A3KD-01A-12R-A…	ER+	intra_gene	within_exon	E29;E31;E28	GIGYF2	Tumor-Specific
chr2	747946	748072	75	1.8	TCGA-A1-A0SB-01A-11R-A144-07;TCGA-A2-A04N-01A-11R-A115-07;TCGA-A2-A0CL-01A-11R-A115-07;TCGA-A2-A0CZ-01A-11R-A034-07;TCGA-A2-A0SU-01A-11R-A084-07;TCGA-A2-A0SV-01A-11R-A084-07;TCGA-A2-A1FZ-01A-51R-A14D-07;TCGA-A2-A25A-01A-12R-A16F-07;TCGA-A7-A0DC-01A-11R-A00Z-07;TCGA-A7-A13F-01A-11R-A12P-07;TCGA-A7-A3J1-01A-11R-A213-07;TCGA-A8-A06N-01A-11R-A00Z-07;TCGA-A8-A06P-01A-11R-A00Z-07;TCGA-A8-A079-01A-21R-A…	ER+	NA	NA	NA	NA	Tumor-Specific
chr17	7416877	7416940	86	1.5	TCGA-A1-A0SB-01A-11R-A144-07;TCGA-A2-A04N-01A-11R-A115-07;TCGA-A2-A0CQ-01A-21R-A034-07;TCGA-A2-A0D3-01A-11R-A115-07;TCGA-A2-A0ET-01A-31R-A034-07;TCGA-A2-A0EV-01A-11R-A034-07;TCGA-A2-A0SV-01A-11R-A084-07;TCGA-A2-A0T7-01A-21R-A084-07;TCGA-A2-A0YF-01A-21R-A109-07;TCGA-A2-A0YI-01A-31R-A10J-07;TCGA-A2-A1FW-01A-11R-A13Q-07;TCGA-A2-A25F-01A-11R-A169-07;TCGA-A7-A0CG-01A-12R-A056-07;TCGA-A7-A3J1-01A-11R-A…	ER+	intra_gene	within_exon	E29	POLR2A	Tumor
chrM	11291	11435	105	1.44762	TCGA-A1-A0SB-01A-11R-A144-07;TCGA-A2-A04V-01A-21R-A034-07;TCGA-A2-A0CK-01A-11R-A22K-07;TCGA-A2-A0CO-01A-13R-A22K-07;TCGA-A2-A0CT-01A-31R-A056-07;TCGA-A2-A0CU-01A-12R-A034-07;TCGA-A2-A0CY-01A-12R-A034-07;TCGA-A2-A0EM-01A-11R-A034-07;TCGA-A2-A0EN-01A-13R-A084-07;TCGA-A2-A0EO-01A-11R-A034-07;TCGA-A2-A0EU-01A-22R-A056-07;TCGA-A2-A0YC-01A-11R-A109-07;TCGA-A2-A0YJ-01A-11R-A109-07;TCGA-A2-A1FV-01A-11R-A…	ER+	NA	NA	NA	NA	Tumor
chr5	134907129	134907212	54	1.85185	TCGA-A1-A0SB-01A-11R-A144-07;TCGA-A2-A04V-01A-21R-A034-07;TCGA-A2-A0CK-01A-11R-A22K-07;TCGA-A2-A0ES-01A-11R-A115-07;TCGA-A2-A0EW-01A-21R-A115-07;TCGA-A2-A0T5-01A-21R-A084-07;TCGA-A2-A0YL-01A-21R-A109-07;TCGA-A2-A1FZ-01A-51R-A14D-07;TCGA-A2-A25A-01A-12R-A16F-07;TCGA-A2-A3Y0-01A-11R-A239-07;TCGA-A7-A0CG-01A-12R-A056-07;TCGA-A7-A0CJ-01A-21R-A00Z-07;TCGA-A7-A26J-01A-11R-A169-07;TCGA-A8-A06N-01A-11R-A…	ER+	intra_gene	within_exon	E4	CXCL14	Tumor-Specific
chr19	3053333	3053442	60	1.35	TCGA-A1-A0SB-01A-11R-A144-07;TCGA-A2-A04V-01A-21R-A034-07;TCGA-A2-A0CU-01A-12R-A034-07;TCGA-A2-A0EV-01A-11R-A034-07;TCGA-A2-A0SU-01A-11R-A084-07;TCGA-A2-A0T5-01A-21R-A084-07;TCGA-A2-A0YH-01A-11R-A109-07;TCGA-A2-A1FX-01A-11R-A13Q-07;TCGA-A2-A3XW-01A-11R-A239-07;TCGA-A7-A0CD-01A-11R-A00Z-07;TCGA-A7-A0DB-01A-11R-A00Z-07;TCGA-A7-A3J0-01A-11R-A213-07;TCGA-A8-A06N-01A-11R-A00Z-07;TCGA-A8-A06Q-01A-11R-A…	ER+	intra_gene	within_exon	E7	AES	Tumor
chr19	47111801	47112180	38	1.34211	TCGA-A1-A0SB-01A-11R-A144-07;TCGA-A2-A04V-01A-21R-A034-07;TCGA-A2-A0D3-01A-11R-A115-07;TCGA-A2-A3KD-01A-12R-A213-07;TCGA-A8-A092-01A-11R-A00Z-07;TCGA-A8-A09R-01A-11R-A00Z-07;TCGA-A8-A0A9-01A-11R-A00Z-07;TCGA-AC-A2FK-01A-12R-A180-07;TCGA-AN-A0FF-01A-11R-A034-07;TCGA-AO-A03T-01A-21R-A034-07;TCGA-AO-A0J3-01A-11R-A034-07;TCGA-AO-A0JA-01A-11R-A056-07;TCGA-AO-A12B-01A-11R-A10J-07;TCGA-AR-A0TP-01A-11R-A…	ER+	intra_gene	exon-exon_boundary	Start_E5;End_E4;Start_I5;End_I5	CALM3	Tumor
chr19	1107790	1107922	12	1.66667	TCGA-A1-A0SB-01A-11R-A144-07;TCGA-A2-A04V-01A-21R-A034-07;TCGA-A2-A0ET-01A-31R-A034-07;TCGA-A7-A13E-01A-11R-A12P-07;TCGA-A8-A07E-01A-11R-A034-07;TCGA-AO-A03P-01A-11R-A00Z-07;TCGA-AQ-A1H3-01A-31R-A13Q-07;TCGA-BH-A0BR-01A-21R-A115-07;TCGA-C8-A12M-01A-11R-A115-07;TCGA-E2-A10B-01A-11R-A10J-07;TCGA-E2-A15J-01A-11R-A12P-07;TCGA-E2-A1L8-01A-11R-A13Q-07	ER+	intra_gene	within_exon	E29;E32	SBNO2	Tumor
chrM	6433	6527	98	1.34694	TCGA-A1-A0SB-01A-11R-A144-07;TCGA-A2-A04Y-01A-21R-A034-07;TCGA-A2-A0CK-01A-11R-A22K-07;TCGA-A2-A0CL-01A-11R-A115-07;TCGA-A2-A0CV-01A-31R-A115-07;TCGA-A2-A0EX-01A-21R-A034-07;TCGA-A2-A0YC-01A-11R-A109-07;TCGA-A2-A0YD-01A-11R-A109-07;TCGA-A2-A0YH-01A-11R-A109-07;TCGA-A2-A1FV-01A-11R-A13Q-07;TCGA-A2-A259-01A-11R-A16F-07;TCGA-A2-A25D-01A-12R-A16F-07;TCGA-A7-A0DB-01A-11R-A00Z-07;TCGA-A7-A13G-01A-11R-A…	ER+	NA	NA	NA	NA	Tumor
chr11	34668140	34668197	50	1.28	TCGA-A1-A0SB-01A-11R-A144-07;TCGA-A2-A04Y-01A-21R-A034-07;TCGA-A2-A0CO-01A-13R-A22K-07;TCGA-A2-A0EM-01A-11R-A034-07;TCGA-A2-A0ES-01A-11R-A115-07;TCGA-A2-A0EV-01A-11R-A034-07;TCGA-A2-A0EW-01A-21R-A115-07;TCGA-A2-A0EX-01A-21R-A034-07;TCGA-A2-A0T3-01A-21R-A115-07;TCGA-A2-A0T6-01A-11R-A084-07;TCGA-A2-A0T7-01A-21R-A084-07;TCGA-A2-A0YL-01A-21R-A109-07;TCGA-A2-A25C-01A-11R-A169-07;TCGA-A2-A3KD-01A-12R-A…	ER+	intra_gene	within_exon	E3	EHF	Tumor
chrM	11813	11893	22	1.36364	TCGA-A1-A0SB-01A-11R-A144-07;TCGA-A2-A04Y-01A-21R-A034-07;TCGA-A2-A0CQ-01A-21R-A034-07;TCGA-A2-A0YC-01A-11R-A109-07;TCGA-A2-A0YF-01A-21R-A109-07;TCGA-A2-A25D-01A-12R-A16F-07;TCGA-A8-A092-01A-11R-A00Z-07;TCGA-AO-A12G-01A-11R-A10J-07;TCGA-AR-A24N-01A-11R-A169-07;TCGA-AR-A2LL-01A-11R-A180-07;TCGA-BH-A0BD-01A-11R-A034-07;TCGA-BH-A0DO-01B-11R-A12D-07;TCGA-BH-A0DS-01A-11R-A056-07;TCGA-BH-A0EA-01A-11R-A…	ER+	NA	NA	NA	NA	Tumor
chr17	79674013	79674072	49	1.36735	TCGA-A1-A0SB-01A-11R-A144-07;TCGA-A2-A04Y-01A-21R-A034-07;TCGA-A2-A0CS-01A-11R-A115-07;TCGA-A2-A0CU-01A-12R-A034-07;TCGA-A2-A0CZ-01A-11R-A034-07;TCGA-A2-A0EP-01A-52R-A22U-07;TCGA-A2-A0EV-01A-11R-A034-07;TCGA-A2-A0EX-01A-21R-A034-07;TCGA-A2-A0T3-01A-21R-A115-07;TCGA-A2-A0YL-01A-21R-A109-07;TCGA-A7-A0DC-01A-11R-A00Z-07;TCGA-A7-A426-01A-22R-A24H-07;TCGA-A8-A06N-01A-11R-A00Z-07;TCGA-A8-A06Q-01A-11R-A…	ER+	intra_gene	exon-exon_boundary	End_E4;Start_I5;E4	MRPL12	Tumor
chr12	122692581	122692707	30	1.36667	TCGA-A1-A0SB-01A-11R-A144-07;TCGA-A2-A04Y-01A-21R-A034-07;TCGA-A2-A0EV-01A-11R-A034-07;TCGA-A2-A0T7-01A-21R-A084-07;TCGA-A2-A0YT-01A-11R-A109-07;TCGA-A8-A06N-01A-11R-A00Z-07;TCGA-A8-A06Z-01A-11R-A00Z-07;TCGA-AO-A0J7-01A-11R-A034-07;TCGA-AO-A0J9-01A-11R-A034-07;TCGA-AR-A0TT-01A-31R-A084-07;TCGA-AR-A0TW-01A-11R-A084-07;TCGA-AR-A24K-01A-11R-A169-07;TCGA-AR-A24L-01A-11R-A169-07;TCGA-AR-A24W-01A-11R-A…	ER+	intra_gene	within_exon	E7;E6	DIABLO	Tumor
chr1	16893673	148308456	123	1.29268	TCGA-A1-A0SB-01A-11R-A144-07;TCGA-A2-A0CK-01A-11R-A22K-07;TCGA-A2-A0CO-01A-13R-A22K-07;TCGA-A2-A0CU-01A-12R-A034-07;TCGA-A2-A0CZ-01A-11R-A034-07;TCGA-A2-A0EM-01A-11R-A034-07;TCGA-A2-A0EP-01A-52R-A22U-07;TCGA-A2-A0ET-01A-31R-A034-07;TCGA-A2-A0YT-01A-11R-A109-07;TCGA-A2-A1FV-01A-11R-A13Q-07;TCGA-A2-A1FW-01A-11R-A13Q-07;TCGA-A2-A1G4-01A-11R-A13Q-07;TCGA-A2-A25B-01A-11R-A169-07;TCGA-A2-A25C-01A-11R-A…	ER+	inter_gene	exon-exon_boundary	Start_E15;Start_E16;Start_E17;Start_E18;Start_E19;Start_E20;Start_E21;Start_E22;Start_E23;Start_E24;Start_E25;Start_E3;Start_E4;Start_E5;Start_E6;Start_E7;Start_E8;Start_E9;Start_E10;Start_E11;Start_E12;Start_E13;Start_E14;Start_E1;Start_E2;Start_E26;Start_E27;Start_E28;Start_E29;Start_E30;Start_E31;Start_E32;Start_E33;Start_E34;Start_E35;Start_E36;Start_E37;Start_E99;Start_E100;Start_E101;Start_…	NBPF1;CROCCP2;MST1P2;MIR3675;ESPNP;MST1P9;CROCC;ATP13A2;MFAP2;SDHB;PADI2;PADI1;PADI3;PADI4;PADI6;RCC2;ARHGEF10L;ACTL8;IGSF21;KLHDC7A;PAX7;TAS1R2;ALDH4A1;MIR4695;IFFO2;UBR4;KIAA0090;MRTO4;AKR7L;AKR7A3;LOC100506730;PQLC2;AKR7A2;CAPZB;C1orf151-NBL1;MINOS1;NBL1;HTR6;TMCO4;RNF186;OTUD3;PLA2G2E;PLA2G2A;PLA2G5;PLA2G2D;PLA2G2F;PLA2G2C;UBXN10;VWA5B1;LOC339505;CAMK2N1;MUL1;FAM43B;CDA;PINK1;DDOST;KIF17;SH2D…	Tumor
chr5	137802761	137802847	73	1.32877	TCGA-A1-A0SB-01A-11R-A144-07;TCGA-A2-A0CK-01A-11R-A22K-07;TCGA-A2-A0CO-01A-13R-A22K-07;TCGA-A2-A0EN-01A-13R-A084-07;TCGA-A2-A0EP-01A-52R-A22U-07;TCGA-A2-A0ET-01A-31R-A034-07;TCGA-A2-A0EV-01A-11R-A034-07;TCGA-A2-A0SU-01A-11R-A084-07;TCGA-A2-A0T3-01A-21R-A115-07;TCGA-A2-A0T5-01A-21R-A084-07;TCGA-A2-A0YD-01A-11R-A109-07;TCGA-A2-A0YK-01A-22R-A109-07;TCGA-A2-A0YL-01A-21R-A109-07;TCGA-A2-A1FX-01A-11R-A…	ER+	intra_gene	within_exon	E2	EGR1	Tumor-Specific
chr6	30152563	30152665	45	1.31111	TCGA-A1-A0SB-01A-11R-A144-07;TCGA-A2-A0CK-01A-11R-A22K-07;TCGA-A2-A0EP-01A-52R-A22U-07;TCGA-A2-A0EU-01A-22R-A056-07;TCGA-A2-A0SU-01A-11R-A084-07;TCGA-A2-A25D-01A-12R-A16F-07;TCGA-A7-A26E-01A-11R-A169-07;TCGA-A8-A08I-01A-11R-A00Z-07;TCGA-AC-A2FF-01A-11R-A17B-07;TCGA-AC-A2FG-01A-11R-A17B-07;TCGA-AN-A0FF-01A-11R-A034-07;TCGA-AO-A03L-01A-41R-A056-07;TCGA-AR-A0TY-01A-12R-A115-07;TCGA-AR-A1AH-01A-11R-A…	ER+	intra_gene	within_exon	E9;E10	TRIM26	Tumor
chr22	19044610	19044664	106	1.25472	TCGA-A1-A0SB-01A-11R-A144-07;TCGA-A2-A0CL-01A-11R-A115-07;TCGA-A2-A0CS-01A-11R-A115-07;TCGA-A2-A0CW-01A-21R-A115-07;TCGA-A2-A0ER-01A-21R-A034-07;TCGA-A2-A0ET-01A-31R-A034-07;TCGA-A2-A1FX-01A-11R-A13Q-07;TCGA-A2-A1G0-01A-11R-A13Q-07;TCGA-A2-A3KD-01A-12R-A213-07;TCGA-A7-A0CJ-01A-21R-A00Z-07;TCGA-A7-A0DB-01A-11R-A00Z-07;TCGA-A7-A13F-01A-11R-A12P-07;TCGA-A7-A13H-01A-11R-A22K-07;TCGA-A7-A3J0-01A-11R-A…	ER+	intra_gene	exon-exon_boundary	Start_E5;Start_E6;End_I3;E5;E6	DGCR2	Tumor-Specific
chr13	45914858	45915238	76	1.21053	TCGA-A1-A0SB-01A-11R-A144-07;TCGA-A2-A0CP-01A-11R-A034-07;TCGA-A2-A0D3-01A-11R-A115-07;TCGA-A2-A0EP-01A-52R-A22U-07;TCGA-A2-A0ER-01A-21R-A034-07;TCGA-A2-A0EW-01A-21R-A115-07;TCGA-A2-A0T5-01A-21R-A084-07;TCGA-A2-A0T6-01A-11R-A084-07;TCGA-A2-A0T7-01A-21R-A084-07;TCGA-A2-A0YD-01A-11R-A109-07;TCGA-A2-A25C-01A-11R-A169-07;TCGA-A2-A25F-01A-11R-A169-07;TCGA-A2-A3Y0-01A-11R-A239-07;TCGA-A7-A13H-01A-11R-A…	ER+	intra_gene	exon-exon_boundary	Start_E2;End_E1;End_E2;Start_I1;Start_I2;End_I1	TPT1	Tumor
chr7	94296175	94296227	26	1.73077	TCGA-A1-A0SB-01A-11R-A144-07;TCGA-A2-A0CP-01A-11R-A034-07;TCGA-A2-A0T5-01A-21R-A084-07;TCGA-A2-A0YH-01A-11R-A109-07;TCGA-A2-A1FV-01A-11R-A13Q-07;TCGA-A2-A1FZ-01A-51R-A14D-07;TCGA-A2-A25C-01A-11R-A169-07;TCGA-A7-A0CJ-01A-21R-A00Z-07;TCGA-A8-A06Z-01A-11R-A00Z-07;TCGA-A8-A07F-01A-11R-A00Z-07;TCGA-A8-A07G-01A-11R-A034-07;TCGA-AN-A0FW-01A-11R-A034-07;TCGA-AR-A24L-01A-11R-A169-07;TCGA-AR-A24P-01A-11R-A…	ER+	intra_gene	within_exon	E2	PEG10	Tumor
chr16	30790040	30790126	70	1.24286	TCGA-A1-A0SB-01A-11R-A144-07;TCGA-A2-A0CQ-01A-21R-A034-07;TCGA-A2-A0CS-01A-11R-A115-07;TCGA-A2-A0EP-01A-52R-A22U-07;TCGA-A2-A0EV-01A-11R-A034-07;TCGA-A2-A0SU-01A-11R-A084-07;TCGA-A2-A3KC-01A-11R-A213-07;TCGA-A2-A3XW-01A-11R-A239-07;TCGA-A7-A13D-01A-13R-A12P-07;TCGA-A7-A13G-01A-11R-A13Q-07;TCGA-A7-A13H-01A-11R-A22K-07;TCGA-A7-A26E-01A-11R-A169-07;TCGA-A7-A3IZ-01A-11R-A213-07;TCGA-A7-A3J0-01A-11R-A…	ER+	intra_gene	within_exon	E3	ZNF629	Tumor-Specific
chr12	15035009	15035170	80	1.4875	TCGA-A1-A0SB-01A-11R-A144-07;TCGA-A2-A0CR-01A-11R-A22K-07;TCGA-A2-A0D3-01A-11R-A115-07;TCGA-A2-A0EN-01A-13R-A084-07;TCGA-A2-A0ER-01A-21R-A034-07;TCGA-A2-A0ES-01A-11R-A115-07;TCGA-A2-A0EU-01A-22R-A056-07;TCGA-A2-A0EX-01A-21R-A034-07;TCGA-A2-A0T3-01A-21R-A115-07;TCGA-A2-A0YC-01A-11R-A109-07;TCGA-A2-A0YH-01A-11R-A109-07;TCGA-A2-A0YK-01A-22R-A109-07;TCGA-A2-A1FZ-01A-51R-A14D-07;TCGA-A2-A3KC-01A-11R-A…	ER+	intra_gene	within_exon	E4;E5	MGP	Tumor
chr1	109867654	109869687	88	1.44318	TCGA-A1-A0SB-01A-11R-A144-07;TCGA-A2-A0CU-01A-12R-A034-07;TCGA-A2-A0D4-01A-11R-A00Z-07;TCGA-A2-A0ER-01A-21R-A034-07;TCGA-A2-A0ET-01A-31R-A034-07;TCGA-A2-A0EV-01A-11R-A034-07;TCGA-A2-A0EX-01A-21R-A034-07;TCGA-A2-A0SW-01A-11R-A084-07;TCGA-A2-A0T3-01A-21R-A115-07;TCGA-A2-A0YD-01A-11R-A109-07;TCGA-A2-A0YJ-01A-11R-A109-07;TCGA-A2-A1FV-01A-11R-A13Q-07;TCGA-A2-A1FW-01A-11R-A13Q-07;TCGA-A2-A3KD-01A-12R-A…	ER+	intra_gene	exon-exon_boundary	Start_E14;End_E13;Start_I13;End_I13	SORT1	Tumor
chr7	94045723	94045786	63	1.30159	TCGA-A1-A0SB-01A-11R-A144-07;TCGA-A2-A0CZ-01A-11R-A034-07;TCGA-A2-A0EO-01A-11R-A034-07;TCGA-A2-A0EV-01A-11R-A034-07;TCGA-A2-A0EX-01A-21R-A034-07;TCGA-A2-A0SW-01A-11R-A084-07;TCGA-A2-A0T6-01A-11R-A084-07;TCGA-A2-A0T7-01A-21R-A084-07;TCGA-A7-A0CD-01A-11R-A00Z-07;TCGA-A7-A0DB-01A-11R-A00Z-07;TCGA-A7-A26J-01A-11R-A169-07;TCGA-A8-A07F-01A-11R-A00Z-07;TCGA-A8-A07S-01A-11R-A034-07;TCGA-A8-A086-01A-11R-A…	ER+	intra_gene	exon-exon_boundary	Start_E31;End_I31;E31	COL1A2	Tumor
chr11	82611289	82611345	70	1.4	TCGA-A1-A0SB-01A-11R-A144-07;TCGA-A2-A0EM-01A-11R-A034-07;TCGA-A2-A0ET-01A-31R-A034-07;TCGA-A2-A0EV-01A-11R-A034-07;TCGA-A2-A0YD-01A-11R-A109-07;TCGA-A2-A0YK-01A-22R-A109-07;TCGA-A2-A1FZ-01A-51R-A14D-07;TCGA-A2-A259-01A-11R-A16F-07;TCGA-A2-A3KD-01A-12R-A213-07;TCGA-A2-A3XW-01A-11R-A239-07;TCGA-A7-A0CD-01A-11R-A00Z-07;TCGA-A7-A3J1-01A-11R-A213-07;TCGA-A8-A06N-01A-11R-A00Z-07;TCGA-A8-A06P-01A-11R-A…	ER+	intra_gene	exon-exon_boundary	End_E1;Start_I1;E1	PRCP	Tumor
chr11	57184045	57184111	19	1.21053	TCGA-A1-A0SB-01A-11R-A144-07;TCGA-A2-A0EO-01A-11R-A034-07;TCGA-A2-A0YI-01A-31R-A10J-07;TCGA-A2-A0YK-01A-22R-A109-07;TCGA-A7-A0CD-01A-11R-A00Z-07;TCGA-A7-A13D-01A-13R-A12P-07;TCGA-A7-A13H-01A-11R-A22K-07;TCGA-AO-A12A-01A-21R-A115-07;TCGA-AQ-A1H3-01A-31R-A13Q-07;TCGA-AR-A0TP-01A-11R-A084-07;TCGA-AR-A2LM-01A-11R-A180-07;TCGA-BH-A0B1-01A-12R-A056-07;TCGA-BH-A0DP-01A-21R-A056-07;TCGA-BH-A1EU-01A-11R-A…	ER+	intra_gene	exon-exon_boundary	End_E9;Start_I9;E9	SLC43A3	Tumor
chr12	9229965	9230018	74	1.31081	TCGA-A1-A0SB-01A-11R-A144-07;TCGA-A2-A0EP-01A-52R-A22U-07;TCGA-A2-A0YC-01A-11R-A109-07;TCGA-A2-A0YL-01A-21R-A109-07;TCGA-A2-A1FV-01A-11R-A13Q-07;TCGA-A2-A259-01A-11R-A16F-07;TCGA-A2-A25A-01A-12R-A16F-07;TCGA-A2-A25F-01A-11R-A169-07;TCGA-A2-A3Y0-01A-11R-A239-07;TCGA-A7-A0DB-01A-11R-A00Z-07;TCGA-A7-A13D-01A-13R-A12P-07;TCGA-A7-A13H-01A-11R-A22K-07;TCGA-A7-A26J-01A-11R-A169-07;TCGA-A7-A3IY-01A-21R-A…	ER+	intra_gene	exon-exon_boundary	Start_E27;End_I26;E27	A2M	Tumor
chr17	7417188	7417314	53	1.43396	TCGA-A1-A0SB-01A-11R-A144-07;TCGA-A2-A0ER-01A-21R-A034-07;TCGA-A2-A0SW-01A-11R-A084-07;TCGA-A2-A0T6-01A-11R-A084-07;TCGA-A2-A0YL-01A-21R-A109-07;TCGA-A2-A1FW-01A-11R-A13Q-07;TCGA-A2-A25C-01A-11R-A169-07;TCGA-A2-A3Y0-01A-11R-A239-07;TCGA-A7-A26E-01A-11R-A169-07;TCGA-A8-A06Q-01A-11R-A034-07;TCGA-A8-A06Z-01A-11R-A00Z-07;TCGA-A8-A07F-01A-11R-A00Z-07;TCGA-A8-A07L-01A-11R-A00Z-07;TCGA-A8-A086-01A-11R-A…	ER+	intra_gene	within_exon	E29	POLR2A	Tumor
chr17	5085329	5085908	32	1.9375	TCGA-A1-A0SB-01A-11R-A144-07;TCGA-A2-A0ES-01A-11R-A115-07;TCGA-A2-A0EU-01A-22R-A056-07;TCGA-A2-A1FX-01A-11R-A13Q-07;TCGA-A2-A1G0-01A-11R-A13Q-07;TCGA-A7-A3J1-01A-11R-A213-07;TCGA-A8-A082-01A-11R-A00Z-07;TCGA-AN-A046-01A-21R-A034-07;TCGA-AO-A0J9-01A-11R-A034-07;TCGA-AO-A1KO-01A-31R-A13Q-07;TCGA-AR-A0TV-01A-21R-A084-07;TCGA-AR-A24K-01A-11R-A169-07;TCGA-AR-A24M-01A-11R-A169-07;TCGA-AR-A24S-01A-11R-A…	ER+	intra_gene	within_exon	E2	ZNF594	Tumor
chr1	145115839	145115935	76	1.26316	TCGA-A1-A0SB-01A-11R-A144-07;TCGA-A2-A0EU-01A-22R-A056-07;TCGA-A2-A0EV-01A-11R-A034-07;TCGA-A2-A0EX-01A-21R-A034-07;TCGA-A2-A0SW-01A-11R-A084-07;TCGA-A2-A0YD-01A-11R-A109-07;TCGA-A2-A0YI-01A-31R-A10J-07;TCGA-A2-A1FV-01A-11R-A13Q-07;TCGA-A2-A25A-01A-12R-A16F-07;TCGA-A2-A3KC-01A-11R-A213-07;TCGA-A7-A26E-01A-11R-A169-07;TCGA-A8-A06Q-01A-11R-A034-07;TCGA-A8-A07G-01A-11R-A034-07;TCGA-A8-A086-01A-11R-A…	ER+	intra_gene	within_exon	E5	SEC22B	Tumor
chr6	44271022	44271091	22	1.31818	TCGA-A1-A0SB-01A-11R-A144-07;TCGA-A2-A0EV-01A-11R-A034-07;TCGA-A2-A0T3-01A-21R-A115-07;TCGA-A8-A086-01A-11R-A00Z-07;TCGA-A8-A092-01A-11R-A00Z-07;TCGA-A8-A09V-01A-11R-A034-07;TCGA-AC-A2B8-01A-11R-A17B-07;TCGA-AC-A3BB-01A-21R-A19W-07;TCGA-AO-A0JA-01A-11R-A056-07;TCGA-AR-A0TT-01A-31R-A084-07;TCGA-AR-A1AP-01A-11R-A12P-07;TCGA-AR-A24X-01A-11R-A169-07;TCGA-BH-A0BA-01A-11R-A056-07;TCGA-BH-A0DT-01A-21R-A…	ER+	intra_gene	exon-exon_boundary	End_E15;Start_I15;E15	AARS2	Tumor
chr6	36654545	36654690	7	2	TCGA-A1-A0SB-01A-11R-A144-07;TCGA-A2-A0T6-01A-11R-A084-07;TCGA-A2-A0YD-01A-11R-A109-07;TCGA-AC-A2QI-01A-12R-A19W-07;TCGA-BH-A0C3-01A-21R-A12P-07;TCGA-BH-A0DP-01A-21R-A056-07;TCGA-BH-A0HL-01A-11R-A10U-07	ER+	intra_gene	within_exon	E3;E4	CDKN1A	Tumor
chr13	53602945	53603088	6	3	TCGA-A1-A0SB-01A-11R-A144-07;TCGA-A2-A0T7-01A-21R-A084-07;TCGA-A2-A0YL-01A-21R-A109-07;TCGA-BH-A0E9-01B-11R-A115-07;TCGA-BH-A1EY-01A-11R-A13Q-07;TCGA-E9-A1NE-01A-21R-A14M-07	ER+	intra_gene	within_exon	E1	OLFM4	Tumor
chr19	5915625	5915675	45	1.37778	TCGA-A1-A0SB-01A-11R-A144-07;TCGA-A2-A0YI-01A-31R-A10J-07;TCGA-A2-A0YT-01A-11R-A109-07;TCGA-A7-A0D9-01A-31R-A056-07;TCGA-A7-A13H-01A-11R-A22K-07;TCGA-A7-A3J1-01A-11R-A213-07;TCGA-A8-A06N-01A-11R-A00Z-07;TCGA-A8-A082-01A-11R-A00Z-07;TCGA-A8-A09Q-01A-11R-A00Z-07;TCGA-A8-A09R-01A-11R-A00Z-07;TCGA-AC-A3QP-01A-11R-A22U-07;TCGA-AN-A0AS-01A-11R-A00Z-07;TCGA-AO-A03N-01B-11R-A10J-07;TCGA-AR-A1AK-01A-21R-A…	ER+	intra_gene	within_exon	E5	CAPS	Tumor
chr22	42525034	42538640	22	1.31818	TCGA-A1-A0SB-01A-11R-A144-07;TCGA-A2-A0YK-01A-22R-A109-07;TCGA-A2-A1FZ-01A-51R-A14D-07;TCGA-A2-A25D-01A-12R-A16F-07;TCGA-A7-A3IZ-01A-11R-A213-07;TCGA-AC-A3OD-01A-11R-A21T-07;TCGA-AO-A12A-01A-21R-A115-07;TCGA-AO-A1KS-01A-11R-A13Q-07;TCGA-AR-A0TV-01A-21R-A084-07;TCGA-AR-A1AL-01A-21R-A12P-07;TCGA-AR-A24H-01A-11R-A169-07;TCGA-AR-A24M-01A-11R-A169-07;TCGA-AR-A24S-01A-11R-A169-07;TCGA-AR-A2LO-01A-31R-A…	ER+	inter_gene	exon-exon_boundary	Start_E1;Start_E2;Start_E3;Start_E4;Start_E5;Start_E6;Start_E7;Start_E8;Start_E9;End_E1;End_E2;End_E3;End_E4;End_E5;End_E6;End_E7;End_E8;End_E9;Start_I1;Start_I2;Start_I3;Start_I4;Start_I5;Start_I6;Start_I7;Start_I8;Start_I9;End_I1;End_I2;End_I9;End_I3;End_I4;End_I5;End_I6;End_I7;End_I8	CYP2D6;CYP2D7P1	Tumor
chr10	27798803	29698623	9	1.66667	TCGA-A1-A0SB-01A-11R-A144-07;TCGA-A2-A25F-01A-11R-A169-07;TCGA-AO-A03M-01B-11R-A10J-07;TCGA-AR-A24P-01A-11R-A169-07;TCGA-AR-A24W-01A-11R-A169-07;TCGA-C8-A12M-01A-11R-A115-07;TCGA-C8-A27A-01A-11R-A169-07;TCGA-E9-A1NE-01A-21R-A14M-07;TCGA-EW-A1OX-01A-11R-A144-07	ER+	inter_gene	exon-exon_boundary	Start_E2;Start_E3;Start_E4;Start_E5;Start_E6;Start_E7;Start_E8;Start_E1;Start_E20;Start_E18;Start_E19;Start_E17;Start_E14;Start_E15;Start_E16;Start_E11;Start_E12;Start_E13;Start_E9;Start_E10;End_E2;End_E3;End_E4;End_E5;End_E6;End_E7;End_E8;End_E1;End_E20;End_E18;End_E19;End_E17;End_E13;End_E14;End_E15;End_E16;End_E11;End_E12;End_E9;End_E10;Start_I1;Start_I3;Start_I4;Start_I5;Start_I6;Start_I2;Sta…	RAB18;MKX;ARMC4;MPP7;LOC220906;WAC;BAMBI;LOC100507605;LYZL1;LOC387647	Tumor
chr3	10168255	10168422	12	1.58333	TCGA-A1-A0SB-01A-11R-A144-07;TCGA-A7-A0DB-01A-11R-A00Z-07;TCGA-A7-A3J0-01A-11R-A213-07;TCGA-A8-A08I-01A-11R-A00Z-07;TCGA-AC-A2BM-01A-11R-A21T-07;TCGA-AO-A0JJ-01A-11R-A056-07;TCGA-AO-A12G-01A-11R-A10J-07;TCGA-B6-A1KC-01B-11R-A157-07;TCGA-C8-A273-01A-11R-A16F-07;TCGA-D8-A1XM-01A-21R-A14M-07;TCGA-E2-A107-01A-11R-A10J-07;TCGA-E9-A22A-01A-11R-A157-07	ER+	intra_gene	within_exon	E3	BRK1	Tumor
chr19	41938266	41939204	4	2.25	TCGA-A1-A0SB-01A-11R-A144-07;TCGA-A8-A07L-01A-11R-A00Z-07;TCGA-BH-A0HF-01A-11R-A056-07;TCGA-E2-A1BD-01A-11R-A12P-07	ER+	intra_gene	exon-exon_boundary	Start_E6;Start_E5;Start_E4;End_E5;End_E4;Start_I1;End_I1	ATP5SL	Tumor
chr16	3022104	3022197	11	1.45455	TCGA-A1-A0SB-01A-11R-A144-07;TCGA-A8-A083-01A-21R-A00Z-07;TCGA-A8-A092-01A-11R-A00Z-07;TCGA-AN-A0XL-01A-11R-A10J-07;TCGA-BH-A0C3-01A-21R-A12P-07;TCGA-BH-A0H9-01A-11R-A056-07;TCGA-BH-A0W3-01A-11R-A109-07;TCGA-D8-A1J8-01A-11R-A13Q-07;TCGA-D8-A1Y1-01A-21R-A14M-07;TCGA-E2-A15K-01A-11R-A12P-07;TCGA-EW-A1PC-01B-11R-A21T-07	ER+	intra_gene	within_exon	E3	PAQR4	Tumor
chr12	49330336	49330458	6	1.66667	TCGA-A1-A0SB-01A-11R-A144-07;TCGA-A8-A09R-01A-11R-A00Z-07;TCGA-A8-A09W-01A-11R-A00Z-07;TCGA-E2-A154-01A-11R-A115-07;TCGA-EW-A1IX-01A-12R-A144-07;TCGA-GM-A3NW-01A-21R-A22K-07	ER+	intra_gene	within_exon	E5	ARF3	Tumor
chr19	35067646	35067782	4	3.5	TCGA-A1-A0SB-01A-11R-A144-07;TCGA-AN-A046-01A-21R-A034-07;TCGA-D8-A1XV-01A-11R-A14M-07;TCGA-D8-A1Y1-01A-21R-A14M-07	ER+	intra_gene	exon-exon_boundary	End_E3;Start_I3;E3	SCGB1B2P	Tumor
chr21	40763707	40765169	1	5	TCGA-A1-A0SD-01A-11R-A115-07	ER+	intra_gene	exon-exon_boundary	Start_E3;Start_E4;End_E3;Start_I4;End_I3;End_I4	WRB	Tumor
chr3	40558088	40558256	1	5	TCGA-A1-A0SD-01A-11R-A115-07	ER+	intra_gene	within_exon	E3;E5	ZNF620	Tumor
chr19	45323978	45324079	161	1.48447	TCGA-A1-A0SD-01A-11R-A115-07;TCGA-A1-A0SE-01A-11R-A084-07;TCGA-A1-A0SF-01A-11R-A144-07;TCGA-A1-A0SG-01A-11R-A144-07;TCGA-A1-A0SH-01A-11R-A084-07;TCGA-A1-A0SI-01A-11R-A144-07;TCGA-A1-A0SJ-01A-11R-A084-07;TCGA-A1-A0SQ-01A-21R-A144-07;TCGA-A2-A04N-01A-11R-A115-07;TCGA-A2-A04R-01A-41R-A109-07;TCGA-A2-A04Y-01A-21R-A034-07;TCGA-A2-A0CR-01A-11R-A22K-07;TCGA-A2-A0CW-01A-21R-A115-07;TCGA-A2-A0D4-01A-11R-A…	ER+	intra_gene	exon-exon_boundary	End_E14;Start_I2;E14	BCAM	Tumor
chr17	48262785	48262845	278	2.89568	TCGA-A1-A0SD-01A-11R-A115-07;TCGA-A1-A0SE-01A-11R-A084-07;TCGA-A1-A0SF-01A-11R-A144-07;TCGA-A1-A0SG-01A-11R-A144-07;TCGA-A1-A0SH-01A-11R-A084-07;TCGA-A1-A0SI-01A-11R-A144-07;TCGA-A1-A0SJ-01A-11R-A084-07;TCGA-A2-A04N-01A-11R-A115-07;TCGA-A2-A04R-01A-41R-A109-07;TCGA-A2-A04V-01A-21R-A034-07;TCGA-A2-A04Y-01A-21R-A034-07;TCGA-A2-A0CO-01A-13R-A22K-07;TCGA-A2-A0CP-01A-11R-A034-07;TCGA-A2-A0CR-01A-11R-A…	ER+	intra_gene	within_exon	E51	COL1A1	Tumor
chr1	55315481	55315643	210	1.73333	TCGA-A1-A0SD-01A-11R-A115-07;TCGA-A1-A0SE-01A-11R-A084-07;TCGA-A1-A0SF-01A-11R-A144-07;TCGA-A1-A0SG-01A-11R-A144-07;TCGA-A1-A0SH-01A-11R-A084-07;TCGA-A1-A0SI-01A-11R-A144-07;TCGA-A1-A0SJ-01A-11R-A084-07;TCGA-A2-A04V-01A-21R-A034-07;TCGA-A2-A04Y-01A-21R-A034-07;TCGA-A2-A0CP-01A-11R-A034-07;TCGA-A2-A0CQ-01A-21R-A034-07;TCGA-A2-A0CR-01A-11R-A22K-07;TCGA-A2-A0CT-01A-31R-A056-07;TCGA-A2-A0CU-01A-12R-A…	ER+	intra_gene	within_exon	E9	DHCR24	Tumor
chr7	30671998	30673380	269	2.04833	TCGA-A1-A0SD-01A-11R-A115-07;TCGA-A1-A0SE-01A-11R-A084-07;TCGA-A1-A0SF-01A-11R-A144-07;TCGA-A1-A0SG-01A-11R-A144-07;TCGA-A1-A0SH-01A-11R-A084-07;TCGA-A1-A0SI-01A-11R-A144-07;TCGA-A1-A0SQ-01A-21R-A144-07;TCGA-A2-A04N-01A-11R-A115-07;TCGA-A2-A04R-01A-41R-A109-07;TCGA-A2-A04Y-01A-21R-A034-07;TCGA-A2-A0CK-01A-11R-A22K-07;TCGA-A2-A0CL-01A-11R-A115-07;TCGA-A2-A0CP-01A-11R-A034-07;TCGA-A2-A0CQ-01A-21R-A…	ER+	intra_gene	exon-exon_boundary	Start_E17;End_E16;Start_I17;End_I17	GARS	Tumor
chr7	94055741	94056569	181	1.63536	TCGA-A1-A0SD-01A-11R-A115-07;TCGA-A1-A0SE-01A-11R-A084-07;TCGA-A1-A0SF-01A-11R-A144-07;TCGA-A1-A0SG-01A-11R-A144-07;TCGA-A1-A0SH-01A-11R-A084-07;TCGA-A1-A0SI-01A-11R-A144-07;TCGA-A2-A04N-01A-11R-A115-07;TCGA-A2-A04R-01A-41R-A109-07;TCGA-A2-A04V-01A-21R-A034-07;TCGA-A2-A0CQ-01A-21R-A034-07;TCGA-A2-A0CR-01A-11R-A22K-07;TCGA-A2-A0CS-01A-11R-A115-07;TCGA-A2-A0CZ-01A-11R-A034-07;TCGA-A2-A0D4-01A-11R-A…	ER+	intra_gene	exon-exon_boundary	Start_E46;Start_E47;Start_E48;End_E46;End_E47;Start_I47;Start_I48;End_I46;End_I47;End_I48	COL1A2	Tumor
chr2	216248835	216249679	187	1.74866	TCGA-A1-A0SD-01A-11R-A115-07;TCGA-A1-A0SE-01A-11R-A084-07;TCGA-A1-A0SF-01A-11R-A144-07;TCGA-A1-A0SG-01A-11R-A144-07;TCGA-A2-A04N-01A-11R-A115-07;TCGA-A2-A04R-01A-41R-A109-07;TCGA-A2-A0CK-01A-11R-A22K-07;TCGA-A2-A0CT-01A-31R-A056-07;TCGA-A2-A0CV-01A-31R-A115-07;TCGA-A2-A0CY-01A-12R-A034-07;TCGA-A2-A0D3-01A-11R-A115-07;TCGA-A2-A0D4-01A-11R-A00Z-07;TCGA-A2-A0EO-01A-11R-A034-07;TCGA-A2-A0EV-01A-11R-A…	ER+	intra_gene	exon-exon_boundary	Start_E29;Start_E30;End_E28;End_E29;Start_I27;End_I27	FN1	Tumor-Specific
chr13	38153458	38154125	213	1.9108	TCGA-A1-A0SD-01A-11R-A115-07;TCGA-A1-A0SE-01A-11R-A084-07;TCGA-A1-A0SF-01A-11R-A144-07;TCGA-A1-A0SG-01A-11R-A144-07;TCGA-A2-A04V-01A-21R-A034-07;TCGA-A2-A04Y-01A-21R-A034-07;TCGA-A2-A0CK-01A-11R-A22K-07;TCGA-A2-A0CL-01A-11R-A115-07;TCGA-A2-A0CQ-01A-21R-A034-07;TCGA-A2-A0CU-01A-12R-A034-07;TCGA-A2-A0EP-01A-52R-A22U-07;TCGA-A2-A0ES-01A-11R-A115-07;TCGA-A2-A0EU-01A-22R-A056-07;TCGA-A2-A0SU-01A-11R-A…	ER+	intra_gene	exon-exon_boundary	Start_E12;Start_E13;End_E12;Start_I12;End_I11;End_I12	POSTN	Tumor-Specific
chr1	245018859	245019265	191	1.44503	TCGA-A1-A0SD-01A-11R-A115-07;TCGA-A1-A0SE-01A-11R-A084-07;TCGA-A1-A0SF-01A-11R-A144-07;TCGA-A1-A0SH-01A-11R-A084-07;TCGA-A1-A0SI-01A-11R-A144-07;TCGA-A1-A0SQ-01A-21R-A144-07;TCGA-A2-A04N-01A-11R-A115-07;TCGA-A2-A04R-01A-41R-A109-07;TCGA-A2-A04V-01A-21R-A034-07;TCGA-A2-A04Y-01A-21R-A034-07;TCGA-A2-A0CK-01A-11R-A22K-07;TCGA-A2-A0CQ-01A-21R-A034-07;TCGA-A2-A0CR-01A-11R-A22K-07;TCGA-A2-A0CV-01A-31R-A…	ER+	intra_gene	exon-exon_boundary	Start_E12;End_E11;Start_I10;End_I10	HNRNPU	Tumor-Specific
chr10	43882679	43882765	149	1.36913	TCGA-A1-A0SD-01A-11R-A115-07;TCGA-A1-A0SE-01A-11R-A084-07;TCGA-A1-A0SF-01A-11R-A144-07;TCGA-A1-A0SH-01A-11R-A084-07;TCGA-A1-A0SI-01A-11R-A144-07;TCGA-A2-A04N-01A-11R-A115-07;TCGA-A2-A04V-01A-21R-A034-07;TCGA-A2-A04Y-01A-21R-A034-07;TCGA-A2-A0CR-01A-11R-A22K-07;TCGA-A2-A0CT-01A-31R-A056-07;TCGA-A2-A0EM-01A-11R-A034-07;TCGA-A2-A0ER-01A-21R-A034-07;TCGA-A2-A0EW-01A-21R-A115-07;TCGA-A2-A0EX-01A-21R-A…	ER+	intra_gene	within_exon	E4;E3	HNRNPF	Tumor
chr9	19380187	85359704	132	1.25758	TCGA-A1-A0SD-01A-11R-A115-07;TCGA-A1-A0SE-01A-11R-A084-07;TCGA-A1-A0SF-01A-11R-A144-07;TCGA-A1-A0SH-01A-11R-A084-07;TCGA-A1-A0SI-01A-11R-A144-07;TCGA-A2-A0CK-01A-11R-A22K-07;TCGA-A2-A0CO-01A-13R-A22K-07;TCGA-A2-A0CQ-01A-21R-A034-07;TCGA-A2-A0D4-01A-11R-A00Z-07;TCGA-A2-A0ER-01A-21R-A034-07;TCGA-A2-A0ES-01A-11R-A115-07;TCGA-A2-A0T6-01A-11R-A084-07;TCGA-A2-A0YH-01A-11R-A109-07;TCGA-A2-A0YJ-01A-11R-A…	ER+	inter_gene	exon-exon_boundary	Start_E1;Start_E2;Start_E3;Start_E4;Start_E5;Start_E6;Start_E7;Start_E8;Start_E9;Start_E10;Start_E11;Start_E12;Start_E13;Start_E14;Start_E15;Start_E16;Start_E17;Start_E18;Start_E19;Start_E20;Start_E21;Start_E22;Start_E23;Start_E24;Start_E25;Start_E26;Start_E27;Start_E28;Start_E29;Start_E30;Start_E31;Start_E32;Start_E33;Start_E34;Start_E35;Start_E36;Start_E37;Start_E38;Start_E39;Start_E40;Start_E4…	RPS6;ACER2;SLC24A2;MLLT3;MIR4473;MIR4474;KIAA1797;MIR491;PTPLAD2;IFNB1;IFNW1;IFNA21;IFNA4;IFNA10;IFNA7;IFNA16;IFNA17;IFNA14;IFNA22P;IFNA5;KLHL9;IFNA6;IFNA13;IFNA2;IFNA8;IFNA1;MIR31HG;IFNE;MTAP;C9orf53;CDKN2A;CDKN2B-AS1;CDKN2B;DMRTA1;FLJ35282;ELAVL2;TUSC1;LOC100506422;C9orf82;PLAA;IFT74;LRRC19;TEK;LINC00032;C9orf11;MOB3B;IFNK;C9orf72;LINGO2;MIR876;MIR873;LOC401497;ACO1;DDX58;LOC100129250;NDUFB6;TO…	Tumor
chr2	220101082	220101168	126	1.51587	TCGA-A1-A0SD-01A-11R-A115-07;TCGA-A1-A0SE-01A-11R-A084-07;TCGA-A1-A0SF-01A-11R-A144-07;TCGA-A1-A0SI-01A-11R-A144-07;TCGA-A1-A0SJ-01A-11R-A084-07;TCGA-A2-A04Y-01A-21R-A034-07;TCGA-A2-A0CO-01A-13R-A22K-07;TCGA-A2-A0CW-01A-21R-A115-07;TCGA-A2-A0EN-01A-13R-A084-07;TCGA-A2-A0EP-01A-52R-A22U-07;TCGA-A2-A0ET-01A-31R-A034-07;TCGA-A2-A0EV-01A-11R-A034-07;TCGA-A2-A0SW-01A-11R-A084-07;TCGA-A2-A0T4-01A-31R-A…	ER+	intra_gene	within_exon	E14	ANKZF1	Tumor-Specific
chr11	125490675	125490810	156	1.41667	TCGA-A1-A0SD-01A-11R-A115-07;TCGA-A1-A0SE-01A-11R-A084-07;TCGA-A1-A0SF-01A-11R-A144-07;TCGA-A1-A0SI-01A-11R-A144-07;TCGA-A1-A0SQ-01A-21R-A144-07;TCGA-A2-A04N-01A-11R-A115-07;TCGA-A2-A04Y-01A-21R-A034-07;TCGA-A2-A0CK-01A-11R-A22K-07;TCGA-A2-A0CO-01A-13R-A22K-07;TCGA-A2-A0CP-01A-11R-A034-07;TCGA-A2-A0CR-01A-11R-A22K-07;TCGA-A2-A0CS-01A-11R-A115-07;TCGA-A2-A0CT-01A-31R-A056-07;TCGA-A2-A0CW-01A-21R-A…	ER+	intra_gene	exon-exon_boundary	Start_E18;End_I18;E18	STT3A	Tumor
chr17	48268743	48268851	170	1.75882	TCGA-A1-A0SD-01A-11R-A115-07;TCGA-A1-A0SE-01A-11R-A084-07;TCGA-A1-A0SF-01A-11R-A144-07;TCGA-A1-A0SJ-01A-11R-A084-07;TCGA-A2-A04V-01A-21R-A034-07;TCGA-A2-A0CK-01A-11R-A22K-07;TCGA-A2-A0CO-01A-13R-A22K-07;TCGA-A2-A0CQ-01A-21R-A034-07;TCGA-A2-A0CS-01A-11R-A115-07;TCGA-A2-A0D3-01A-11R-A115-07;TCGA-A2-A0EM-01A-11R-A034-07;TCGA-A2-A0ER-01A-21R-A034-07;TCGA-A2-A0EV-01A-11R-A034-07;TCGA-A2-A0EW-01A-21R-A…	ER+	intra_gene	exon-exon_boundary	Start_E32;End_E32;Start_I32;End_I31;E32	COL1A1	Tumor
chr10	8100349	8100400	275	2.26909	TCGA-A1-A0SD-01A-11R-A115-07;TCGA-A1-A0SE-01A-11R-A084-07;TCGA-A1-A0SF-01A-11R-A144-07;TCGA-A1-A0SQ-01A-21R-A144-07;TCGA-A2-A04N-01A-11R-A115-07;TCGA-A2-A04R-01A-41R-A109-07;TCGA-A2-A04Y-01A-21R-A034-07;TCGA-A2-A0CK-01A-11R-A22K-07;TCGA-A2-A0CL-01A-11R-A115-07;TCGA-A2-A0CP-01A-11R-A034-07;TCGA-A2-A0CQ-01A-21R-A034-07;TCGA-A2-A0CS-01A-11R-A115-07;TCGA-A2-A0CU-01A-12R-A034-07;TCGA-A2-A0CY-01A-12R-A…	ER+	intra_gene	within_exon	E3	GATA3	Tumor
chr7	99565790	99565847	107	1.52336	TCGA-A1-A0SD-01A-11R-A115-07;TCGA-A1-A0SE-01A-11R-A084-07;TCGA-A1-A0SF-01A-11R-A144-07;TCGA-A2-A04V-01A-21R-A034-07;TCGA-A2-A0CK-01A-11R-A22K-07;TCGA-A2-A0CQ-01A-21R-A034-07;TCGA-A2-A0CS-01A-11R-A115-07;TCGA-A2-A0D3-01A-11R-A115-07;TCGA-A2-A0ER-01A-21R-A034-07;TCGA-A2-A0ET-01A-31R-A034-07;TCGA-A2-A0SV-01A-11R-A084-07;TCGA-A2-A0SW-01A-11R-A084-07;TCGA-A2-A0T4-01A-31R-A084-07;TCGA-A2-A0YC-01A-11R-A…	ER+	intra_gene	exon-exon_boundary	End_E3;Start_I3;E3	AZGP1	Tumor
chr18	33691101	33692544	143	1.70629	TCGA-A1-A0SD-01A-11R-A115-07;TCGA-A1-A0SE-01A-11R-A084-07;TCGA-A1-A0SG-01A-11R-A144-07;TCGA-A1-A0SH-01A-11R-A084-07;TCGA-A2-A04Y-01A-21R-A034-07;TCGA-A2-A0CT-01A-31R-A056-07;TCGA-A2-A0CU-01A-12R-A034-07;TCGA-A2-A0CW-01A-21R-A115-07;TCGA-A2-A0EO-01A-11R-A034-07;TCGA-A2-A0ES-01A-11R-A115-07;TCGA-A2-A0EV-01A-11R-A034-07;TCGA-A2-A0T3-01A-21R-A115-07;TCGA-A2-A0T6-01A-11R-A084-07;TCGA-A2-A1FW-01A-11R-A…	ER+	intra_gene	exon-exon_boundary	Start_E7;Start_E8;Start_E9;End_E7;End_E8;Start_I8;End_I7;End_I8	SLC39A6	Tumor-Specific
chr17	39978661	39978765	83	1.3494	TCGA-A1-A0SD-01A-11R-A115-07;TCGA-A1-A0SE-01A-11R-A084-07;TCGA-A1-A0SG-01A-11R-A144-07;TCGA-A1-A0SJ-01A-11R-A084-07;TCGA-A1-A0SQ-01A-21R-A144-07;TCGA-A2-A04V-01A-21R-A034-07;TCGA-A2-A0CK-01A-11R-A22K-07;TCGA-A2-A0CQ-01A-21R-A034-07;TCGA-A2-A0CR-01A-11R-A22K-07;TCGA-A2-A0CY-01A-12R-A034-07;TCGA-A2-A0EM-01A-11R-A034-07;TCGA-A2-A0ER-01A-21R-A034-07;TCGA-A2-A0EX-01A-21R-A034-07;TCGA-A2-A0YT-01A-11R-A…	ER+	intra_gene	within_exon	E10	FKBP10	Tumor
chr6	42626007	42626058	136	1.36029	TCGA-A1-A0SD-01A-11R-A115-07;TCGA-A1-A0SE-01A-11R-A084-07;TCGA-A1-A0SG-01A-11R-A144-07;TCGA-A1-A0SQ-01A-21R-A144-07;TCGA-A2-A04Y-01A-21R-A034-07;TCGA-A2-A0CT-01A-31R-A056-07;TCGA-A2-A0CU-01A-12R-A034-07;TCGA-A2-A0CY-01A-12R-A034-07;TCGA-A2-A0D4-01A-11R-A00Z-07;TCGA-A2-A0ER-01A-21R-A034-07;TCGA-A2-A0EV-01A-11R-A034-07;TCGA-A2-A0EW-01A-21R-A115-07;TCGA-A2-A0EX-01A-21R-A034-07;TCGA-A2-A0YC-01A-11R-A…	ER+	intra_gene	exon-exon_boundary	End_E28;Start_I19;E28	UBR2	Tumor
chr7	94039569	94039765	115	2.0087	TCGA-A1-A0SD-01A-11R-A115-07;TCGA-A1-A0SE-01A-11R-A084-07;TCGA-A1-A0SH-01A-11R-A084-07;TCGA-A1-A0SI-01A-11R-A144-07;TCGA-A1-A0SJ-01A-11R-A084-07;TCGA-A2-A04R-01A-41R-A109-07;TCGA-A2-A0CQ-01A-21R-A034-07;TCGA-A2-A0CS-01A-11R-A115-07;TCGA-A2-A0CZ-01A-11R-A034-07;TCGA-A2-A0EN-01A-13R-A084-07;TCGA-A2-A0EO-01A-11R-A034-07;TCGA-A2-A0ES-01A-11R-A115-07;TCGA-A2-A0EV-01A-11R-A034-07;TCGA-A2-A0EW-01A-21R-A…	ER+	intra_gene	exon-exon_boundary	Start_E21;End_E20;Start_I21;End_I21	COL1A2	Tumor
chr5	14508478	14508532	125	1.544	TCGA-A1-A0SD-01A-11R-A115-07;TCGA-A1-A0SE-01A-11R-A084-07;TCGA-A1-A0SH-01A-11R-A084-07;TCGA-A1-A0SI-01A-11R-A144-07;TCGA-A2-A04N-01A-11R-A115-07;TCGA-A2-A04R-01A-41R-A109-07;TCGA-A2-A0CU-01A-12R-A034-07;TCGA-A2-A0EP-01A-52R-A22U-07;TCGA-A2-A0ER-01A-21R-A034-07;TCGA-A2-A0EW-01A-21R-A115-07;TCGA-A2-A0T3-01A-21R-A115-07;TCGA-A2-A0T7-01A-21R-A084-07;TCGA-A2-A0YF-01A-21R-A109-07;TCGA-A2-A0YT-01A-11R-A…	ER+	intra_gene	within_exon	E57	TRIO	Tumor-Specific
chr17	48266263	48266636	140	1.65	TCGA-A1-A0SD-01A-11R-A115-07;TCGA-A1-A0SE-01A-11R-A084-07;TCGA-A1-A0SH-01A-11R-A084-07;TCGA-A1-A0SI-01A-11R-A144-07;TCGA-A2-A04N-01A-11R-A115-07;TCGA-A2-A0CK-01A-11R-A22K-07;TCGA-A2-A0CP-01A-11R-A034-07;TCGA-A2-A0CS-01A-11R-A115-07;TCGA-A2-A0CZ-01A-11R-A034-07;TCGA-A2-A0EM-01A-11R-A034-07;TCGA-A2-A0EP-01A-52R-A22U-07;TCGA-A2-A0EV-01A-11R-A034-07;TCGA-A2-A0SV-01A-11R-A084-07;TCGA-A2-A0T4-01A-31R-A…	ER+	intra_gene	exon-exon_boundary	Start_E40;Start_E41;End_E40;End_E41;Start_I40;Start_I41;End_I39;End_I40	COL1A1	Tumor
chr7	94059556	94059716	91	1.59341	TCGA-A1-A0SD-01A-11R-A115-07;TCGA-A1-A0SE-01A-11R-A084-07;TCGA-A1-A0SH-01A-11R-A084-07;TCGA-A1-A0SI-01A-11R-A144-07;TCGA-A2-A0CP-01A-11R-A034-07;TCGA-A2-A0EM-01A-11R-A034-07;TCGA-A2-A0EN-01A-13R-A084-07;TCGA-A2-A0EP-01A-52R-A22U-07;TCGA-A2-A0EV-01A-11R-A034-07;TCGA-A2-A0EX-01A-21R-A034-07;TCGA-A2-A0SV-01A-11R-A084-07;TCGA-A2-A0SW-01A-11R-A084-07;TCGA-A2-A0T4-01A-31R-A084-07;TCGA-A2-A0YK-01A-22R-A…	ER+	intra_gene	exon-exon_boundary	Start_E52;End_I52;E52	COL1A2	Tumor
chr5	134705160	134705248	151	1.43046	TCGA-A1-A0SD-01A-11R-A115-07;TCGA-A1-A0SE-01A-11R-A084-07;TCGA-A1-A0SH-01A-11R-A084-07;TCGA-A1-A0SJ-01A-11R-A084-07;TCGA-A2-A04Y-01A-21R-A034-07;TCGA-A2-A0CS-01A-11R-A115-07;TCGA-A2-A0CT-01A-31R-A056-07;TCGA-A2-A0CZ-01A-11R-A034-07;TCGA-A2-A0D3-01A-11R-A115-07;TCGA-A2-A0EM-01A-11R-A034-07;TCGA-A2-A0EN-01A-13R-A084-07;TCGA-A2-A0ET-01A-31R-A034-07;TCGA-A2-A0EU-01A-22R-A056-07;TCGA-A2-A0EV-01A-11R-A…	ER+	intra_gene	within_exon	E4	H2AFY	Tumor-Specific
chr13	38144716	38144767	106	1.59434	TCGA-A1-A0SD-01A-11R-A115-07;TCGA-A1-A0SE-01A-11R-A084-07;TCGA-A1-A0SH-01A-11R-A084-07;TCGA-A2-A04N-01A-11R-A115-07;TCGA-A2-A04Y-01A-21R-A034-07;TCGA-A2-A0CO-01A-13R-A22K-07;TCGA-A2-A0CP-01A-11R-A034-07;TCGA-A2-A0EM-01A-11R-A034-07;TCGA-A2-A0EN-01A-13R-A084-07;TCGA-A2-A0EP-01A-52R-A22U-07;TCGA-A2-A0EW-01A-21R-A115-07;TCGA-A2-A0SV-01A-11R-A084-07;TCGA-A2-A0T4-01A-31R-A084-07;TCGA-A2-A0T5-01A-21R-A…	ER+	intra_gene	exon-exon_boundary	End_E17;End_E18;End_E19;Start_I17;E17;E18;E19	POSTN	Tumor-Specific
chr17	48262643	48262825	115	1.65217	TCGA-A1-A0SD-01A-11R-A115-07;TCGA-A1-A0SE-01A-11R-A084-07;TCGA-A1-A0SH-01A-11R-A084-07;TCGA-A2-A04R-01A-41R-A109-07;TCGA-A2-A04V-01A-21R-A034-07;TCGA-A2-A0CT-01A-31R-A056-07;TCGA-A2-A0CZ-01A-11R-A034-07;TCGA-A2-A0ES-01A-11R-A115-07;TCGA-A2-A0EU-01A-22R-A056-07;TCGA-A2-A0EV-01A-11R-A034-07;TCGA-A2-A0T6-01A-11R-A084-07;TCGA-A2-A0T7-01A-21R-A084-07;TCGA-A2-A1G4-01A-11R-A13Q-07;TCGA-A2-A25F-01A-11R-A…	ER+	intra_gene	within_exon	E51	COL1A1	Tumor
chrX	77158167	77158229	146	1.62329	TCGA-A1-A0SD-01A-11R-A115-07;TCGA-A1-A0SE-01A-11R-A084-07;TCGA-A1-A0SI-01A-11R-A144-07;TCGA-A1-A0SJ-01A-11R-A084-07;TCGA-A2-A04V-01A-21R-A034-07;TCGA-A2-A0CQ-01A-21R-A034-07;TCGA-A2-A0CR-01A-11R-A22K-07;TCGA-A2-A0CS-01A-11R-A115-07;TCGA-A2-A0CT-01A-31R-A056-07;TCGA-A2-A0D3-01A-11R-A115-07;TCGA-A2-A0D4-01A-11R-A00Z-07;TCGA-A2-A0EN-01A-13R-A084-07;TCGA-A2-A0ER-01A-21R-A034-07;TCGA-A2-A1FV-01A-11R-A…	ER+	intra_gene	within_exon	E2	COX7B	Tumor-Specific
chr7	26233260	26233314	30	1.23333	TCGA-A1-A0SD-01A-11R-A115-07;TCGA-A1-A0SE-01A-11R-A084-07;TCGA-A1-A0SI-01A-11R-A144-07;TCGA-A2-A04N-01A-11R-A115-07;TCGA-A2-A04V-01A-21R-A034-07;TCGA-A2-A0ET-01A-31R-A034-07;TCGA-A2-A0SW-01A-11R-A084-07;TCGA-A2-A25B-01A-11R-A169-07;TCGA-A2-A3KD-01A-12R-A213-07;TCGA-A8-A07F-01A-11R-A00Z-07;TCGA-A8-A08I-01A-11R-A00Z-07;TCGA-A8-A091-01A-11R-A00Z-07;TCGA-A8-A09V-01A-11R-A034-07;TCGA-A8-A0A2-01A-11R-A…	ER+	intra_gene	exon-exon_boundary	Start_E8;Start_E9;End_I8;E8;E9	HNRNPA2B1	Tumor
chr2	85133567	236790949	106	1.39623	TCGA-A1-A0SD-01A-11R-A115-07;TCGA-A1-A0SE-01A-11R-A084-07;TCGA-A1-A0SI-01A-11R-A144-07;TCGA-A2-A04R-01A-41R-A109-07;TCGA-A2-A04Y-01A-21R-A034-07;TCGA-A2-A0CT-01A-31R-A056-07;TCGA-A2-A0CY-01A-12R-A034-07;TCGA-A2-A0CZ-01A-11R-A034-07;TCGA-A2-A0EM-01A-11R-A034-07;TCGA-A2-A0EP-01A-52R-A22U-07;TCGA-A2-A0EW-01A-21R-A115-07;TCGA-A2-A0T7-01A-21R-A084-07;TCGA-A7-A0CD-01A-11R-A00Z-07;TCGA-A7-A0DB-01A-11R-A…	ER+	inter_gene	exon-exon_boundary	Start_E1;Start_E2;Start_E3;Start_E4;Start_E5;Start_E6;Start_E7;Start_E8;Start_E9;Start_E10;Start_E11;Start_E12;Start_E13;Start_E14;Start_E15;Start_E28;Start_E29;Start_E30;Start_E31;Start_E32;Start_E33;Start_E34;Start_E17;Start_E18;Start_E19;Start_E20;Start_E21;Start_E22;Start_E23;Start_E24;Start_E25;Start_E26;Start_E27;Start_E16;Start_E39;Start_E40;Start_E41;Start_E42;Start_E43;Start_E44;Start_E4…	KCMF1;TCF7L1;TGOLN2;RETSAT;ELMOD3;CAPG;SH2D6;MAT2A;LOC100630918;GGCX;VAMP5;VAMP8;RNF181;USP39;TMEM150A;C2orf68;SFTPB;GNLY;ATOH8;LOC284950;ST3GAL5;LOC90784;POLR1A;PTCD3;SNORD94;IMMT;MIR4779;MRPL35;REEP1;KDM3A;CHMP3;RNF103-CHMP3;RNF103;RMND5A;CD8A;CD8B;LOC100286979;RGPD1;RGPD2;PLGLB1;PLGLB2;LOC285074;LINC00152;MIR4435-1;MIR4435-2;KRCC1;SMYD1;MIR4780;FABP1;THNSL2;FOXI3;C2orf51;EIF2AK3;RPIA;ANKRD36BP…	Tumor
chr18	33706417	33706507	123	1.49593	TCGA-A1-A0SD-01A-11R-A115-07;TCGA-A1-A0SE-01A-11R-A084-07;TCGA-A1-A0SJ-01A-11R-A084-07;TCGA-A2-A04Y-01A-21R-A034-07;TCGA-A2-A0CT-01A-31R-A056-07;TCGA-A2-A0D3-01A-11R-A115-07;TCGA-A2-A0EO-01A-11R-A034-07;TCGA-A2-A0ER-01A-21R-A034-07;TCGA-A2-A0EU-01A-22R-A056-07;TCGA-A2-A0EX-01A-21R-A034-07;TCGA-A2-A0T7-01A-21R-A084-07;TCGA-A2-A0YC-01A-11R-A109-07;TCGA-A2-A1FW-01A-11R-A13Q-07;TCGA-A2-A1G0-01A-11R-A…	ER+	intra_gene	within_exon	E2	SLC39A6	Tumor-Specific
chrX	47442806	47444366	90	1.44444	TCGA-A1-A0SD-01A-11R-A115-07;TCGA-A1-A0SE-01A-11R-A084-07;TCGA-A1-A0SJ-01A-11R-A084-07;TCGA-A2-A0CL-01A-11R-A115-07;TCGA-A2-A0CO-01A-13R-A22K-07;TCGA-A2-A0CQ-01A-21R-A034-07;TCGA-A2-A0CU-01A-12R-A034-07;TCGA-A2-A0EM-01A-11R-A034-07;TCGA-A2-A0EO-01A-11R-A034-07;TCGA-A2-A0EP-01A-52R-A22U-07;TCGA-A2-A0ER-01A-21R-A034-07;TCGA-A2-A0ET-01A-31R-A034-07;TCGA-A2-A0EV-01A-11R-A034-07;TCGA-A2-A0EX-01A-21R-A…	ER+	intra_gene	exon-exon_boundary	Start_E2;Start_E3;End_E2;Start_I3;End_I2;End_I3	TIMP1	Tumor
chr2	59984119	90077812	66	1.65152	TCGA-A1-A0SD-01A-11R-A115-07;TCGA-A1-A0SE-01A-11R-A084-07;TCGA-A1-A0SJ-01A-11R-A084-07;TCGA-A2-A0CL-01A-11R-A115-07;TCGA-A2-A0CV-01A-31R-A115-07;TCGA-A2-A0CZ-01A-11R-A034-07;TCGA-A2-A0ER-01A-21R-A034-07;TCGA-A2-A0SW-01A-11R-A084-07;TCGA-A2-A0YI-01A-31R-A10J-07;TCGA-A2-A1G4-01A-11R-A13Q-07;TCGA-A7-A0CG-01A-12R-A056-07;TCGA-A8-A07U-01A-11R-A034-07;TCGA-A8-A08O-01A-21R-A056-07;TCGA-A8-A09Q-01A-11R-A…	ER+	inter_gene	exon-exon_boundary	Start_E1;Start_E5;Start_E3;Start_E4;Start_E2;Start_E6;Start_E7;Start_E8;Start_E9;Start_E10;Start_E11;Start_E12;Start_E13;Start_E14;Start_E15;Start_E16;Start_E17;Start_E18;Start_E19;Start_E20;Start_E21;Start_E22;Start_E76;Start_E77;Start_E78;Start_E79;Start_E80;Start_E69;Start_E70;Start_E71;Start_E72;Start_E73;Start_E74;Start_E75;Start_E60;Start_E61;Start_E62;Start_E63;Start_E64;Start_E65;Start_E6…	MIR4432;BCL11A;PAPOLG;FLJ16341;REL;PUS10;PEX13;KIAA1841;C2orf74;LOC339803;AHSA2;USP34;SNORA70B;XPO1;FAM161A;CCT4;COMMD1;B3GNT2;TMEM17;EHBP1;LOC100132215;OTX1;DBIL5P2;WDPCP;MDH1;UGP2;VPS54;PELI1;LINC00309;LGALSL;AFTPH;MIR4434;LOC339807;SERTAD2;LOC400958;SLC1A4;CEP68;RAB1A;ACTR2;SPRED2;MIR4778;MEIS1;LOC644838;ETAA1;C1D;WDR92;PNO1;PPP3R1;CNRIP1;PLEK;APLF;FBXO48;PROKR1;ARHGAP25;BMP10;GKN2;GKN1;ANTXR1…	Tumor
chr22	29195044	29195103	94	1.42553	TCGA-A1-A0SD-01A-11R-A115-07;TCGA-A1-A0SE-01A-11R-A084-07;TCGA-A1-A0SQ-01A-21R-A144-07;TCGA-A2-A0CQ-01A-21R-A034-07;TCGA-A2-A0CV-01A-31R-A115-07;TCGA-A2-A0CW-01A-21R-A115-07;TCGA-A2-A0EU-01A-22R-A056-07;TCGA-A2-A0SW-01A-11R-A084-07;TCGA-A2-A0YF-01A-21R-A109-07;TCGA-A2-A1FW-01A-11R-A13Q-07;TCGA-A2-A1FZ-01A-51R-A14D-07;TCGA-A2-A25C-01A-11R-A169-07;TCGA-A7-A0D9-01A-31R-A056-07;TCGA-A7-A0DB-01A-11R-A…	ER+	intra_gene	exon-exon_boundary	End_E2;Start_I2;E2	XBP1	Tumor-Specific
chr17	48271777	48272113	180	1.54444	TCGA-A1-A0SD-01A-11R-A115-07;TCGA-A1-A0SE-01A-11R-A084-07;TCGA-A2-A04N-01A-11R-A115-07;TCGA-A2-A0CL-01A-11R-A115-07;TCGA-A2-A0CS-01A-11R-A115-07;TCGA-A2-A0CT-01A-31R-A056-07;TCGA-A2-A0CU-01A-12R-A034-07;TCGA-A2-A0CZ-01A-11R-A034-07;TCGA-A2-A0EN-01A-13R-A084-07;TCGA-A2-A0EP-01A-52R-A22U-07;TCGA-A2-A0EV-01A-11R-A034-07;TCGA-A2-A0EX-01A-21R-A034-07;TCGA-A2-A0SV-01A-11R-A084-07;TCGA-A2-A0SW-01A-11R-A…	ER+	intra_gene	exon-exon_boundary	Start_E22;Start_E23;End_E21;End_E22;Start_I21;Start_I22;End_I21;End_I22	COL1A1	Tumor
chr17	7416940	7417087	144	1.42361	TCGA-A1-A0SD-01A-11R-A115-07;TCGA-A1-A0SE-01A-11R-A084-07;TCGA-A2-A04V-01A-21R-A034-07;TCGA-A2-A0CK-01A-11R-A22K-07;TCGA-A2-A0CS-01A-11R-A115-07;TCGA-A2-A0CW-01A-21R-A115-07;TCGA-A2-A0CZ-01A-11R-A034-07;TCGA-A2-A0D4-01A-11R-A00Z-07;TCGA-A2-A0EN-01A-13R-A084-07;TCGA-A2-A0ET-01A-31R-A034-07;TCGA-A2-A0SV-01A-11R-A084-07;TCGA-A2-A0SW-01A-11R-A084-07;TCGA-A2-A0T3-01A-21R-A115-07;TCGA-A2-A0T6-01A-11R-A…	ER+	intra_gene	within_exon	E29	POLR2A	Tumor
chr19	47112162	47112238	68	1.61765	TCGA-A1-A0SD-01A-11R-A115-07;TCGA-A1-A0SE-01A-11R-A084-07;TCGA-A2-A0CK-01A-11R-A22K-07;TCGA-A2-A0CQ-01A-21R-A034-07;TCGA-A2-A0CT-01A-31R-A056-07;TCGA-A2-A0CU-01A-12R-A034-07;TCGA-A2-A0CZ-01A-11R-A034-07;TCGA-A2-A0EM-01A-11R-A034-07;TCGA-A2-A0EO-01A-11R-A034-07;TCGA-A2-A0ER-01A-21R-A034-07;TCGA-A2-A0EV-01A-11R-A034-07;TCGA-A2-A0EX-01A-21R-A034-07;TCGA-A2-A0T3-01A-21R-A115-07;TCGA-A2-A3KC-01A-11R-A…	ER+	intra_gene	exon-exon_boundary	End_E5;Start_I6;E5	CALM3	Tumor
chr2	59984119	90153780	59	1.89831	TCGA-A1-A0SD-01A-11R-A115-07;TCGA-A1-A0SE-01A-11R-A084-07;TCGA-A2-A0CR-01A-11R-A22K-07;TCGA-A2-A0CZ-01A-11R-A034-07;TCGA-A2-A0EO-01A-11R-A034-07;TCGA-A2-A0SW-01A-11R-A084-07;TCGA-A2-A0YI-01A-31R-A10J-07;TCGA-A2-A0YT-01A-11R-A109-07;TCGA-A2-A1FZ-01A-51R-A14D-07;TCGA-A2-A1G4-01A-11R-A13Q-07;TCGA-A7-A13H-01A-11R-A22K-07;TCGA-A8-A07U-01A-11R-A034-07;TCGA-A8-A08I-01A-11R-A00Z-07;TCGA-A8-A094-01A-11R-A…	ER+	inter_gene	exon-exon_boundary	Start_E1;Start_E5;Start_E3;Start_E4;Start_E2;Start_E6;Start_E7;Start_E8;Start_E9;Start_E10;Start_E11;Start_E12;Start_E13;Start_E14;Start_E15;Start_E16;Start_E17;Start_E18;Start_E19;Start_E20;Start_E21;Start_E22;Start_E76;Start_E77;Start_E78;Start_E79;Start_E80;Start_E69;Start_E70;Start_E71;Start_E72;Start_E73;Start_E74;Start_E75;Start_E60;Start_E61;Start_E62;Start_E63;Start_E64;Start_E65;Start_E6…	MIR4432;BCL11A;PAPOLG;FLJ16341;REL;PUS10;PEX13;KIAA1841;C2orf74;LOC339803;AHSA2;USP34;SNORA70B;XPO1;FAM161A;CCT4;COMMD1;B3GNT2;TMEM17;EHBP1;LOC100132215;OTX1;DBIL5P2;WDPCP;MDH1;UGP2;VPS54;PELI1;LINC00309;LGALSL;AFTPH;MIR4434;LOC339807;SERTAD2;LOC400958;SLC1A4;CEP68;RAB1A;ACTR2;SPRED2;MIR4778;MEIS1;LOC644838;ETAA1;C1D;WDR92;PNO1;PPP3R1;CNRIP1;PLEK;APLF;FBXO48;PROKR1;ARHGAP25;BMP10;GKN2;GKN1;ANTXR1…	Tumor
chr1	1586822	1650894	205	1.58537	TCGA-A1-A0SD-01A-11R-A115-07;TCGA-A1-A0SF-01A-11R-A144-07;TCGA-A1-A0SG-01A-11R-A144-07;TCGA-A1-A0SH-01A-11R-A084-07;TCGA-A1-A0SI-01A-11R-A144-07;TCGA-A2-A04N-01A-11R-A115-07;TCGA-A2-A04Y-01A-21R-A034-07;TCGA-A2-A0CK-01A-11R-A22K-07;TCGA-A2-A0CP-01A-11R-A034-07;TCGA-A2-A0CQ-01A-21R-A034-07;TCGA-A2-A0CS-01A-11R-A115-07;TCGA-A2-A0CZ-01A-11R-A034-07;TCGA-A2-A0D4-01A-11R-A00Z-07;TCGA-A2-A0EM-01A-11R-A…	ER+	inter_gene	exon-exon_boundary	Start_E5;Start_E6;Start_E7;Start_E8;Start_E9;Start_E2;Start_E3;Start_E4;Start_E1;Start_E12;Start_E13;Start_E14;Start_E15;Start_E16;Start_E17;Start_E18;Start_E19;Start_E20;Start_E10;Start_E11;End_E5;End_E6;End_E7;End_E8;End_E9;End_E2;End_E3;End_E4;End_E1;End_E12;End_E13;End_E14;End_E15;End_E16;End_E17;End_E18;End_E19;End_E20;End_E10;End_E11;Start_I5;Start_I6;Start_I7;Start_I8;Start_I9;Start_I2;Sta…	SLC35E2B;MMP23A;CDK11A;CDK11B	Tumor-Specific
chrM	15409	15528	147	1.55102	TCGA-A1-A0SD-01A-11R-A115-07;TCGA-A1-A0SF-01A-11R-A144-07;TCGA-A1-A0SG-01A-11R-A144-07;TCGA-A2-A04N-01A-11R-A115-07;TCGA-A2-A04V-01A-21R-A034-07;TCGA-A2-A04Y-01A-21R-A034-07;TCGA-A2-A0CQ-01A-21R-A034-07;TCGA-A2-A0CT-01A-31R-A056-07;TCGA-A2-A0CY-01A-12R-A034-07;TCGA-A2-A0CZ-01A-11R-A034-07;TCGA-A2-A0D3-01A-11R-A115-07;TCGA-A2-A0EO-01A-11R-A034-07;TCGA-A2-A0EP-01A-52R-A22U-07;TCGA-A2-A0ER-01A-21R-A…	ER+	NA	NA	NA	NA	Tumor
chr19	58004223	58016768	185	1.6973	TCGA-A1-A0SD-01A-11R-A115-07;TCGA-A1-A0SF-01A-11R-A144-07;TCGA-A1-A0SH-01A-11R-A084-07;TCGA-A1-A0SI-01A-11R-A144-07;TCGA-A1-A0SJ-01A-11R-A084-07;TCGA-A1-A0SQ-01A-21R-A144-07;TCGA-A2-A0CK-01A-11R-A22K-07;TCGA-A2-A0CQ-01A-21R-A034-07;TCGA-A2-A0D4-01A-11R-A00Z-07;TCGA-A2-A0ES-01A-11R-A115-07;TCGA-A2-A0ET-01A-31R-A034-07;TCGA-A2-A0EU-01A-22R-A056-07;TCGA-A2-A0EW-01A-21R-A115-07;TCGA-A2-A0T3-01A-21R-A…	ER+	inter_gene	exon-exon_boundary	Start_E5;Start_E4;Start_E3;Start_E1;Start_E2;End_E5;End_E4;End_E3;End_E1;End_E2;Start_I1;Start_I2;Start_I3;Start_I4;End_I3;End_I1;End_I2	ZNF419;ZNF773	Tumor-Specific
chr10	17271907	17275618	69	1.37681	TCGA-A1-A0SD-01A-11R-A115-07;TCGA-A1-A0SF-01A-11R-A144-07;TCGA-A1-A0SH-01A-11R-A084-07;TCGA-A1-A0SI-01A-11R-A144-07;TCGA-A1-A0SJ-01A-11R-A084-07;TCGA-A2-A0CQ-01A-21R-A034-07;TCGA-A2-A0CZ-01A-11R-A034-07;TCGA-A2-A0EM-01A-11R-A034-07;TCGA-A2-A0EW-01A-21R-A115-07;TCGA-A2-A0T4-01A-31R-A084-07;TCGA-A2-A0T6-01A-11R-A084-07;TCGA-A2-A0YD-01A-11R-A109-07;TCGA-A2-A0YJ-01A-11R-A109-07;TCGA-A7-A0CG-01A-12R-A…	ER+	intra_gene	exon-exon_boundary	Start_E3;Start_E4;End_E2;End_E3;Start_I3;Start_I4;End_I3;End_I4	VIM	Tumor
chr10	81113782	81113979	192	1.72917	TCGA-A1-A0SD-01A-11R-A115-07;TCGA-A1-A0SF-01A-11R-A144-07;TCGA-A1-A0SH-01A-11R-A084-07;TCGA-A1-A0SI-01A-11R-A144-07;TCGA-A2-A04N-01A-11R-A115-07;TCGA-A2-A04R-01A-41R-A109-07;TCGA-A2-A04V-01A-21R-A034-07;TCGA-A2-A04Y-01A-21R-A034-07;TCGA-A2-A0CS-01A-11R-A115-07;TCGA-A2-A0CW-01A-21R-A115-07;TCGA-A2-A0CZ-01A-11R-A034-07;TCGA-A2-A0D4-01A-11R-A00Z-07;TCGA-A2-A0EM-01A-11R-A034-07;TCGA-A2-A0EN-01A-13R-A…	ER+	intra_gene	within_exon	E6	PPIF	Tumor
chr2	189864074	189864223	151	1.70861	TCGA-A1-A0SD-01A-11R-A115-07;TCGA-A1-A0SF-01A-11R-A144-07;TCGA-A1-A0SH-01A-11R-A084-07;TCGA-A1-A0SI-01A-11R-A144-07;TCGA-A2-A04N-01A-11R-A115-07;TCGA-A2-A0CK-01A-11R-A22K-07;TCGA-A2-A0CZ-01A-11R-A034-07;TCGA-A2-A0EM-01A-11R-A034-07;TCGA-A2-A0EO-01A-11R-A034-07;TCGA-A2-A0EP-01A-52R-A22U-07;TCGA-A2-A0SW-01A-11R-A084-07;TCGA-A2-A0T4-01A-31R-A084-07;TCGA-A2-A0T6-01A-11R-A084-07;TCGA-A2-A0T7-01A-21R-A…	ER+	intra_gene	exon-exon_boundary	Start_E31;End_E30;Start_I30;End_I30	COL3A1	Tumor
chr20	33122460	33122547	202	1.93564	TCGA-A1-A0SD-01A-11R-A115-07;TCGA-A1-A0SF-01A-11R-A144-07;TCGA-A1-A0SH-01A-11R-A084-07;TCGA-A1-A0SI-01A-11R-A144-07;TCGA-A2-A04Y-01A-21R-A034-07;TCGA-A2-A0CK-01A-11R-A22K-07;TCGA-A2-A0CO-01A-13R-A22K-07;TCGA-A2-A0CR-01A-11R-A22K-07;TCGA-A2-A0CU-01A-12R-A034-07;TCGA-A2-A0D3-01A-11R-A115-07;TCGA-A2-A0D4-01A-11R-A00Z-07;TCGA-A2-A0EO-01A-11R-A034-07;TCGA-A2-A0EP-01A-52R-A22U-07;TCGA-A2-A0ER-01A-21R-A…	ER+	intra_gene	within_exon	E3	DYNLRB1	Tumor-Specific
chr19	3979997	3980534	184	1.86413	TCGA-A1-A0SD-01A-11R-A115-07;TCGA-A1-A0SF-01A-11R-A144-07;TCGA-A1-A0SH-01A-11R-A084-07;TCGA-A1-A0SJ-01A-11R-A084-07;TCGA-A1-A0SQ-01A-21R-A144-07;TCGA-A2-A04N-01A-11R-A115-07;TCGA-A2-A0CL-01A-11R-A115-07;TCGA-A2-A0CP-01A-11R-A034-07;TCGA-A2-A0CR-01A-11R-A22K-07;TCGA-A2-A0CV-01A-31R-A115-07;TCGA-A2-A0CZ-01A-11R-A034-07;TCGA-A2-A0D3-01A-11R-A115-07;TCGA-A2-A0EO-01A-11R-A034-07;TCGA-A2-A0ES-01A-11R-A…	ER+	intra_gene	exon-exon_boundary	Start_E10;End_E9;Start_I9;End_I9	EEF2	Tumor
chr19	49426415	49426480	124	1.39516	TCGA-A1-A0SD-01A-11R-A115-07;TCGA-A1-A0SF-01A-11R-A144-07;TCGA-A1-A0SH-01A-11R-A084-07;TCGA-A1-A0SJ-01A-11R-A084-07;TCGA-A2-A04Y-01A-21R-A034-07;TCGA-A2-A0CS-01A-11R-A115-07;TCGA-A2-A0CT-01A-31R-A056-07;TCGA-A2-A0EN-01A-13R-A084-07;TCGA-A2-A0EO-01A-11R-A034-07;TCGA-A2-A0ET-01A-31R-A034-07;TCGA-A2-A0EW-01A-21R-A115-07;TCGA-A2-A0SW-01A-11R-A084-07;TCGA-A2-A0YF-01A-21R-A109-07;TCGA-A2-A0YH-01A-11R-A…	ER+	intra_gene	within_exon	E13	NUCB1	Tumor
chr14	105954680	105955110	60	1.28333	TCGA-A1-A0SD-01A-11R-A115-07;TCGA-A1-A0SF-01A-11R-A144-07;TCGA-A1-A0SH-01A-11R-A084-07;TCGA-A2-A04Y-01A-21R-A034-07;TCGA-A2-A0CK-01A-11R-A22K-07;TCGA-A2-A0CP-01A-11R-A034-07;TCGA-A2-A0EN-01A-13R-A084-07;TCGA-A2-A0YT-01A-11R-A109-07;TCGA-A2-A1FX-01A-11R-A13Q-07;TCGA-A2-A1FZ-01A-51R-A14D-07;TCGA-A2-A1G0-01A-11R-A13Q-07;TCGA-A2-A3KD-01A-12R-A213-07;TCGA-A7-A26E-01A-11R-A169-07;TCGA-A8-A091-01A-11R-A…	ER+	inter_gene	exon-exon_boundary	Start_E4;Start_E5;Start_E6;End_E4;End_E5;End_E6;Start_I1;Start_I5;Start_I6;End_I4;End_I5;End_I6	CRIP1;C14orf80	Tumor-Specific
chr5	151043694	151043796	65	1.32308	TCGA-A1-A0SD-01A-11R-A115-07;TCGA-A1-A0SF-01A-11R-A144-07;TCGA-A1-A0SH-01A-11R-A084-07;TCGA-A2-A0EP-01A-52R-A22U-07;TCGA-A2-A0EV-01A-11R-A034-07;TCGA-A2-A0YL-01A-21R-A109-07;TCGA-A2-A25A-01A-12R-A16F-07;TCGA-A2-A25B-01A-11R-A169-07;TCGA-A2-A25C-01A-11R-A169-07;TCGA-A2-A3KD-01A-12R-A213-07;TCGA-A7-A0CD-01A-11R-A00Z-07;TCGA-A7-A0DB-01A-11R-A00Z-07;TCGA-A7-A13D-01A-13R-A12P-07;TCGA-A7-A426-01A-22R-A…	ER+	intra_gene	exon-exon_boundary	Start_E9;End_I8;E9	SPARC	Tumor
chr2	89156745	89156855	145	2.88276	TCGA-A1-A0SD-01A-11R-A115-07;TCGA-A1-A0SF-01A-11R-A144-07;TCGA-A1-A0SI-01A-11R-A144-07;TCGA-A1-A0SJ-01A-11R-A084-07;TCGA-A2-A04N-01A-11R-A115-07;TCGA-A2-A04Y-01A-21R-A034-07;TCGA-A2-A0CK-01A-11R-A22K-07;TCGA-A2-A0CR-01A-11R-A22K-07;TCGA-A2-A0CZ-01A-11R-A034-07;TCGA-A2-A0ET-01A-31R-A034-07;TCGA-A2-A0EV-01A-11R-A034-07;TCGA-A2-A0SW-01A-11R-A084-07;TCGA-A2-A0T4-01A-31R-A084-07;TCGA-A2-A0T6-01A-11R-A…	ER+	intra_gene	within_exon	E1	IGKC	Tumor
chr6	31833673	31833771	115	1.46957	TCGA-A1-A0SD-01A-11R-A115-07;TCGA-A1-A0SF-01A-11R-A144-07;TCGA-A1-A0SI-01A-11R-A144-07;TCGA-A1-A0SJ-01A-11R-A084-07;TCGA-A2-A04V-01A-21R-A034-07;TCGA-A2-A0CU-01A-12R-A034-07;TCGA-A2-A0EM-01A-11R-A034-07;TCGA-A2-A0ET-01A-31R-A034-07;TCGA-A2-A0SW-01A-11R-A084-07;TCGA-A2-A0T3-01A-21R-A115-07;TCGA-A2-A0T4-01A-31R-A084-07;TCGA-A2-A0T7-01A-21R-A084-07;TCGA-A2-A0YK-01A-22R-A109-07;TCGA-A2-A1G0-01A-11R-A…	ER+	intra_gene	within_exon	E13;E14	SLC44A4	Tumor-Specific
chr14	106209355	106237690	190	8.96316	TCGA-A1-A0SD-01A-11R-A115-07;TCGA-A1-A0SF-01A-11R-A144-07;TCGA-A1-A0SI-01A-11R-A144-07;TCGA-A1-A0SJ-01A-11R-A084-07;TCGA-A2-A0CL-01A-11R-A115-07;TCGA-A2-A0CO-01A-13R-A22K-07;TCGA-A2-A0CR-01A-11R-A22K-07;TCGA-A2-A0CZ-01A-11R-A034-07;TCGA-A2-A0EP-01A-52R-A22U-07;TCGA-A2-A0EV-01A-11R-A034-07;TCGA-A2-A0EX-01A-21R-A034-07;TCGA-A2-A0SW-01A-11R-A084-07;TCGA-A2-A0T4-01A-31R-A084-07;TCGA-A2-A0T6-01A-11R-A…	ER+	inter_gene	exon-exon_boundary	Start_E1;Start_E2;Start_E3;End_E1;Start_I1;End_I1	IGHG1;IGHG3	Tumor
chr20	33594312	33594375	158	1.43038	TCGA-A1-A0SD-01A-11R-A115-07;TCGA-A1-A0SF-01A-11R-A144-07;TCGA-A1-A0SI-01A-11R-A144-07;TCGA-A2-A04N-01A-11R-A115-07;TCGA-A2-A04R-01A-41R-A109-07;TCGA-A2-A04V-01A-21R-A034-07;TCGA-A2-A04Y-01A-21R-A034-07;TCGA-A2-A0CL-01A-11R-A115-07;TCGA-A2-A0D4-01A-11R-A00Z-07;TCGA-A2-A0EM-01A-11R-A034-07;TCGA-A2-A0ER-01A-21R-A034-07;TCGA-A2-A0EV-01A-11R-A034-07;TCGA-A2-A0EX-01A-21R-A034-07;TCGA-A2-A0SV-01A-11R-A…	ER+	intra_gene	exon-exon_boundary	Start_E15;End_I14;E15	TRPC4AP	Tumor
chrM	11773	11893	187	1.74866	TCGA-A1-A0SD-01A-11R-A115-07;TCGA-A1-A0SF-01A-11R-A144-07;TCGA-A1-A0SJ-01A-11R-A084-07;TCGA-A2-A04N-01A-11R-A115-07;TCGA-A2-A04R-01A-41R-A109-07;TCGA-A2-A04V-01A-21R-A034-07;TCGA-A2-A04Y-01A-21R-A034-07;TCGA-A2-A0CP-01A-11R-A034-07;TCGA-A2-A0CQ-01A-21R-A034-07;TCGA-A2-A0CU-01A-12R-A034-07;TCGA-A2-A0CW-01A-21R-A115-07;TCGA-A2-A0CY-01A-12R-A034-07;TCGA-A2-A0EN-01A-13R-A084-07;TCGA-A2-A0T3-01A-21R-A…	ER+	NA	NA	NA	NA	Tumor
chr5	179393865	179393960	172	1.48256	TCGA-A1-A0SD-01A-11R-A115-07;TCGA-A1-A0SF-01A-11R-A144-07;TCGA-A1-A0SJ-01A-11R-A084-07;TCGA-A2-A04R-01A-41R-A109-07;TCGA-A2-A04V-01A-21R-A034-07;TCGA-A2-A0CQ-01A-21R-A034-07;TCGA-A2-A0CS-01A-11R-A115-07;TCGA-A2-A0CW-01A-21R-A115-07;TCGA-A2-A0CZ-01A-11R-A034-07;TCGA-A2-A0D3-01A-11R-A115-07;TCGA-A2-A0EN-01A-13R-A084-07;TCGA-A2-A0EO-01A-11R-A034-07;TCGA-A2-A0EP-01A-52R-A22U-07;TCGA-A2-A0EU-01A-22R-A…	ER+	intra_gene	within_exon	E7	RNF130	Tumor-Specific
chr18	33706638	33706693	75	1.38667	TCGA-A1-A0SD-01A-11R-A115-07;TCGA-A1-A0SF-01A-11R-A144-07;TCGA-A1-A0SJ-01A-11R-A084-07;TCGA-A2-A04R-01A-41R-A109-07;TCGA-A2-A04Y-01A-21R-A034-07;TCGA-A2-A0CU-01A-12R-A034-07;TCGA-A2-A0CW-01A-21R-A115-07;TCGA-A2-A0D3-01A-11R-A115-07;TCGA-A2-A1FW-01A-11R-A13Q-07;TCGA-A2-A1G4-01A-11R-A13Q-07;TCGA-A2-A25B-01A-11R-A169-07;TCGA-A2-A3KD-01A-12R-A213-07;TCGA-A7-A0CD-01A-11R-A00Z-07;TCGA-A7-A26E-01A-11R-A…	ER+	intra_gene	within_exon	E2	SLC39A6	Tumor-Specific
chr6	31918161	31918479	131	1.71756	TCGA-A1-A0SD-01A-11R-A115-07;TCGA-A1-A0SF-01A-11R-A144-07;TCGA-A1-A0SJ-01A-11R-A084-07;TCGA-A2-A0CK-01A-11R-A22K-07;TCGA-A2-A0CQ-01A-21R-A034-07;TCGA-A2-A0CV-01A-31R-A115-07;TCGA-A2-A0CY-01A-12R-A034-07;TCGA-A2-A0D3-01A-11R-A115-07;TCGA-A2-A0EN-01A-13R-A084-07;TCGA-A2-A0EO-01A-11R-A034-07;TCGA-A2-A0ET-01A-31R-A034-07;TCGA-A2-A0EV-01A-11R-A034-07;TCGA-A2-A0EW-01A-21R-A115-07;TCGA-A2-A0SV-01A-11R-A…	ER+	intra_gene	exon-exon_boundary	Start_E13;End_E12;Start_I13;End_I13	CFB	Tumor-Specific
chr21	43732248	43732372	76	1.48684	TCGA-A1-A0SD-01A-11R-A115-07;TCGA-A1-A0SF-01A-11R-A144-07;TCGA-A1-A0SQ-01A-21R-A144-07;TCGA-A2-A04Y-01A-21R-A034-07;TCGA-A2-A0CK-01A-11R-A22K-07;TCGA-A2-A0CR-01A-11R-A22K-07;TCGA-A2-A0CU-01A-12R-A034-07;TCGA-A2-A0CY-01A-12R-A034-07;TCGA-A2-A0ER-01A-21R-A034-07;TCGA-A2-A0T6-01A-11R-A084-07;TCGA-A7-A0CD-01A-11R-A00Z-07;TCGA-A7-A3IZ-01A-11R-A213-07;TCGA-A7-A3J1-01A-11R-A213-07;TCGA-A7-A3RF-01A-11R-A…	ER+	intra_gene	exon-exon_boundary	Start_E3;End_I2;E3	TFF3	Tumor-Specific
chr14	106208677	106236323	98	4.73469	TCGA-A1-A0SD-01A-11R-A115-07;TCGA-A1-A0SF-01A-11R-A144-07;TCGA-A1-A0SQ-01A-21R-A144-07;TCGA-A2-A0CK-01A-11R-A22K-07;TCGA-A2-A0CL-01A-11R-A115-07;TCGA-A2-A0CO-01A-13R-A22K-07;TCGA-A2-A0D3-01A-11R-A115-07;TCGA-A2-A0SW-01A-11R-A084-07;TCGA-A2-A0YF-01A-21R-A109-07;TCGA-A2-A0YH-01A-11R-A109-07;TCGA-A2-A0YK-01A-22R-A109-07;TCGA-A2-A0YL-01A-21R-A109-07;TCGA-A2-A1FW-01A-11R-A13Q-07;TCGA-A2-A1G4-01A-11R-A…	ER+	inter_gene	exon-exon_boundary	Start_E1;Start_E2;Start_E3;End_E1;End_E2;End_E3;Start_I1;End_I1	IGHG1;IGHG3	Tumor
chr17	48822085	48822178	152	1.46053	TCGA-A1-A0SD-01A-11R-A115-07;TCGA-A1-A0SF-01A-11R-A144-07;TCGA-A2-A04N-01A-11R-A115-07;TCGA-A2-A0CV-01A-31R-A115-07;TCGA-A2-A0CW-01A-21R-A115-07;TCGA-A2-A0D4-01A-11R-A00Z-07;TCGA-A2-A0ER-01A-21R-A034-07;TCGA-A2-A0ET-01A-31R-A034-07;TCGA-A2-A0EW-01A-21R-A115-07;TCGA-A2-A0SV-01A-11R-A084-07;TCGA-A2-A0YF-01A-21R-A109-07;TCGA-A2-A0YI-01A-31R-A10J-07;TCGA-A2-A0YL-01A-21R-A109-07;TCGA-A2-A1FV-01A-11R-A…	ER+	intra_gene	exon-exon_boundary	End_E7;Start_I8;E7	LUC7L3	Tumor
chr7	96318132	96318199	52	1.23077	TCGA-A1-A0SD-01A-11R-A115-07;TCGA-A1-A0SF-01A-11R-A144-07;TCGA-A2-A04N-01A-11R-A115-07;TCGA-A2-A0CZ-01A-11R-A034-07;TCGA-A2-A0EP-01A-52R-A22U-07;TCGA-A2-A0EX-01A-21R-A034-07;TCGA-A2-A0SV-01A-11R-A084-07;TCGA-A2-A1FW-01A-11R-A13Q-07;TCGA-A7-A13G-01A-11R-A13Q-07;TCGA-A8-A06P-01A-11R-A00Z-07;TCGA-A8-A07F-01A-11R-A00Z-07;TCGA-A8-A07U-01A-11R-A034-07;TCGA-A8-A084-01A-21R-A00Z-07;TCGA-A8-A086-01A-11R-A…	ER+	intra_gene	within_exon	E3	SHFM1	Tumor
chr8	11702093	11702210	135	1.52593	TCGA-A1-A0SD-01A-11R-A115-07;TCGA-A1-A0SF-01A-11R-A144-07;TCGA-A2-A04R-01A-41R-A109-07;TCGA-A2-A0CW-01A-21R-A115-07;TCGA-A2-A0T6-01A-11R-A084-07;TCGA-A2-A0YC-01A-11R-A109-07;TCGA-A2-A0YD-01A-11R-A109-07;TCGA-A2-A0YF-01A-21R-A109-07;TCGA-A2-A0YL-01A-21R-A109-07;TCGA-A2-A1FZ-01A-51R-A14D-07;TCGA-A2-A1G4-01A-11R-A13Q-07;TCGA-A2-A25A-01A-12R-A16F-07;TCGA-A2-A25B-01A-11R-A169-07;TCGA-A2-A25C-01A-11R-A…	ER+	intra_gene	within_exon	E10;E12;E11	CTSB	Tumor-Specific
chr14	105692594	105693021	86	1.34884	TCGA-A1-A0SD-01A-11R-A115-07;TCGA-A1-A0SF-01A-11R-A144-07;TCGA-A2-A04V-01A-21R-A034-07;TCGA-A2-A0SW-01A-11R-A084-07;TCGA-A2-A0T3-01A-21R-A115-07;TCGA-A2-A0T7-01A-21R-A084-07;TCGA-A2-A0YC-01A-11R-A109-07;TCGA-A2-A0YF-01A-21R-A109-07;TCGA-A2-A0YH-01A-11R-A109-07;TCGA-A2-A1FX-01A-11R-A13Q-07;TCGA-A2-A25F-01A-11R-A169-07;TCGA-A7-A0CG-01A-12R-A056-07;TCGA-A7-A13F-01A-11R-A12P-07;TCGA-A7-A13G-01A-11R-A…	ER+	intra_gene	exon-exon_boundary	Start_E9;Start_E8;Start_E4;Start_E5;End_E8;End_E9;End_E7;End_E3;End_E4;End_E5;Start_I4;Start_I5;End_I4	BRF1	Tumor-Specific
chr12	13066344	13066395	255	2.18824	TCGA-A1-A0SD-01A-11R-A115-07;TCGA-A1-A0SG-01A-11R-A144-07;TCGA-A1-A0SH-01A-11R-A084-07;TCGA-A1-A0SI-01A-11R-A144-07;TCGA-A1-A0SJ-01A-11R-A084-07;TCGA-A2-A04N-01A-11R-A115-07;TCGA-A2-A04R-01A-41R-A109-07;TCGA-A2-A04V-01A-21R-A034-07;TCGA-A2-A0CK-01A-11R-A22K-07;TCGA-A2-A0CO-01A-13R-A22K-07;TCGA-A2-A0CR-01A-11R-A22K-07;TCGA-A2-A0CU-01A-12R-A034-07;TCGA-A2-A0CV-01A-31R-A115-07;TCGA-A2-A0CY-01A-12R-A…	ER+	intra_gene	within_exon	E4	GPRC5A	Tumor-Specific
chr22	33255383	33255558	126	1.57937	TCGA-A1-A0SD-01A-11R-A115-07;TCGA-A1-A0SG-01A-11R-A144-07;TCGA-A1-A0SH-01A-11R-A084-07;TCGA-A1-A0SI-01A-11R-A144-07;TCGA-A2-A04N-01A-11R-A115-07;TCGA-A2-A04R-01A-41R-A109-07;TCGA-A2-A0CP-01A-11R-A034-07;TCGA-A2-A0CT-01A-31R-A056-07;TCGA-A2-A0D4-01A-11R-A00Z-07;TCGA-A2-A0EM-01A-11R-A034-07;TCGA-A2-A0EU-01A-22R-A056-07;TCGA-A2-A0EV-01A-11R-A034-07;TCGA-A2-A0SW-01A-11R-A084-07;TCGA-A2-A0T4-01A-31R-A…	ER+	intra_gene	within_exon	E5	TIMP3	Tumor-Specific
chr1	46654906	46654971	111	1.54955	TCGA-A1-A0SD-01A-11R-A115-07;TCGA-A1-A0SG-01A-11R-A144-07;TCGA-A1-A0SH-01A-11R-A084-07;TCGA-A1-A0SI-01A-11R-A144-07;TCGA-A2-A04N-01A-11R-A115-07;TCGA-A2-A0CR-01A-11R-A22K-07;TCGA-A2-A0CT-01A-31R-A056-07;TCGA-A2-A0D3-01A-11R-A115-07;TCGA-A2-A0EO-01A-11R-A034-07;TCGA-A2-A0ER-01A-21R-A034-07;TCGA-A2-A0ES-01A-11R-A115-07;TCGA-A2-A0EU-01A-22R-A056-07;TCGA-A2-A0EV-01A-11R-A034-07;TCGA-A2-A0EW-01A-21R-A…	ER+	intra_gene	exon-exon_boundary	End_E22;E22	POMGNT1	Tumor
chr2	216230227	216230282	46	1.3913	TCGA-A1-A0SD-01A-11R-A115-07;TCGA-A1-A0SG-01A-11R-A144-07;TCGA-A1-A0SH-01A-11R-A084-07;TCGA-A1-A0SI-01A-11R-A144-07;TCGA-A2-A04N-01A-11R-A115-07;TCGA-A2-A0EO-01A-11R-A034-07;TCGA-A2-A0EU-01A-22R-A056-07;TCGA-A2-A0EV-01A-11R-A034-07;TCGA-A2-A0EX-01A-21R-A034-07;TCGA-A2-A0T4-01A-31R-A084-07;TCGA-A2-A0YF-01A-21R-A109-07;TCGA-A2-A3Y0-01A-11R-A239-07;TCGA-A8-A06O-01A-11R-A00Z-07;TCGA-A8-A06P-01A-11R-A…	ER+	intra_gene	exon-exon_boundary	End_E43;End_E41;Start_I40;E43;E41	FN1	Tumor
chr12	46754819	46754886	90	1.51111	TCGA-A1-A0SD-01A-11R-A115-07;TCGA-A1-A0SG-01A-11R-A144-07;TCGA-A1-A0SH-01A-11R-A084-07;TCGA-A2-A0EM-01A-11R-A034-07;TCGA-A2-A0EP-01A-52R-A22U-07;TCGA-A2-A0EU-01A-22R-A056-07;TCGA-A2-A0EV-01A-11R-A034-07;TCGA-A2-A0EW-01A-21R-A115-07;TCGA-A2-A0SV-01A-11R-A084-07;TCGA-A2-A0T4-01A-31R-A084-07;TCGA-A2-A0T6-01A-11R-A084-07;TCGA-A2-A0T7-01A-21R-A084-07;TCGA-A2-A0YD-01A-11R-A109-07;TCGA-A2-A1FW-01A-11R-A…	ER+	intra_gene	within_exon	E16	SLC38A2	Tumor-Specific
chr17	48271747	48271980	178	1.66854	TCGA-A1-A0SD-01A-11R-A115-07;TCGA-A1-A0SG-01A-11R-A144-07;TCGA-A1-A0SI-01A-11R-A144-07;TCGA-A1-A0SJ-01A-11R-A084-07;TCGA-A2-A04N-01A-11R-A115-07;TCGA-A2-A04R-01A-41R-A109-07;TCGA-A2-A04Y-01A-21R-A034-07;TCGA-A2-A0CP-01A-11R-A034-07;TCGA-A2-A0CU-01A-12R-A034-07;TCGA-A2-A0CV-01A-31R-A115-07;TCGA-A2-A0D3-01A-11R-A115-07;TCGA-A2-A0EO-01A-11R-A034-07;TCGA-A2-A0EP-01A-52R-A22U-07;TCGA-A2-A0ET-01A-31R-A…	ER+	intra_gene	exon-exon_boundary	Start_E22;Start_E23;End_E22;Start_I22;End_I21;End_I22	COL1A1	Tumor
chr17	48264031	48264130	132	1.42424	TCGA-A1-A0SD-01A-11R-A115-07;TCGA-A1-A0SG-01A-11R-A144-07;TCGA-A1-A0SI-01A-11R-A144-07;TCGA-A1-A0SJ-01A-11R-A084-07;TCGA-A2-A04V-01A-21R-A034-07;TCGA-A2-A04Y-01A-21R-A034-07;TCGA-A2-A0CK-01A-11R-A22K-07;TCGA-A2-A0CO-01A-13R-A22K-07;TCGA-A2-A0CR-01A-11R-A22K-07;TCGA-A2-A0EN-01A-13R-A084-07;TCGA-A2-A0EO-01A-11R-A034-07;TCGA-A2-A0EV-01A-11R-A034-07;TCGA-A2-A0EX-01A-21R-A034-07;TCGA-A2-A0SV-01A-11R-A…	ER+	intra_gene	within_exon	E48	COL1A1	Tumor
chr9	139996524	139996716	171	1.62573	TCGA-A1-A0SD-01A-11R-A115-07;TCGA-A1-A0SG-01A-11R-A144-07;TCGA-A1-A0SI-01A-11R-A144-07;TCGA-A2-A04V-01A-21R-A034-07;TCGA-A2-A04Y-01A-21R-A034-07;TCGA-A2-A0CL-01A-11R-A115-07;TCGA-A2-A0CO-01A-13R-A22K-07;TCGA-A2-A0CQ-01A-21R-A034-07;TCGA-A2-A0CU-01A-12R-A034-07;TCGA-A2-A0CW-01A-21R-A115-07;TCGA-A2-A0CZ-01A-11R-A034-07;TCGA-A2-A0D3-01A-11R-A115-07;TCGA-A2-A0D4-01A-11R-A00Z-07;TCGA-A2-A0EO-01A-11R-A…	ER+	NA	NA	NA	NA	Tumor-Specific
chr6	31238090	31323197	122	8.16393	TCGA-A1-A0SD-01A-11R-A115-07;TCGA-A1-A0SG-01A-11R-A144-07;TCGA-A1-A0SI-01A-11R-A144-07;TCGA-A2-A0CO-01A-13R-A22K-07;TCGA-A2-A0CR-01A-11R-A22K-07;TCGA-A2-A0CV-01A-31R-A115-07;TCGA-A2-A0CZ-01A-11R-A034-07;TCGA-A2-A0EP-01A-52R-A22U-07;TCGA-A2-A0ET-01A-31R-A034-07;TCGA-A2-A0SV-01A-11R-A084-07;TCGA-A2-A0SW-01A-11R-A084-07;TCGA-A2-A0YF-01A-21R-A109-07;TCGA-A2-A0YI-01A-31R-A10J-07;TCGA-A2-A1FX-01A-11R-A…	ER+	inter_gene	exon-exon_boundary	Start_E1;Start_E2;Start_E3;Start_E4;Start_E5;Start_E6;Start_E7;Start_E8;End_E1;End_E2;End_E3;End_E4;End_E5;End_E6;End_E7;End_E8;Start_I1;Start_I2;Start_I3;Start_I4;Start_I5;Start_I6;Start_I7;Start_I8;End_I8;End_I1;End_I2;End_I3;End_I4;End_I5;End_I6;End_I7	HLA-C;HLA-B	Tumor
chr2	216286813	216286915	139	1.5036	TCGA-A1-A0SD-01A-11R-A115-07;TCGA-A1-A0SG-01A-11R-A144-07;TCGA-A1-A0SJ-01A-11R-A084-07;TCGA-A2-A04R-01A-41R-A109-07;TCGA-A2-A04V-01A-21R-A034-07;TCGA-A2-A0CL-01A-11R-A115-07;TCGA-A2-A0CY-01A-12R-A034-07;TCGA-A2-A0CZ-01A-11R-A034-07;TCGA-A2-A0D3-01A-11R-A115-07;TCGA-A2-A0EM-01A-11R-A034-07;TCGA-A2-A0ET-01A-31R-A034-07;TCGA-A2-A0SU-01A-11R-A084-07;TCGA-A2-A0SW-01A-11R-A084-07;TCGA-A2-A0T6-01A-11R-A…	ER+	intra_gene	exon-exon_boundary	End_E10;Start_I10;E10	FN1	Tumor-Specific
chr17	7416747	7416894	168	1.45833	TCGA-A1-A0SD-01A-11R-A115-07;TCGA-A1-A0SG-01A-11R-A144-07;TCGA-A1-A0SQ-01A-21R-A144-07;TCGA-A2-A04N-01A-11R-A115-07;TCGA-A2-A04V-01A-21R-A034-07;TCGA-A2-A04Y-01A-21R-A034-07;TCGA-A2-A0CK-01A-11R-A22K-07;TCGA-A2-A0CU-01A-12R-A034-07;TCGA-A2-A0CZ-01A-11R-A034-07;TCGA-A2-A0D3-01A-11R-A115-07;TCGA-A2-A0EO-01A-11R-A034-07;TCGA-A2-A0ER-01A-21R-A034-07;TCGA-A2-A0ES-01A-11R-A115-07;TCGA-A2-A0EU-01A-22R-A…	ER+	intra_gene	within_exon	E29	POLR2A	Tumor
chrM	11335	11435	71	1.22535	TCGA-A1-A0SD-01A-11R-A115-07;TCGA-A1-A0SG-01A-11R-A144-07;TCGA-A1-A0SQ-01A-21R-A144-07;TCGA-A2-A04Y-01A-21R-A034-07;TCGA-A2-A0CL-01A-11R-A115-07;TCGA-A2-A0CQ-01A-21R-A034-07;TCGA-A2-A0CU-01A-12R-A034-07;TCGA-A2-A0CW-01A-21R-A115-07;TCGA-A2-A0CZ-01A-11R-A034-07;TCGA-A2-A0EM-01A-11R-A034-07;TCGA-A2-A0EN-01A-13R-A084-07;TCGA-A2-A0SU-01A-11R-A084-07;TCGA-A2-A0SW-01A-11R-A084-07;TCGA-A2-A1FV-01A-11R-A…	ER+	NA	NA	NA	NA	Tumor
chr1	40539369	40539453	84	1.85714	TCGA-A1-A0SD-01A-11R-A115-07;TCGA-A1-A0SG-01A-11R-A144-07;TCGA-A1-A0SQ-01A-21R-A144-07;TCGA-A2-A0CQ-01A-21R-A034-07;TCGA-A2-A0CU-01A-12R-A034-07;TCGA-A2-A0CY-01A-12R-A034-07;TCGA-A2-A0EP-01A-52R-A22U-07;TCGA-A2-A0ET-01A-31R-A034-07;TCGA-A2-A0EV-01A-11R-A034-07;TCGA-A2-A0EX-01A-21R-A034-07;TCGA-A2-A0SU-01A-11R-A084-07;TCGA-A2-A0T3-01A-21R-A115-07;TCGA-A2-A0T6-01A-11R-A084-07;TCGA-A2-A0YF-01A-21R-A…	ER+	intra_gene	within_exon	E9;E6	PPT1	Tumor
chr7	72412567	72710940	54	2.2037	TCGA-A1-A0SD-01A-11R-A115-07;TCGA-A1-A0SG-01A-11R-A144-07;TCGA-A1-A0SQ-01A-21R-A144-07;TCGA-A2-A0CT-01A-31R-A056-07;TCGA-A2-A0ES-01A-11R-A115-07;TCGA-A2-A0T5-01A-21R-A084-07;TCGA-A2-A0T6-01A-11R-A084-07;TCGA-A2-A0T7-01A-21R-A084-07;TCGA-A2-A0YF-01A-21R-A109-07;TCGA-A2-A0YT-01A-11R-A109-07;TCGA-A2-A25D-01A-12R-A16F-07;TCGA-A7-A13G-01A-11R-A13Q-07;TCGA-A7-A26E-01A-11R-A169-07;TCGA-A8-A07J-01A-11R-A…	ER+	inter_gene	exon-exon_boundary	Start_E14;Start_E15;Start_E1;Start_E2;Start_E3;Start_E4;Start_E5;Start_E6;Start_E7;Start_E8;Start_E9;Start_E10;Start_E11;Start_E12;Start_E13;Start_E16;Start_E17;Start_E18;Start_E19;Start_E20;Start_E21;Start_E22;Start_E23;Start_E24;Start_E25;End_E13;End_E14;End_E15;End_E1;End_E2;End_E3;End_E4;End_E5;End_E6;End_E7;End_E8;End_E9;End_E10;End_E11;End_E12;End_E16;End_E17;End_E18;End_E19;End_E20;End_E21…	POM121;NSUN5P2;LOC541473;PMS2L2;STAG3L3;SPDYE8P;GTF2IP1;LOC100093631;NCF1B;GTF2IRD2P1;NSUN5	Tumor
chr6	26056053	26056122	184	1.90217	TCGA-A1-A0SD-01A-11R-A115-07;TCGA-A1-A0SG-01A-11R-A144-07;TCGA-A2-A04N-01A-11R-A115-07;TCGA-A2-A04V-01A-21R-A034-07;TCGA-A2-A0CO-01A-13R-A22K-07;TCGA-A2-A0CT-01A-31R-A056-07;TCGA-A2-A0EM-01A-11R-A034-07;TCGA-A2-A0EO-01A-11R-A034-07;TCGA-A2-A0EP-01A-52R-A22U-07;TCGA-A2-A0ER-01A-21R-A034-07;TCGA-A2-A0ET-01A-31R-A034-07;TCGA-A2-A0SU-01A-11R-A084-07;TCGA-A2-A0SV-01A-11R-A084-07;TCGA-A2-A0YC-01A-11R-A…	ER+	intra_gene	within_exon	E1	HIST1H1C	Tumor-Specific
chr17	48262861	48262956	124	1.5	TCGA-A1-A0SD-01A-11R-A115-07;TCGA-A1-A0SG-01A-11R-A144-07;TCGA-A2-A04R-01A-41R-A109-07;TCGA-A2-A04V-01A-21R-A034-07;TCGA-A2-A0CQ-01A-21R-A034-07;TCGA-A2-A0CY-01A-12R-A034-07;TCGA-A2-A0D3-01A-11R-A115-07;TCGA-A2-A0EM-01A-11R-A034-07;TCGA-A2-A0ES-01A-11R-A115-07;TCGA-A2-A0EX-01A-21R-A034-07;TCGA-A2-A0SU-01A-11R-A084-07;TCGA-A2-A0YC-01A-11R-A109-07;TCGA-A2-A0YI-01A-31R-A10J-07;TCGA-A2-A1FW-01A-11R-A…	ER+	intra_gene	within_exon	E51	COL1A1	Tumor
chr1	154179501	154179611	138	1.56522	TCGA-A1-A0SD-01A-11R-A115-07;TCGA-A1-A0SG-01A-11R-A144-07;TCGA-A2-A04Y-01A-21R-A034-07;TCGA-A2-A0CL-01A-11R-A115-07;TCGA-A2-A0CV-01A-31R-A115-07;TCGA-A2-A0CW-01A-21R-A115-07;TCGA-A2-A0EN-01A-13R-A084-07;TCGA-A2-A0ES-01A-11R-A115-07;TCGA-A2-A0EV-01A-11R-A034-07;TCGA-A2-A0EW-01A-21R-A115-07;TCGA-A2-A0SU-01A-11R-A084-07;TCGA-A2-A0YH-01A-11R-A109-07;TCGA-A2-A0YJ-01A-11R-A109-07;TCGA-A2-A1FV-01A-11R-A…	ER+	intra_gene	within_exon	E7;E6;E5	C1orf43	Tumor
chr19	45377598	45377670	189	1.67725	TCGA-A1-A0SD-01A-11R-A115-07;TCGA-A1-A0SG-01A-11R-A144-07;TCGA-A2-A0CK-01A-11R-A22K-07;TCGA-A2-A0CP-01A-11R-A034-07;TCGA-A2-A0CV-01A-31R-A115-07;TCGA-A2-A0CW-01A-21R-A115-07;TCGA-A2-A0CZ-01A-11R-A034-07;TCGA-A2-A0EM-01A-11R-A034-07;TCGA-A2-A0EW-01A-21R-A115-07;TCGA-A2-A0SU-01A-11R-A084-07;TCGA-A2-A0T4-01A-31R-A084-07;TCGA-A2-A0T5-01A-21R-A084-07;TCGA-A2-A0YC-01A-11R-A109-07;TCGA-A2-A0YK-01A-22R-A…	ER+	intra_gene	exon-exon_boundary	Start_E5;End_I5;E5	PVRL2	Tumor
chr1	8000849	106975270	126	1.72222	TCGA-A1-A0SD-01A-11R-A115-07;TCGA-A1-A0SG-01A-11R-A144-07;TCGA-A2-A0CL-01A-11R-A115-07;TCGA-A2-A0EN-01A-13R-A084-07;TCGA-A2-A0EP-01A-52R-A22U-07;TCGA-A2-A0ET-01A-31R-A034-07;TCGA-A2-A0SU-01A-11R-A084-07;TCGA-A2-A0SV-01A-11R-A084-07;TCGA-A2-A0SW-01A-11R-A084-07;TCGA-A2-A0YD-01A-11R-A109-07;TCGA-A2-A0YH-01A-11R-A109-07;TCGA-A2-A1G0-01A-11R-A13Q-07;TCGA-A2-A25B-01A-11R-A169-07;TCGA-A2-A25C-01A-11R-A…	ER+	inter_gene	exon-exon_boundary	Start_E1;Start_E2;Start_E3;Start_E4;Start_E5;Start_E6;Start_E7;Start_E8;Start_E19;Start_E20;Start_E21;Start_E22;Start_E23;Start_E9;Start_E10;Start_E11;Start_E12;Start_E13;Start_E24;Start_E14;Start_E15;Start_E16;Start_E17;Start_E18;Start_E25;Start_E26;Start_E27;Start_E28;Start_E29;Start_E30;Start_E31;Start_E32;Start_E33;Start_E34;Start_E35;Start_E36;Start_E37;Start_E38;Start_E39;Start_E40;Start_E4…	TNFRSF9;PARK7;ERRFI1;SLC45A1;RERE;ENO1;ENO1-AS1;CA6;SLC2A7;SLC2A5;GPR157;MIR34A;H6PD;SPSB1;SLC25A33;TMEM201;PIK3CD;C1orf200;CLSTN1;CTNNBIP1;LZIC;NMNAT1;RBP7;UBE4B;KIF1B;PGD;APITD1;APITD1-CORT;CORT;DFFA;PEX14;CASZ1;C1orf127;TARDBP;MASP2;SRM;EXOSC10;MTOR;ANGPTL7;UBIAD1;PTCHD2;FBXO44;FBXO2;FBXO6;MAD2L2;C1orf187;AGTRAP;MTHFR;CLCN6;NPPA-AS1;NPPA;NPPB;KIAA2013;PLOD1;MFN2;MIIP;TNFRSF8;TNFRSF1B;MIR4632;V…	Tumor
chr3	5024842	5024914	87	1.31034	TCGA-A1-A0SD-01A-11R-A115-07;TCGA-A1-A0SG-01A-11R-A144-07;TCGA-A2-A0CO-01A-13R-A22K-07;TCGA-A2-A0CQ-01A-21R-A034-07;TCGA-A2-A0CU-01A-12R-A034-07;TCGA-A2-A0EV-01A-11R-A034-07;TCGA-A2-A0EX-01A-21R-A034-07;TCGA-A2-A0T3-01A-21R-A115-07;TCGA-A2-A0T4-01A-31R-A084-07;TCGA-A2-A0T6-01A-11R-A084-07;TCGA-A2-A1FX-01A-11R-A13Q-07;TCGA-A2-A1G0-01A-11R-A13Q-07;TCGA-A2-A1G4-01A-11R-A13Q-07;TCGA-A7-A0CD-01A-11R-A…	ER+	intra_gene	within_exon	E5	BHLHE40	Tumor-Specific
chr1	96913514	199357243	13	1.38462	TCGA-A1-A0SD-01A-11R-A115-07;TCGA-A1-A0SG-01A-11R-A144-07;TCGA-A2-A0YH-01A-11R-A109-07;TCGA-A2-A3KD-01A-12R-A213-07;TCGA-A8-A086-01A-11R-A00Z-07;TCGA-AC-A2B8-01A-11R-A17B-07;TCGA-AO-A0J5-01A-11R-A034-07;TCGA-AR-A24K-01A-11R-A169-07;TCGA-BH-A0BO-01A-23R-A12D-07;TCGA-BH-A0C1-01B-11R-A12D-07;TCGA-E2-A1IG-01A-11R-A144-07;TCGA-E2-A1IN-01A-11R-A13Q-07;TCGA-EW-A1J5-01A-11R-A13Q-07	ER+	inter_gene	exon-exon_boundary	Start_E1;Start_E2;Start_E3;Start_E4;Start_E5;Start_E6;Start_E7;Start_E8;Start_E9;Start_E10;Start_E11;Start_E12;Start_E13;Start_E14;Start_E22;Start_E23;Start_E21;Start_E20;Start_E19;Start_E17;Start_E18;Start_E16;Start_E15;Start_E24;Start_E25;Start_E26;Start_E27;Start_E28;Start_E29;Start_E30;Start_E31;Start_E32;Start_E33;Start_E34;Start_E63;Start_E64;Start_E65;Start_E66;Start_E67;Start_E62;Start_E5…	PTBP2;DPYD;MIR137HG;MIR137;MIR2682;LOC729987;SNX7;LPPR5;LOC100129620;LPPR4;PALMD;MIR548AA1;MIR548D1;FRRS1;AGL;SLC35A3;HIAT1;SASS6;CCDC76;LRRC39;DBT;RTCD1;MIR553;CDC14A;GPR88;LOC100128787;VCAM1;EXTL2;SLC30A7;DPH5;S1PR1;OLFM3;DNAJA1P5;COL11A1;RNPC3;AMY2B;LOC648740;AMY2A;AMY1A;AMY1B;AMY1C;LOC100129138;PRMT6;NTNG1;VAV3;SLC25A24;NBPF4;NBPF6;FAM102B;HENMT1;PRPF38B;FNDC7;STXBP3;AKNAD1;SRG7;GPSM2;CLCC1;W…	Tumor
chr7	94047035	94047143	169	1.88166	TCGA-A1-A0SD-01A-11R-A115-07;TCGA-A1-A0SH-01A-11R-A084-07;TCGA-A1-A0SI-01A-11R-A144-07;TCGA-A1-A0SJ-01A-11R-A084-07;TCGA-A1-A0SQ-01A-21R-A144-07;TCGA-A2-A04N-01A-11R-A115-07;TCGA-A2-A04R-01A-41R-A109-07;TCGA-A2-A04V-01A-21R-A034-07;TCGA-A2-A0CL-01A-11R-A115-07;TCGA-A2-A0CO-01A-13R-A22K-07;TCGA-A2-A0CP-01A-11R-A034-07;TCGA-A2-A0CQ-01A-21R-A034-07;TCGA-A2-A0CR-01A-11R-A22K-07;TCGA-A2-A0CT-01A-31R-A…	ER+	intra_gene	exon-exon_boundary	Start_E32;End_E32;Start_I33;End_I32;E32	COL1A2	Tumor
chr19	39913717	50367220	158	1.47468	TCGA-A1-A0SD-01A-11R-A115-07;TCGA-A1-A0SH-01A-11R-A084-07;TCGA-A1-A0SI-01A-11R-A144-07;TCGA-A1-A0SJ-01A-11R-A084-07;TCGA-A2-A0CL-01A-11R-A115-07;TCGA-A2-A0CV-01A-31R-A115-07;TCGA-A2-A0CZ-01A-11R-A034-07;TCGA-A2-A0EO-01A-11R-A034-07;TCGA-A2-A0EV-01A-11R-A034-07;TCGA-A2-A0EW-01A-21R-A115-07;TCGA-A2-A0EX-01A-21R-A034-07;TCGA-A2-A0SW-01A-11R-A084-07;TCGA-A2-A0T6-01A-11R-A084-07;TCGA-A2-A0YJ-01A-11R-A…	ER+	inter_gene	exon-exon_boundary	Start_E19;Start_E1;Start_E2;Start_E3;Start_E4;Start_E5;Start_E6;Start_E7;Start_E8;Start_E9;Start_E10;Start_E11;Start_E12;Start_E13;Start_E14;Start_E15;Start_E16;Start_E17;Start_E18;Start_E20;Start_E21;Start_E22;Start_E23;Start_E24;Start_E25;Start_E26;Start_E27;Start_E28;Start_E29;Start_E30;Start_E31;Start_E32;Start_E33;Start_E34;Start_E35;Start_E36;Start_E37;Start_E38;Start_E39;Start_E40;Start_E4…	PLEKHG2;RPS16;SUPT5H;TIMM50;DLL3;SELV;EID2B;EID2;LGALS13;LOC100129935;LGALS16;LGALS17A;LGALS14;CLC;LEUTX;DYRK1B;FBL;FCGBP;PSMC4;ZNF546;ZNF780B;ZNF780A;MAP3K10;CNTD2;TTC9B;AKT2;MIR641;C19orf47;PLD3;HIPK4;PRX;SERTAD1;BLVRB;SERTAD3;SPTBN4;SHKBP1;LTBP4;NUMBL;ADCK4;ITPKC;C19orf54;SNRPA;MIA;MIA-RAB4B;RAB4B;RAB4B-EGLN2;EGLN2;CYP2A6;CYP2A7;CYP2G1P;CYP2B7P1;CYP2B6;CYP2A13;CYP2F1;CYP2S1;AXL;HNRNPUL1;CCDC97…	Tumor
chr2	216808105	216808162	204	1.60784	TCGA-A1-A0SD-01A-11R-A115-07;TCGA-A1-A0SH-01A-11R-A084-07;TCGA-A1-A0SI-01A-11R-A144-07;TCGA-A1-A0SQ-01A-21R-A144-07;TCGA-A2-A04R-01A-41R-A109-07;TCGA-A2-A04V-01A-21R-A034-07;TCGA-A2-A04Y-01A-21R-A034-07;TCGA-A2-A0CK-01A-11R-A22K-07;TCGA-A2-A0CP-01A-11R-A034-07;TCGA-A2-A0CQ-01A-21R-A034-07;TCGA-A2-A0CU-01A-12R-A034-07;TCGA-A2-A0CV-01A-31R-A115-07;TCGA-A2-A0CY-01A-12R-A034-07;TCGA-A2-A0EM-01A-11R-A…	ER+	intra_gene	within_exon	E5	MREG	Tumor-Specific
chr1	159890224	159890283	89	1.50562	TCGA-A1-A0SD-01A-11R-A115-07;TCGA-A1-A0SH-01A-11R-A084-07;TCGA-A1-A0SI-01A-11R-A144-07;TCGA-A2-A04N-01A-11R-A115-07;TCGA-A2-A04R-01A-41R-A109-07;TCGA-A2-A04Y-01A-21R-A034-07;TCGA-A2-A0CQ-01A-21R-A034-07;TCGA-A2-A0CS-01A-11R-A115-07;TCGA-A2-A0CT-01A-31R-A056-07;TCGA-A2-A0CY-01A-12R-A034-07;TCGA-A2-A0CZ-01A-11R-A034-07;TCGA-A2-A0ET-01A-31R-A034-07;TCGA-A2-A0YJ-01A-11R-A109-07;TCGA-A2-A25B-01A-11R-A…	ER+	intra_gene	within_exon	E2	TAGLN2	Tumor
chr1	151509238	151509301	134	1.40299	TCGA-A1-A0SD-01A-11R-A115-07;TCGA-A1-A0SH-01A-11R-A084-07;TCGA-A1-A0SI-01A-11R-A144-07;TCGA-A2-A04N-01A-11R-A115-07;TCGA-A2-A04R-01A-41R-A109-07;TCGA-A2-A0CQ-01A-21R-A034-07;TCGA-A2-A0CW-01A-21R-A115-07;TCGA-A2-A0CZ-01A-11R-A034-07;TCGA-A2-A0D4-01A-11R-A00Z-07;TCGA-A2-A0EM-01A-11R-A034-07;TCGA-A2-A0ES-01A-11R-A115-07;TCGA-A2-A0EU-01A-22R-A056-07;TCGA-A2-A0EX-01A-21R-A034-07;TCGA-A2-A0SV-01A-11R-A…	ER+	intra_gene	within_exon	E20	CGN	Tumor
chr22	24122862	24123133	147	1.69388	TCGA-A1-A0SD-01A-11R-A115-07;TCGA-A1-A0SH-01A-11R-A084-07;TCGA-A1-A0SI-01A-11R-A144-07;TCGA-A2-A04N-01A-11R-A115-07;TCGA-A2-A04V-01A-21R-A034-07;TCGA-A2-A0CL-01A-11R-A115-07;TCGA-A2-A0CQ-01A-21R-A034-07;TCGA-A2-A0EO-01A-11R-A034-07;TCGA-A2-A0ER-01A-21R-A034-07;TCGA-A2-A0EU-01A-22R-A056-07;TCGA-A2-A0EV-01A-11R-A034-07;TCGA-A2-A0SV-01A-11R-A084-07;TCGA-A2-A0T7-01A-21R-A084-07;TCGA-A2-A0YH-01A-11R-A…	ER+	intra_gene	exon-exon_boundary	Start_E5;End_E4;Start_I5;End_I5	MMP11	Tumor-Specific
chr17	42430240	42430370	148	1.64189	TCGA-A1-A0SD-01A-11R-A115-07;TCGA-A1-A0SH-01A-11R-A084-07;TCGA-A1-A0SI-01A-11R-A144-07;TCGA-A2-A04V-01A-21R-A034-07;TCGA-A2-A0CK-01A-11R-A22K-07;TCGA-A2-A0CL-01A-11R-A115-07;TCGA-A2-A0EN-01A-13R-A084-07;TCGA-A2-A0ES-01A-11R-A115-07;TCGA-A2-A0ET-01A-31R-A034-07;TCGA-A2-A0EU-01A-22R-A056-07;TCGA-A2-A0EW-01A-21R-A115-07;TCGA-A2-A0SV-01A-11R-A084-07;TCGA-A2-A0T6-01A-11R-A084-07;TCGA-A2-A0T7-01A-21R-A…	ER+	intra_gene	within_exon	E13	GRN	Tumor
chr17	48273855	48274578	103	1.36893	TCGA-A1-A0SD-01A-11R-A115-07;TCGA-A1-A0SH-01A-11R-A084-07;TCGA-A1-A0SI-01A-11R-A144-07;TCGA-A2-A04Y-01A-21R-A034-07;TCGA-A2-A0CK-01A-11R-A22K-07;TCGA-A2-A0CU-01A-12R-A034-07;TCGA-A2-A0EM-01A-11R-A034-07;TCGA-A2-A0EO-01A-11R-A034-07;TCGA-A2-A0EW-01A-21R-A115-07;TCGA-A2-A0SU-01A-11R-A084-07;TCGA-A2-A0T7-01A-21R-A084-07;TCGA-A2-A0YD-01A-11R-A109-07;TCGA-A2-A0YI-01A-31R-A10J-07;TCGA-A2-A1G0-01A-11R-A…	ER+	intra_gene	exon-exon_boundary	Start_E11;Start_E12;Start_E13;End_E10;End_E11;End_E12;End_E13;Start_I10;Start_I11;Start_I12;Start_I13;End_I10;End_I11;End_I12	COL1A1	Tumor
chr2	47387565	47387653	78	1.96154	TCGA-A1-A0SD-01A-11R-A115-07;TCGA-A1-A0SH-01A-11R-A084-07;TCGA-A1-A0SI-01A-11R-A144-07;TCGA-A2-A04Y-01A-21R-A034-07;TCGA-A2-A0EP-01A-52R-A22U-07;TCGA-A2-A0YD-01A-11R-A109-07;TCGA-A2-A0YF-01A-21R-A109-07;TCGA-A2-A0YH-01A-11R-A109-07;TCGA-A2-A0YJ-01A-11R-A109-07;TCGA-A7-A0CD-01A-11R-A00Z-07;TCGA-A7-A26E-01A-11R-A169-07;TCGA-A8-A06N-01A-11R-A00Z-07;TCGA-A8-A06O-01A-11R-A00Z-07;TCGA-A8-A07G-01A-11R-A…	ER+	intra_gene	within_exon	E6	CALM2	Tumor-Specific
chr20	33128607	33128683	116	1.41379	TCGA-A1-A0SD-01A-11R-A115-07;TCGA-A1-A0SH-01A-11R-A084-07;TCGA-A1-A0SI-01A-11R-A144-07;TCGA-A2-A0CK-01A-11R-A22K-07;TCGA-A2-A0CL-01A-11R-A115-07;TCGA-A2-A0CR-01A-11R-A22K-07;TCGA-A2-A0CS-01A-11R-A115-07;TCGA-A2-A0D3-01A-11R-A115-07;TCGA-A2-A0EP-01A-52R-A22U-07;TCGA-A2-A0ER-01A-21R-A034-07;TCGA-A2-A0ET-01A-31R-A034-07;TCGA-A2-A0EV-01A-11R-A034-07;TCGA-A2-A0EW-01A-21R-A115-07;TCGA-A2-A0T4-01A-31R-A…	ER+	intra_gene	within_exon	E4	DYNLRB1	Tumor-Specific
chr1	121116686	206566261	135	1.33333	TCGA-A1-A0SD-01A-11R-A115-07;TCGA-A1-A0SH-01A-11R-A084-07;TCGA-A1-A0SI-01A-11R-A144-07;TCGA-A2-A0CL-01A-11R-A115-07;TCGA-A2-A0CO-01A-13R-A22K-07;TCGA-A2-A0CV-01A-31R-A115-07;TCGA-A2-A0D4-01A-11R-A00Z-07;TCGA-A2-A0EN-01A-13R-A084-07;TCGA-A2-A0ER-01A-21R-A034-07;TCGA-A2-A0ES-01A-11R-A115-07;TCGA-A2-A0SW-01A-11R-A084-07;TCGA-A2-A0T5-01A-21R-A084-07;TCGA-A2-A0T6-01A-11R-A084-07;TCGA-A2-A0YD-01A-11R-A…	ER+	inter_gene	exon-exon_boundary	Start_E1;Start_E2;Start_E3;Start_E4;Start_E5;Start_E6;Start_E7;Start_E8;Start_E9;Start_E10;Start_E11;Start_E12;Start_E13;Start_E14;Start_E15;Start_E16;Start_E17;Start_E18;Start_E19;Start_E20;Start_E21;Start_E36;Start_E37;Start_E38;Start_E39;Start_E40;Start_E41;Start_E42;Start_E43;Start_E44;Start_E45;Start_E46;Start_E34;Start_E35;Start_E27;Start_E28;Start_E29;Start_E30;Start_E31;Start_E32;Start_E3…	EMBP1;LOC375010;LOC100130000;FLJ39739;LOC100286793;PPIAL4G;FAM72D;SRGAP2P2;LOC728855;LOC728875;PPIAL4A;PPIAL4B;PPIAL4C;NBPF9;PFN1P2;LOC653513;PDE4DIP;SEC22B;NOTCH2NL;NBPF10;HFE2;TXNIP;POLR3GL;ANKRD34A;LIX1L;PEX11B;RBM8A;GNRHR2;ITGA10;ANKRD35;PIAS3;NUDT17;POLR3C;RNF115;CD160;PDZK1;GPR89A;GPR89C;PDZK1P1;NBPF11;NBPF24;LOC728989;PRKAB2;PDIA3P;FMO5;CHD1L;LOC100289211;BCL9;ACP6;GJA5;GJA8;GPR89B;NBPF14;…	Tumor
chr12	7091899	7092647	75	1.32	TCGA-A1-A0SD-01A-11R-A115-07;TCGA-A1-A0SH-01A-11R-A084-07;TCGA-A1-A0SI-01A-11R-A144-07;TCGA-A2-A0CO-01A-13R-A22K-07;TCGA-A2-A0CT-01A-31R-A056-07;TCGA-A2-A0EV-01A-11R-A034-07;TCGA-A2-A0T6-01A-11R-A084-07;TCGA-A2-A0YC-01A-11R-A109-07;TCGA-A2-A1FW-01A-11R-A13Q-07;TCGA-A2-A1FZ-01A-51R-A14D-07;TCGA-A2-A25A-01A-12R-A16F-07;TCGA-A2-A25F-01A-11R-A169-07;TCGA-A7-A0CD-01A-11R-A00Z-07;TCGA-A7-A0DB-01A-11R-A…	ER+	intra_gene	exon-exon_boundary	Start_E3;End_E2;Start_I2;End_I2	LPCAT3	Tumor-Specific
chr17	48266274	48266328	53	1.33962	TCGA-A1-A0SD-01A-11R-A115-07;TCGA-A1-A0SH-01A-11R-A084-07;TCGA-A1-A0SI-01A-11R-A144-07;TCGA-A2-A0CU-01A-12R-A034-07;TCGA-A2-A0CZ-01A-11R-A034-07;TCGA-A2-A0T3-01A-21R-A115-07;TCGA-A2-A1G4-01A-11R-A13Q-07;TCGA-A2-A25B-01A-11R-A169-07;TCGA-A2-A3KC-01A-11R-A213-07;TCGA-A7-A0DB-01A-11R-A00Z-07;TCGA-A8-A07G-01A-11R-A034-07;TCGA-A8-A07U-01A-11R-A034-07;TCGA-A8-A086-01A-11R-A00Z-07;TCGA-A8-A08O-01A-21R-A…	ER+	intra_gene	exon-exon_boundary	End_E41;Start_I41;E41	COL1A1	Tumor
chr7	94045740	94047050	90	1.78889	TCGA-A1-A0SD-01A-11R-A115-07;TCGA-A1-A0SH-01A-11R-A084-07;TCGA-A1-A0SI-01A-11R-A144-07;TCGA-A2-A0CZ-01A-11R-A034-07;TCGA-A2-A0D3-01A-11R-A115-07;TCGA-A2-A0EM-01A-11R-A034-07;TCGA-A2-A0EN-01A-13R-A084-07;TCGA-A2-A0EP-01A-52R-A22U-07;TCGA-A2-A0EV-01A-11R-A034-07;TCGA-A2-A0SV-01A-11R-A084-07;TCGA-A2-A0T6-01A-11R-A084-07;TCGA-A2-A0YD-01A-11R-A109-07;TCGA-A2-A1FX-01A-11R-A13Q-07;TCGA-A2-A1FZ-01A-51R-A…	ER+	intra_gene	exon-exon_boundary	Start_E32;End_E31;Start_I32;End_I32	COL1A2	Tumor
chr12	49330081	49330210	160	1.3625	TCGA-A1-A0SD-01A-11R-A115-07;TCGA-A1-A0SH-01A-11R-A084-07;TCGA-A1-A0SJ-01A-11R-A084-07;TCGA-A2-A04N-01A-11R-A115-07;TCGA-A2-A04R-01A-41R-A109-07;TCGA-A2-A04V-01A-21R-A034-07;TCGA-A2-A04Y-01A-21R-A034-07;TCGA-A2-A0CK-01A-11R-A22K-07;TCGA-A2-A0CQ-01A-21R-A034-07;TCGA-A2-A0CR-01A-11R-A22K-07;TCGA-A2-A0CU-01A-12R-A034-07;TCGA-A2-A0CW-01A-21R-A115-07;TCGA-A2-A0EO-01A-11R-A034-07;TCGA-A2-A0ER-01A-21R-A…	ER+	intra_gene	within_exon	E5	ARF3	Tumor-Specific
chrM	9416	9640	76	1.31579	TCGA-A1-A0SD-01A-11R-A115-07;TCGA-A1-A0SH-01A-11R-A084-07;TCGA-A1-A0SJ-01A-11R-A084-07;TCGA-A2-A04Y-01A-21R-A034-07;TCGA-A2-A0CQ-01A-21R-A034-07;TCGA-A2-A0CT-01A-31R-A056-07;TCGA-A2-A0CY-01A-12R-A034-07;TCGA-A2-A0ET-01A-31R-A034-07;TCGA-A2-A0EV-01A-11R-A034-07;TCGA-A2-A0EX-01A-21R-A034-07;TCGA-A2-A0YD-01A-11R-A109-07;TCGA-A2-A0YL-01A-21R-A109-07;TCGA-A2-A25D-01A-12R-A16F-07;TCGA-A2-A3XW-01A-11R-A…	ER+	NA	NA	NA	NA	Tumor-Specific
chr1	155158399	155158504	86	1.5	TCGA-A1-A0SD-01A-11R-A115-07;TCGA-A1-A0SH-01A-11R-A084-07;TCGA-A1-A0SQ-01A-21R-A144-07;TCGA-A2-A0CK-01A-11R-A22K-07;TCGA-A2-A0CP-01A-11R-A034-07;TCGA-A2-A0T6-01A-11R-A084-07;TCGA-A2-A0T7-01A-21R-A084-07;TCGA-A2-A1FZ-01A-51R-A14D-07;TCGA-A2-A25A-01A-12R-A16F-07;TCGA-A7-A0CD-01A-11R-A00Z-07;TCGA-A7-A0CG-01A-12R-A056-07;TCGA-A7-A0DB-01A-11R-A00Z-07;TCGA-A7-A13D-01A-13R-A12P-07;TCGA-A7-A13G-01A-11R-A…	ER+	intra_gene	within_exon	E8;E7;E5;E9;E6	MUC1	Tumor
chr2	89265883	89459337	35	1.45714	TCGA-A1-A0SD-01A-11R-A115-07;TCGA-A1-A0SH-01A-11R-A084-07;TCGA-A1-A0SQ-01A-21R-A144-07;TCGA-A2-A0CL-01A-11R-A115-07;TCGA-A2-A0CR-01A-11R-A22K-07;TCGA-A2-A0CT-01A-31R-A056-07;TCGA-A2-A0CW-01A-21R-A115-07;TCGA-A2-A0EU-01A-22R-A056-07;TCGA-A2-A0SW-01A-11R-A084-07;TCGA-A2-A25A-01A-12R-A16F-07;TCGA-A7-A13H-01A-11R-A22K-07;TCGA-A8-A07U-01A-11R-A034-07;TCGA-A8-A094-01A-11R-A00Z-07;TCGA-A8-A0A2-01A-11R-A…	ER+	inter_gene	exon-exon_boundary	Start_E1;End_E1;Start_I1;End_I1	IGKV1-6;IGKV1-8;IGKV3-7;IGKV1-9;IGKV1-12;IGKV3-11;IGKV3-15;IGKV1-16;IGKV1-17;IGKV3-20;IGKV6-21	Tumor
chrM	3310	3363	99	1.44444	TCGA-A1-A0SD-01A-11R-A115-07;TCGA-A1-A0SH-01A-11R-A084-07;TCGA-A2-A04N-01A-11R-A115-07;TCGA-A2-A04V-01A-21R-A034-07;TCGA-A2-A0CL-01A-11R-A115-07;TCGA-A2-A0CT-01A-31R-A056-07;TCGA-A2-A0CU-01A-12R-A034-07;TCGA-A2-A0D4-01A-11R-A00Z-07;TCGA-A2-A0EN-01A-13R-A084-07;TCGA-A2-A0EO-01A-11R-A034-07;TCGA-A2-A0ER-01A-21R-A034-07;TCGA-A2-A0EU-01A-22R-A056-07;TCGA-A2-A0EV-01A-11R-A034-07;TCGA-A2-A0T6-01A-11R-A…	ER+	inter_gene	exon-exon_boundary	Start_E1;End_E1	MT-ND1;MT-TL1	Tumor-Specific
chr7	94054435	94055113	60	1.38333	TCGA-A1-A0SD-01A-11R-A115-07;TCGA-A1-A0SH-01A-11R-A084-07;TCGA-A2-A04N-01A-11R-A115-07;TCGA-A2-A04V-01A-21R-A034-07;TCGA-A2-A0ET-01A-31R-A034-07;TCGA-A2-A0SU-01A-11R-A084-07;TCGA-A2-A0SV-01A-11R-A084-07;TCGA-A2-A259-01A-11R-A16F-07;TCGA-A2-A25B-01A-11R-A169-07;TCGA-A2-A25F-01A-11R-A169-07;TCGA-A7-A0D9-01A-31R-A056-07;TCGA-A7-A13D-01A-13R-A12P-07;TCGA-A8-A06O-01A-11R-A00Z-07;TCGA-A8-A07G-01A-11R-A…	ER+	intra_gene	exon-exon_boundary	Start_E42;Start_E43;Start_E44;End_E42;End_E43;Start_I43;Start_I44;End_I42;End_I43;End_I44	COL1A2	Tumor
chr16	66971939	66982927	80	1.3375	TCGA-A1-A0SD-01A-11R-A115-07;TCGA-A1-A0SH-01A-11R-A084-07;TCGA-A2-A04N-01A-11R-A115-07;TCGA-A2-A0CR-01A-11R-A22K-07;TCGA-A2-A0CT-01A-31R-A056-07;TCGA-A2-A0CV-01A-31R-A115-07;TCGA-A2-A0CW-01A-21R-A115-07;TCGA-A2-A0EM-01A-11R-A034-07;TCGA-A2-A0EO-01A-11R-A034-07;TCGA-A2-A0ER-01A-21R-A034-07;TCGA-A2-A0EV-01A-11R-A034-07;TCGA-A2-A0T3-01A-21R-A115-07;TCGA-A2-A0YC-01A-11R-A109-07;TCGA-A2-A0YK-01A-22R-A…	ER+	inter_gene	exon-exon_boundary	Start_E2;Start_E3;Start_E4;Start_E5;Start_E6;Start_E7;Start_E8;Start_E9;Start_E10;Start_E11;Start_E12;End_E2;End_E3;End_E4;End_E5;End_E6;End_E7;End_E8;End_E9;End_E10;End_E11;End_E12;Start_I3;Start_I4;Start_I5;Start_I6;Start_I7;Start_I8;Start_I9;Start_I10;Start_I11;Start_I12;Start_I1;End_I2;End_I3;End_I4;End_I5;End_I6;End_I7;End_I8;End_I9;End_I10;End_I11;End_I12	CES2;CES3	Tumor-Specific
chr19	46330797	46330855	134	1.51493	TCGA-A1-A0SD-01A-11R-A115-07;TCGA-A1-A0SH-01A-11R-A084-07;TCGA-A2-A04R-01A-41R-A109-07;TCGA-A2-A0CQ-01A-21R-A034-07;TCGA-A2-A0CT-01A-31R-A056-07;TCGA-A2-A0CU-01A-12R-A034-07;TCGA-A2-A0CY-01A-12R-A034-07;TCGA-A2-A0D3-01A-11R-A115-07;TCGA-A2-A0EN-01A-13R-A084-07;TCGA-A2-A0ES-01A-11R-A115-07;TCGA-A2-A0ET-01A-31R-A034-07;TCGA-A2-A0EV-01A-11R-A034-07;TCGA-A2-A0EX-01A-21R-A034-07;TCGA-A2-A0SV-01A-11R-A…	ER+	intra_gene	within_exon	E16	SYMPK	Tumor
chr17	48268177	48268285	85	1.52941	TCGA-A1-A0SD-01A-11R-A115-07;TCGA-A1-A0SH-01A-11R-A084-07;TCGA-A2-A04V-01A-21R-A034-07;TCGA-A2-A0CZ-01A-11R-A034-07;TCGA-A2-A0EM-01A-11R-A034-07;TCGA-A2-A0EN-01A-13R-A084-07;TCGA-A2-A0EO-01A-11R-A034-07;TCGA-A2-A0EV-01A-11R-A034-07;TCGA-A2-A0EX-01A-21R-A034-07;TCGA-A2-A0SV-01A-11R-A084-07;TCGA-A2-A0T6-01A-11R-A084-07;TCGA-A2-A1FV-01A-11R-A13Q-07;TCGA-A2-A3KC-01A-11R-A213-07;TCGA-A7-A26J-01A-11R-A…	ER+	intra_gene	exon-exon_boundary	Start_E33;End_E33;Start_I33;End_I32;E33	COL1A1	Tumor
chr11	119209663	128021632	191	2.9267	TCGA-A1-A0SD-01A-11R-A115-07;TCGA-A1-A0SH-01A-11R-A084-07;TCGA-A2-A04Y-01A-21R-A034-07;TCGA-A2-A0CK-01A-11R-A22K-07;TCGA-A2-A0CO-01A-13R-A22K-07;TCGA-A2-A0CP-01A-11R-A034-07;TCGA-A2-A0CQ-01A-21R-A034-07;TCGA-A2-A0CR-01A-11R-A22K-07;TCGA-A2-A0CS-01A-11R-A115-07;TCGA-A2-A0CU-01A-12R-A034-07;TCGA-A2-A0EM-01A-11R-A034-07;TCGA-A2-A0EN-01A-13R-A084-07;TCGA-A2-A0EO-01A-11R-A034-07;TCGA-A2-A0EP-01A-52R-A…	ER+	inter_gene	exon-exon_boundary	Start_E1;Start_E2;Start_E3;Start_E4;Start_E5;Start_E6;Start_E7;Start_E8;Start_E9;Start_E10;Start_E11;Start_E12;Start_E13;Start_E14;Start_E15;Start_E16;Start_E17;Start_E18;Start_E19;Start_E20;Start_E21;Start_E22;Start_E23;Start_E24;Start_E25;Start_E26;Start_E27;Start_E28;Start_E29;Start_E30;Start_E31;Start_E32;Start_E33;Start_E34;Start_E35;Start_E36;Start_E37;Start_E38;Start_E39;Start_E40;Start_E4…	C1QTNF5;MFRP;USP2;LOC100499227;THY1;PVRL1;TRIM29;OAF;POU2F3;LOC649133;ARHGEF12;TMEM136;GRIK4;TBCEL;TECTA;SC5DL;SORL1;MIR100HG;MIR125B1;BLID;MIR100;MIRLET7A2;UBASH3B;CRTAM;C11orf63;BSX;LOC341056;HSPA8;CLMP;MIR4493;GRAMD1B;SCN3B;ZNF202;OR6X1;OR6M1;TMEM225;OR8D4;OR4D5;OR6T1;OR10S1;OR10G4;OR10G9;OR10G8;OR10G7;VWA5A;OR8G2;OR8G1;OR8G5;OR8D1;OR8D2;OR8B2;OR8B3;OR8B4;OR8B8;OR8B12;OR8A1;PANX3;TBRG1;SIAE;SP…	Tumor
chrM	11536	11676	65	1.29231	TCGA-A1-A0SD-01A-11R-A115-07;TCGA-A1-A0SH-01A-11R-A084-07;TCGA-A2-A04Y-01A-21R-A034-07;TCGA-A2-A0CK-01A-11R-A22K-07;TCGA-A2-A0CQ-01A-21R-A034-07;TCGA-A2-A0CR-01A-11R-A22K-07;TCGA-A2-A0CU-01A-12R-A034-07;TCGA-A2-A0CY-01A-12R-A034-07;TCGA-A2-A0CZ-01A-11R-A034-07;TCGA-A2-A0EN-01A-13R-A084-07;TCGA-A2-A0ER-01A-21R-A034-07;TCGA-A2-A0SW-01A-11R-A084-07;TCGA-A2-A1FV-01A-11R-A13Q-07;TCGA-A2-A1G4-01A-11R-A…	ER+	NA	NA	NA	NA	Tumor
chr8	98287174	98287227	88	1.45455	TCGA-A1-A0SD-01A-11R-A115-07;TCGA-A1-A0SH-01A-11R-A084-07;TCGA-A2-A0CL-01A-11R-A115-07;TCGA-A2-A0CS-01A-11R-A115-07;TCGA-A2-A0CW-01A-21R-A115-07;TCGA-A2-A0CY-01A-12R-A034-07;TCGA-A2-A0ES-01A-11R-A115-07;TCGA-A2-A0EV-01A-11R-A034-07;TCGA-A2-A0EW-01A-21R-A115-07;TCGA-A2-A0SU-01A-11R-A084-07;TCGA-A2-A0T4-01A-31R-A084-07;TCGA-A2-A0T7-01A-21R-A084-07;TCGA-A2-A0YD-01A-11R-A109-07;TCGA-A2-A0YJ-01A-11R-A…	ER+	intra_gene	within_exon	E1	TSPYL5	Tumor-Specific
chr14	105412025	105412520	100	2.1	TCGA-A1-A0SD-01A-11R-A115-07;TCGA-A1-A0SH-01A-11R-A084-07;TCGA-A2-A0CL-01A-11R-A115-07;TCGA-A2-A0CT-01A-31R-A056-07;TCGA-A2-A0CZ-01A-11R-A034-07;TCGA-A2-A0D3-01A-11R-A115-07;TCGA-A2-A0SU-01A-11R-A084-07;TCGA-A2-A0YD-01A-11R-A109-07;TCGA-A2-A0YI-01A-31R-A10J-07;TCGA-A2-A0YK-01A-22R-A109-07;TCGA-A2-A1FX-01A-11R-A13Q-07;TCGA-A2-A1FZ-01A-51R-A14D-07;TCGA-A2-A1G0-01A-11R-A13Q-07;TCGA-A2-A25C-01A-11R-A…	ER+	intra_gene	within_exon	E7	AHNAK2	Tumor-Specific
chr11	1778568	1778691	96	1.58333	TCGA-A1-A0SD-01A-11R-A115-07;TCGA-A1-A0SH-01A-11R-A084-07;TCGA-A2-A0CO-01A-13R-A22K-07;TCGA-A2-A0CQ-01A-21R-A034-07;TCGA-A2-A0EM-01A-11R-A034-07;TCGA-A2-A0EO-01A-11R-A034-07;TCGA-A2-A0ET-01A-31R-A034-07;TCGA-A2-A0EV-01A-11R-A034-07;TCGA-A2-A0EX-01A-21R-A034-07;TCGA-A2-A0SW-01A-11R-A084-07;TCGA-A2-A0YD-01A-11R-A109-07;TCGA-A2-A0YF-01A-21R-A109-07;TCGA-A2-A0YH-01A-11R-A109-07;TCGA-A2-A0YL-01A-21R-A…	ER+	intra_gene	exon-exon_boundary	End_E5;Start_I5;E5	CTSD	Tumor
chr7	94037165	94037546	120	1.475	TCGA-A1-A0SD-01A-11R-A115-07;TCGA-A1-A0SH-01A-11R-A084-07;TCGA-A2-A0CP-01A-11R-A034-07;TCGA-A2-A0CZ-01A-11R-A034-07;TCGA-A2-A0EM-01A-11R-A034-07;TCGA-A2-A0EN-01A-13R-A084-07;TCGA-A2-A0EO-01A-11R-A034-07;TCGA-A2-A0EP-01A-52R-A22U-07;TCGA-A2-A0ER-01A-21R-A034-07;TCGA-A2-A0EX-01A-21R-A034-07;TCGA-A2-A0T3-01A-21R-A115-07;TCGA-A2-A0T7-01A-21R-A084-07;TCGA-A2-A0YH-01A-11R-A109-07;TCGA-A2-A1FZ-01A-51R-A…	ER+	intra_gene	exon-exon_boundary	Start_E13;Start_E14;End_E13;End_E14;Start_I14;Start_I15;End_I13;End_I14	COL1A2	Tumor
chr11	63393507	63393580	86	1.53488	TCGA-A1-A0SD-01A-11R-A115-07;TCGA-A1-A0SH-01A-11R-A084-07;TCGA-A2-A0CT-01A-31R-A056-07;TCGA-A2-A0CZ-01A-11R-A034-07;TCGA-A2-A0D3-01A-11R-A115-07;TCGA-A2-A0ET-01A-31R-A034-07;TCGA-A2-A0EV-01A-11R-A034-07;TCGA-A2-A0EX-01A-21R-A034-07;TCGA-A2-A0YL-01A-21R-A109-07;TCGA-A2-A1FV-01A-11R-A13Q-07;TCGA-A2-A1G4-01A-11R-A13Q-07;TCGA-A2-A25F-01A-11R-A169-07;TCGA-A7-A0CD-01A-11R-A00Z-07;TCGA-A7-A0D9-01A-31R-A…	ER+	NA	NA	NA	NA	Tumor
chr2	89246921	89384775	8	1.875	TCGA-A1-A0SD-01A-11R-A115-07;TCGA-A1-A0SH-01A-11R-A084-07;TCGA-A2-A0SW-01A-11R-A084-07;TCGA-AO-A0JC-01A-11R-A056-07;TCGA-AR-A0TT-01A-31R-A084-07;TCGA-D8-A1XL-01A-11R-A14M-07;TCGA-E2-A14Q-01A-11R-A12D-07;TCGA-E2-A1LA-01A-11R-A144-07	ER+	inter_gene	exon-exon_boundary	Start_E1;End_E1;Start_I1;End_I1	IGKV1-5;IGKV1-6;IGKV1-8;IGKV3-7;IGKV1-9;IGKV1-12;IGKV3-11;IGKV3-15	Tumor
chr1	31375065	160513122	50	1.62	TCGA-A1-A0SD-01A-11R-A115-07;TCGA-A1-A0SH-01A-11R-A084-07;TCGA-A2-A1FZ-01A-51R-A14D-07;TCGA-A2-A1G0-01A-11R-A13Q-07;TCGA-A2-A25F-01A-11R-A169-07;TCGA-A7-A26E-01A-11R-A169-07;TCGA-A8-A091-01A-11R-A00Z-07;TCGA-A8-A095-01A-11R-A00Z-07;TCGA-A8-A09Q-01A-11R-A00Z-07;TCGA-A8-A0A9-01A-11R-A00Z-07;TCGA-AC-A2FG-01A-11R-A17B-07;TCGA-AN-A0FF-01A-11R-A034-07;TCGA-AN-A0FY-01A-11R-A034-07;TCGA-AO-A0J8-01A-21R-A…	ER+	inter_gene	exon-exon_boundary	Start_E1;Start_E22;Start_E17;Start_E18;Start_E19;Start_E20;Start_E21;Start_E12;Start_E13;Start_E14;Start_E15;Start_E16;Start_E8;Start_E9;Start_E10;Start_E11;Start_E6;Start_E7;Start_E4;Start_E5;Start_E3;Start_E2;Start_E57;Start_E58;Start_E59;Start_E60;Start_E61;Start_E62;Start_E63;Start_E64;Start_E65;Start_E66;Start_E67;Start_E68;Start_E69;Start_E70;Start_E71;Start_E42;Start_E43;Start_E44;Start_E4…	SDC3;PUM1;SNORD103A;SNORD103B;SNORD85;PRO0611;NKAIN1;SNRNP40;ZCCHC17;FABP3;SERINC2;LOC149086;LOC284551;TINAGL1;HCRTR1;PEF1;COL16A1;BAI2;MIR4254;SPOCD1;PTP4A2;KHDRBS1;TMEM39B;KPNA6;TXLNA;CCDC28B;DCDC2B;IQCC;TMEM234;EIF3I;MTMR9LP;FAM167B;LCK;HDAC1;MARCKSL1;TSSK3;BSDC1;LOC100128071;ZBTB8B;ZBTB8A;ZBTB8OS;RBBP4;SYNC;KIAA1522;YARS;S100PBP;FNDC5;HPCA;TMEM54;RNF19B;AK2;ADC;TRIM62;ZNF362;MIR3605;PHC2;ZSCA…	Tumor
chr17	48277210	48277274	13	1.53846	TCGA-A1-A0SD-01A-11R-A115-07;TCGA-A1-A0SH-01A-11R-A084-07;TCGA-A7-A0CD-01A-11R-A00Z-07;TCGA-A8-A086-01A-11R-A00Z-07;TCGA-A8-A08L-01A-11R-A00Z-07;TCGA-A8-A093-01A-11R-A00Z-07;TCGA-A8-A09R-01A-11R-A00Z-07;TCGA-A8-A0AD-01A-11R-A056-07;TCGA-AC-A2QI-01A-12R-A19W-07;TCGA-AO-A0J5-01A-11R-A034-07;TCGA-D8-A27G-01A-11R-A16F-07;TCGA-E2-A1L6-01A-11R-A13Q-07;TCGA-LL-A440-01A-11R-A24H-07	ER+	intra_gene	within_exon	E2	COL1A1	Tumor
chr8	11696010	11696075	238	1.9916	TCGA-A1-A0SD-01A-11R-A115-07;TCGA-A1-A0SI-01A-11R-A144-07;TCGA-A1-A0SJ-01A-11R-A084-07;TCGA-A1-A0SQ-01A-21R-A144-07;TCGA-A2-A04V-01A-21R-A034-07;TCGA-A2-A04Y-01A-21R-A034-07;TCGA-A2-A0CK-01A-11R-A22K-07;TCGA-A2-A0CQ-01A-21R-A034-07;TCGA-A2-A0CR-01A-11R-A22K-07;TCGA-A2-A0CS-01A-11R-A115-07;TCGA-A2-A0CT-01A-31R-A056-07;TCGA-A2-A0CU-01A-12R-A034-07;TCGA-A2-A0CW-01A-21R-A115-07;TCGA-A2-A0D4-01A-11R-A…	ER+	intra_gene	within_exon	E8	FDFT1	Tumor-Specific
chr11	73116628	73116724	65	1.44615	TCGA-A1-A0SD-01A-11R-A115-07;TCGA-A1-A0SI-01A-11R-A144-07;TCGA-A1-A0SJ-01A-11R-A084-07;TCGA-A2-A04R-01A-41R-A109-07;TCGA-A2-A0CK-01A-11R-A22K-07;TCGA-A2-A0CW-01A-21R-A115-07;TCGA-A2-A0D3-01A-11R-A115-07;TCGA-A2-A0EO-01A-11R-A034-07;TCGA-A2-A0EP-01A-52R-A22U-07;TCGA-A2-A0EW-01A-21R-A115-07;TCGA-A2-A3KC-01A-11R-A213-07;TCGA-A7-A0DB-01A-11R-A00Z-07;TCGA-A8-A06N-01A-11R-A00Z-07;TCGA-A8-A06Z-01A-11R-A…	ER+	NA	NA	NA	NA	Tumor
chr8	126030416	126030941	80	1.2875	TCGA-A1-A0SD-01A-11R-A115-07;TCGA-A1-A0SI-01A-11R-A144-07;TCGA-A1-A0SQ-01A-21R-A144-07;TCGA-A2-A04N-01A-11R-A115-07;TCGA-A2-A0CL-01A-11R-A115-07;TCGA-A2-A0CS-01A-11R-A115-07;TCGA-A2-A0CT-01A-31R-A056-07;TCGA-A2-A0CW-01A-21R-A115-07;TCGA-A2-A0D4-01A-11R-A00Z-07;TCGA-A2-A0EX-01A-21R-A034-07;TCGA-A2-A0T6-01A-11R-A084-07;TCGA-A2-A0YT-01A-11R-A109-07;TCGA-A2-A25A-01A-12R-A16F-07;TCGA-A2-A25D-01A-12R-A…	ER+	intra_gene	exon-exon_boundary	Start_E9;End_E8;Start_I9;End_I9	SQLE	Tumor-Specific
chr1	114523118	114523175	56	1.26786	TCGA-A1-A0SD-01A-11R-A115-07;TCGA-A1-A0SI-01A-11R-A144-07;TCGA-A1-A0SQ-01A-21R-A144-07;TCGA-A2-A0CL-01A-11R-A115-07;TCGA-A2-A0CS-01A-11R-A115-07;TCGA-A2-A0CU-01A-12R-A034-07;TCGA-A2-A0EU-01A-22R-A056-07;TCGA-A2-A0EV-01A-11R-A034-07;TCGA-A2-A0T6-01A-11R-A084-07;TCGA-A2-A0YI-01A-31R-A10J-07;TCGA-A2-A25B-01A-11R-A169-07;TCGA-A2-A25F-01A-11R-A169-07;TCGA-A2-A3KC-01A-11R-A213-07;TCGA-A7-A13F-01A-11R-A…	ER+	intra_gene	within_exon	E2	OLFML3	Tumor
chr1	150938031	150938188	150	1.54	TCGA-A1-A0SD-01A-11R-A115-07;TCGA-A1-A0SI-01A-11R-A144-07;TCGA-A1-A0SQ-01A-21R-A144-07;TCGA-A2-A0CO-01A-13R-A22K-07;TCGA-A2-A0CR-01A-11R-A22K-07;TCGA-A2-A0CU-01A-12R-A034-07;TCGA-A2-A0CV-01A-31R-A115-07;TCGA-A2-A0D3-01A-11R-A115-07;TCGA-A2-A0EN-01A-13R-A084-07;TCGA-A2-A0EO-01A-11R-A034-07;TCGA-A2-A0ER-01A-21R-A034-07;TCGA-A2-A0EW-01A-21R-A115-07;TCGA-A2-A0SV-01A-11R-A084-07;TCGA-A2-A0SW-01A-11R-A…	ER+	intra_gene	within_exon	E11	CERS2	Tumor
chr14	106134519	106134627	126	3.80952	TCGA-A1-A0SD-01A-11R-A115-07;TCGA-A1-A0SI-01A-11R-A144-07;TCGA-A2-A04N-01A-11R-A115-07;TCGA-A2-A0EP-01A-52R-A22U-07;TCGA-A2-A0EV-01A-11R-A034-07;TCGA-A2-A0SW-01A-11R-A084-07;TCGA-A2-A0YH-01A-11R-A109-07;TCGA-A2-A0YK-01A-22R-A109-07;TCGA-A2-A1FW-01A-11R-A13Q-07;TCGA-A2-A1G4-01A-11R-A13Q-07;TCGA-A2-A25F-01A-11R-A169-07;TCGA-A2-A3Y0-01A-11R-A239-07;TCGA-A7-A0CD-01A-11R-A00Z-07;TCGA-A7-A13H-01A-11R-A…	ER+	NA	NA	NA	NA	Tumor
chr22	18572170	18572249	27	1.2963	TCGA-A1-A0SD-01A-11R-A115-07;TCGA-A1-A0SI-01A-11R-A144-07;TCGA-A2-A04N-01A-11R-A115-07;TCGA-A2-A1G0-01A-11R-A13Q-07;TCGA-A2-A1G4-01A-11R-A13Q-07;TCGA-A2-A25C-01A-11R-A169-07;TCGA-A8-A06Z-01A-11R-A00Z-07;TCGA-A8-A091-01A-11R-A00Z-07;TCGA-AC-A3OD-01A-11R-A21T-07;TCGA-AC-A3QP-01A-11R-A22U-07;TCGA-AN-A0XN-01A-21R-A109-07;TCGA-AN-A0XT-01A-11R-A109-07;TCGA-AO-A03P-01A-11R-A00Z-07;TCGA-AR-A24V-01A-21R-A…	ER+	intra_gene	within_exon	E5;E6	PEX26	Tumor
chr8	124042890	124042948	179	1.47486	TCGA-A1-A0SD-01A-11R-A115-07;TCGA-A1-A0SI-01A-11R-A144-07;TCGA-A2-A04V-01A-21R-A034-07;TCGA-A2-A0CT-01A-31R-A056-07;TCGA-A2-A0CW-01A-21R-A115-07;TCGA-A2-A0CY-01A-12R-A034-07;TCGA-A2-A0EN-01A-13R-A084-07;TCGA-A2-A0EO-01A-11R-A034-07;TCGA-A2-A0ET-01A-31R-A034-07;TCGA-A2-A0EU-01A-22R-A056-07;TCGA-A2-A0EV-01A-11R-A034-07;TCGA-A2-A0EX-01A-21R-A034-07;TCGA-A2-A0SV-01A-11R-A084-07;TCGA-A2-A0T4-01A-31R-A…	ER+	intra_gene	exon-exon_boundary	Start_E2;End_I1;E2	DERL1	Tumor-Specific
chr1	145323653	145332395	76	1.18421	TCGA-A1-A0SD-01A-11R-A115-07;TCGA-A1-A0SI-01A-11R-A144-07;TCGA-A2-A0CO-01A-13R-A22K-07;TCGA-A2-A0T3-01A-21R-A115-07;TCGA-A2-A0YF-01A-21R-A109-07;TCGA-A2-A0YL-01A-21R-A109-07;TCGA-A2-A1FV-01A-11R-A13Q-07;TCGA-A2-A1FW-01A-11R-A13Q-07;TCGA-A2-A1FX-01A-11R-A13Q-07;TCGA-A2-A1FZ-01A-51R-A14D-07;TCGA-A2-A3KC-01A-11R-A213-07;TCGA-A2-A3KD-01A-12R-A213-07;TCGA-A7-A13H-01A-11R-A22K-07;TCGA-A7-A26E-01A-11R-A…	ER+	intra_gene	exon-exon_boundary	Start_E27;Start_E28;Start_E29;Start_E30;Start_E31;Start_E32;Start_E33;Start_E34;Start_E35;Start_E36;Start_E37;Start_E38;End_E27;End_E28;End_E29;End_E30;End_E31;End_E32;End_E33;End_E34;End_E35;End_E36;End_E37;End_E38;Start_I28;Start_I29;Start_I30;Start_I31;Start_I32;Start_I33;Start_I34;Start_I35;Start_I36;Start_I37;Start_I38;Start_I39;End_I27;End_I28;End_I29;End_I30;End_I31;End_I32;End_I33;End_I34…	NBPF10	Tumor
chrM	7872	7935	128	1.27344	TCGA-A1-A0SD-01A-11R-A115-07;TCGA-A1-A0SI-01A-11R-A144-07;TCGA-A2-A0CT-01A-31R-A056-07;TCGA-A2-A0CY-01A-12R-A034-07;TCGA-A2-A0D3-01A-11R-A115-07;TCGA-A2-A0EO-01A-11R-A034-07;TCGA-A2-A0EP-01A-52R-A22U-07;TCGA-A2-A0ER-01A-21R-A034-07;TCGA-A2-A0SV-01A-11R-A084-07;TCGA-A2-A0T3-01A-21R-A115-07;TCGA-A2-A0T5-01A-21R-A084-07;TCGA-A2-A0T7-01A-21R-A084-07;TCGA-A2-A0YF-01A-21R-A109-07;TCGA-A2-A0YL-01A-21R-A…	ER+	NA	NA	NA	NA	Tumor-Specific
chr12	13061176	13061270	25	1.32	TCGA-A1-A0SD-01A-11R-A115-07;TCGA-A1-A0SI-01A-11R-A144-07;TCGA-A2-A0CU-01A-12R-A034-07;TCGA-A2-A0CV-01A-31R-A115-07;TCGA-A2-A0T4-01A-31R-A084-07;TCGA-A2-A25D-01A-12R-A16F-07;TCGA-A7-A0CD-01A-11R-A00Z-07;TCGA-A8-A081-01A-11R-A00Z-07;TCGA-A8-A08J-01A-11R-A00Z-07;TCGA-A8-A093-01A-11R-A00Z-07;TCGA-AN-A046-01A-21R-A034-07;TCGA-AN-A0FW-01A-11R-A034-07;TCGA-AN-A0XT-01A-11R-A109-07;TCGA-AO-A0J3-01A-11R-A…	ER+	intra_gene	exon-exon_boundary	Start_E2;End_I2;E2	GPRC5A	Tumor
chr11	46404136	46404298	49	1.20408	TCGA-A1-A0SD-01A-11R-A115-07;TCGA-A1-A0SI-01A-11R-A144-07;TCGA-A2-A0CW-01A-21R-A115-07;TCGA-A2-A0CY-01A-12R-A034-07;TCGA-A2-A1FW-01A-11R-A13Q-07;TCGA-A8-A081-01A-11R-A00Z-07;TCGA-A8-A095-01A-11R-A00Z-07;TCGA-A8-A09R-01A-11R-A00Z-07;TCGA-AC-A2FK-01A-12R-A180-07;TCGA-AC-A3OD-01A-11R-A21T-07;TCGA-AO-A03L-01A-41R-A056-07;TCGA-AO-A03T-01A-21R-A034-07;TCGA-AO-A03V-01A-11R-A115-07;TCGA-AO-A0J5-01A-11R-A…	ER+	intra_gene	exon-exon_boundary	Start_E4;End_E4;Start_I4;End_I3;E4	MDK	Tumor
chr2	89246921	89265883	28	1.5	TCGA-A1-A0SD-01A-11R-A115-07;TCGA-A1-A0SI-01A-11R-A144-07;TCGA-A2-A0EP-01A-52R-A22U-07;TCGA-A2-A0YH-01A-11R-A109-07;TCGA-A2-A1G4-01A-11R-A13Q-07;TCGA-A2-A259-01A-11R-A16F-07;TCGA-A7-A426-01A-22R-A24H-07;TCGA-A8-A07G-01A-11R-A034-07;TCGA-AC-A2BM-01A-11R-A21T-07;TCGA-AO-A03L-01A-41R-A056-07;TCGA-AO-A0JG-01A-31R-A084-07;TCGA-AR-A0TY-01A-12R-A115-07;TCGA-AR-A1AP-01A-11R-A12P-07;TCGA-AR-A252-01A-11R-A…	ER+	inter_gene	exon-exon_boundary	Start_E1;End_E1;Start_I1;End_I1	IGKV1-5;IGKV1-6	Tumor
chr14	106877739	107062248	32	3.65625	TCGA-A1-A0SD-01A-11R-A115-07;TCGA-A1-A0SI-01A-11R-A144-07;TCGA-A2-A0SW-01A-11R-A084-07;TCGA-A7-A426-01A-22R-A24H-07;TCGA-A8-A07U-01A-11R-A034-07;TCGA-A8-A081-01A-11R-A00Z-07;TCGA-A8-A08I-01A-11R-A00Z-07;TCGA-A8-A094-01A-11R-A00Z-07;TCGA-A8-A0A6-01A-12R-A056-07;TCGA-AC-A3BB-01A-21R-A19W-07;TCGA-AC-A3OD-01A-11R-A21T-07;TCGA-AN-A0AM-01A-11R-A034-07;TCGA-AN-A0FF-01A-11R-A034-07;TCGA-AO-A0JA-01A-11R-A…	ER+	inter_gene	exon-exon_boundary	Start_E1;Start_E2;Start_E3;End_E1;End_E2;End_E3;Start_I1;Start_I2;Start_I3;End_I1;End_I2;End_I3	IGHV4-39;IGHV3-43;LINC00221;IGHV1-45;IGHV1-46;IGHV3-48;IGHV3-49;IGHV5-51;IGHV3-53;IGHV1-58	Tumor
chr19	12903120	12903230	119	1.71429	TCGA-A1-A0SD-01A-11R-A115-07;TCGA-A1-A0SJ-01A-11R-A084-07;TCGA-A1-A0SQ-01A-21R-A144-07;TCGA-A2-A04N-01A-11R-A115-07;TCGA-A2-A04R-01A-41R-A109-07;TCGA-A2-A0CK-01A-11R-A22K-07;TCGA-A2-A0CL-01A-11R-A115-07;TCGA-A2-A0CQ-01A-21R-A034-07;TCGA-A2-A0CS-01A-11R-A115-07;TCGA-A2-A0CV-01A-31R-A115-07;TCGA-A2-A0D3-01A-11R-A115-07;TCGA-A2-A0D4-01A-11R-A00Z-07;TCGA-A2-A0EN-01A-13R-A084-07;TCGA-A2-A0ES-01A-11R-A…	ER+	intra_gene	within_exon	E1	JUNB	Tumor
chr7	142460281	142470796	95	3.72632	TCGA-A1-A0SD-01A-11R-A115-07;TCGA-A1-A0SJ-01A-11R-A084-07;TCGA-A1-A0SQ-01A-21R-A144-07;TCGA-A2-A0CP-01A-11R-A034-07;TCGA-A2-A0D4-01A-11R-A00Z-07;TCGA-A2-A0EO-01A-11R-A034-07;TCGA-A2-A0ER-01A-21R-A034-07;TCGA-A2-A0EW-01A-21R-A115-07;TCGA-A2-A0T3-01A-21R-A115-07;TCGA-A2-A0T5-01A-21R-A084-07;TCGA-A2-A1G4-01A-11R-A13Q-07;TCGA-A2-A25B-01A-11R-A169-07;TCGA-A2-A3KC-01A-11R-A213-07;TCGA-A7-A0D9-01A-31R-A…	ER+	inter_gene	exon-exon_boundary	Start_E4;Start_E5;End_E4;End_E5;Start_I5;Start_I1;End_I4;End_I5	PRSS1;TRY6	Tumor
chr2	59984119	90211775	56	1.82143	TCGA-A1-A0SD-01A-11R-A115-07;TCGA-A1-A0SJ-01A-11R-A084-07;TCGA-A2-A0CZ-01A-11R-A034-07;TCGA-A2-A0EO-01A-11R-A034-07;TCGA-A2-A0ER-01A-21R-A034-07;TCGA-A2-A0SW-01A-11R-A084-07;TCGA-A2-A0YI-01A-31R-A10J-07;TCGA-A2-A0YK-01A-22R-A109-07;TCGA-A2-A1G4-01A-11R-A13Q-07;TCGA-A7-A426-01A-22R-A24H-07;TCGA-A8-A07U-01A-11R-A034-07;TCGA-A8-A0A2-01A-11R-A034-07;TCGA-A8-A0A6-01A-12R-A056-07;TCGA-AO-A12E-01A-11R-A…	ER+	inter_gene	exon-exon_boundary	Start_E1;Start_E5;Start_E3;Start_E4;Start_E2;Start_E6;Start_E7;Start_E8;Start_E9;Start_E10;Start_E11;Start_E12;Start_E13;Start_E14;Start_E15;Start_E16;Start_E17;Start_E18;Start_E19;Start_E20;Start_E21;Start_E22;Start_E76;Start_E77;Start_E78;Start_E79;Start_E80;Start_E69;Start_E70;Start_E71;Start_E72;Start_E73;Start_E74;Start_E75;Start_E60;Start_E61;Start_E62;Start_E63;Start_E64;Start_E65;Start_E6…	MIR4432;BCL11A;PAPOLG;FLJ16341;REL;PUS10;PEX13;KIAA1841;C2orf74;LOC339803;AHSA2;USP34;SNORA70B;XPO1;FAM161A;CCT4;COMMD1;B3GNT2;TMEM17;EHBP1;LOC100132215;OTX1;DBIL5P2;WDPCP;MDH1;UGP2;VPS54;PELI1;LINC00309;LGALSL;AFTPH;MIR4434;LOC339807;SERTAD2;LOC400958;SLC1A4;CEP68;RAB1A;ACTR2;SPRED2;MIR4778;MEIS1;LOC644838;ETAA1;C1D;WDR92;PNO1;PPP3R1;CNRIP1;PLEK;APLF;FBXO48;PROKR1;ARHGAP25;BMP10;GKN2;GKN1;ANTXR1…	Tumor
chr10	76790395	103577803	83	1.57831	TCGA-A1-A0SD-01A-11R-A115-07;TCGA-A1-A0SQ-01A-21R-A144-07;TCGA-A2-A04N-01A-11R-A115-07;TCGA-A2-A04R-01A-41R-A109-07;TCGA-A2-A04V-01A-21R-A034-07;TCGA-A2-A0CV-01A-31R-A115-07;TCGA-A2-A0CW-01A-21R-A115-07;TCGA-A2-A0EM-01A-11R-A034-07;TCGA-A2-A0EN-01A-13R-A084-07;TCGA-A2-A0EO-01A-11R-A034-07;TCGA-A2-A0T7-01A-21R-A084-07;TCGA-A2-A0YF-01A-21R-A109-07;TCGA-A2-A0YI-01A-31R-A10J-07;TCGA-A2-A0YK-01A-22R-A…	ER+	inter_gene	exon-exon_boundary	Start_E2;Start_E3;Start_E1;Start_E7;Start_E8;Start_E4;Start_E5;Start_E6;Start_E9;Start_E10;Start_E11;Start_E29;Start_E26;Start_E27;Start_E28;Start_E25;Start_E24;Start_E23;Start_E22;Start_E21;Start_E20;Start_E19;Start_E18;Start_E16;Start_E17;Start_E15;Start_E13;Start_E14;Start_E12;Start_E30;Start_E31;Start_E32;Start_E33;Start_E34;Start_E35;Start_E36;Start_E37;Start_E38;Start_E51;Start_E52;Start_E5…	DUPD1;DUSP13;SAMD8;VDAC2;COMTD1;ZNF503-AS1;ZNF503-AS2;ZNF503;C10orf11;KCNMA1;DLG5;LOC100128292;POLR3A;RPS24;LOC100132987;LOC283050;ZMIZ1;PPIF;ZCCHC24;EIF5AL1;SFTPA2;SFTPA1;LOC650623;LOC642361;LOC100288974;MBL1P;SFTPD;LOC219347;FAM213A;PLAC9;ANXA11;LOC439990;MAT1A;DYDC1;DYDC2;C10orf58;TSPAN14;SH2D4B;NRG3;GHITM;C10orf99;CDHR1;LRIT2;LRIT1;RGR;LOC170425;FAM190B;LOC100507470;GRID1;MIR346;WAPAL;OPN4;LD…	Tumor
chr3	124519104	148562365	70	7.21429	TCGA-A1-A0SD-01A-11R-A115-07;TCGA-A1-A0SQ-01A-21R-A144-07;TCGA-A2-A04R-01A-41R-A109-07;TCGA-A2-A0CO-01A-13R-A22K-07;TCGA-A2-A0D4-01A-11R-A00Z-07;TCGA-A2-A0ER-01A-21R-A034-07;TCGA-A2-A0ET-01A-31R-A034-07;TCGA-A2-A0T4-01A-31R-A084-07;TCGA-A2-A0YI-01A-31R-A10J-07;TCGA-A7-A0DC-01A-11R-A00Z-07;TCGA-A7-A3IZ-01A-11R-A213-07;TCGA-A8-A06Z-01A-11R-A00Z-07;TCGA-A8-A08J-01A-11R-A00Z-07;TCGA-A8-A091-01A-11R-A…	ER+	inter_gene	exon-exon_boundary	Start_E9;Start_E6;Start_E7;Start_E8;Start_E4;Start_E5;Start_E3;Start_E2;Start_E1;Start_E10;Start_E11;Start_E12;Start_E15;Start_E16;Start_E17;Start_E13;Start_E14;Start_E20;Start_E21;Start_E22;Start_E23;Start_E18;Start_E19;Start_E24;Start_E25;Start_E26;Start_E27;Start_E28;Start_E29;Start_E30;Start_E31;Start_E32;Start_E33;Start_E34;Start_E35;Start_E36;Start_E37;Start_E38;Start_E39;Start_E40;Start_E4…	ITGB5;MUC13;HEG1;SLC12A8;ZNF148;SNX4;OSBPL11;MIR548I1;LOC100125556;ALG1L;ROPN1B;SLC41A3;ALDH1L1;KLF15;CCDC37;ZXDC;UROC1;CHST13;C3orf22;TXNRD3NB;TXNRD3;NUP210P1;CHCHD6;PLXNA1;TPRA1;MCM2;PODXL2;ABTB1;MGLL;KBTBD12;SEC61A1;RUVBL1;EEFSEC;MIR1280;DNAJB8-AS1;DNAJB8;GATA2;LOC90246;C3orf27;RPN1;RAB7A;LOC653712;ACAD9;KIAA1257;CCDC48;GP9;ISY1-RAB43;RAB43;ISY1;CNBP;COPG1;C3orf37;H1FX-AS1;H1FX;RPL32P3;C3orf25…	Tumor
chr18	33694090	33694198	77	1.45455	TCGA-A1-A0SD-01A-11R-A115-07;TCGA-A1-A0SQ-01A-21R-A144-07;TCGA-A2-A04R-01A-41R-A109-07;TCGA-A2-A0CT-01A-31R-A056-07;TCGA-A2-A0D3-01A-11R-A115-07;TCGA-A2-A0EM-01A-11R-A034-07;TCGA-A2-A0EO-01A-11R-A034-07;TCGA-A2-A0YF-01A-21R-A109-07;TCGA-A2-A1FV-01A-11R-A13Q-07;TCGA-A2-A259-01A-11R-A16F-07;TCGA-A2-A25B-01A-11R-A169-07;TCGA-A7-A0CD-01A-11R-A00Z-07;TCGA-A7-A0DC-01A-11R-A00Z-07;TCGA-A7-A13G-01A-11R-A…	ER+	intra_gene	within_exon	E6;E7	SLC39A6	Tumor-Specific
chr19	53086145	53958594	129	1.49612	TCGA-A1-A0SD-01A-11R-A115-07;TCGA-A1-A0SQ-01A-21R-A144-07;TCGA-A2-A04R-01A-41R-A109-07;TCGA-A2-A0EW-01A-21R-A115-07;TCGA-A2-A0SU-01A-11R-A084-07;TCGA-A2-A0T3-01A-21R-A115-07;TCGA-A2-A0T7-01A-21R-A084-07;TCGA-A2-A0YD-01A-11R-A109-07;TCGA-A2-A0YK-01A-22R-A109-07;TCGA-A2-A1FV-01A-11R-A13Q-07;TCGA-A2-A1FW-01A-11R-A13Q-07;TCGA-A2-A1G4-01A-11R-A13Q-07;TCGA-A2-A25C-01A-11R-A169-07;TCGA-A2-A25D-01A-12R-A…	ER+	inter_gene	exon-exon_boundary	Start_E1;Start_E2;Start_E3;Start_E4;Start_E5;Start_E6;Start_E7;End_E5;End_E4;End_E1;End_E2;End_E3;End_E6;End_E7;Start_I1;Start_I2;Start_I3;Start_I6;Start_I4;Start_I5;Start_I7;End_I1;End_I2;End_I3;End_I6;End_I4;End_I5;End_I7	ZNF137P;ZNF83;ZNF611;ZNF600;ZNF28;ZNF468;ZNF320;ZNF321P;ZNF816-ZNF321P;ZNF816;ZNF702P;ERVV-1;ERVV-2;ZNF160;ZNF415;ZNF347;ZNF665;ZNF677;VN1R2;VN1R4;FAM90A27P;LOC646508;BIRC8;ZNF845;ZNF525;ZNF765;LOC147804;ZNF761;ZNF701	Tumor
chr3	5025607	5025743	30	1.23333	TCGA-A1-A0SD-01A-11R-A115-07;TCGA-A1-A0SQ-01A-21R-A144-07;TCGA-A2-A04V-01A-21R-A034-07;TCGA-A2-A0CK-01A-11R-A22K-07;TCGA-A2-A0CS-01A-11R-A115-07;TCGA-A2-A1G4-01A-11R-A13Q-07;TCGA-A7-A0CJ-01A-21R-A00Z-07;TCGA-A7-A13G-01A-11R-A13Q-07;TCGA-A7-A26E-01A-11R-A169-07;TCGA-A8-A09D-01A-11R-A00Z-07;TCGA-AC-A3BB-01A-21R-A19W-07;TCGA-AN-A049-01A-21R-A00Z-07;TCGA-AO-A0JG-01A-31R-A084-07;TCGA-AO-A12B-01A-11R-A…	ER+	intra_gene	within_exon	E5	BHLHE40	Tumor
chr17	17940784	42094405	19	1.36842	TCGA-A1-A0SD-01A-11R-A115-07;TCGA-A1-A0SQ-01A-21R-A144-07;TCGA-A2-A04V-01A-21R-A034-07;TCGA-A2-A0ET-01A-31R-A034-07;TCGA-A8-A06N-01A-11R-A00Z-07;TCGA-A8-A091-01A-11R-A00Z-07;TCGA-A8-A09Q-01A-11R-A00Z-07;TCGA-A8-A09V-01A-11R-A034-07;TCGA-A8-A0A2-01A-11R-A034-07;TCGA-BH-A0H0-01A-11R-A056-07;TCGA-BH-A0HW-01A-11R-A034-07;TCGA-D8-A1X9-01A-12R-A157-07;TCGA-D8-A1Y0-01A-11R-A14M-07;TCGA-D8-A27E-01A-11R-A…	ER+	inter_gene	exon-exon_boundary	Start_E1;Start_E2;Start_E3;Start_E4;Start_E5;Start_E6;Start_E7;Start_E8;Start_E9;Start_E10;Start_E11;Start_E12;Start_E13;Start_E14;Start_E15;Start_E16;Start_E17;Start_E18;Start_E19;Start_E20;Start_E21;Start_E22;Start_E23;Start_E24;Start_E25;Start_E26;Start_E27;Start_E28;Start_E29;Start_E30;Start_E31;Start_E32;Start_E33;Start_E34;Start_E35;Start_E36;Start_E37;Start_E38;Start_E39;Start_E41;Start_E4…	C17orf39;ATPAF2;DRG2;MYO15A;ALKBH5;LLGL1;FLII;SMCR7;TOP3A;SMCR8;SHMT1;EVPLL;LOC339240;LGALS9C;FAM106A;USP32P2;CCDC144B;TBC1D28;FOXO3B;ZNF286B;TRIM16L;FBXW10;FAM18B1;PRPSAP2;SLC5A10;FAM83G;GRAP;GRAPL;EPN2;B9D1;MIR1180;MAPK7;MFAP4;RNF112;SLC47A1;SNORA59A;SNORA59B;ALDH3A2;SLC47A2;ALDH3A1;ULK2;AKAP10;SPECC1;CCDC144C;LGALS9B;KRT16P3;CDRT15L2;CCDC144NL;USP22;DHRS7B;TMEM11;C17orf103;MAP2K3;KCNJ12;KCNJ18…	Tumor
chr1	9789328	9789411	70	1.34286	TCGA-A1-A0SD-01A-11R-A115-07;TCGA-A1-A0SQ-01A-21R-A144-07;TCGA-A2-A04V-01A-21R-A034-07;TCGA-A2-A0SV-01A-11R-A084-07;TCGA-A2-A0T3-01A-21R-A115-07;TCGA-A2-A0T5-01A-21R-A084-07;TCGA-A2-A0YT-01A-11R-A109-07;TCGA-A7-A0CD-01A-11R-A00Z-07;TCGA-A7-A0CJ-01A-21R-A00Z-07;TCGA-A7-A0DB-01A-11R-A00Z-07;TCGA-A7-A26J-01A-11R-A169-07;TCGA-A7-A3RF-01A-11R-A22K-07;TCGA-A8-A06O-01A-11R-A00Z-07;TCGA-A8-A06P-01A-11R-A…	ER+	intra_gene	within_exon	E19;E18	CLSTN1	Tumor
chr4	164245726	164245779	27	2.14815	TCGA-A1-A0SD-01A-11R-A115-07;TCGA-A1-A0SQ-01A-21R-A144-07;TCGA-A2-A0CQ-01A-21R-A034-07;TCGA-A2-A0CU-01A-12R-A034-07;TCGA-A2-A0EM-01A-11R-A034-07;TCGA-A2-A0ET-01A-31R-A034-07;TCGA-A2-A0EV-01A-11R-A034-07;TCGA-A2-A0EW-01A-21R-A115-07;TCGA-A7-A0CD-01A-11R-A00Z-07;TCGA-A7-A13G-01A-11R-A13Q-07;TCGA-A8-A08O-01A-21R-A056-07;TCGA-A8-A0AD-01A-11R-A056-07;TCGA-AN-A0FF-01A-11R-A034-07;TCGA-AN-A0XT-01A-11R-A…	ER+	intra_gene	within_exon	E3	NPY1R	Tumor
chr2	89157116	89157181	47	2.82979	TCGA-A1-A0SD-01A-11R-A115-07;TCGA-A1-A0SQ-01A-21R-A144-07;TCGA-A2-A0CR-01A-11R-A22K-07;TCGA-A2-A0CZ-01A-11R-A034-07;TCGA-A2-A0EX-01A-21R-A034-07;TCGA-A2-A0SW-01A-11R-A084-07;TCGA-A2-A1FZ-01A-51R-A14D-07;TCGA-A7-A426-01A-22R-A24H-07;TCGA-A8-A07U-01A-11R-A034-07;TCGA-A8-A081-01A-11R-A00Z-07;TCGA-A8-A08I-01A-11R-A00Z-07;TCGA-A8-A08J-01A-11R-A00Z-07;TCGA-A8-A093-01A-11R-A00Z-07;TCGA-A8-A09Q-01A-11R-A…	ER+	intra_gene	within_exon	E1	IGKC	Tumor
chr1	150485249	150485784	29	1.58621	TCGA-A1-A0SD-01A-11R-A115-07;TCGA-A1-A0SQ-01A-21R-A144-07;TCGA-A2-A0ET-01A-31R-A034-07;TCGA-A7-A13H-01A-11R-A22K-07;TCGA-A7-A3IY-01A-21R-A21T-07;TCGA-A8-A082-01A-11R-A00Z-07;TCGA-A8-A08J-01A-11R-A00Z-07;TCGA-A8-A08L-01A-11R-A00Z-07;TCGA-A8-A09W-01A-11R-A00Z-07;TCGA-AC-A3HN-01A-11R-A213-07;TCGA-AR-A0TZ-01A-12R-A084-07;TCGA-AR-A24N-01A-11R-A169-07;TCGA-AR-A24V-01A-21R-A169-07;TCGA-BH-A0BV-01A-11R-A…	ER+	intra_gene	exon-exon_boundary	Start_E10;Start_E9;End_E9;End_E8;Start_I9;End_I9	ECM1	Tumor
chr17	17715788	73521959	90	1.35556	TCGA-A1-A0SD-01A-11R-A115-07;TCGA-A2-A04N-01A-11R-A115-07;TCGA-A2-A04R-01A-41R-A109-07;TCGA-A2-A0CP-01A-11R-A034-07;TCGA-A2-A0EP-01A-52R-A22U-07;TCGA-A2-A0EU-01A-22R-A056-07;TCGA-A2-A0EX-01A-21R-A034-07;TCGA-A2-A0SU-01A-11R-A084-07;TCGA-A2-A0SW-01A-11R-A084-07;TCGA-A2-A0T5-01A-21R-A084-07;TCGA-A2-A0YH-01A-11R-A109-07;TCGA-A2-A25D-01A-12R-A16F-07;TCGA-A7-A0CD-01A-11R-A00Z-07;TCGA-A7-A0CG-01A-12R-A…	ER+	inter_gene	exon-exon_boundary	Start_E1;Start_E2;Start_E3;Start_E4;Start_E5;Start_E6;Start_E7;Start_E8;Start_E9;Start_E10;Start_E11;Start_E12;Start_E13;Start_E14;Start_E15;Start_E16;Start_E17;Start_E18;Start_E19;Start_E20;Start_E21;Start_E22;Start_E23;Start_E24;Start_E25;Start_E26;Start_E27;Start_E28;Start_E29;Start_E30;Start_E31;Start_E32;Start_E33;Start_E34;Start_E35;Start_E36;Start_E37;Start_E38;Start_E39;Start_E41;Start_E4…	MIR33B;SREBF1;TOM1L2;LRRC48;ATPAF2;C17orf39;DRG2;MYO15A;ALKBH5;LLGL1;FLII;SMCR7;TOP3A;SMCR8;SHMT1;EVPLL;LOC339240;LGALS9C;FAM106A;USP32P2;CCDC144B;TBC1D28;FOXO3B;ZNF286B;TRIM16L;FBXW10;FAM18B1;PRPSAP2;SLC5A10;FAM83G;GRAP;GRAPL;EPN2;B9D1;MIR1180;MAPK7;MFAP4;RNF112;SLC47A1;SNORA59A;SNORA59B;ALDH3A2;SLC47A2;ALDH3A1;ULK2;AKAP10;SPECC1;CCDC144C;LGALS9B;KRT16P3;CDRT15L2;CCDC144NL;USP22;DHRS7B;TMEM11;C1…	Tumor
chr14	106610726	107087509	27	1.92593	TCGA-A1-A0SD-01A-11R-A115-07;TCGA-A2-A04N-01A-11R-A115-07;TCGA-A2-A0CR-01A-11R-A22K-07;TCGA-A2-A0CV-01A-31R-A115-07;TCGA-A2-A0SV-01A-11R-A084-07;TCGA-A2-A0SW-01A-11R-A084-07;TCGA-A8-A09W-01A-11R-A00Z-07;TCGA-AC-A2FF-01A-11R-A17B-07;TCGA-AC-A2FG-01A-11R-A17B-07;TCGA-AO-A03M-01B-11R-A10J-07;TCGA-AO-A0J5-01A-11R-A034-07;TCGA-AO-A0JA-01A-11R-A056-07;TCGA-AO-A0JJ-01A-11R-A056-07;TCGA-AR-A0TT-01A-31R-A…	ER+	inter_gene	exon-exon_boundary	Start_E1;Start_E2;Start_E3;End_E1;End_E2;End_E3;Start_I1;Start_I2;Start_I3;End_I1;End_I2;End_I3	IGHV3-15;IGHV3-16;IGHV1-18;IGHV3-20;IGHV3-21;IGHV1-24;IGHV3-23;LINC00226;IGHV2-26;IGHV4-28;IGHV3-30;IGHV4-31;IGHV3-33;IGHV4-34;IGHV3-35;IGHV3-38;IGHV4-39;IGHV3-43;LINC00221;IGHV1-45;IGHV1-46;IGHV3-48;IGHV3-49;IGHV5-51;IGHV3-53;IGHV1-58;IGHV4-59;IGHV4-61	Tumor
chr2	219457026	219457110	13	1.61538	TCGA-A1-A0SD-01A-11R-A115-07;TCGA-A2-A04N-01A-11R-A115-07;TCGA-A2-A0SV-01A-11R-A084-07;TCGA-A2-A0YD-01A-11R-A109-07;TCGA-A8-A09C-01A-11R-A00Z-07;TCGA-AR-A251-01A-12R-A169-07;TCGA-BH-A0C1-01B-11R-A12D-07;TCGA-BH-A0H9-01A-11R-A056-07;TCGA-BH-A0HW-01A-11R-A034-07;TCGA-C8-A26V-01A-11R-A16F-07;TCGA-C8-A273-01A-11R-A16F-07;TCGA-D8-A1JD-01A-11R-A13Q-07;TCGA-E9-A1N8-01A-11R-A144-07	ER+	intra_gene	exon-exon_boundary	Start_E6;End_I6;E6	RQCD1	Tumor
chr7	104782733	104782816	98	1.39796	TCGA-A1-A0SD-01A-11R-A115-07;TCGA-A2-A04N-01A-11R-A115-07;TCGA-A2-A0YC-01A-11R-A109-07;TCGA-A2-A0YD-01A-11R-A109-07;TCGA-A2-A0YK-01A-22R-A109-07;TCGA-A2-A25C-01A-11R-A169-07;TCGA-A2-A25D-01A-12R-A16F-07;TCGA-A2-A3KD-01A-12R-A213-07;TCGA-A7-A0DB-01A-11R-A00Z-07;TCGA-A7-A13G-01A-11R-A13Q-07;TCGA-A7-A26E-01A-11R-A169-07;TCGA-A7-A26J-01A-11R-A169-07;TCGA-A7-A3IZ-01A-11R-A213-07;TCGA-A8-A07F-01A-11R-A…	ER+	intra_gene	within_exon	E10;E11	SRPK2	Tumor
chr13	29242621	33135502	148	1.86486	TCGA-A1-A0SD-01A-11R-A115-07;TCGA-A2-A04R-01A-41R-A109-07;TCGA-A2-A04V-01A-21R-A034-07;TCGA-A2-A04Y-01A-21R-A034-07;TCGA-A2-A0CQ-01A-21R-A034-07;TCGA-A2-A0CV-01A-31R-A115-07;TCGA-A2-A0CW-01A-21R-A115-07;TCGA-A2-A0CY-01A-12R-A034-07;TCGA-A2-A0EN-01A-13R-A084-07;TCGA-A2-A0EO-01A-11R-A034-07;TCGA-A2-A0ES-01A-11R-A115-07;TCGA-A2-A0SU-01A-11R-A084-07;TCGA-A2-A0SV-01A-11R-A084-07;TCGA-A2-A0T3-01A-21R-A…	ER+	inter_gene	exon-exon_boundary	Start_E4;Start_E5;Start_E6;Start_E7;Start_E1;Start_E2;Start_E3;Start_E8;Start_E9;Start_E10;Start_E11;Start_E12;Start_E13;Start_E14;Start_E15;Start_E16;Start_E17;Start_E18;Start_E19;Start_E20;Start_E21;Start_E22;Start_E23;Start_E24;Start_E25;Start_E26;Start_E27;Start_E28;Start_E29;Start_E30;Start_E31;Start_E32;Start_E33;Start_E34;Start_E35;Start_E36;Start_E37;Start_E38;Start_E39;Start_E40;Start_E4…	POMP;SLC46A3;MTUS2;LOC728437;SLC7A1;UBL3;LOC440131;KATNAL1;LINC00426;HMGB1;USPL1;ALOX5AP;TEX26-AS1;C13orf33;TEX26;HSPH1;B3GALTL;RXFP2;EEF1DP3;FRY;ZAR1L;BRCA2;N4BP2L1;N4BP2L2;CG030;PDS5B	Tumor
chr6	2785462	2785543	156	1.54487	TCGA-A1-A0SD-01A-11R-A115-07;TCGA-A2-A04R-01A-41R-A109-07;TCGA-A2-A0CP-01A-11R-A034-07;TCGA-A2-A0CR-01A-11R-A22K-07;TCGA-A2-A0CS-01A-11R-A115-07;TCGA-A2-A0CV-01A-31R-A115-07;TCGA-A2-A0CW-01A-21R-A115-07;TCGA-A2-A0D3-01A-11R-A115-07;TCGA-A2-A0D4-01A-11R-A00Z-07;TCGA-A2-A0ER-01A-21R-A034-07;TCGA-A2-A0EU-01A-22R-A056-07;TCGA-A2-A0SU-01A-11R-A084-07;TCGA-A2-A0YC-01A-11R-A109-07;TCGA-A2-A0YL-01A-21R-A…	ER+	intra_gene	within_exon	E7	WRNIP1	Tumor-Specific
chr6	32546440	48543451	42	1.40476	TCGA-A1-A0SD-01A-11R-A115-07;TCGA-A2-A04R-01A-41R-A109-07;TCGA-A2-A0EM-01A-11R-A034-07;TCGA-A2-A0EP-01A-52R-A22U-07;TCGA-A2-A0ER-01A-21R-A034-07;TCGA-A2-A0SV-01A-11R-A084-07;TCGA-A2-A0YD-01A-11R-A109-07;TCGA-A2-A0YI-01A-31R-A10J-07;TCGA-A2-A25B-01A-11R-A169-07;TCGA-A7-A13H-01A-11R-A22K-07;TCGA-A8-A079-01A-21R-A00Z-07;TCGA-A8-A07F-01A-11R-A00Z-07;TCGA-A8-A081-01A-11R-A00Z-07;TCGA-A8-A08I-01A-11R-A…	ER+	inter_gene	exon-exon_boundary	Start_E2;Start_E3;Start_E4;Start_E5;Start_E6;Start_E1;Start_E7;Start_E8;Start_E9;Start_E10;Start_E11;Start_E12;Start_E13;Start_E14;Start_E23;Start_E24;Start_E25;Start_E26;Start_E27;Start_E28;Start_E29;Start_E30;Start_E31;Start_E32;Start_E33;Start_E34;Start_E35;Start_E36;Start_E37;Start_E38;Start_E39;Start_E40;Start_E41;Start_E42;Start_E43;Start_E44;Start_E45;Start_E46;Start_E47;Start_E48;Start_E4…	HLA-DRB1;HLA-DQA1;HLA-DQB1;HLA-DQA2;HLA-DQB2;HLA-DOB;TAP2;LOC100507463;PSMB8;TAP1;PSMB9;LOC100294145;HLA-DMB;HLA-DMA;BRD2;HLA-DOA;HLA-DPB1;HLA-DPA1;HLA-DPB2;COL11A2;HSD17B8;MIR219-1;RING1;SLC39A7;RXRB;HCG25;VPS52;RPS18;B3GALT4;PFDN6;WDR46;RGL2;TAPBP;DAXX;ZBTB22;KIFC1;PHF1;SYNGAP1;CUTA;ZBTB9;GGNBP1;BAK1;LINC00336;ITPR3;MNF1;IP6K3;LEMD2;MLN;LOC100507584;MIR1275;GRM4;HMGA1;C6orf1;NUDT3;RPS10-NUDT3;R…	Tumor
chr11	47303151	47303227	14	1.35714	TCGA-A1-A0SD-01A-11R-A115-07;TCGA-A2-A04R-01A-41R-A109-07;TCGA-A2-A0YK-01A-22R-A109-07;TCGA-A2-A1G4-01A-11R-A13Q-07;TCGA-A7-A3RF-01A-11R-A22K-07;TCGA-AC-A2QI-01A-12R-A19W-07;TCGA-AO-A0JG-01A-31R-A084-07;TCGA-AO-A0JJ-01A-11R-A056-07;TCGA-AR-A24M-01A-11R-A169-07;TCGA-AR-A2LQ-01A-22R-A18M-07;TCGA-BH-A28O-01A-11R-A22K-07;TCGA-C8-A12U-01A-11R-A115-07;TCGA-D8-A1JH-01A-11R-A13Q-07;TCGA-EW-A1J1-01A-11R-A…	ER+	intra_gene	within_exon	E8	MADD	Tumor
chr1	32508651	32508752	54	1.2963	TCGA-A1-A0SD-01A-11R-A115-07;TCGA-A2-A04V-01A-21R-A034-07;TCGA-A2-A0CR-01A-11R-A22K-07;TCGA-A2-A0EP-01A-52R-A22U-07;TCGA-A2-A1FX-01A-11R-A13Q-07;TCGA-A2-A25A-01A-12R-A16F-07;TCGA-A2-A25B-01A-11R-A169-07;TCGA-A8-A06N-01A-11R-A00Z-07;TCGA-A8-A06Z-01A-11R-A00Z-07;TCGA-A8-A08J-01A-11R-A00Z-07;TCGA-A8-A08L-01A-11R-A00Z-07;TCGA-A8-A08O-01A-21R-A056-07;TCGA-A8-A0A9-01A-11R-A00Z-07;TCGA-AC-A2B8-01A-11R-A…	ER+	intra_gene	within_exon	E9	KHDRBS1	Tumor
chr1	41256046	155159752	5	1.8	TCGA-A1-A0SD-01A-11R-A115-07;TCGA-A2-A04V-01A-21R-A034-07;TCGA-A8-A083-01A-21R-A00Z-07;TCGA-BH-A0DX-01A-11R-A115-07;TCGA-E2-A109-01A-11R-A10J-07	ER+	inter_gene	exon-exon_boundary	Start_E2;Start_E3;Start_E4;Start_E5;Start_E6;Start_E7;Start_E8;Start_E9;Start_E10;Start_E11;Start_E12;Start_E13;Start_E14;Start_E1;Start_E15;Start_E16;Start_E17;Start_E18;Start_E19;Start_E20;Start_E21;Start_E22;Start_E23;Start_E24;Start_E25;Start_E26;Start_E27;Start_E28;Start_E29;Start_E30;Start_E31;Start_E32;Start_E33;Start_E34;Start_E35;Start_E36;Start_E37;Start_E38;Start_E39;Start_E40;Start_E4…	KCNQ4;CITED4;CTPS;LOC100507178;SLFNL1;SCMH1;EDN2;HIVEP3;GUCA2B;GUCA2A;FOXJ3;RIMKLA;ZMYND12;PPCS;CCDC30;PPIH;YBX1;CLDN19;LEPRE1;C1orf50;LOC100129924;ERMAP;CCDC23;ZNF691;SLC2A1;FLJ32224;FAM183A;EBNA1BP2;WDR65;TMEM125;C1orf210;TIE1;MPL;CDC20;ELOVL1;SZT2;MED8;HYI;PTPRF;KDM4A;LOC100132774;ST3GAL3;ARTN;IPO13;ATP6V0B;B4GALT2;DPH2;CCDC24;SLC6A9;KLF17;DMAP1;ERI3;RNF220;TMEM53;C1orf228;KIF2C;RPS8;SNORD38A;…	Tumor
chr3	169694733	169706147	80	1.425	TCGA-A1-A0SD-01A-11R-A115-07;TCGA-A2-A04Y-01A-21R-A034-07;TCGA-A2-A0CQ-01A-21R-A034-07;TCGA-A2-A0EM-01A-11R-A034-07;TCGA-A2-A0EX-01A-21R-A034-07;TCGA-A2-A0T4-01A-31R-A084-07;TCGA-A2-A0YH-01A-11R-A109-07;TCGA-A2-A1FV-01A-11R-A13Q-07;TCGA-A2-A1G0-01A-11R-A13Q-07;TCGA-A2-A3KC-01A-11R-A213-07;TCGA-A2-A3KD-01A-12R-A213-07;TCGA-A7-A0CG-01A-12R-A056-07;TCGA-A7-A13D-01A-13R-A12P-07;TCGA-A7-A3IZ-01A-11R-A…	ER+	intra_gene	exon-exon_boundary	Start_E3;Start_E4;Start_E5;Start_E6;Start_E7;End_E3;End_E4;End_E5;End_E6;End_E7;Start_I4;Start_I5;Start_I6;Start_I7;Start_I8;End_I3;End_I4;End_I5;End_I6;End_I7	SEC62	Tumor
chrX	102842020	102842095	51	1.29412	TCGA-A1-A0SD-01A-11R-A115-07;TCGA-A2-A04Y-01A-21R-A034-07;TCGA-A2-A0CQ-01A-21R-A034-07;TCGA-A2-A0ER-01A-21R-A034-07;TCGA-A2-A0YF-01A-21R-A109-07;TCGA-A2-A25C-01A-11R-A169-07;TCGA-A7-A0CD-01A-11R-A00Z-07;TCGA-A7-A0DB-01A-11R-A00Z-07;TCGA-A8-A07U-01A-11R-A034-07;TCGA-A8-A091-01A-11R-A00Z-07;TCGA-A8-A09B-01A-11R-A00Z-07;TCGA-A8-A0AD-01A-11R-A056-07;TCGA-AC-A3HN-01A-11R-A213-07;TCGA-AC-A3OD-01A-11R-A…	ER+	intra_gene	within_exon	E3	TCEAL4	Tumor-Specific
chr1	155916792	155916892	70	1.41429	TCGA-A1-A0SD-01A-11R-A115-07;TCGA-A2-A04Y-01A-21R-A034-07;TCGA-A2-A0CQ-01A-21R-A034-07;TCGA-A2-A0SW-01A-11R-A084-07;TCGA-A2-A0YL-01A-21R-A109-07;TCGA-A2-A1G0-01A-11R-A13Q-07;TCGA-A2-A25A-01A-12R-A16F-07;TCGA-A2-A3KC-01A-11R-A213-07;TCGA-A7-A0CD-01A-11R-A00Z-07;TCGA-A7-A13D-01A-13R-A12P-07;TCGA-A7-A13F-01A-11R-A12P-07;TCGA-A7-A26J-01A-11R-A169-07;TCGA-A8-A06Y-01A-21R-A00Z-07;TCGA-A8-A079-01A-21R-A…	ER+	intra_gene	within_exon	E22	ARHGEF2	Tumor
chr19	9007486	9012898	50	1.54	TCGA-A1-A0SD-01A-11R-A115-07;TCGA-A2-A04Y-01A-21R-A034-07;TCGA-A2-A0EM-01A-11R-A034-07;TCGA-A2-A0ES-01A-11R-A115-07;TCGA-A2-A0EV-01A-11R-A034-07;TCGA-A2-A0T3-01A-21R-A115-07;TCGA-A2-A0YJ-01A-11R-A109-07;TCGA-A2-A0YL-01A-21R-A109-07;TCGA-A2-A25A-01A-12R-A16F-07;TCGA-A2-A25B-01A-11R-A169-07;TCGA-A2-A3Y0-01A-11R-A239-07;TCGA-A7-A0CG-01A-12R-A056-07;TCGA-A8-A06P-01A-11R-A00Z-07;TCGA-A8-A086-01A-11R-A…	ER+	intra_gene	exon-exon_boundary	Start_E37;Start_E38;Start_E39;Start_E40;Start_E41;Start_E42;Start_E43;Start_E34;Start_E35;Start_E36;End_E37;End_E38;End_E39;End_E40;End_E41;End_E42;End_E43;End_E34;End_E35;End_E36;Start_I37;Start_I38;Start_I39;Start_I40;Start_I41;Start_I42;Start_I43;Start_I34;Start_I35;Start_I36;End_I36;End_I37;End_I38;End_I39;End_I40;End_I41;End_I42;End_I33;End_I34;End_I35	MUC16	Tumor
chr1	9793575	9794126	6	1.83333	TCGA-A1-A0SD-01A-11R-A115-07;TCGA-A2-A04Y-01A-21R-A034-07;TCGA-AN-A0XT-01A-11R-A109-07;TCGA-AN-A0XW-01A-11R-A109-07;TCGA-C8-A273-01A-11R-A16F-07;TCGA-E2-A156-01A-11R-A12D-07	ER+	intra_gene	exon-exon_boundary	Start_E16;Start_E15;End_E15;End_E14;Start_I14;End_I14	CLSTN1	Tumor
chr2	89265883	89619485	25	1.52	TCGA-A1-A0SD-01A-11R-A115-07;TCGA-A2-A0CK-01A-11R-A22K-07;TCGA-A2-A0CL-01A-11R-A115-07;TCGA-A2-A0CR-01A-11R-A22K-07;TCGA-A2-A0SU-01A-11R-A084-07;TCGA-A2-A1G4-01A-11R-A13Q-07;TCGA-A2-A25C-01A-11R-A169-07;TCGA-A7-A0CG-01A-12R-A056-07;TCGA-A7-A13H-01A-11R-A22K-07;TCGA-A7-A425-01A-11R-A24H-07;TCGA-A8-A07U-01A-11R-A034-07;TCGA-A8-A081-01A-11R-A00Z-07;TCGA-A8-A09M-01A-11R-A00Z-07;TCGA-AQ-A1H3-01A-31R-A…	ER+	inter_gene	exon-exon_boundary	Start_E1;End_E1;Start_I1;End_I1	IGKV1-6;IGKV1-8;IGKV3-7;IGKV1-9;IGKV1-12;IGKV3-11;IGKV3-15;IGKV1-16;IGKV1-17;IGKV3-20;IGKV6-21;IGKV2-24;IGKV1-27;IGKV2-28;IGKV2-30;IGKV1-33;IGKV1-37;IGKV1-39	Tumor
chr21	34924302	34924365	45	1.42222	TCGA-A1-A0SD-01A-11R-A115-07;TCGA-A2-A0CK-01A-11R-A22K-07;TCGA-A2-A0CU-01A-12R-A034-07;TCGA-A2-A0T7-01A-21R-A084-07;TCGA-A2-A1FV-01A-11R-A13Q-07;TCGA-A2-A1FW-01A-11R-A13Q-07;TCGA-A2-A1G4-01A-11R-A13Q-07;TCGA-A7-A3IZ-01A-11R-A213-07;TCGA-A7-A3J0-01A-11R-A213-07;TCGA-A8-A06O-01A-11R-A00Z-07;TCGA-A8-A06Q-01A-11R-A034-07;TCGA-A8-A07G-01A-11R-A034-07;TCGA-A8-A08L-01A-11R-A00Z-07;TCGA-A8-A091-01A-11R-A…	ER+	intra_gene	within_exon	E3	SON	Tumor
chr12	113355512	113355600	70	1.52857	TCGA-A1-A0SD-01A-11R-A115-07;TCGA-A2-A0CL-01A-11R-A115-07;TCGA-A2-A0CQ-01A-21R-A034-07;TCGA-A2-A0ES-01A-11R-A115-07;TCGA-A2-A0SV-01A-11R-A084-07;TCGA-A2-A0T4-01A-31R-A084-07;TCGA-A2-A0YH-01A-11R-A109-07;TCGA-A2-A0YT-01A-11R-A109-07;TCGA-A2-A1FX-01A-11R-A13Q-07;TCGA-A2-A1FZ-01A-51R-A14D-07;TCGA-A2-A25C-01A-11R-A169-07;TCGA-A7-A0D9-01A-31R-A056-07;TCGA-A7-A13D-01A-13R-A12P-07;TCGA-A7-A26E-01A-11R-A…	ER+	intra_gene	exon-exon_boundary	End_E5;E5	OAS1	Tumor
chr19	34882947	34882997	94	1.58511	TCGA-A1-A0SD-01A-11R-A115-07;TCGA-A2-A0CL-01A-11R-A115-07;TCGA-A2-A0CU-01A-12R-A034-07;TCGA-A2-A0EM-01A-11R-A034-07;TCGA-A2-A0EN-01A-13R-A084-07;TCGA-A2-A0ET-01A-31R-A034-07;TCGA-A2-A0EX-01A-21R-A034-07;TCGA-A2-A0SU-01A-11R-A084-07;TCGA-A2-A0T3-01A-21R-A115-07;TCGA-A2-A0T5-01A-21R-A084-07;TCGA-A2-A0T6-01A-11R-A084-07;TCGA-A2-A0YH-01A-11R-A109-07;TCGA-A2-A3KD-01A-12R-A213-07;TCGA-A7-A0D9-01A-31R-A…	ER+	NA	NA	NA	NA	Tumor
chr14	106725608	106899345	63	2.03175	TCGA-A1-A0SD-01A-11R-A115-07;TCGA-A2-A0CL-01A-11R-A115-07;TCGA-A2-A0EO-01A-11R-A034-07;TCGA-A2-A0EV-01A-11R-A034-07;TCGA-A2-A0SW-01A-11R-A084-07;TCGA-A2-A25A-01A-12R-A16F-07;TCGA-A7-A0CG-01A-12R-A056-07;TCGA-A7-A3J1-01A-11R-A213-07;TCGA-A8-A06O-01A-11R-A00Z-07;TCGA-A8-A07U-01A-11R-A034-07;TCGA-A8-A081-01A-11R-A00Z-07;TCGA-A8-A08I-01A-11R-A00Z-07;TCGA-A8-A09M-01A-11R-A00Z-07;TCGA-A8-A09Q-01A-11R-A…	ER+	inter_gene	exon-exon_boundary	Start_E1;Start_E2;End_E1;End_E2;Start_I1;Start_I2;End_I1;End_I2	IGHV1-24;IGHV3-23;LINC00226;IGHV2-26;IGHV4-28;IGHV3-30;IGHV4-31;IGHV3-33;IGHV4-34;IGHV3-35;IGHV3-38;IGHV4-39;IGHV3-43	Tumor
chr7	26236041	26236239	63	1.25397	TCGA-A1-A0SD-01A-11R-A115-07;TCGA-A2-A0CL-01A-11R-A115-07;TCGA-A2-A0EW-01A-21R-A115-07;TCGA-A2-A0T3-01A-21R-A115-07;TCGA-A2-A25B-01A-11R-A169-07;TCGA-A2-A25F-01A-11R-A169-07;TCGA-A2-A3KD-01A-12R-A213-07;TCGA-A7-A13G-01A-11R-A13Q-07;TCGA-A7-A3IY-01A-21R-A21T-07;TCGA-A7-A426-01A-22R-A24H-07;TCGA-A8-A07G-01A-11R-A034-07;TCGA-A8-A07U-01A-11R-A034-07;TCGA-A8-A08J-01A-11R-A00Z-07;TCGA-A8-A09C-01A-11R-A…	ER+	intra_gene	exon-exon_boundary	Start_E6;Start_E7;End_E5;End_E6;Start_I6;End_I6	HNRNPA2B1	Tumor
chr14	106805329	107083376	25	1.72	TCGA-A1-A0SD-01A-11R-A115-07;TCGA-A2-A0CL-01A-11R-A115-07;TCGA-A2-A0YI-01A-31R-A10J-07;TCGA-A2-A0YT-01A-11R-A109-07;TCGA-A2-A25F-01A-11R-A169-07;TCGA-A8-A07U-01A-11R-A034-07;TCGA-A8-A08I-01A-11R-A00Z-07;TCGA-AN-A0FW-01A-11R-A034-07;TCGA-AO-A03P-01A-11R-A00Z-07;TCGA-AO-A03T-01A-21R-A034-07;TCGA-AO-A1KO-01A-31R-A13Q-07;TCGA-AR-A1AU-01A-11R-A12P-07;TCGA-AR-A2LQ-01A-22R-A18M-07;TCGA-BH-A0BM-01A-11R-A…	ER+	inter_gene	exon-exon_boundary	Start_E1;Start_E2;Start_E3;End_E1;End_E2;End_E3;Start_I1;Start_I2;Start_I3;End_I1;End_I2;End_I3	IGHV4-31;IGHV3-33;IGHV4-34;IGHV3-35;IGHV3-38;IGHV4-39;IGHV3-43;LINC00221;IGHV1-45;IGHV1-46;IGHV3-48;IGHV3-49;IGHV5-51;IGHV3-53;IGHV1-58;IGHV4-59	Tumor
chr1	159176156	159176252	27	1.37037	TCGA-A1-A0SD-01A-11R-A115-07;TCGA-A2-A0CO-01A-13R-A22K-07;TCGA-A2-A0CR-01A-11R-A22K-07;TCGA-A2-A0CU-01A-12R-A034-07;TCGA-A2-A1G0-01A-11R-A13Q-07;TCGA-A2-A25A-01A-12R-A16F-07;TCGA-A2-A25C-01A-11R-A169-07;TCGA-A2-A3XW-01A-11R-A239-07;TCGA-A8-A08L-01A-11R-A00Z-07;TCGA-AC-A3OD-01A-11R-A21T-07;TCGA-AO-A12H-01A-11R-A115-07;TCGA-AR-A1AO-01A-11R-A12P-07;TCGA-AR-A24O-01A-11R-A169-07;TCGA-AR-A24W-01A-11R-A…	ER+	intra_gene	within_exon	E1;E2	DARC	Tumor
chr6	26056274	26056412	49	1.22449	TCGA-A1-A0SD-01A-11R-A115-07;TCGA-A2-A0CP-01A-11R-A034-07;TCGA-A2-A0CT-01A-31R-A056-07;TCGA-A2-A0D4-01A-11R-A00Z-07;TCGA-A2-A0SV-01A-11R-A084-07;TCGA-A2-A0YH-01A-11R-A109-07;TCGA-A2-A25B-01A-11R-A169-07;TCGA-A7-A3IY-01A-21R-A21T-07;TCGA-A8-A06N-01A-11R-A00Z-07;TCGA-A8-A08I-01A-11R-A00Z-07;TCGA-A8-A09A-01A-11R-A00Z-07;TCGA-AC-A2B8-01A-11R-A17B-07;TCGA-AN-A0FW-01A-11R-A034-07;TCGA-AN-A0XR-01A-11R-A…	ER+	intra_gene	within_exon	E1	HIST1H1C	Tumor
chr8	27462829	27463928	62	1.72581	TCGA-A1-A0SD-01A-11R-A115-07;TCGA-A2-A0CQ-01A-21R-A034-07;TCGA-A2-A0CT-01A-31R-A056-07;TCGA-A2-A0ER-01A-21R-A034-07;TCGA-A2-A0SU-01A-11R-A084-07;TCGA-A2-A0T7-01A-21R-A084-07;TCGA-A2-A0YL-01A-21R-A109-07;TCGA-A2-A1FV-01A-11R-A13Q-07;TCGA-A2-A25A-01A-12R-A16F-07;TCGA-A7-A0CD-01A-11R-A00Z-07;TCGA-A7-A0DB-01A-11R-A00Z-07;TCGA-A7-A13F-01A-11R-A12P-07;TCGA-A8-A06N-01A-11R-A00Z-07;TCGA-A8-A07U-01A-11R-A…	ER+	intra_gene	exon-exon_boundary	Start_E5;End_E4;Start_I4;End_I4	CLU	Tumor-Specific
chr22	38201935	38202037	43	1.4186	TCGA-A1-A0SD-01A-11R-A115-07;TCGA-A2-A0CQ-01A-21R-A034-07;TCGA-A2-A0EP-01A-52R-A22U-07;TCGA-A2-A0ER-01A-21R-A034-07;TCGA-A2-A0ET-01A-31R-A034-07;TCGA-A2-A0EX-01A-21R-A034-07;TCGA-A2-A1G4-01A-11R-A13Q-07;TCGA-A2-A3Y0-01A-11R-A239-07;TCGA-A7-A0CD-01A-11R-A00Z-07;TCGA-A7-A426-01A-22R-A24H-07;TCGA-A8-A07S-01A-11R-A034-07;TCGA-A8-A08I-01A-11R-A00Z-07;TCGA-A8-A08L-01A-11R-A00Z-07;TCGA-A8-A09V-01A-11R-A…	ER+	intra_gene	within_exon	E1	H1F0	Tumor
chr21	33043353	33043408	53	1.33962	TCGA-A1-A0SD-01A-11R-A115-07;TCGA-A2-A0CR-01A-11R-A22K-07;TCGA-A2-A0CU-01A-12R-A034-07;TCGA-A2-A0EM-01A-11R-A034-07;TCGA-A2-A0T3-01A-21R-A115-07;TCGA-A2-A0YD-01A-11R-A109-07;TCGA-A2-A1FV-01A-11R-A13Q-07;TCGA-A2-A1G4-01A-11R-A13Q-07;TCGA-A2-A25C-01A-11R-A169-07;TCGA-A2-A25D-01A-12R-A16F-07;TCGA-A2-A3XW-01A-11R-A239-07;TCGA-A7-A13G-01A-11R-A13Q-07;TCGA-A8-A081-01A-11R-A00Z-07;TCGA-A8-A09W-01A-11R-A…	ER+	intra_gene	within_exon	E19;E20	SCAF4	Tumor-Specific
chr1	151264988	151265044	50	1.32	TCGA-A1-A0SD-01A-11R-A115-07;TCGA-A2-A0CR-01A-11R-A22K-07;TCGA-A2-A0EN-01A-13R-A084-07;TCGA-A2-A0EV-01A-11R-A034-07;TCGA-A2-A0T6-01A-11R-A084-07;TCGA-A2-A3KC-01A-11R-A213-07;TCGA-A2-A3XW-01A-11R-A239-07;TCGA-A2-A3Y0-01A-11R-A239-07;TCGA-A7-A0CD-01A-11R-A00Z-07;TCGA-A7-A13G-01A-11R-A13Q-07;TCGA-A8-A06Q-01A-11R-A034-07;TCGA-A8-A07W-01A-11R-A00Z-07;TCGA-A8-A08L-01A-11R-A00Z-07;TCGA-A8-A093-01A-11R-A…	ER+	intra_gene	within_exon	E13;E11;E10	PI4KB	Tumor
chr12	13128303	13140127	51	1.37255	TCGA-A1-A0SD-01A-11R-A115-07;TCGA-A2-A0CR-01A-11R-A22K-07;TCGA-A2-A0YH-01A-11R-A109-07;TCGA-A2-A0YT-01A-11R-A109-07;TCGA-A2-A1FV-01A-11R-A13Q-07;TCGA-A2-A1FX-01A-11R-A13Q-07;TCGA-A2-A25F-01A-11R-A169-07;TCGA-A7-A0CD-01A-11R-A00Z-07;TCGA-A7-A13F-01A-11R-A12P-07;TCGA-A7-A3IZ-01A-11R-A213-07;TCGA-A8-A06N-01A-11R-A00Z-07;TCGA-A8-A06Q-01A-11R-A034-07;TCGA-A8-A06Z-01A-11R-A00Z-07;TCGA-A8-A07S-01A-11R-A…	ER+	inter_gene	exon-exon_boundary	Start_E1;Start_E2;Start_E3;Start_E4;End_E1;End_E2;End_E3;Start_I1;Start_I2;Start_I3;End_I1;End_I2;End_I3	LOC100506314;HEBP1	Tumor-Specific
chr20	41514446	41514572	12	1.41667	TCGA-A1-A0SD-01A-11R-A115-07;TCGA-A2-A0CS-01A-11R-A115-07;TCGA-A8-A092-01A-11R-A00Z-07;TCGA-A8-A09Q-01A-11R-A00Z-07;TCGA-AC-A2B8-01A-11R-A17B-07;TCGA-AO-A126-01A-11R-A10J-07;TCGA-BH-A0B2-01A-11R-A10J-07;TCGA-BH-A0EI-01A-11R-A115-07;TCGA-BH-A0HO-01A-11R-A034-07;TCGA-D8-A3Z5-01A-41R-A24H-07;TCGA-E2-A15F-01A-11R-A115-07;TCGA-GM-A2DM-01A-11R-A180-07	ER+	intra_gene	exon-exon_boundary	Start_E2;End_E2;Start_I2;End_I1;E2	PTPRT	Tumor
chr17	79986505	79986999	12	1.41667	TCGA-A1-A0SD-01A-11R-A115-07;TCGA-A2-A0CU-01A-12R-A034-07;TCGA-A7-A0CD-01A-11R-A00Z-07;TCGA-A8-A06Z-01A-11R-A00Z-07;TCGA-A8-A09W-01A-11R-A00Z-07;TCGA-AO-A12E-01A-11R-A10J-07;TCGA-BH-A0C3-01A-21R-A12P-07;TCGA-BH-A0HW-01A-11R-A034-07;TCGA-BH-A1FD-01A-11R-A13Q-07;TCGA-C8-A12W-01A-11R-A115-07;TCGA-E2-A1IF-01A-11R-A144-07;TCGA-E2-A2P6-01A-11R-A19W-07	ER+	intra_gene	exon-exon_boundary	Start_E13;End_E12;Start_I13;End_I13	LRRC45	Tumor
chr1	89652015	89652126	9	1.77778	TCGA-A1-A0SD-01A-11R-A115-07;TCGA-A2-A0CV-01A-31R-A115-07;TCGA-A2-A0YH-01A-11R-A109-07;TCGA-A7-A3J0-01A-11R-A213-07;TCGA-A8-A08I-01A-11R-A00Z-07;TCGA-A8-A0AD-01A-11R-A056-07;TCGA-AO-A0JA-01A-11R-A056-07;TCGA-BH-A0DL-01A-11R-A115-07;TCGA-D8-A1Y2-01A-11R-A157-07	ER+	intra_gene	exon-exon_boundary	End_E10;Start_I10;E10	GBP4	Tumor
chr2	68416215	74087267	38	1.31579	TCGA-A1-A0SD-01A-11R-A115-07;TCGA-A2-A0CY-01A-12R-A034-07;TCGA-A2-A0YL-01A-21R-A109-07;TCGA-A2-A1FV-01A-11R-A13Q-07;TCGA-A7-A13E-01A-11R-A12P-07;TCGA-A8-A082-01A-11R-A00Z-07;TCGA-A8-A092-01A-11R-A00Z-07;TCGA-A8-A09Q-01A-11R-A00Z-07;TCGA-A8-A09V-01A-11R-A034-07;TCGA-A8-A09Z-01A-11R-A00Z-07;TCGA-AC-A2FK-01A-12R-A180-07;TCGA-AN-A03Y-01A-21R-A00Z-07;TCGA-AN-A0AM-01A-11R-A034-07;TCGA-AN-A0AS-01A-11R-A…	ER+	inter_gene	exon-exon_boundary	Start_E2;Start_E1;Start_E3;Start_E4;Start_E5;Start_E6;Start_E7;Start_E8;Start_E9;Start_E10;Start_E11;Start_E12;Start_E13;Start_E14;Start_E15;Start_E16;Start_E17;Start_E18;Start_E19;Start_E20;Start_E21;Start_E22;Start_E23;Start_E24;Start_E25;Start_E26;Start_E27;Start_E28;Start_E29;Start_E30;Start_E31;Start_E32;Start_E33;Start_E34;Start_E35;Start_E36;Start_E37;Start_E38;Start_E39;Start_E40;Start_E4…	PPP3R1;CNRIP1;PLEK;APLF;FBXO48;PROKR1;ARHGAP25;BMP10;GKN2;GKN1;ANTXR1;MIR3126;GFPT1;NFU1;AAK1;SNORA36C;ANXA4;GMCL1;SNRNP27;MXD1;ASPRV1;PCBP1-AS1;PCBP1;LOC100133985;C2orf42;TIA1;PCYOX1;SNRPG;FAM136A;TGFA;ADD2;FIGLA;CLEC4F;CD207;VAX2;ATP6V1B1;ANKRD53;TEX261;OR7E91P;NAGK;MCEE;MPHOSPH10;PAIP2B;ZNF638;DYSF;CYP26B1;EXOC6B;SPR;EMX1;SFXN5;RAB11FIP5;NOTO;SMYD5;CCT7;PRADC1;FBXO41;EGR4;ALMS1;ALMS1P;NAT8;NAT…	Tumor
chr1	155161188	155161656	32	1.53125	TCGA-A1-A0SD-01A-11R-A115-07;TCGA-A2-A0D3-01A-11R-A115-07;TCGA-A2-A0T5-01A-21R-A084-07;TCGA-A2-A0YJ-01A-11R-A109-07;TCGA-A2-A0YT-01A-11R-A109-07;TCGA-A8-A07G-01A-11R-A034-07;TCGA-A8-A082-01A-11R-A00Z-07;TCGA-A8-A0A4-01A-11R-A00Z-07;TCGA-AC-A2B8-01A-11R-A17B-07;TCGA-AC-A2FG-01A-11R-A17B-07;TCGA-AC-A3BB-01A-21R-A19W-07;TCGA-AN-A0XN-01A-21R-A109-07;TCGA-AO-A0J8-01A-21R-A034-07;TCGA-AO-A0JA-01A-11R-A…	ER+	intra_gene	exon-exon_boundary	Start_E3;End_E3;Start_I3;End_I2	MUC1	Tumor
chr20	36634598	36634739	23	1.43478	TCGA-A1-A0SD-01A-11R-A115-07;TCGA-A2-A0D4-01A-11R-A00Z-07;TCGA-A2-A0EN-01A-13R-A084-07;TCGA-A2-A0ET-01A-31R-A034-07;TCGA-A2-A0SW-01A-11R-A084-07;TCGA-A2-A25B-01A-11R-A169-07;TCGA-A2-A3Y0-01A-11R-A239-07;TCGA-A8-A07L-01A-11R-A00Z-07;TCGA-A8-A08F-01A-11R-A00Z-07;TCGA-AN-A0XV-01A-11R-A109-07;TCGA-AO-A03M-01B-11R-A10J-07;TCGA-AO-A03P-01A-11R-A00Z-07;TCGA-AO-A12A-01A-21R-A115-07;TCGA-AR-A1AU-01A-11R-A…	ER+	intra_gene	exon-exon_boundary	End_E4;Start_I4;E4	TTI1	Tumor
chr2	232326674	232327966	24	1.25	TCGA-A1-A0SD-01A-11R-A115-07;TCGA-A2-A0EN-01A-13R-A084-07;TCGA-A2-A0YD-01A-11R-A109-07;TCGA-A2-A25F-01A-11R-A169-07;TCGA-A7-A0CD-01A-11R-A00Z-07;TCGA-A8-A091-01A-11R-A00Z-07;TCGA-A8-A09C-01A-11R-A00Z-07;TCGA-AN-A0AM-01A-11R-A034-07;TCGA-AN-A0XO-01A-11R-A109-07;TCGA-AO-A03M-01B-11R-A10J-07;TCGA-AO-A03O-01A-11R-A00Z-07;TCGA-AR-A0TT-01A-31R-A084-07;TCGA-AR-A24L-01A-11R-A169-07;TCGA-AR-A24P-01A-11R-A…	ER+	intra_gene	exon-exon_boundary	Start_E3;End_E2;Start_I2;End_I2	NCL	Tumor
chr3	148545788	148558543	12	1.75	TCGA-A1-A0SD-01A-11R-A115-07;TCGA-A2-A0ER-01A-21R-A034-07;TCGA-A2-A0YI-01A-31R-A10J-07;TCGA-AN-A0FW-01A-11R-A034-07;TCGA-AO-A12H-01A-11R-A115-07;TCGA-BH-A0HO-01A-11R-A034-07;TCGA-D8-A1XU-01A-11R-A14M-07;TCGA-E2-A1IE-01A-11R-A13Q-07;TCGA-E9-A22B-01A-11R-A157-07;TCGA-EW-A1J1-01A-11R-A13Q-07;TCGA-EW-A1OX-01A-11R-A144-07;TCGA-GM-A2DM-01A-11R-A180-07	ER+	intra_gene	exon-exon_boundary	Start_E2;Start_E3;Start_E4;End_E2;End_E3;Start_I3;Start_I4;End_I2;End_I3;End_I4	CPB1	Tumor
chr3	148552354	148558543	19	2	TCGA-A1-A0SD-01A-11R-A115-07;TCGA-A2-A0ER-01A-21R-A034-07;TCGA-A8-A06Z-01A-11R-A00Z-07;TCGA-A8-A08J-01A-11R-A00Z-07;TCGA-AO-A0JI-01A-21R-A056-07;TCGA-AO-A12H-01A-11R-A115-07;TCGA-AR-A24K-01A-11R-A169-07;TCGA-AR-A252-01A-11R-A169-07;TCGA-BH-A0HO-01A-11R-A034-07;TCGA-D8-A146-01A-31R-A115-07;TCGA-D8-A1JH-01A-11R-A13Q-07;TCGA-D8-A1XF-01A-11R-A14D-07;TCGA-D8-A1XU-01A-11R-A14M-07;TCGA-E2-A1IE-01A-11R-A…	ER+	intra_gene	exon-exon_boundary	Start_E4;End_E3;Start_I4;End_I4	CPB1	Tumor
chr9	131864678	131864792	20	1.25	TCGA-A1-A0SD-01A-11R-A115-07;TCGA-A2-A0ES-01A-11R-A115-07;TCGA-A2-A0ET-01A-31R-A034-07;TCGA-A7-A0DB-01A-11R-A00Z-07;TCGA-A8-A09B-01A-11R-A00Z-07;TCGA-A8-A09Q-01A-11R-A00Z-07;TCGA-AC-A3BB-01A-21R-A19W-07;TCGA-AR-A24M-01A-11R-A169-07;TCGA-AR-A24O-01A-11R-A169-07;TCGA-AR-A2LM-01A-11R-A180-07;TCGA-BH-A0B0-01A-21R-A115-07;TCGA-BH-A0DH-01A-11R-A084-07;TCGA-BH-A0E9-01B-11R-A115-07;TCGA-BH-A0H3-01A-11R-A…	ER+	intra_gene	exon-exon_boundary	End_E5;End_E6;Start_I6;E5;E6	CRAT	Tumor
chr3	48475116	48475200	40	1.175	TCGA-A1-A0SD-01A-11R-A115-07;TCGA-A2-A0ET-01A-31R-A034-07;TCGA-A2-A0EW-01A-21R-A115-07;TCGA-A2-A0SV-01A-11R-A084-07;TCGA-A7-A0DC-01A-11R-A00Z-07;TCGA-A7-A13D-01A-13R-A12P-07;TCGA-A7-A13E-01A-11R-A12P-07;TCGA-A7-A13G-01A-11R-A13Q-07;TCGA-A7-A3IZ-01A-11R-A213-07;TCGA-A8-A08J-01A-11R-A00Z-07;TCGA-A8-A08O-01A-21R-A056-07;TCGA-A8-A09B-01A-11R-A00Z-07;TCGA-A8-A09C-01A-11R-A00Z-07;TCGA-A8-A09K-01A-11R-A…	ER+	intra_gene	exon-exon_boundary	End_E3;Start_I3;E3	CCDC51	Tumor
chr2	182783338	182783402	32	1.40625	TCGA-A1-A0SD-01A-11R-A115-07;TCGA-A2-A0ET-01A-31R-A034-07;TCGA-A2-A0EW-01A-21R-A115-07;TCGA-A2-A1G0-01A-11R-A13Q-07;TCGA-A8-A07J-01A-11R-A00Z-07;TCGA-A8-A095-01A-11R-A00Z-07;TCGA-A8-A0AD-01A-11R-A056-07;TCGA-AC-A2BM-01A-11R-A21T-07;TCGA-AC-A2FG-01A-11R-A17B-07;TCGA-AC-A2QI-01A-12R-A19W-07;TCGA-AO-A0JF-01A-11R-A056-07;TCGA-AO-A125-01A-11R-A10J-07;TCGA-AO-A1KS-01A-11R-A13Q-07;TCGA-AR-A0TP-01A-11R-A…	ER+	intra_gene	exon-exon_boundary	Start_E12;End_E12;Start_I13;End_I12;E12	SSFA2	Tumor
chr17	7416709	7416772	34	1.32353	TCGA-A1-A0SD-01A-11R-A115-07;TCGA-A2-A0ET-01A-31R-A034-07;TCGA-A2-A25C-01A-11R-A169-07;TCGA-A8-A06O-01A-11R-A00Z-07;TCGA-A8-A06Q-01A-11R-A034-07;TCGA-A8-A08I-01A-11R-A00Z-07;TCGA-A8-A091-01A-11R-A00Z-07;TCGA-A8-A093-01A-11R-A00Z-07;TCGA-A8-A0A2-01A-11R-A034-07;TCGA-A8-A0A6-01A-12R-A056-07;TCGA-A8-A0A9-01A-11R-A00Z-07;TCGA-AO-A0J7-01A-11R-A034-07;TCGA-AO-A1KP-01A-11R-A13Q-07;TCGA-AR-A24H-01A-11R-A…	ER+	intra_gene	within_exon	E29	POLR2A	Tumor
chrX	54839954	54841187	36	1.33333	TCGA-A1-A0SD-01A-11R-A115-07;TCGA-A2-A0EV-01A-11R-A034-07;TCGA-A2-A0EX-01A-21R-A034-07;TCGA-A2-A0SV-01A-11R-A084-07;TCGA-A2-A0SW-01A-11R-A084-07;TCGA-A2-A25C-01A-11R-A169-07;TCGA-A7-A426-01A-22R-A24H-07;TCGA-A8-A06Z-01A-11R-A00Z-07;TCGA-A8-A086-01A-11R-A00Z-07;TCGA-A8-A091-01A-11R-A00Z-07;TCGA-A8-A09Q-01A-11R-A00Z-07;TCGA-AC-A2QI-01A-12R-A19W-07;TCGA-AN-A0FF-01A-11R-A034-07;TCGA-AN-A0FW-01A-11R-A…	ER+	inter_gene	exon-exon_boundary	Start_E11;Start_E1;End_E10;End_E1;Start_I11;Start_I1;End_I11;End_I1	MAGED2;SNORA11	Tumor
chr14	106725608	107114045	64	2.25	TCGA-A1-A0SD-01A-11R-A115-07;TCGA-A2-A0EV-01A-11R-A034-07;TCGA-A2-A0SW-01A-11R-A084-07;TCGA-A2-A0YD-01A-11R-A109-07;TCGA-A2-A0YI-01A-31R-A10J-07;TCGA-A2-A1G0-01A-11R-A13Q-07;TCGA-A2-A25A-01A-12R-A16F-07;TCGA-A2-A25F-01A-11R-A169-07;TCGA-A7-A0CG-01A-12R-A056-07;TCGA-A7-A425-01A-11R-A24H-07;TCGA-A7-A426-01A-22R-A24H-07;TCGA-A8-A06Y-01A-21R-A00Z-07;TCGA-A8-A08I-01A-11R-A00Z-07;TCGA-A8-A08L-01A-11R-A…	ER+	inter_gene	exon-exon_boundary	Start_E1;Start_E2;Start_E3;End_E1;End_E2;End_E3;Start_I1;Start_I2;Start_I3;End_I1;End_I2;End_I3	IGHV1-24;IGHV3-23;LINC00226;IGHV2-26;IGHV4-28;IGHV3-30;IGHV4-31;IGHV3-33;IGHV4-34;IGHV3-35;IGHV3-38;IGHV4-39;IGHV3-43;LINC00221;IGHV1-45;IGHV1-46;IGHV3-48;IGHV3-49;IGHV5-51;IGHV3-53;IGHV1-58;IGHV4-59;IGHV4-61;IGHV3-64	Tumor
chr22	23010983	23054949	9	2.11111	TCGA-A1-A0SD-01A-11R-A115-07;TCGA-A2-A0T6-01A-11R-A084-07;TCGA-A2-A0YH-01A-11R-A109-07;TCGA-AC-A2FG-01A-11R-A17B-07;TCGA-AN-A0XS-01A-22R-A109-07;TCGA-BH-A0BJ-01A-11R-A056-07;TCGA-BH-A0DH-01A-11R-A084-07;TCGA-BH-A0H5-01A-21R-A115-07;TCGA-C8-A27A-01A-11R-A169-07	ER+	inter_gene	exon-exon_boundary	Start_E1;End_E1;Start_I1;End_I1	IGLV3-27;IGLV3-25;IGLV2-23;IGLV3-22;IGLV3-21	Tumor
chr2	198687983	223787465	11	1.54545	TCGA-A1-A0SD-01A-11R-A115-07;TCGA-A2-A0T6-01A-11R-A084-07;TCGA-A8-A083-01A-21R-A00Z-07;TCGA-A8-A0A9-01A-11R-A00Z-07;TCGA-AR-A24N-01A-11R-A169-07;TCGA-AR-A24Q-01A-12R-A169-07;TCGA-BH-A0E9-01B-11R-A115-07;TCGA-D8-A145-01A-11R-A115-07;TCGA-D8-A27V-01A-12R-A17B-07;TCGA-E2-A14U-01A-11R-A22K-07;TCGA-E2-A15S-01A-11R-A115-07	ER+	inter_gene	exon-exon_boundary	Start_E2;Start_E3;Start_E4;Start_E5;Start_E6;Start_E11;Start_E12;Start_E10;Start_E8;Start_E9;Start_E7;Start_E1;Start_E13;Start_E14;Start_E15;Start_E16;Start_E17;Start_E18;Start_E19;Start_E20;Start_E21;Start_E22;Start_E23;Start_E24;Start_E25;Start_E26;Start_E27;Start_E28;Start_E29;Start_E30;Start_E31;Start_E32;Start_E33;Start_E34;Start_E35;Start_E36;Start_E37;Start_E38;Start_E39;Start_E40;Start_E4…	PLCL1;SATB2;FLJ32063;FONG;C2orf69;TYW5;C2orf47;SPATS2L;KCTD18;SGOL2;AOX1;AOX2P;LOC100507140;BZW1;CLK1;PPIL3;NIF3L1;ORC2;FAM126B;NDUFB3;CFLAR;CFLAR-AS1;CASP10;CASP8;ALS2CR12;TRAK2;STRADB;ALS2CR11;TMEM237;MPP4;ALS2;CDK15;FZD7;SUMO1;NOP58;SNORD70;SNORD11;SNORD11B;BMPR2;FAM117B;ICA1L;WDR12;ALS2CR8;NBEAL1;CYP20A1;ABI2;RAPH1;CD28;CTLA4;ICOS;PARD3B;NRP2;INO80D;LOC100329109;NDUFS1;EEF1B2;SNORA41;SNORD51;…	Tumor
chr12	1863423	1863680	29	1.37931	TCGA-A1-A0SD-01A-11R-A115-07;TCGA-A2-A0T7-01A-21R-A084-07;TCGA-A2-A0YC-01A-11R-A109-07;TCGA-A2-A25B-01A-11R-A169-07;TCGA-A7-A13G-01A-11R-A13Q-07;TCGA-A8-A07S-01A-11R-A034-07;TCGA-A8-A086-01A-11R-A00Z-07;TCGA-A8-A09M-01A-11R-A00Z-07;TCGA-A8-A09R-01A-11R-A00Z-07;TCGA-AC-A2B8-01A-11R-A17B-07;TCGA-AN-A03Y-01A-21R-A00Z-07;TCGA-AN-A049-01A-21R-A00Z-07;TCGA-AO-A1KS-01A-11R-A13Q-07;TCGA-AR-A1AK-01A-21R-A…	ER+	intra_gene	exon-exon_boundary	Start_E2;End_E2;Start_I3;End_I2;E2	ADIPOR2	Tumor
chr5	146773642	146775211	16	1.8125	TCGA-A1-A0SD-01A-11R-A115-07;TCGA-A2-A0YH-01A-11R-A109-07;TCGA-A8-A07U-01A-11R-A034-07;TCGA-A8-A08Z-01A-21R-A00Z-07;TCGA-A8-A0A9-01A-11R-A00Z-07;TCGA-AR-A24L-01A-11R-A169-07;TCGA-AR-A24V-01A-21R-A169-07;TCGA-AR-A2LM-01A-11R-A180-07;TCGA-BH-A0DQ-01A-11R-A084-07;TCGA-BH-A0DV-01A-21R-A12P-07;TCGA-BH-A0EB-01A-11R-A034-07;TCGA-BH-A0W7-01A-11R-A115-07;TCGA-D8-A27I-01A-11R-A16F-07;TCGA-E2-A14U-01A-11R-A…	ER+	intra_gene	exon-exon_boundary	Start_E14;End_E13;Start_I13;End_I13	DPYSL3	Tumor
chr14	106805329	107095246	27	1.81481	TCGA-A1-A0SD-01A-11R-A115-07;TCGA-A2-A0YI-01A-31R-A10J-07;TCGA-A2-A1FW-01A-11R-A13Q-07;TCGA-A2-A25B-01A-11R-A169-07;TCGA-A7-A26J-01A-11R-A169-07;TCGA-A7-A426-01A-22R-A24H-07;TCGA-A8-A08I-01A-11R-A00Z-07;TCGA-AN-A0FW-01A-11R-A034-07;TCGA-AO-A0JA-01A-11R-A056-07;TCGA-AO-A1KO-01A-31R-A13Q-07;TCGA-AR-A1AU-01A-11R-A12P-07;TCGA-AR-A1AW-01A-21R-A12P-07;TCGA-AR-A24V-01A-21R-A169-07;TCGA-AR-A2LN-01A-21R-A…	ER+	inter_gene	exon-exon_boundary	Start_E1;Start_E2;Start_E3;End_E1;End_E2;End_E3;Start_I1;Start_I2;Start_I3;End_I1;End_I2;End_I3	IGHV4-31;IGHV3-33;IGHV4-34;IGHV3-35;IGHV3-38;IGHV4-39;IGHV3-43;LINC00221;IGHV1-45;IGHV1-46;IGHV3-48;IGHV3-49;IGHV5-51;IGHV3-53;IGHV1-58;IGHV4-59;IGHV4-61	Tumor
chr19	47111794	47112180	20	1.3	TCGA-A1-A0SD-01A-11R-A115-07;TCGA-A2-A1FW-01A-11R-A13Q-07;TCGA-A2-A1G4-01A-11R-A13Q-07;TCGA-A2-A25D-01A-12R-A16F-07;TCGA-A7-A3IZ-01A-11R-A213-07;TCGA-A8-A06O-01A-11R-A00Z-07;TCGA-A8-A07G-01A-11R-A034-07;TCGA-A8-A08J-01A-11R-A00Z-07;TCGA-AC-A2BM-01A-11R-A21T-07;TCGA-AO-A0JA-01A-11R-A056-07;TCGA-AR-A0U2-01A-11R-A109-07;TCGA-AR-A1AO-01A-11R-A12P-07;TCGA-BH-A0AU-01A-11R-A12P-07;TCGA-BH-A0BR-01A-21R-A…	ER+	intra_gene	exon-exon_boundary	Start_E5;End_E4;Start_I5;End_I5	CALM3	Tumor
chr17	49239106	49239273	3	2.66667	TCGA-A1-A0SD-01A-11R-A115-07;TCGA-A2-A25B-01A-11R-A169-07;TCGA-AN-A0FW-01A-11R-A034-07	ER+	intra_gene	within_exon	E5;E6	NME1	Tumor
chr16	30735863	30735980	3	2.33333	TCGA-A1-A0SD-01A-11R-A115-07;TCGA-A8-A06O-01A-11R-A00Z-07;TCGA-A8-A091-01A-11R-A00Z-07	ER+	intra_gene	within_exon	E25	SRCAP	Tumor
chr10	76790006	76790079	11	1.45455	TCGA-A1-A0SD-01A-11R-A115-07;TCGA-AC-A3HN-01A-11R-A213-07;TCGA-AN-A0FW-01A-11R-A034-07;TCGA-AN-A0XT-01A-11R-A109-07;TCGA-AO-A0JG-01A-31R-A084-07;TCGA-AR-A0TZ-01A-12R-A084-07;TCGA-BH-A0HO-01A-11R-A034-07;TCGA-C8-A12O-01A-11R-A115-07;TCGA-D8-A1X6-01A-11R-A14M-07;TCGA-E2-A15G-01A-11R-A12D-07;TCGA-EW-A1OY-01A-11R-A144-07	ER+	intra_gene	within_exon	E18	KAT6B	Tumor
chr14	106745832	107113951	4	8.75	TCGA-A1-A0SD-01A-11R-A115-07;TCGA-AN-A0XS-01A-22R-A109-07;TCGA-BH-A0E9-01B-11R-A115-07;TCGA-E2-A2P6-01A-11R-A19W-07	ER+	inter_gene	exon-exon_boundary	Start_E1;Start_E2;Start_E3;End_E1;End_E2;End_E3;Start_I1;Start_I2;Start_I3;End_I1;End_I2;End_I3	IGHV2-26;IGHV4-28;IGHV3-30;IGHV4-31;IGHV3-33;IGHV4-34;IGHV3-35;IGHV3-38;IGHV4-39;IGHV3-43;LINC00221;IGHV1-45;IGHV1-46;IGHV3-48;IGHV3-49;IGHV5-51;IGHV3-53;IGHV1-58;IGHV4-59;IGHV4-61;IGHV3-64	Tumor
chr3	51979579	51979660	3	2.66667	TCGA-A1-A0SD-01A-11R-A115-07;TCGA-D8-A27V-01A-12R-A17B-07;TCGA-E2-A1B4-01A-11R-A12P-07	ER+	intra_gene	exon-exon_boundary	End_E7;Start_I8;E7	PARP3	Tumor
chr2	189859771	189859825	166	2.03614	TCGA-A1-A0SE-01A-11R-A084-07;TCGA-A1-A0SF-01A-11R-A144-07;TCGA-A1-A0SG-01A-11R-A144-07;TCGA-A1-A0SH-01A-11R-A084-07;TCGA-A1-A0SI-01A-11R-A144-07;TCGA-A1-A0SJ-01A-11R-A084-07;TCGA-A2-A0EM-01A-11R-A034-07;TCGA-A2-A0EO-01A-11R-A034-07;TCGA-A2-A0EV-01A-11R-A034-07;TCGA-A2-A0EW-01A-21R-A115-07;TCGA-A2-A0EX-01A-21R-A034-07;TCGA-A2-A0T4-01A-31R-A084-07;TCGA-A2-A0T6-01A-11R-A084-07;TCGA-A2-A0T7-01A-21R-A…	ER+	inter_gene	exon-exon_boundary	Start_E21;End_E21;Start_I1;End_I21;E21	COL3A1;MIR3606	Tumor
chr17	34052646	34052722	196	1.64796	TCGA-A1-A0SE-01A-11R-A084-07;TCGA-A1-A0SF-01A-11R-A144-07;TCGA-A1-A0SG-01A-11R-A144-07;TCGA-A1-A0SH-01A-11R-A084-07;TCGA-A1-A0SI-01A-11R-A144-07;TCGA-A2-A04V-01A-21R-A034-07;TCGA-A2-A04Y-01A-21R-A034-07;TCGA-A2-A0CL-01A-11R-A115-07;TCGA-A2-A0CQ-01A-21R-A034-07;TCGA-A2-A0CT-01A-31R-A056-07;TCGA-A2-A0CU-01A-12R-A034-07;TCGA-A2-A0CW-01A-21R-A115-07;TCGA-A2-A0EM-01A-11R-A034-07;TCGA-A2-A0EN-01A-13R-A…	ER+	intra_gene	within_exon	E22;E21	AP2B1	Tumor
chr17	48267039	48267273	106	1.49057	TCGA-A1-A0SE-01A-11R-A084-07;TCGA-A1-A0SF-01A-11R-A144-07;TCGA-A1-A0SG-01A-11R-A144-07;TCGA-A1-A0SH-01A-11R-A084-07;TCGA-A1-A0SI-01A-11R-A144-07;TCGA-A2-A04V-01A-21R-A034-07;TCGA-A2-A0CO-01A-13R-A22K-07;TCGA-A2-A0CU-01A-12R-A034-07;TCGA-A2-A0EV-01A-11R-A034-07;TCGA-A2-A0EX-01A-21R-A034-07;TCGA-A2-A0T6-01A-11R-A084-07;TCGA-A2-A0YD-01A-11R-A109-07;TCGA-A2-A0YK-01A-22R-A109-07;TCGA-A2-A0YL-01A-21R-A…	ER+	intra_gene	exon-exon_boundary	Start_E38;Start_E37;End_E37;End_E38;Start_I37;Start_I38;End_I37;End_I36	COL1A1	Tumor
chr17	42284821	42284896	185	1.47027	TCGA-A1-A0SE-01A-11R-A084-07;TCGA-A1-A0SF-01A-11R-A144-07;TCGA-A1-A0SG-01A-11R-A144-07;TCGA-A1-A0SH-01A-11R-A084-07;TCGA-A1-A0SJ-01A-11R-A084-07;TCGA-A1-A0SQ-01A-21R-A144-07;TCGA-A2-A04N-01A-11R-A115-07;TCGA-A2-A04R-01A-41R-A109-07;TCGA-A2-A04V-01A-21R-A034-07;TCGA-A2-A04Y-01A-21R-A034-07;TCGA-A2-A0CK-01A-11R-A22K-07;TCGA-A2-A0CQ-01A-21R-A034-07;TCGA-A2-A0CR-01A-11R-A22K-07;TCGA-A2-A0CU-01A-12R-A…	ER+	intra_gene	exon-exon_boundary	End_E19;End_E20;Start_I19;E19;E20	UBTF	Tumor
chr6	31601374	31601424	200	1.555	TCGA-A1-A0SE-01A-11R-A084-07;TCGA-A1-A0SF-01A-11R-A144-07;TCGA-A1-A0SG-01A-11R-A144-07;TCGA-A1-A0SQ-01A-21R-A144-07;TCGA-A2-A0CK-01A-11R-A22K-07;TCGA-A2-A0CL-01A-11R-A115-07;TCGA-A2-A0CO-01A-13R-A22K-07;TCGA-A2-A0CW-01A-21R-A115-07;TCGA-A2-A0CY-01A-12R-A034-07;TCGA-A2-A0CZ-01A-11R-A034-07;TCGA-A2-A0EM-01A-11R-A034-07;TCGA-A2-A0EN-01A-13R-A084-07;TCGA-A2-A0EP-01A-52R-A22U-07;TCGA-A2-A0ER-01A-21R-A…	ER+	intra_gene	exon-exon_boundary	End_E17;Start_I17;E17	PRRC2A	Tumor-Specific
chr18	45394693	45394744	160	1.64375	TCGA-A1-A0SE-01A-11R-A084-07;TCGA-A1-A0SF-01A-11R-A144-07;TCGA-A1-A0SG-01A-11R-A144-07;TCGA-A2-A04Y-01A-21R-A034-07;TCGA-A2-A0CO-01A-13R-A22K-07;TCGA-A2-A0CT-01A-31R-A056-07;TCGA-A2-A0CU-01A-12R-A034-07;TCGA-A2-A0D3-01A-11R-A115-07;TCGA-A2-A0EM-01A-11R-A034-07;TCGA-A2-A0EO-01A-11R-A034-07;TCGA-A2-A0EP-01A-52R-A22U-07;TCGA-A2-A0ET-01A-31R-A034-07;TCGA-A2-A0EU-01A-22R-A056-07;TCGA-A2-A0EX-01A-21R-A…	ER+	intra_gene	exon-exon_boundary	End_E5;End_E4;Start_I4;E5;E4	SMAD2	Tumor-Specific
chr17	48268212	48268266	83	1.56627	TCGA-A1-A0SE-01A-11R-A084-07;TCGA-A1-A0SF-01A-11R-A144-07;TCGA-A1-A0SH-01A-11R-A084-07;TCGA-A1-A0SI-01A-11R-A144-07;TCGA-A2-A04V-01A-21R-A034-07;TCGA-A2-A0CO-01A-13R-A22K-07;TCGA-A2-A0CY-01A-12R-A034-07;TCGA-A2-A0CZ-01A-11R-A034-07;TCGA-A2-A0EM-01A-11R-A034-07;TCGA-A2-A0EP-01A-52R-A22U-07;TCGA-A2-A0EV-01A-11R-A034-07;TCGA-A2-A0EW-01A-21R-A115-07;TCGA-A2-A0EX-01A-21R-A034-07;TCGA-A2-A0T6-01A-11R-A…	ER+	intra_gene	within_exon	E33	COL1A1	Tumor
chr3	4402900	4402992	145	1.4069	TCGA-A1-A0SE-01A-11R-A084-07;TCGA-A1-A0SF-01A-11R-A144-07;TCGA-A1-A0SH-01A-11R-A084-07;TCGA-A1-A0SI-01A-11R-A144-07;TCGA-A2-A04Y-01A-21R-A034-07;TCGA-A2-A0CK-01A-11R-A22K-07;TCGA-A2-A0CL-01A-11R-A115-07;TCGA-A2-A0CQ-01A-21R-A034-07;TCGA-A2-A0CR-01A-11R-A22K-07;TCGA-A2-A0CT-01A-31R-A056-07;TCGA-A2-A0EM-01A-11R-A034-07;TCGA-A2-A0EN-01A-13R-A084-07;TCGA-A2-A0EP-01A-52R-A22U-07;TCGA-A2-A0ER-01A-21R-A…	ER+	intra_gene	within_exon	E8;E9	SUMF1	Tumor-Specific
chr17	48264852	48265334	85	1.29412	TCGA-A1-A0SE-01A-11R-A084-07;TCGA-A1-A0SF-01A-11R-A144-07;TCGA-A1-A0SH-01A-11R-A084-07;TCGA-A1-A0SI-01A-11R-A144-07;TCGA-A2-A0EO-01A-11R-A034-07;TCGA-A2-A0EP-01A-52R-A22U-07;TCGA-A2-A0EU-01A-22R-A056-07;TCGA-A2-A0EX-01A-21R-A034-07;TCGA-A2-A0T4-01A-31R-A084-07;TCGA-A2-A0T6-01A-11R-A084-07;TCGA-A2-A25B-01A-11R-A169-07;TCGA-A2-A25C-01A-11R-A169-07;TCGA-A2-A3KD-01A-12R-A213-07;TCGA-A7-A0CG-01A-12R-A…	ER+	intra_gene	exon-exon_boundary	Start_E45;Start_E46;End_E45;End_E46;Start_I45;Start_I46;End_I44;End_I45	COL1A1	Tumor
chr1	16893673	148317990	122	1.29508	TCGA-A1-A0SE-01A-11R-A084-07;TCGA-A1-A0SF-01A-11R-A144-07;TCGA-A1-A0SH-01A-11R-A084-07;TCGA-A1-A0SJ-01A-11R-A084-07;TCGA-A2-A04N-01A-11R-A115-07;TCGA-A2-A0CU-01A-12R-A034-07;TCGA-A2-A0CY-01A-12R-A034-07;TCGA-A2-A0CZ-01A-11R-A034-07;TCGA-A2-A0D4-01A-11R-A00Z-07;TCGA-A2-A0EM-01A-11R-A034-07;TCGA-A2-A0EN-01A-13R-A084-07;TCGA-A2-A0EP-01A-52R-A22U-07;TCGA-A2-A0SW-01A-11R-A084-07;TCGA-A2-A0YJ-01A-11R-A…	ER+	inter_gene	exon-exon_boundary	Start_E15;Start_E16;Start_E17;Start_E18;Start_E19;Start_E20;Start_E21;Start_E22;Start_E23;Start_E24;Start_E25;Start_E3;Start_E4;Start_E5;Start_E6;Start_E7;Start_E8;Start_E9;Start_E10;Start_E11;Start_E12;Start_E13;Start_E14;Start_E1;Start_E2;Start_E26;Start_E27;Start_E28;Start_E29;Start_E30;Start_E31;Start_E32;Start_E33;Start_E34;Start_E35;Start_E36;Start_E37;Start_E99;Start_E100;Start_E101;Start_…	NBPF1;CROCCP2;MST1P2;MIR3675;ESPNP;MST1P9;CROCC;ATP13A2;MFAP2;SDHB;PADI2;PADI1;PADI3;PADI4;PADI6;RCC2;ARHGEF10L;ACTL8;IGSF21;KLHDC7A;PAX7;TAS1R2;ALDH4A1;MIR4695;IFFO2;UBR4;KIAA0090;MRTO4;AKR7L;AKR7A3;LOC100506730;PQLC2;AKR7A2;CAPZB;C1orf151-NBL1;MINOS1;NBL1;HTR6;TMCO4;RNF186;OTUD3;PLA2G2E;PLA2G2A;PLA2G5;PLA2G2D;PLA2G2F;PLA2G2C;UBXN10;VWA5B1;LOC339505;CAMK2N1;MUL1;FAM43B;CDA;PINK1;DDOST;KIF17;SH2D…	Tumor
chr12	50156706	50156804	211	2.32227	TCGA-A1-A0SE-01A-11R-A084-07;TCGA-A1-A0SF-01A-11R-A144-07;TCGA-A1-A0SH-01A-11R-A084-07;TCGA-A1-A0SJ-01A-11R-A084-07;TCGA-A2-A04R-01A-41R-A109-07;TCGA-A2-A0CK-01A-11R-A22K-07;TCGA-A2-A0CQ-01A-21R-A034-07;TCGA-A2-A0CU-01A-12R-A034-07;TCGA-A2-A0D4-01A-11R-A00Z-07;TCGA-A2-A0EM-01A-11R-A034-07;TCGA-A2-A0EN-01A-13R-A084-07;TCGA-A2-A0EO-01A-11R-A034-07;TCGA-A2-A0ER-01A-21R-A034-07;TCGA-A2-A0ES-01A-11R-A…	ER+	intra_gene	within_exon	E10	TMBIM6	Tumor-Specific
chr5	151054172	151055762	134	1.47015	TCGA-A1-A0SE-01A-11R-A084-07;TCGA-A1-A0SF-01A-11R-A144-07;TCGA-A1-A0SH-01A-11R-A084-07;TCGA-A1-A0SJ-01A-11R-A084-07;TCGA-A2-A0CO-01A-13R-A22K-07;TCGA-A2-A0CR-01A-11R-A22K-07;TCGA-A2-A0CZ-01A-11R-A034-07;TCGA-A2-A0EM-01A-11R-A034-07;TCGA-A2-A0EN-01A-13R-A084-07;TCGA-A2-A0EW-01A-21R-A115-07;TCGA-A2-A0EX-01A-21R-A034-07;TCGA-A2-A0SV-01A-11R-A084-07;TCGA-A2-A0SW-01A-11R-A084-07;TCGA-A2-A1FX-01A-11R-A…	ER+	intra_gene	exon-exon_boundary	Start_E2;Start_E3;End_E2;End_E3;Start_I2;Start_I3;End_I1;End_I2	SPARC	Tumor
chr22	36690152	36690278	104	1.33654	TCGA-A1-A0SE-01A-11R-A084-07;TCGA-A1-A0SF-01A-11R-A144-07;TCGA-A1-A0SH-01A-11R-A084-07;TCGA-A1-A0SQ-01A-21R-A144-07;TCGA-A2-A04N-01A-11R-A115-07;TCGA-A2-A0CL-01A-11R-A115-07;TCGA-A2-A0CP-01A-11R-A034-07;TCGA-A2-A0CV-01A-31R-A115-07;TCGA-A2-A0CZ-01A-11R-A034-07;TCGA-A2-A0EM-01A-11R-A034-07;TCGA-A2-A0EN-01A-13R-A084-07;TCGA-A2-A0ER-01A-21R-A034-07;TCGA-A2-A0EU-01A-22R-A056-07;TCGA-A2-A0EX-01A-21R-A…	ER+	intra_gene	exon-exon_boundary	End_E28;Start_I28;E28	MYH9	Tumor
chr14	106725608	107122406	70	1.82857	TCGA-A1-A0SE-01A-11R-A084-07;TCGA-A1-A0SF-01A-11R-A144-07;TCGA-A1-A0SH-01A-11R-A084-07;TCGA-A2-A0CL-01A-11R-A115-07;TCGA-A2-A0CP-01A-11R-A034-07;TCGA-A2-A0CV-01A-31R-A115-07;TCGA-A2-A0EV-01A-11R-A034-07;TCGA-A2-A0EW-01A-21R-A115-07;TCGA-A2-A0SW-01A-11R-A084-07;TCGA-A2-A0YI-01A-31R-A10J-07;TCGA-A2-A25A-01A-12R-A16F-07;TCGA-A2-A25F-01A-11R-A169-07;TCGA-A2-A3Y0-01A-11R-A239-07;TCGA-A7-A0CG-01A-12R-A…	ER+	inter_gene	exon-exon_boundary	Start_E1;Start_E2;Start_E3;End_E1;End_E2;End_E3;Start_I1;Start_I2;Start_I3;End_I1;End_I2;End_I3	IGHV1-24;IGHV3-23;LINC00226;IGHV2-26;IGHV4-28;IGHV3-30;IGHV4-31;IGHV3-33;IGHV4-34;IGHV3-35;IGHV3-38;IGHV4-39;IGHV3-43;LINC00221;IGHV1-45;IGHV1-46;IGHV3-48;IGHV3-49;IGHV5-51;IGHV3-53;IGHV1-58;IGHV4-59;IGHV4-61;IGHV3-64;IGHV3-66	Tumor
chr19	1258615	1258673	50	1.32	TCGA-A1-A0SE-01A-11R-A084-07;TCGA-A1-A0SF-01A-11R-A144-07;TCGA-A1-A0SI-01A-11R-A144-07;TCGA-A1-A0SQ-01A-21R-A144-07;TCGA-A2-A04Y-01A-21R-A034-07;TCGA-A2-A0ET-01A-31R-A034-07;TCGA-A2-A0EV-01A-11R-A034-07;TCGA-A2-A0YL-01A-21R-A109-07;TCGA-A2-A3Y0-01A-11R-A239-07;TCGA-A7-A0DC-01A-11R-A00Z-07;TCGA-A8-A07S-01A-11R-A034-07;TCGA-A8-A082-01A-11R-A00Z-07;TCGA-A8-A08Z-01A-21R-A00Z-07;TCGA-A8-A09C-01A-11R-A…	ER+	intra_gene	within_exon	E8	MIDN	Tumor
chr3	33905580	33906834	161	1.65217	TCGA-A1-A0SE-01A-11R-A084-07;TCGA-A1-A0SF-01A-11R-A144-07;TCGA-A1-A0SI-01A-11R-A144-07;TCGA-A2-A04N-01A-11R-A115-07;TCGA-A2-A0CS-01A-11R-A115-07;TCGA-A2-A0EO-01A-11R-A034-07;TCGA-A2-A0ET-01A-31R-A034-07;TCGA-A2-A0EW-01A-21R-A115-07;TCGA-A2-A0SW-01A-11R-A084-07;TCGA-A2-A0T3-01A-21R-A115-07;TCGA-A2-A0T5-01A-21R-A084-07;TCGA-A2-A0YT-01A-11R-A109-07;TCGA-A2-A1FX-01A-11R-A13Q-07;TCGA-A2-A1G4-01A-11R-A…	ER+	intra_gene	exon-exon_boundary	Start_E17;Start_E11;End_E16;End_E10;Start_I11;End_I11	PDCD6IP	Tumor-Specific
chr5	149781371	149781427	138	1.47826	TCGA-A1-A0SE-01A-11R-A084-07;TCGA-A1-A0SF-01A-11R-A144-07;TCGA-A1-A0SI-01A-11R-A144-07;TCGA-A2-A04V-01A-21R-A034-07;TCGA-A2-A04Y-01A-21R-A034-07;TCGA-A2-A0CL-01A-11R-A115-07;TCGA-A2-A0CO-01A-13R-A22K-07;TCGA-A2-A0CQ-01A-21R-A034-07;TCGA-A2-A0CU-01A-12R-A034-07;TCGA-A2-A0CV-01A-31R-A115-07;TCGA-A2-A0D3-01A-11R-A115-07;TCGA-A2-A0EP-01A-52R-A22U-07;TCGA-A2-A0ER-01A-21R-A034-07;TCGA-A2-A0ES-01A-11R-A…	ER+	intra_gene	within_exon	E6;E9;E8	CD74	Tumor
chr4	57229	90605587	101	1.62376	TCGA-A1-A0SE-01A-11R-A084-07;TCGA-A1-A0SF-01A-11R-A144-07;TCGA-A1-A0SI-01A-11R-A144-07;TCGA-A2-A0CK-01A-11R-A22K-07;TCGA-A2-A0CL-01A-11R-A115-07;TCGA-A2-A0CO-01A-13R-A22K-07;TCGA-A2-A0CS-01A-11R-A115-07;TCGA-A2-A0CW-01A-21R-A115-07;TCGA-A2-A0D4-01A-11R-A00Z-07;TCGA-A2-A0EP-01A-52R-A22U-07;TCGA-A2-A0ER-01A-21R-A034-07;TCGA-A2-A0EW-01A-21R-A115-07;TCGA-A2-A0EX-01A-21R-A034-07;TCGA-A2-A0YF-01A-21R-A…	ER+	inter_gene	exon-exon_boundary	Start_E2;Start_E3;Start_E4;Start_E5;Start_E6;Start_E1;Start_E7;Start_E8;Start_E9;Start_E10;Start_E11;Start_E12;Start_E13;Start_E14;Start_E15;Start_E16;Start_E17;Start_E18;Start_E19;Start_E20;Start_E21;Start_E22;Start_E25;Start_E26;Start_E27;Start_E28;Start_E23;Start_E24;Start_E29;Start_E30;Start_E31;Start_E32;Start_E33;Start_E34;Start_E35;Start_E36;Start_E37;Start_E38;Start_E39;Start_E40;Start_E4…	ZNF595;ZNF718;ZNF876P;ZNF732;ZNF141;ABCA11P;ZNF721;PIGG;PDE6B;MYL5;ATP5I;MFSD7;PCGF3;CPLX1;LOC100129917;GAK;TMEM175;DGKQ;IDUA;SLC26A1;FGFRL1;RNF212;TMED11P;SPON2;LOC100130872;CTBP1;C4orf42;MAEA;KIAA1530;CRIPAK;FAM53A;SLBP;TMEM129;TACC3;FGFR3;LETM1;WHSC1;SCARNA22;MIR943;WHSC2;C4orf48;NAT8L;POLN;HAUS3;MIR4800;MXD4;ZFYVE28;LOC402160;RNF4;FAM193A;TNIP2;SH3BP2;ADD1;MFSD10;NOP14-AS1;NOP14;GRK4;HTT;HTT-…	Tumor
chr6	32632574	32726908	67	1.38806	TCGA-A1-A0SE-01A-11R-A084-07;TCGA-A1-A0SF-01A-11R-A144-07;TCGA-A1-A0SI-01A-11R-A144-07;TCGA-A2-A0CK-01A-11R-A22K-07;TCGA-A2-A0EN-01A-13R-A084-07;TCGA-A2-A0EX-01A-21R-A034-07;TCGA-A2-A0T5-01A-21R-A084-07;TCGA-A2-A0T7-01A-21R-A084-07;TCGA-A2-A0YD-01A-11R-A109-07;TCGA-A2-A0YF-01A-21R-A109-07;TCGA-A2-A0YH-01A-11R-A109-07;TCGA-A2-A0YK-01A-22R-A109-07;TCGA-A2-A0YL-01A-21R-A109-07;TCGA-A2-A25A-01A-12R-A…	ER+	inter_gene	exon-exon_boundary	Start_E1;Start_E2;Start_E3;Start_E4;Start_E5;End_E1;End_E2;End_E3;End_E4;End_E5;Start_I1;Start_I2;Start_I3;Start_I4;Start_I5;End_I1;End_I2;End_I3;End_I4;End_I5	HLA-DQB1;HLA-DQA2;HLA-DQB2	Tumor
chr17	42153511	42153590	214	1.65421	TCGA-A1-A0SE-01A-11R-A084-07;TCGA-A1-A0SF-01A-11R-A144-07;TCGA-A1-A0SJ-01A-11R-A084-07;TCGA-A1-A0SQ-01A-21R-A144-07;TCGA-A2-A04V-01A-21R-A034-07;TCGA-A2-A04Y-01A-21R-A034-07;TCGA-A2-A0CK-01A-11R-A22K-07;TCGA-A2-A0CL-01A-11R-A115-07;TCGA-A2-A0CO-01A-13R-A22K-07;TCGA-A2-A0CQ-01A-21R-A034-07;TCGA-A2-A0CS-01A-11R-A115-07;TCGA-A2-A0CT-01A-31R-A056-07;TCGA-A2-A0CU-01A-12R-A034-07;TCGA-A2-A0CV-01A-31R-A…	ER+	intra_gene	within_exon	E6;E7	G6PC3	Tumor
chr19	47113019	47113132	143	1.34965	TCGA-A1-A0SE-01A-11R-A084-07;TCGA-A1-A0SF-01A-11R-A144-07;TCGA-A1-A0SJ-01A-11R-A084-07;TCGA-A2-A04V-01A-21R-A034-07;TCGA-A2-A0CL-01A-11R-A115-07;TCGA-A2-A0CQ-01A-21R-A034-07;TCGA-A2-A0CT-01A-31R-A056-07;TCGA-A2-A0D3-01A-11R-A115-07;TCGA-A2-A0D4-01A-11R-A00Z-07;TCGA-A2-A0EV-01A-11R-A034-07;TCGA-A2-A0EX-01A-21R-A034-07;TCGA-A2-A0SW-01A-11R-A084-07;TCGA-A2-A0T5-01A-21R-A084-07;TCGA-A2-A0T6-01A-11R-A…	ER+	intra_gene	within_exon	E6	CALM3	Tumor
chr22	29184345	29184454	95	1.45263	TCGA-A1-A0SE-01A-11R-A084-07;TCGA-A1-A0SF-01A-11R-A144-07;TCGA-A1-A0SQ-01A-21R-A144-07;TCGA-A2-A04R-01A-41R-A109-07;TCGA-A2-A0CP-01A-11R-A034-07;TCGA-A2-A0D3-01A-11R-A115-07;TCGA-A2-A0EO-01A-11R-A034-07;TCGA-A2-A0ER-01A-21R-A034-07;TCGA-A2-A0EV-01A-11R-A034-07;TCGA-A2-A0EW-01A-21R-A115-07;TCGA-A2-A0SV-01A-11R-A084-07;TCGA-A2-A0T7-01A-21R-A084-07;TCGA-A2-A0YD-01A-11R-A109-07;TCGA-A2-A0YI-01A-31R-A…	ER+	intra_gene	within_exon	E5	CCDC117	Tumor-Specific
chr11	1778571	1778691	125	2.416	TCGA-A1-A0SE-01A-11R-A084-07;TCGA-A1-A0SF-01A-11R-A144-07;TCGA-A2-A04N-01A-11R-A115-07;TCGA-A2-A04Y-01A-21R-A034-07;TCGA-A2-A0CO-01A-13R-A22K-07;TCGA-A2-A0EM-01A-11R-A034-07;TCGA-A2-A0ET-01A-31R-A034-07;TCGA-A2-A0EU-01A-22R-A056-07;TCGA-A2-A0EV-01A-11R-A034-07;TCGA-A2-A0EW-01A-21R-A115-07;TCGA-A2-A0EX-01A-21R-A034-07;TCGA-A2-A0YH-01A-11R-A109-07;TCGA-A2-A0YJ-01A-11R-A109-07;TCGA-A2-A0YT-01A-11R-A…	ER+	intra_gene	within_exon	E5	CTSD	Tumor
chr11	67257897	67258350	73	1.27397	TCGA-A1-A0SE-01A-11R-A084-07;TCGA-A1-A0SF-01A-11R-A144-07;TCGA-A2-A04R-01A-41R-A109-07;TCGA-A2-A04Y-01A-21R-A034-07;TCGA-A2-A0EX-01A-21R-A034-07;TCGA-A2-A0T3-01A-21R-A115-07;TCGA-A2-A0YC-01A-11R-A109-07;TCGA-A2-A0YH-01A-11R-A109-07;TCGA-A2-A1FW-01A-11R-A13Q-07;TCGA-A2-A1G4-01A-11R-A13Q-07;TCGA-A2-A25C-01A-11R-A169-07;TCGA-A2-A3KD-01A-12R-A213-07;TCGA-A7-A0DB-01A-11R-A00Z-07;TCGA-A7-A3J0-01A-11R-A…	ER+	intra_gene	exon-exon_boundary	Start_E6;End_E5;Start_I6;End_I6	AIP	Tumor
chr6	29857483	29896105	59	1.84746	TCGA-A1-A0SE-01A-11R-A084-07;TCGA-A1-A0SF-01A-11R-A144-07;TCGA-A2-A04Y-01A-21R-A034-07;TCGA-A2-A0CR-01A-11R-A22K-07;TCGA-A2-A0ET-01A-31R-A034-07;TCGA-A2-A0EV-01A-11R-A034-07;TCGA-A2-A0SU-01A-11R-A084-07;TCGA-A2-A3XW-01A-11R-A239-07;TCGA-A2-A3Y0-01A-11R-A239-07;TCGA-A7-A0DB-01A-11R-A00Z-07;TCGA-A7-A13F-01A-11R-A12P-07;TCGA-A7-A3RF-01A-11R-A22K-07;TCGA-A7-A425-01A-11R-A24H-07;TCGA-A7-A426-01A-22R-A…	ER+	inter_gene	exon-exon_boundary	Start_E5;Start_E6;Start_E7;Start_E1;End_E5;End_E6;End_E7;End_E1;Start_I6;Start_I7;Start_I1;End_I5;End_I6;End_I7;End_I1	HLA-H;HCG4B;HLA-A	Tumor
chr5	22740530	176759025	44	1.38636	TCGA-A1-A0SE-01A-11R-A084-07;TCGA-A1-A0SF-01A-11R-A144-07;TCGA-A2-A0CK-01A-11R-A22K-07;TCGA-A2-A0EN-01A-13R-A084-07;TCGA-A2-A0SV-01A-11R-A084-07;TCGA-A2-A0T5-01A-21R-A084-07;TCGA-A2-A3KC-01A-11R-A213-07;TCGA-A2-A3KD-01A-12R-A213-07;TCGA-A8-A07E-01A-11R-A034-07;TCGA-A8-A093-01A-11R-A00Z-07;TCGA-A8-A096-01A-11R-A00Z-07;TCGA-A8-A09Z-01A-11R-A00Z-07;TCGA-AC-A2BM-01A-11R-A21T-07;TCGA-AC-A3HN-01A-11R-A…	ER+	inter_gene	exon-exon_boundary	Start_E1;Start_E2;Start_E3;Start_E4;Start_E5;Start_E6;Start_E7;Start_E8;Start_E9;Start_E10;Start_E11;Start_E12;Start_E33;Start_E34;Start_E35;Start_E28;Start_E29;Start_E30;Start_E31;Start_E32;Start_E23;Start_E24;Start_E25;Start_E26;Start_E27;Start_E20;Start_E21;Start_E22;Start_E16;Start_E17;Start_E18;Start_E19;Start_E13;Start_E14;Start_E15;Start_E36;Start_E37;Start_E38;Start_E39;Start_E40;Start_E4…	CDH12;PRDM9;CDH10;LOC340107;CDH9;LOC643401;LOC729862;CDH6;DROSHA;C5orf22;PDZD2;MIR4279;GOLPH3;MTMR12;ZFR;SUB1;NPR3;LOC340113;TARS;ADAMTS12;RXFP3;SLC45A2;AMACR;C1QTNF3-AMACR;C1QTNF3;RAI14;TTC23L;RAD1;BRIX1;DNAJC21;AGXT2;PRLR;SPEF2;IL7R;CAPSL;UGT3A1;UGT3A2;LMBRD2;SKP2;MIR580;NADKD1;RANBP3L;SLC1A3;NIPBL;LOC646719;C5orf42;NUP155;WDR70;GDNF;EGFLAM;EGFLAM-AS4;LIFR;MIR3650;OSMR;RICTOR;FYB;C9;DAB2;PTGER4…	Tumor
chr7	99566031	99569470	74	1.48649	TCGA-A1-A0SE-01A-11R-A084-07;TCGA-A1-A0SF-01A-11R-A144-07;TCGA-A2-A0CQ-01A-21R-A034-07;TCGA-A2-A0CU-01A-12R-A034-07;TCGA-A2-A0CZ-01A-11R-A034-07;TCGA-A2-A0EN-01A-13R-A084-07;TCGA-A2-A0EO-01A-11R-A034-07;TCGA-A2-A0ES-01A-11R-A115-07;TCGA-A2-A0EW-01A-21R-A115-07;TCGA-A2-A0EX-01A-21R-A034-07;TCGA-A2-A0T3-01A-21R-A115-07;TCGA-A2-A0YC-01A-11R-A109-07;TCGA-A2-A1G4-01A-11R-A13Q-07;TCGA-A2-A3KC-01A-11R-A…	ER+	intra_gene	exon-exon_boundary	Start_E3;End_E2;Start_I2;End_I2	AZGP1	Tumor
chr5	179203124	179203194	68	1.30882	TCGA-A1-A0SE-01A-11R-A084-07;TCGA-A1-A0SF-01A-11R-A144-07;TCGA-A2-A0CU-01A-12R-A034-07;TCGA-A2-A0EN-01A-13R-A084-07;TCGA-A2-A0EW-01A-21R-A115-07;TCGA-A2-A0YI-01A-31R-A10J-07;TCGA-A2-A25F-01A-11R-A169-07;TCGA-A7-A0CD-01A-11R-A00Z-07;TCGA-A7-A13G-01A-11R-A13Q-07;TCGA-A7-A26E-01A-11R-A169-07;TCGA-A7-A26J-01A-11R-A169-07;TCGA-A7-A3J1-01A-11R-A213-07;TCGA-A8-A06N-01A-11R-A00Z-07;TCGA-A8-A06Z-01A-11R-A…	ER+	intra_gene	within_exon	E5	MAML1	Tumor-Specific
chr2	189868457	189868777	205	1.99512	TCGA-A1-A0SE-01A-11R-A084-07;TCGA-A1-A0SG-01A-11R-A144-07;TCGA-A1-A0SH-01A-11R-A084-07;TCGA-A1-A0SI-01A-11R-A144-07;TCGA-A1-A0SJ-01A-11R-A084-07;TCGA-A2-A04V-01A-21R-A034-07;TCGA-A2-A0CK-01A-11R-A22K-07;TCGA-A2-A0CO-01A-13R-A22K-07;TCGA-A2-A0CP-01A-11R-A034-07;TCGA-A2-A0CS-01A-11R-A115-07;TCGA-A2-A0CZ-01A-11R-A034-07;TCGA-A2-A0D3-01A-11R-A115-07;TCGA-A2-A0EM-01A-11R-A034-07;TCGA-A2-A0EN-01A-13R-A…	ER+	intra_gene	exon-exon_boundary	Start_E38;Start_E39;End_E38;Start_I38;End_I37;End_I38	COL3A1	Tumor-Specific
chr1	19984369	19984440	130	1.56154	TCGA-A1-A0SE-01A-11R-A084-07;TCGA-A1-A0SG-01A-11R-A144-07;TCGA-A1-A0SH-01A-11R-A084-07;TCGA-A1-A0SI-01A-11R-A144-07;TCGA-A2-A04V-01A-21R-A034-07;TCGA-A2-A0CR-01A-11R-A22K-07;TCGA-A2-A0CT-01A-31R-A056-07;TCGA-A2-A0CZ-01A-11R-A034-07;TCGA-A2-A0EN-01A-13R-A084-07;TCGA-A2-A0EO-01A-11R-A034-07;TCGA-A2-A0EP-01A-52R-A22U-07;TCGA-A2-A0ER-01A-21R-A034-07;TCGA-A2-A0EV-01A-11R-A034-07;TCGA-A2-A0EW-01A-21R-A…	ER+	inter_gene	within_exon	E5;E4	C1orf151-NBL1;NBL1	Tumor
chr1	16893673	146038270	135	1.22963	TCGA-A1-A0SE-01A-11R-A084-07;TCGA-A1-A0SG-01A-11R-A144-07;TCGA-A1-A0SH-01A-11R-A084-07;TCGA-A1-A0SJ-01A-11R-A084-07;TCGA-A2-A04Y-01A-21R-A034-07;TCGA-A2-A0CO-01A-13R-A22K-07;TCGA-A2-A0CU-01A-12R-A034-07;TCGA-A2-A0EM-01A-11R-A034-07;TCGA-A2-A0EN-01A-13R-A084-07;TCGA-A2-A0EP-01A-52R-A22U-07;TCGA-A2-A0ES-01A-11R-A115-07;TCGA-A2-A0ET-01A-31R-A034-07;TCGA-A2-A0T6-01A-11R-A084-07;TCGA-A2-A0T7-01A-21R-A…	ER+	inter_gene	exon-exon_boundary	Start_E15;Start_E16;Start_E17;Start_E18;Start_E19;Start_E20;Start_E21;Start_E22;Start_E23;Start_E24;Start_E25;Start_E3;Start_E4;Start_E5;Start_E6;Start_E7;Start_E8;Start_E9;Start_E10;Start_E11;Start_E12;Start_E13;Start_E14;Start_E1;Start_E2;Start_E26;Start_E27;Start_E28;Start_E29;Start_E30;Start_E31;Start_E32;Start_E33;Start_E34;Start_E35;Start_E36;Start_E37;Start_E99;Start_E100;Start_E101;Start_…	NBPF1;CROCCP2;MST1P2;MIR3675;ESPNP;MST1P9;CROCC;ATP13A2;MFAP2;SDHB;PADI2;PADI1;PADI3;PADI4;PADI6;RCC2;ARHGEF10L;ACTL8;IGSF21;KLHDC7A;PAX7;TAS1R2;ALDH4A1;MIR4695;IFFO2;UBR4;KIAA0090;MRTO4;AKR7L;AKR7A3;LOC100506730;PQLC2;AKR7A2;CAPZB;C1orf151-NBL1;MINOS1;NBL1;HTR6;TMCO4;RNF186;OTUD3;PLA2G2E;PLA2G2A;PLA2G5;PLA2G2D;PLA2G2F;PLA2G2C;UBXN10;VWA5B1;LOC339505;CAMK2N1;MUL1;FAM43B;CDA;PINK1;DDOST;KIF17;SH2D…	Tumor
chr9	33264309	33264363	155	1.6	TCGA-A1-A0SE-01A-11R-A084-07;TCGA-A1-A0SG-01A-11R-A144-07;TCGA-A1-A0SH-01A-11R-A084-07;TCGA-A1-A0SJ-01A-11R-A084-07;TCGA-A2-A0CQ-01A-21R-A034-07;TCGA-A2-A0EN-01A-13R-A084-07;TCGA-A2-A0ET-01A-31R-A034-07;TCGA-A2-A0SV-01A-11R-A084-07;TCGA-A2-A0T4-01A-31R-A084-07;TCGA-A2-A0YD-01A-11R-A109-07;TCGA-A2-A0YH-01A-11R-A109-07;TCGA-A2-A0YL-01A-21R-A109-07;TCGA-A2-A1FX-01A-11R-A13Q-07;TCGA-A2-A1FZ-01A-51R-A…	ER+	intra_gene	within_exon	E1	BAG1	Tumor
chr17	48266823	48266886	113	1.42478	TCGA-A1-A0SE-01A-11R-A084-07;TCGA-A1-A0SG-01A-11R-A144-07;TCGA-A1-A0SH-01A-11R-A084-07;TCGA-A2-A04Y-01A-21R-A034-07;TCGA-A2-A0CR-01A-11R-A22K-07;TCGA-A2-A0EO-01A-11R-A034-07;TCGA-A2-A0EW-01A-21R-A115-07;TCGA-A2-A0SW-01A-11R-A084-07;TCGA-A2-A0T6-01A-11R-A084-07;TCGA-A2-A0YH-01A-11R-A109-07;TCGA-A2-A0YL-01A-21R-A109-07;TCGA-A2-A259-01A-11R-A16F-07;TCGA-A2-A25D-01A-12R-A16F-07;TCGA-A2-A3XW-01A-11R-A…	ER+	intra_gene	exon-exon_boundary	Start_E39;End_I38;E39	COL1A1	Tumor
chr7	94054435	94054516	68	1.35294	TCGA-A1-A0SE-01A-11R-A084-07;TCGA-A1-A0SG-01A-11R-A144-07;TCGA-A1-A0SH-01A-11R-A084-07;TCGA-A2-A0CZ-01A-11R-A034-07;TCGA-A2-A0EU-01A-22R-A056-07;TCGA-A2-A0SV-01A-11R-A084-07;TCGA-A7-A0CD-01A-11R-A00Z-07;TCGA-A7-A0DB-01A-11R-A00Z-07;TCGA-A8-A06O-01A-11R-A00Z-07;TCGA-A8-A07E-01A-11R-A034-07;TCGA-A8-A07F-01A-11R-A00Z-07;TCGA-A8-A07G-01A-11R-A034-07;TCGA-A8-A086-01A-11R-A00Z-07;TCGA-A8-A08J-01A-11R-A…	ER+	intra_gene	exon-exon_boundary	Start_E42;End_I42;E42	COL1A2	Tumor
chr17	39919401	39919453	93	1.43011	TCGA-A1-A0SE-01A-11R-A084-07;TCGA-A1-A0SG-01A-11R-A144-07;TCGA-A1-A0SH-01A-11R-A084-07;TCGA-A2-A0EU-01A-22R-A056-07;TCGA-A2-A0EV-01A-11R-A034-07;TCGA-A2-A0SV-01A-11R-A084-07;TCGA-A2-A0T5-01A-21R-A084-07;TCGA-A2-A0YC-01A-11R-A109-07;TCGA-A2-A0YK-01A-22R-A109-07;TCGA-A2-A0YT-01A-11R-A109-07;TCGA-A2-A1FV-01A-11R-A13Q-07;TCGA-A2-A1FZ-01A-51R-A14D-07;TCGA-A2-A3KD-01A-12R-A213-07;TCGA-A2-A3XW-01A-11R-A…	ER+	intra_gene	within_exon	E8	JUP	Tumor
chr7	94060125	94060226	182	1.83516	TCGA-A1-A0SE-01A-11R-A084-07;TCGA-A1-A0SG-01A-11R-A144-07;TCGA-A1-A0SI-01A-11R-A144-07;TCGA-A1-A0SJ-01A-11R-A084-07;TCGA-A2-A04N-01A-11R-A115-07;TCGA-A2-A0CK-01A-11R-A22K-07;TCGA-A2-A0CP-01A-11R-A034-07;TCGA-A2-A0D3-01A-11R-A115-07;TCGA-A2-A0EN-01A-13R-A084-07;TCGA-A2-A0EO-01A-11R-A034-07;TCGA-A2-A0EP-01A-52R-A22U-07;TCGA-A2-A0ER-01A-21R-A034-07;TCGA-A2-A0ES-01A-11R-A115-07;TCGA-A2-A0EU-01A-22R-A…	ER+	intra_gene	within_exon	E52	COL1A2	Tumor
chr7	94055113	94055167	155	1.57419	TCGA-A1-A0SE-01A-11R-A084-07;TCGA-A1-A0SG-01A-11R-A144-07;TCGA-A1-A0SI-01A-11R-A144-07;TCGA-A1-A0SQ-01A-21R-A144-07;TCGA-A2-A04V-01A-21R-A034-07;TCGA-A2-A0CO-01A-13R-A22K-07;TCGA-A2-A0CR-01A-11R-A22K-07;TCGA-A2-A0CT-01A-31R-A056-07;TCGA-A2-A0CZ-01A-11R-A034-07;TCGA-A2-A0EM-01A-11R-A034-07;TCGA-A2-A0EN-01A-13R-A084-07;TCGA-A2-A0EO-01A-11R-A034-07;TCGA-A2-A0EW-01A-21R-A115-07;TCGA-A2-A0EX-01A-21R-A…	ER+	intra_gene	exon-exon_boundary	End_E44;Start_I45;E44	COL1A2	Tumor
chr2	24290587	107493459	91	1.27473	TCGA-A1-A0SE-01A-11R-A084-07;TCGA-A1-A0SG-01A-11R-A144-07;TCGA-A1-A0SJ-01A-11R-A084-07;TCGA-A2-A04V-01A-21R-A034-07;TCGA-A2-A04Y-01A-21R-A034-07;TCGA-A2-A0CK-01A-11R-A22K-07;TCGA-A2-A0CQ-01A-21R-A034-07;TCGA-A2-A0CY-01A-12R-A034-07;TCGA-A2-A0CZ-01A-11R-A034-07;TCGA-A2-A0D3-01A-11R-A115-07;TCGA-A2-A0EO-01A-11R-A034-07;TCGA-A2-A0ER-01A-21R-A034-07;TCGA-A2-A0EX-01A-21R-A034-07;TCGA-A2-A0T3-01A-21R-A…	ER+	inter_gene	exon-exon_boundary	Start_E2;Start_E3;Start_E4;Start_E1;Start_E5;Start_E6;Start_E7;Start_E8;Start_E9;Start_E10;Start_E11;Start_E38;Start_E39;Start_E40;Start_E37;Start_E30;Start_E31;Start_E32;Start_E33;Start_E34;Start_E35;Start_E36;Start_E29;Start_E24;Start_E25;Start_E26;Start_E27;Start_E28;Start_E23;Start_E20;Start_E21;Start_E22;Start_E19;Start_E16;Start_E17;Start_E18;Start_E12;Start_E13;Start_E14;Start_E15;Start_E4…	SF3B14;TP53I3;LOC375190;PFN4;C2orf84;ITSN2;NCOA1;CENPO;PTRHD1;ADCY3;DNAJC27;DNAJC27-AS1;EFR3B;POMC;DNMT3A;MIR1301;DTNB;ASXL2;KIF3C;RAB10;FAM59B;HADHA;HADHB;GPR113;EPT1;CCDC164;OTOF;C2orf70;CIB4;KCNK3;C2orf18;CENPA;DPYSL5;MAPRE3;TMEM214;AGBL5;OST4;EMILIN1;KHK;CGREF1;ABHD1;PREB;TCF23;C2orf53;SLC5A6;C2orf28;CAD;SLC30A3;DNAJC5G;TRIM54;MPV17;UCN;GTF3C2;LOC100505624;EIF2B4;SNX17;PPM1G;ZNF513;FTH1P3;NRB…	Tumor
chr5	149785821	149785875	156	1.8141	TCGA-A1-A0SE-01A-11R-A084-07;TCGA-A1-A0SG-01A-11R-A144-07;TCGA-A1-A0SJ-01A-11R-A084-07;TCGA-A2-A04V-01A-21R-A034-07;TCGA-A2-A04Y-01A-21R-A034-07;TCGA-A2-A0CO-01A-13R-A22K-07;TCGA-A2-A0CT-01A-31R-A056-07;TCGA-A2-A0CU-01A-12R-A034-07;TCGA-A2-A0EM-01A-11R-A034-07;TCGA-A2-A0ES-01A-11R-A115-07;TCGA-A2-A0EW-01A-21R-A115-07;TCGA-A2-A0SU-01A-11R-A084-07;TCGA-A2-A0SV-01A-11R-A084-07;TCGA-A2-A0T4-01A-31R-A…	ER+	intra_gene	exon-exon_boundary	Start_E4;End_E4;Start_I4;End_I3;E4	CD74	Tumor
chr1	167887319	195021489	111	1.57658	TCGA-A1-A0SE-01A-11R-A084-07;TCGA-A1-A0SG-01A-11R-A144-07;TCGA-A1-A0SJ-01A-11R-A084-07;TCGA-A2-A0CQ-01A-21R-A034-07;TCGA-A2-A0CR-01A-11R-A22K-07;TCGA-A2-A0CT-01A-31R-A056-07;TCGA-A2-A0CY-01A-12R-A034-07;TCGA-A2-A0D4-01A-11R-A00Z-07;TCGA-A2-A0EU-01A-22R-A056-07;TCGA-A2-A0EW-01A-21R-A115-07;TCGA-A2-A0YH-01A-11R-A109-07;TCGA-A2-A1FV-01A-11R-A13Q-07;TCGA-A2-A1FW-01A-11R-A13Q-07;TCGA-A2-A1FZ-01A-51R-A…	ER+	inter_gene	exon-exon_boundary	Start_E3;Start_E4;Start_E5;Start_E6;Start_E2;Start_E1;Start_E7;Start_E8;Start_E9;Start_E10;Start_E11;Start_E12;Start_E13;Start_E14;Start_E15;Start_E16;Start_E17;Start_E18;Start_E19;Start_E20;Start_E21;Start_E22;Start_E23;Start_E24;Start_E25;Start_E26;Start_E27;Start_E28;Start_E29;Start_E30;Start_E31;Start_E32;Start_E33;Start_E34;Start_E35;Start_E36;Start_E37;Start_E38;Start_E39;Start_E40;Start_E4…	BRP44;DCAF6;GPR161;TIPRL;SFT2D2;ANKRD36BP1;TBX19;MIR557;LOC100505918;XCL2;XCL1;DPT;MGC4473;ATP1B1;NME7;BLZF1;C1orf114;SLC19A2;F5;SELP;SELL;SELE;C1orf112;METTL18;SCYL3;KIFAP3;METTL11B;MIR3119-2;MIR3119-1;LOC284688;GORAB;PRRX1;C1orf129;FMO3;MIR1295A;FMO6P;FMO2;FMO1;FMO4;TOP1P1;PRRC2C;MYOC;VAMP4;METTL13;DNM3;MIR3120;MIR199A2;MIR214;DNM3OS;C1orf105;PIGC;C1orf9;FASLG;TNFSF18;TNFSF4;LOC100506023;PRDX6;…	Tumor
chr1	154179754	154179823	180	1.75556	TCGA-A1-A0SE-01A-11R-A084-07;TCGA-A1-A0SG-01A-11R-A144-07;TCGA-A2-A04R-01A-41R-A109-07;TCGA-A2-A04V-01A-21R-A034-07;TCGA-A2-A04Y-01A-21R-A034-07;TCGA-A2-A0CR-01A-11R-A22K-07;TCGA-A2-A0CU-01A-12R-A034-07;TCGA-A2-A0CY-01A-12R-A034-07;TCGA-A2-A0CZ-01A-11R-A034-07;TCGA-A2-A0EN-01A-13R-A084-07;TCGA-A2-A0EO-01A-11R-A034-07;TCGA-A2-A0EP-01A-52R-A22U-07;TCGA-A2-A0ER-01A-21R-A034-07;TCGA-A2-A0ET-01A-31R-A…	ER+	intra_gene	within_exon	E7;E6;E5	C1orf43	Tumor
chrM	15490	15664	44	1.27273	TCGA-A1-A0SE-01A-11R-A084-07;TCGA-A1-A0SG-01A-11R-A144-07;TCGA-A2-A04R-01A-41R-A109-07;TCGA-A2-A0CU-01A-12R-A034-07;TCGA-A2-A0CV-01A-31R-A115-07;TCGA-A2-A0CY-01A-12R-A034-07;TCGA-A2-A0ES-01A-11R-A115-07;TCGA-A2-A0EX-01A-21R-A034-07;TCGA-A2-A0SV-01A-11R-A084-07;TCGA-A2-A1FZ-01A-51R-A14D-07;TCGA-A2-A25B-01A-11R-A169-07;TCGA-A8-A06O-01A-11R-A00Z-07;TCGA-A8-A06Y-01A-21R-A00Z-07;TCGA-A8-A079-01A-21R-A…	ER+	NA	NA	NA	NA	Tumor
chr7	20629213	39726359	92	1.27174	TCGA-A1-A0SE-01A-11R-A084-07;TCGA-A1-A0SG-01A-11R-A144-07;TCGA-A2-A0CK-01A-11R-A22K-07;TCGA-A2-A0CO-01A-13R-A22K-07;TCGA-A2-A0CR-01A-11R-A22K-07;TCGA-A2-A0CT-01A-31R-A056-07;TCGA-A2-A0CY-01A-12R-A034-07;TCGA-A2-A0ES-01A-11R-A115-07;TCGA-A2-A0EX-01A-21R-A034-07;TCGA-A2-A0YD-01A-11R-A109-07;TCGA-A2-A0YH-01A-11R-A109-07;TCGA-A2-A0YJ-01A-11R-A109-07;TCGA-A2-A25A-01A-12R-A16F-07;TCGA-A2-A25F-01A-11R-A…	ER+	inter_gene	exon-exon_boundary	Start_E1;Start_E2;Start_E3;Start_E4;Start_E5;Start_E6;Start_E7;Start_E8;Start_E9;Start_E10;Start_E11;Start_E12;Start_E13;Start_E14;Start_E15;Start_E16;Start_E17;Start_E18;Start_E19;Start_E20;Start_E21;Start_E22;Start_E23;Start_E24;Start_E25;Start_E26;Start_E27;Start_E28;Start_E29;Start_E30;Start_E31;Start_E32;Start_E33;Start_E34;Start_E35;Start_E36;Start_E37;Start_E38;Start_E39;Start_E40;Start_E4…	ABCB5;SP8;RPL23P8;SP4;DNAH11;CDCA7L;RAPGEF5;STEAP1B;LOC100506178;IL6;TOMM7;SNORD93;FAM126A;KLHL7;KLHL7-AS1;NUPL2;GPNMB;MALSU1;IGF2BP3;RPS2P32;TRA2A;CCDC126;CLK2P;C7orf46;STK31;NPY;MPP6;DFNA5;OSBPL3;CYCS;C7orf31;NPVF;MIR148A;NFE2L3;CBX3;HNRNPA2B1;SNX10;LOC441204;KIAA0087;C7orf71;SKAP2;HOTAIRM1;HOXA1;HOXA2;HOXA3;HOXA-AS3;HOXA4;HOXA5;HOXA6;HOXA7;HOXA10;HOXA10-HOXA9;HOXA9;MIR196B;HOXA-AS5;HOXA11;HOTT…	Tumor
chr6	121756837	121768062	41	1.34146	TCGA-A1-A0SE-01A-11R-A084-07;TCGA-A1-A0SG-01A-11R-A144-07;TCGA-A2-A0EM-01A-11R-A034-07;TCGA-A2-A0EX-01A-21R-A034-07;TCGA-A2-A0YD-01A-11R-A109-07;TCGA-A2-A0YJ-01A-11R-A109-07;TCGA-A2-A1G0-01A-11R-A13Q-07;TCGA-A2-A1G4-01A-11R-A13Q-07;TCGA-A2-A25B-01A-11R-A169-07;TCGA-A2-A25C-01A-11R-A169-07;TCGA-A7-A26E-01A-11R-A169-07;TCGA-A8-A086-01A-11R-A00Z-07;TCGA-A8-A091-01A-11R-A00Z-07;TCGA-A8-A09K-01A-11R-A…	ER+	intra_gene	exon-exon_boundary	Start_E2;End_E1;Start_I2;End_I2	GJA1	Tumor
chr7	56140689	64539167	24	1.625	TCGA-A1-A0SE-01A-11R-A084-07;TCGA-A1-A0SG-01A-11R-A144-07;TCGA-A7-A425-01A-11R-A24H-07;TCGA-A8-A084-01A-21R-A00Z-07;TCGA-A8-A091-01A-11R-A00Z-07;TCGA-A8-A09K-01A-11R-A00Z-07;TCGA-A8-A0A6-01A-12R-A056-07;TCGA-AN-A0XN-01A-21R-A109-07;TCGA-AN-A0XV-01A-11R-A109-07;TCGA-AO-A0JC-01A-11R-A056-07;TCGA-AR-A2LK-01A-11R-A180-07;TCGA-BH-A0AY-01A-21R-A00Z-07;TCGA-BH-A0B0-01A-21R-A115-07;TCGA-BH-A0C1-01B-11R-A…	ER+	inter_gene	exon-exon_boundary	Start_E3;Start_E4;Start_E5;Start_E6;Start_E7;Start_E8;Start_E2;Start_E9;Start_E1;Start_E10;Start_E11;End_E3;End_E4;End_E5;End_E6;End_E7;End_E2;End_E8;End_E9;End_E1;End_E10;End_E11;Start_I1;Start_I4;Start_I5;Start_I6;Start_I7;Start_I8;Start_I2;Start_I3;Start_I9;Start_I10;Start_I11;End_I1;End_I3;End_I4;End_I5;End_I6;End_I7;End_I8;End_I2;End_I9;End_I10;End_I11	SUMF2;PHKG1;CHCHD2;LOC389493;LOC650226;DKFZp434L192;LOC100130849;MIR4283-1;MIR4283-2;ZNF479;GUSBP10;MIR3147;ZNF716;LOC643955;LOC100287704;LOC100287834;LOC100506050;ZNF727;ZNF735;ZNF679;ZNF736;LOC649395;ZNF680;LOC641746;ZNF107;ZNF138;ZNF273;ERV3-1;ZNF117;CCT6P3;INTS4L1	Tumor
chr3	107776380	107777232	153	1.33333	TCGA-A1-A0SE-01A-11R-A084-07;TCGA-A1-A0SH-01A-11R-A084-07;TCGA-A1-A0SI-01A-11R-A144-07;TCGA-A1-A0SJ-01A-11R-A084-07;TCGA-A2-A04N-01A-11R-A115-07;TCGA-A2-A04V-01A-21R-A034-07;TCGA-A2-A0CL-01A-11R-A115-07;TCGA-A2-A0CS-01A-11R-A115-07;TCGA-A2-A0CT-01A-31R-A056-07;TCGA-A2-A0CV-01A-31R-A115-07;TCGA-A2-A0CW-01A-21R-A115-07;TCGA-A2-A0CY-01A-12R-A034-07;TCGA-A2-A0D3-01A-11R-A115-07;TCGA-A2-A0ES-01A-11R-A…	ER+	intra_gene	exon-exon_boundary	Start_E7;End_E6;Start_I6;End_I6	CD47	Tumor-Specific
chr17	48269219	48270035	134	1.47761	TCGA-A1-A0SE-01A-11R-A084-07;TCGA-A1-A0SH-01A-11R-A084-07;TCGA-A1-A0SI-01A-11R-A144-07;TCGA-A1-A0SJ-01A-11R-A084-07;TCGA-A2-A04N-01A-11R-A115-07;TCGA-A2-A04V-01A-21R-A034-07;TCGA-A2-A0CO-01A-13R-A22K-07;TCGA-A2-A0CQ-01A-21R-A034-07;TCGA-A2-A0CZ-01A-11R-A034-07;TCGA-A2-A0EN-01A-13R-A084-07;TCGA-A2-A0EP-01A-52R-A22U-07;TCGA-A2-A0ET-01A-31R-A034-07;TCGA-A2-A0EU-01A-22R-A056-07;TCGA-A2-A0EV-01A-11R-A…	ER+	intra_gene	exon-exon_boundary	Start_E29;Start_E30;Start_E31;End_E28;End_E29;End_E30;Start_I28;Start_I29;Start_I30;End_I28;End_I29;End_I30	COL1A1	Tumor
chr8	54684574	54684637	133	1.59398	TCGA-A1-A0SE-01A-11R-A084-07;TCGA-A1-A0SH-01A-11R-A084-07;TCGA-A1-A0SI-01A-11R-A144-07;TCGA-A1-A0SJ-01A-11R-A084-07;TCGA-A2-A0CL-01A-11R-A115-07;TCGA-A2-A0CR-01A-11R-A22K-07;TCGA-A2-A0CT-01A-31R-A056-07;TCGA-A2-A0CU-01A-12R-A034-07;TCGA-A2-A0EO-01A-11R-A034-07;TCGA-A2-A0ES-01A-11R-A115-07;TCGA-A2-A0ET-01A-31R-A034-07;TCGA-A2-A0EU-01A-22R-A056-07;TCGA-A2-A0EV-01A-11R-A034-07;TCGA-A2-A0EX-01A-21R-A…	ER+	intra_gene	within_exon	E10;E9	ATP6V1H	Tumor-Specific
chr17	48264023	48264104	119	1.44538	TCGA-A1-A0SE-01A-11R-A084-07;TCGA-A1-A0SH-01A-11R-A084-07;TCGA-A1-A0SI-01A-11R-A144-07;TCGA-A1-A0SJ-01A-11R-A084-07;TCGA-A2-A0CP-01A-11R-A034-07;TCGA-A2-A0CR-01A-11R-A22K-07;TCGA-A2-A0CU-01A-12R-A034-07;TCGA-A2-A0CZ-01A-11R-A034-07;TCGA-A2-A0EN-01A-13R-A084-07;TCGA-A2-A0EO-01A-11R-A034-07;TCGA-A2-A0EP-01A-52R-A22U-07;TCGA-A2-A0SV-01A-11R-A084-07;TCGA-A2-A0SW-01A-11R-A084-07;TCGA-A2-A0T6-01A-11R-A…	ER+	intra_gene	within_exon	E48	COL1A1	Tumor
chr11	764301	78387223	250	2.012	TCGA-A1-A0SE-01A-11R-A084-07;TCGA-A1-A0SH-01A-11R-A084-07;TCGA-A1-A0SI-01A-11R-A144-07;TCGA-A1-A0SQ-01A-21R-A144-07;TCGA-A2-A04N-01A-11R-A115-07;TCGA-A2-A04R-01A-41R-A109-07;TCGA-A2-A04Y-01A-21R-A034-07;TCGA-A2-A0CQ-01A-21R-A034-07;TCGA-A2-A0CR-01A-11R-A22K-07;TCGA-A2-A0CS-01A-11R-A115-07;TCGA-A2-A0CT-01A-31R-A056-07;TCGA-A2-A0CU-01A-12R-A034-07;TCGA-A2-A0CW-01A-21R-A115-07;TCGA-A2-A0CY-01A-12R-A…	ER+	inter_gene	exon-exon_boundary	Start_E7;Start_E8;Start_E1;Start_E2;Start_E3;Start_E4;Start_E5;Start_E6;Start_E9;Start_E10;Start_E11;Start_E12;Start_E13;Start_E14;Start_E15;Start_E16;Start_E17;Start_E18;Start_E19;Start_E20;Start_E21;Start_E22;Start_E32;Start_E33;Start_E23;Start_E24;Start_E25;Start_E26;Start_E27;Start_E28;Start_E29;Start_E30;Start_E31;Start_E34;Start_E35;Start_E36;Start_E37;Start_E38;Start_E39;Start_E40;Start_E4…	TALDO1;NS3BP;PDDC1;CEND1;PIDD;SLC25A22;PNPLA2;RPLP2;SNORA52;CD151;EFCAB4A;TSPAN4;POLR2L;CHID1;AP2A2;MUC6;MUC2;MUC5B;TOLLIP;LOC255512;BRSK2;MOB2;DUSP8;LOC338651;KRTAP5-1;KRTAP5-2;KRTAP5-3;KRTAP5-5;KRTAP5-4;FAM99A;KRTAP5-6;FAM99B;IFITM10;CTSD;SYT8;TNNI2;LSP1;MIR4298;TNNT3;MRPL23;MRPL23-AS1;H19;MIR675;IGF2-AS1;IGF2;INS-IGF2;MIR483;MIR4686;INS;TH;ASCL2;TSPAN32;C11orf21;CD81;TSSC4;TRPM5;KCNQ1;KCNQ1OT1…	Tumor
chr17	62500906	62500960	145	1.44828	TCGA-A1-A0SE-01A-11R-A084-07;TCGA-A1-A0SH-01A-11R-A084-07;TCGA-A1-A0SI-01A-11R-A144-07;TCGA-A1-A0SQ-01A-21R-A144-07;TCGA-A2-A04R-01A-41R-A109-07;TCGA-A2-A04V-01A-21R-A034-07;TCGA-A2-A04Y-01A-21R-A034-07;TCGA-A2-A0CK-01A-11R-A22K-07;TCGA-A2-A0CL-01A-11R-A115-07;TCGA-A2-A0CS-01A-11R-A115-07;TCGA-A2-A0CZ-01A-11R-A034-07;TCGA-A2-A0EP-01A-52R-A22U-07;TCGA-A2-A0EV-01A-11R-A034-07;TCGA-A2-A0EW-01A-21R-A…	ER+	intra_gene	exon-exon_boundary	Start_E2;End_I1;E2	DDX5	Tumor
chr1	201452853	201452914	123	1.47154	TCGA-A1-A0SE-01A-11R-A084-07;TCGA-A1-A0SH-01A-11R-A084-07;TCGA-A1-A0SI-01A-11R-A144-07;TCGA-A1-A0SQ-01A-21R-A144-07;TCGA-A2-A0CP-01A-11R-A034-07;TCGA-A2-A0CR-01A-11R-A22K-07;TCGA-A2-A0CU-01A-12R-A034-07;TCGA-A2-A0CV-01A-31R-A115-07;TCGA-A2-A0EM-01A-11R-A034-07;TCGA-A2-A0EP-01A-52R-A22U-07;TCGA-A2-A0ES-01A-11R-A115-07;TCGA-A2-A0EV-01A-11R-A034-07;TCGA-A2-A0EW-01A-21R-A115-07;TCGA-A2-A0EX-01A-21R-A…	ER+	intra_gene	within_exon	E6	CSRP1	Tumor
chr1	201113016	201115963	253	1.66403	TCGA-A1-A0SE-01A-11R-A084-07;TCGA-A1-A0SH-01A-11R-A084-07;TCGA-A1-A0SI-01A-11R-A144-07;TCGA-A2-A04N-01A-11R-A115-07;TCGA-A2-A04V-01A-21R-A034-07;TCGA-A2-A0CL-01A-11R-A115-07;TCGA-A2-A0CU-01A-12R-A034-07;TCGA-A2-A0CV-01A-31R-A115-07;TCGA-A2-A0CW-01A-21R-A115-07;TCGA-A2-A0D3-01A-11R-A115-07;TCGA-A2-A0D4-01A-11R-A00Z-07;TCGA-A2-A0EM-01A-11R-A034-07;TCGA-A2-A0EO-01A-11R-A034-07;TCGA-A2-A0ET-01A-31R-A…	ER+	intra_gene	exon-exon_boundary	Start_E5;Start_E4;End_E4;Start_I4;End_I4;End_I3	TMEM9	Tumor
chr7	94049850	94050345	174	1.71839	TCGA-A1-A0SE-01A-11R-A084-07;TCGA-A1-A0SH-01A-11R-A084-07;TCGA-A1-A0SI-01A-11R-A144-07;TCGA-A2-A04N-01A-11R-A115-07;TCGA-A2-A04Y-01A-21R-A034-07;TCGA-A2-A0CP-01A-11R-A034-07;TCGA-A2-A0CQ-01A-21R-A034-07;TCGA-A2-A0CU-01A-12R-A034-07;TCGA-A2-A0CZ-01A-11R-A034-07;TCGA-A2-A0EM-01A-11R-A034-07;TCGA-A2-A0EN-01A-13R-A084-07;TCGA-A2-A0EP-01A-52R-A22U-07;TCGA-A2-A0ER-01A-21R-A034-07;TCGA-A2-A0EV-01A-11R-A…	ER+	intra_gene	exon-exon_boundary	Start_E37;Start_E38;End_E37;Start_I38;End_I37;End_I38	COL1A2	Tumor
chr17	48266274	48266364	123	1.69106	TCGA-A1-A0SE-01A-11R-A084-07;TCGA-A1-A0SH-01A-11R-A084-07;TCGA-A1-A0SI-01A-11R-A144-07;TCGA-A2-A04N-01A-11R-A115-07;TCGA-A2-A04Y-01A-21R-A034-07;TCGA-A2-A0CP-01A-11R-A034-07;TCGA-A2-A0CS-01A-11R-A115-07;TCGA-A2-A0CZ-01A-11R-A034-07;TCGA-A2-A0EM-01A-11R-A034-07;TCGA-A2-A0EO-01A-11R-A034-07;TCGA-A2-A0EV-01A-11R-A034-07;TCGA-A2-A0EW-01A-21R-A115-07;TCGA-A2-A0SV-01A-11R-A084-07;TCGA-A2-A0T3-01A-21R-A…	ER+	intra_gene	exon-exon_boundary	Start_E41;End_E41;Start_I41;End_I40;E41	COL1A1	Tumor
chr2	238266000	238266491	130	1.4	TCGA-A1-A0SE-01A-11R-A084-07;TCGA-A1-A0SH-01A-11R-A084-07;TCGA-A1-A0SI-01A-11R-A144-07;TCGA-A2-A04N-01A-11R-A115-07;TCGA-A2-A0CR-01A-11R-A22K-07;TCGA-A2-A0CU-01A-12R-A034-07;TCGA-A2-A0CZ-01A-11R-A034-07;TCGA-A2-A0EN-01A-13R-A084-07;TCGA-A2-A0EP-01A-52R-A22U-07;TCGA-A2-A0ER-01A-21R-A034-07;TCGA-A2-A0EV-01A-11R-A034-07;TCGA-A2-A0EX-01A-21R-A034-07;TCGA-A2-A0T6-01A-11R-A084-07;TCGA-A2-A0YD-01A-11R-A…	ER+	intra_gene	exon-exon_boundary	Start_E23;Start_E20;Start_E22;End_E22;End_E19;End_E21;Start_I20;End_I20	COL6A3	Tumor-Specific
chr14	69256112	69256201	125	1.416	TCGA-A1-A0SE-01A-11R-A084-07;TCGA-A1-A0SH-01A-11R-A084-07;TCGA-A1-A0SI-01A-11R-A144-07;TCGA-A2-A04Y-01A-21R-A034-07;TCGA-A2-A0CK-01A-11R-A22K-07;TCGA-A2-A0CQ-01A-21R-A034-07;TCGA-A2-A0CY-01A-12R-A034-07;TCGA-A2-A0CZ-01A-11R-A034-07;TCGA-A2-A0ER-01A-21R-A034-07;TCGA-A2-A0ES-01A-11R-A115-07;TCGA-A2-A0T3-01A-21R-A115-07;TCGA-A2-A0YF-01A-21R-A109-07;TCGA-A2-A0YK-01A-22R-A109-07;TCGA-A2-A1G0-01A-11R-A…	ER+	intra_gene	within_exon	E3;E2	ZFP36L1	Tumor
chr2	189864056	189864595	61	1.40984	TCGA-A1-A0SE-01A-11R-A084-07;TCGA-A1-A0SH-01A-11R-A084-07;TCGA-A1-A0SI-01A-11R-A144-07;TCGA-A2-A0CK-01A-11R-A22K-07;TCGA-A2-A0CO-01A-13R-A22K-07;TCGA-A2-A0CS-01A-11R-A115-07;TCGA-A2-A0T5-01A-21R-A084-07;TCGA-A2-A0T7-01A-21R-A084-07;TCGA-A2-A0YI-01A-31R-A10J-07;TCGA-A8-A086-01A-11R-A00Z-07;TCGA-A8-A09R-01A-11R-A00Z-07;TCGA-A8-A09T-01A-11R-A00Z-07;TCGA-A8-A09V-01A-11R-A034-07;TCGA-A8-A0A1-01A-11R-A…	ER+	intra_gene	exon-exon_boundary	Start_E31;Start_E32;End_E30;End_E31;Start_I30;Start_I31;End_I30;End_I31	COL3A1	Tumor
chr17	48266328	48266802	132	1.65152	TCGA-A1-A0SE-01A-11R-A084-07;TCGA-A1-A0SH-01A-11R-A084-07;TCGA-A1-A0SI-01A-11R-A144-07;TCGA-A2-A0CL-01A-11R-A115-07;TCGA-A2-A0CP-01A-11R-A034-07;TCGA-A2-A0CS-01A-11R-A115-07;TCGA-A2-A0EM-01A-11R-A034-07;TCGA-A2-A0EO-01A-11R-A034-07;TCGA-A2-A0EP-01A-52R-A22U-07;TCGA-A2-A0ER-01A-21R-A034-07;TCGA-A2-A0EU-01A-22R-A056-07;TCGA-A2-A0EV-01A-11R-A034-07;TCGA-A2-A0EW-01A-21R-A115-07;TCGA-A2-A0EX-01A-21R-A…	ER+	intra_gene	exon-exon_boundary	Start_E40;Start_E41;End_E39;End_E40;Start_I39;Start_I40;End_I39;End_I40	COL1A1	Tumor
chr12	91572137	91572220	127	1.51969	TCGA-A1-A0SE-01A-11R-A084-07;TCGA-A1-A0SH-01A-11R-A084-07;TCGA-A1-A0SI-01A-11R-A144-07;TCGA-A2-A0CL-01A-11R-A115-07;TCGA-A2-A0CW-01A-21R-A115-07;TCGA-A2-A0EM-01A-11R-A034-07;TCGA-A2-A0EN-01A-13R-A084-07;TCGA-A2-A0EO-01A-11R-A034-07;TCGA-A2-A0EP-01A-52R-A22U-07;TCGA-A2-A0ES-01A-11R-A115-07;TCGA-A2-A0EU-01A-22R-A056-07;TCGA-A2-A0EW-01A-21R-A115-07;TCGA-A2-A0EX-01A-21R-A034-07;TCGA-A2-A0SV-01A-11R-A…	ER+	intra_gene	within_exon	E2;E1	DCN	Tumor
chr17	48263166	48263286	144	1.625	TCGA-A1-A0SE-01A-11R-A084-07;TCGA-A1-A0SH-01A-11R-A084-07;TCGA-A1-A0SI-01A-11R-A144-07;TCGA-A2-A0CO-01A-13R-A22K-07;TCGA-A2-A0CP-01A-11R-A034-07;TCGA-A2-A0CS-01A-11R-A115-07;TCGA-A2-A0EN-01A-13R-A084-07;TCGA-A2-A0EO-01A-11R-A034-07;TCGA-A2-A0EU-01A-22R-A056-07;TCGA-A2-A0EV-01A-11R-A034-07;TCGA-A2-A0EW-01A-21R-A115-07;TCGA-A2-A0SU-01A-11R-A084-07;TCGA-A2-A0SW-01A-11R-A084-07;TCGA-A2-A0T3-01A-21R-A…	ER+	intra_gene	within_exon	E50	COL1A1	Tumor
chr2	85133523	236791054	59	1.62712	TCGA-A1-A0SE-01A-11R-A084-07;TCGA-A1-A0SH-01A-11R-A084-07;TCGA-A1-A0SI-01A-11R-A144-07;TCGA-A2-A0CY-01A-12R-A034-07;TCGA-A2-A0CZ-01A-11R-A034-07;TCGA-A2-A0EM-01A-11R-A034-07;TCGA-A2-A0EO-01A-11R-A034-07;TCGA-A2-A0ER-01A-21R-A034-07;TCGA-A2-A0EV-01A-11R-A034-07;TCGA-A2-A0SU-01A-11R-A084-07;TCGA-A7-A0CD-01A-11R-A00Z-07;TCGA-A7-A0DB-01A-11R-A00Z-07;TCGA-A8-A06P-01A-11R-A00Z-07;TCGA-A8-A07F-01A-11R-A…	ER+	inter_gene	exon-exon_boundary	Start_E3;Start_E1;Start_E2;Start_E4;Start_E5;Start_E6;Start_E7;Start_E8;Start_E9;Start_E10;Start_E11;Start_E12;Start_E13;Start_E14;Start_E15;Start_E28;Start_E29;Start_E30;Start_E31;Start_E32;Start_E33;Start_E34;Start_E17;Start_E18;Start_E19;Start_E20;Start_E21;Start_E22;Start_E23;Start_E24;Start_E25;Start_E26;Start_E27;Start_E16;Start_E39;Start_E40;Start_E41;Start_E42;Start_E43;Start_E44;Start_E4…	TMSB10;KCMF1;TCF7L1;TGOLN2;RETSAT;ELMOD3;CAPG;SH2D6;MAT2A;LOC100630918;GGCX;VAMP5;VAMP8;RNF181;USP39;TMEM150A;C2orf68;SFTPB;GNLY;ATOH8;LOC284950;ST3GAL5;LOC90784;POLR1A;PTCD3;SNORD94;IMMT;MIR4779;MRPL35;REEP1;KDM3A;CHMP3;RNF103-CHMP3;RNF103;RMND5A;CD8A;CD8B;LOC100286979;RGPD1;RGPD2;PLGLB1;PLGLB2;LOC285074;LINC00152;MIR4435-1;MIR4435-2;KRCC1;SMYD1;MIR4780;FABP1;THNSL2;FOXI3;C2orf51;EIF2AK3;RPIA;AN…	Tumor
chr16	2335574	2336744	194	1.71649	TCGA-A1-A0SE-01A-11R-A084-07;TCGA-A1-A0SH-01A-11R-A084-07;TCGA-A1-A0SJ-01A-11R-A084-07;TCGA-A1-A0SQ-01A-21R-A144-07;TCGA-A2-A04N-01A-11R-A115-07;TCGA-A2-A04R-01A-41R-A109-07;TCGA-A2-A04V-01A-21R-A034-07;TCGA-A2-A0CL-01A-11R-A115-07;TCGA-A2-A0CP-01A-11R-A034-07;TCGA-A2-A0CU-01A-12R-A034-07;TCGA-A2-A0D3-01A-11R-A115-07;TCGA-A2-A0EM-01A-11R-A034-07;TCGA-A2-A0EO-01A-11R-A034-07;TCGA-A2-A0ET-01A-31R-A…	ER+	intra_gene	exon-exon_boundary	Start_E23;End_E22;Start_I22;End_I22	ABCA3	Tumor-Specific
chr22	29190984	29191106	129	1.66667	TCGA-A1-A0SE-01A-11R-A084-07;TCGA-A1-A0SH-01A-11R-A084-07;TCGA-A1-A0SJ-01A-11R-A084-07;TCGA-A1-A0SQ-01A-21R-A144-07;TCGA-A2-A04N-01A-11R-A115-07;TCGA-A2-A04R-01A-41R-A109-07;TCGA-A2-A0CT-01A-31R-A056-07;TCGA-A2-A0CU-01A-12R-A034-07;TCGA-A2-A0CZ-01A-11R-A034-07;TCGA-A2-A0EM-01A-11R-A034-07;TCGA-A2-A0EO-01A-11R-A034-07;TCGA-A2-A0ER-01A-21R-A034-07;TCGA-A2-A0YH-01A-11R-A109-07;TCGA-A2-A0YI-01A-31R-A…	ER+	intra_gene	within_exon	E6;E5	XBP1	Tumor-Specific
chr11	309205	309273	241	2.24066	TCGA-A1-A0SE-01A-11R-A084-07;TCGA-A1-A0SH-01A-11R-A084-07;TCGA-A1-A0SJ-01A-11R-A084-07;TCGA-A2-A04N-01A-11R-A115-07;TCGA-A2-A04R-01A-41R-A109-07;TCGA-A2-A04V-01A-21R-A034-07;TCGA-A2-A0CK-01A-11R-A22K-07;TCGA-A2-A0CO-01A-13R-A22K-07;TCGA-A2-A0CQ-01A-21R-A034-07;TCGA-A2-A0CT-01A-31R-A056-07;TCGA-A2-A0CU-01A-12R-A034-07;TCGA-A2-A0CY-01A-12R-A034-07;TCGA-A2-A0CZ-01A-11R-A034-07;TCGA-A2-A0D4-01A-11R-A…	ER+	intra_gene	within_exon	E2	IFITM2	Tumor-Specific
chr14	106878046	107062552	108	2.77778	TCGA-A1-A0SE-01A-11R-A084-07;TCGA-A1-A0SH-01A-11R-A084-07;TCGA-A1-A0SJ-01A-11R-A084-07;TCGA-A2-A04R-01A-41R-A109-07;TCGA-A2-A0CL-01A-11R-A115-07;TCGA-A2-A0CP-01A-11R-A034-07;TCGA-A2-A0CV-01A-31R-A115-07;TCGA-A2-A0CZ-01A-11R-A034-07;TCGA-A2-A0EO-01A-11R-A034-07;TCGA-A2-A0T6-01A-11R-A084-07;TCGA-A2-A0YH-01A-11R-A109-07;TCGA-A2-A0YK-01A-22R-A109-07;TCGA-A2-A0YT-01A-11R-A109-07;TCGA-A2-A1G0-01A-11R-A…	ER+	inter_gene	exon-exon_boundary	Start_E1;Start_E2;Start_E3;End_E1;End_E2;End_E3;Start_I1;Start_I2;Start_I3;End_I1;End_I2;End_I3	IGHV4-39;IGHV3-43;LINC00221;IGHV1-45;IGHV1-46;IGHV3-48;IGHV3-49;IGHV5-51;IGHV3-53;IGHV1-58	Tumor
chr14	95090242	95090309	119	1.63866	TCGA-A1-A0SE-01A-11R-A084-07;TCGA-A1-A0SH-01A-11R-A084-07;TCGA-A1-A0SJ-01A-11R-A084-07;TCGA-A2-A04V-01A-21R-A034-07;TCGA-A2-A0CQ-01A-21R-A034-07;TCGA-A2-A0CR-01A-11R-A22K-07;TCGA-A2-A0CS-01A-11R-A115-07;TCGA-A2-A0CT-01A-31R-A056-07;TCGA-A2-A0CU-01A-12R-A034-07;TCGA-A2-A0CW-01A-21R-A115-07;TCGA-A2-A0EM-01A-11R-A034-07;TCGA-A2-A0EN-01A-13R-A084-07;TCGA-A2-A0EX-01A-21R-A034-07;TCGA-A2-A0T4-01A-31R-A…	ER+	intra_gene	within_exon	E5	SERPINA3	Tumor-Specific
chr7	104783530	104783591	95	1.33684	TCGA-A1-A0SE-01A-11R-A084-07;TCGA-A1-A0SH-01A-11R-A084-07;TCGA-A1-A0SQ-01A-21R-A144-07;TCGA-A2-A04R-01A-41R-A109-07;TCGA-A2-A0CO-01A-13R-A22K-07;TCGA-A2-A0CQ-01A-21R-A034-07;TCGA-A2-A0D3-01A-11R-A115-07;TCGA-A2-A0EP-01A-52R-A22U-07;TCGA-A2-A0EU-01A-22R-A056-07;TCGA-A2-A0EV-01A-11R-A034-07;TCGA-A2-A0EX-01A-21R-A034-07;TCGA-A2-A0SV-01A-11R-A084-07;TCGA-A2-A0T5-01A-21R-A084-07;TCGA-A2-A0YF-01A-21R-A…	ER+	intra_gene	exon-exon_boundary	End_E9;End_E10;Start_I9;E9;E10	SRPK2	Tumor
chr1	16893673	148255973	131	1.24427	TCGA-A1-A0SE-01A-11R-A084-07;TCGA-A1-A0SH-01A-11R-A084-07;TCGA-A1-A0SQ-01A-21R-A144-07;TCGA-A2-A04R-01A-41R-A109-07;TCGA-A2-A0CP-01A-11R-A034-07;TCGA-A2-A0CU-01A-12R-A034-07;TCGA-A2-A0EM-01A-11R-A034-07;TCGA-A2-A0EO-01A-11R-A034-07;TCGA-A2-A0EW-01A-21R-A115-07;TCGA-A2-A0T6-01A-11R-A084-07;TCGA-A2-A0T7-01A-21R-A084-07;TCGA-A2-A0YD-01A-11R-A109-07;TCGA-A2-A0YL-01A-21R-A109-07;TCGA-A2-A0YT-01A-11R-A…	ER+	inter_gene	exon-exon_boundary	Start_E15;Start_E16;Start_E17;Start_E18;Start_E19;Start_E20;Start_E21;Start_E22;Start_E23;Start_E24;Start_E25;Start_E3;Start_E4;Start_E5;Start_E6;Start_E7;Start_E8;Start_E9;Start_E10;Start_E11;Start_E12;Start_E13;Start_E14;Start_E1;Start_E2;Start_E26;Start_E27;Start_E28;Start_E29;Start_E30;Start_E31;Start_E32;Start_E33;Start_E34;Start_E35;Start_E36;Start_E37;Start_E99;Start_E100;Start_E101;Start_…	NBPF1;CROCCP2;MST1P2;MIR3675;ESPNP;MST1P9;CROCC;ATP13A2;MFAP2;SDHB;PADI2;PADI1;PADI3;PADI4;PADI6;RCC2;ARHGEF10L;ACTL8;IGSF21;KLHDC7A;PAX7;TAS1R2;ALDH4A1;MIR4695;IFFO2;UBR4;KIAA0090;MRTO4;AKR7L;AKR7A3;LOC100506730;PQLC2;AKR7A2;CAPZB;C1orf151-NBL1;MINOS1;NBL1;HTR6;TMCO4;RNF186;OTUD3;PLA2G2E;PLA2G2A;PLA2G5;PLA2G2D;PLA2G2F;PLA2G2C;UBXN10;VWA5B1;LOC339505;CAMK2N1;MUL1;FAM43B;CDA;PINK1;DDOST;KIF17;SH2D…	Tumor
chr17	48266585	48266830	83	1.49398	TCGA-A1-A0SE-01A-11R-A084-07;TCGA-A1-A0SH-01A-11R-A084-07;TCGA-A1-A0SQ-01A-21R-A144-07;TCGA-A2-A0CO-01A-13R-A22K-07;TCGA-A2-A0CQ-01A-21R-A034-07;TCGA-A2-A0EN-01A-13R-A084-07;TCGA-A2-A0EO-01A-11R-A034-07;TCGA-A2-A0EX-01A-21R-A034-07;TCGA-A2-A0T4-01A-31R-A084-07;TCGA-A2-A0T7-01A-21R-A084-07;TCGA-A2-A25C-01A-11R-A169-07;TCGA-A7-A0CD-01A-11R-A00Z-07;TCGA-A7-A13F-01A-11R-A12P-07;TCGA-A7-A13H-01A-11R-A…	ER+	intra_gene	exon-exon_boundary	Start_E40;End_E39;Start_I39;End_I39	COL1A1	Tumor
chr19	36237741	36237836	102	1.45098	TCGA-A1-A0SE-01A-11R-A084-07;TCGA-A1-A0SH-01A-11R-A084-07;TCGA-A2-A04N-01A-11R-A115-07;TCGA-A2-A04V-01A-21R-A034-07;TCGA-A2-A0CR-01A-11R-A22K-07;TCGA-A2-A0CS-01A-11R-A115-07;TCGA-A2-A0EU-01A-22R-A056-07;TCGA-A2-A0SW-01A-11R-A084-07;TCGA-A2-A1FV-01A-11R-A13Q-07;TCGA-A2-A1FX-01A-11R-A13Q-07;TCGA-A2-A25F-01A-11R-A169-07;TCGA-A2-A3KC-01A-11R-A213-07;TCGA-A2-A3KD-01A-12R-A213-07;TCGA-A2-A3XW-01A-11R-A…	ER+	intra_gene	within_exon	E4	PSENEN	Tumor
chr7	94298271	94298405	19	1.26316	TCGA-A1-A0SE-01A-11R-A084-07;TCGA-A1-A0SH-01A-11R-A084-07;TCGA-A2-A04N-01A-11R-A115-07;TCGA-A2-A0D3-01A-11R-A115-07;TCGA-A2-A0EV-01A-11R-A034-07;TCGA-A2-A25C-01A-11R-A169-07;TCGA-A7-A26E-01A-11R-A169-07;TCGA-A8-A09B-01A-11R-A00Z-07;TCGA-AN-A04A-01A-21R-A034-07;TCGA-AR-A24K-01A-11R-A169-07;TCGA-AR-A24L-01A-11R-A169-07;TCGA-BH-A18N-01A-11R-A12D-07;TCGA-C8-A26V-01A-11R-A16F-07;TCGA-D8-A27L-01A-11R-A…	ER+	intra_gene	within_exon	E2	PEG10	Tumor
chrX	41056633	41056710	100	1.44	TCGA-A1-A0SE-01A-11R-A084-07;TCGA-A1-A0SH-01A-11R-A084-07;TCGA-A2-A04N-01A-11R-A115-07;TCGA-A2-A0EN-01A-13R-A084-07;TCGA-A2-A0EU-01A-22R-A056-07;TCGA-A2-A0EW-01A-21R-A115-07;TCGA-A2-A0EX-01A-21R-A034-07;TCGA-A2-A0SU-01A-11R-A084-07;TCGA-A2-A0T3-01A-21R-A115-07;TCGA-A2-A0T5-01A-21R-A084-07;TCGA-A2-A0T7-01A-21R-A084-07;TCGA-A2-A0YK-01A-22R-A109-07;TCGA-A2-A1G0-01A-11R-A13Q-07;TCGA-A2-A1G4-01A-11R-A…	ER+	intra_gene	within_exon	E29	USP9X	Tumor-Specific
chrM	13423	13486	72	1.41667	TCGA-A1-A0SE-01A-11R-A084-07;TCGA-A1-A0SH-01A-11R-A084-07;TCGA-A2-A04R-01A-41R-A109-07;TCGA-A2-A04V-01A-21R-A034-07;TCGA-A2-A0CY-01A-12R-A034-07;TCGA-A2-A0D4-01A-11R-A00Z-07;TCGA-A2-A0EN-01A-13R-A084-07;TCGA-A2-A0ER-01A-21R-A034-07;TCGA-A2-A0EV-01A-11R-A034-07;TCGA-A2-A3XW-01A-11R-A239-07;TCGA-A7-A13G-01A-11R-A13Q-07;TCGA-A7-A425-01A-11R-A24H-07;TCGA-A8-A06N-01A-11R-A00Z-07;TCGA-A8-A06Q-01A-11R-A…	ER+	NA	NA	NA	NA	Tumor-Specific
chr5	151042477	151042533	88	1.60227	TCGA-A1-A0SE-01A-11R-A084-07;TCGA-A1-A0SH-01A-11R-A084-07;TCGA-A2-A04R-01A-41R-A109-07;TCGA-A2-A04V-01A-21R-A034-07;TCGA-A2-A0CZ-01A-11R-A034-07;TCGA-A2-A0EP-01A-52R-A22U-07;TCGA-A2-A0EW-01A-21R-A115-07;TCGA-A2-A0EX-01A-21R-A034-07;TCGA-A2-A0T6-01A-11R-A084-07;TCGA-A2-A0YK-01A-22R-A109-07;TCGA-A7-A0CD-01A-11R-A00Z-07;TCGA-A7-A13H-01A-11R-A22K-07;TCGA-A7-A26J-01A-11R-A169-07;TCGA-A7-A426-01A-22R-A…	ER+	intra_gene	within_exon	E10	SPARC	Tumor
chr14	105954674	105954844	86	1.75581	TCGA-A1-A0SE-01A-11R-A084-07;TCGA-A1-A0SH-01A-11R-A084-07;TCGA-A2-A04R-01A-41R-A109-07;TCGA-A2-A0CL-01A-11R-A115-07;TCGA-A2-A0CQ-01A-21R-A034-07;TCGA-A2-A0CU-01A-12R-A034-07;TCGA-A2-A0D3-01A-11R-A115-07;TCGA-A2-A0D4-01A-11R-A00Z-07;TCGA-A2-A0EX-01A-21R-A034-07;TCGA-A2-A0YD-01A-11R-A109-07;TCGA-A2-A0YT-01A-11R-A109-07;TCGA-A2-A25B-01A-11R-A169-07;TCGA-A7-A0CG-01A-12R-A056-07;TCGA-A7-A26E-01A-11R-A…	ER+	intra_gene	exon-exon_boundary	Start_E4;Start_E5;End_E4;End_E5;Start_I5;Start_I6;End_I4;End_I5	CRIP1	Tumor-Specific
chrX	54837253	54837328	85	1.36471	TCGA-A1-A0SE-01A-11R-A084-07;TCGA-A1-A0SH-01A-11R-A084-07;TCGA-A2-A04R-01A-41R-A109-07;TCGA-A2-A0EN-01A-13R-A084-07;TCGA-A2-A0ET-01A-31R-A034-07;TCGA-A2-A0EV-01A-11R-A034-07;TCGA-A2-A0EX-01A-21R-A034-07;TCGA-A2-A0T3-01A-21R-A115-07;TCGA-A2-A0T4-01A-31R-A084-07;TCGA-A2-A0YI-01A-31R-A10J-07;TCGA-A2-A1FV-01A-11R-A13Q-07;TCGA-A2-A1FW-01A-11R-A13Q-07;TCGA-A2-A1FX-01A-11R-A13Q-07;TCGA-A2-A1G4-01A-11R-A…	ER+	intra_gene	exon-exon_boundary	Start_E4;End_I4;E4	MAGED2	Tumor-Specific
chr19	3979988	3980540	162	1.53704	TCGA-A1-A0SE-01A-11R-A084-07;TCGA-A1-A0SH-01A-11R-A084-07;TCGA-A2-A04Y-01A-21R-A034-07;TCGA-A2-A0CR-01A-11R-A22K-07;TCGA-A2-A0CZ-01A-11R-A034-07;TCGA-A2-A0D4-01A-11R-A00Z-07;TCGA-A2-A0EN-01A-13R-A084-07;TCGA-A2-A0ER-01A-21R-A034-07;TCGA-A2-A0EU-01A-22R-A056-07;TCGA-A2-A0EV-01A-11R-A034-07;TCGA-A2-A0SU-01A-11R-A084-07;TCGA-A2-A0SV-01A-11R-A084-07;TCGA-A2-A0T3-01A-21R-A115-07;TCGA-A2-A0T6-01A-11R-A…	ER+	intra_gene	exon-exon_boundary	Start_E10;End_E9;Start_I9;End_I9	EEF2	Tumor
chrM	4729	4913	55	1.41818	TCGA-A1-A0SE-01A-11R-A084-07;TCGA-A1-A0SH-01A-11R-A084-07;TCGA-A2-A04Y-01A-21R-A034-07;TCGA-A2-A0D3-01A-11R-A115-07;TCGA-A2-A0EV-01A-11R-A034-07;TCGA-A2-A0EW-01A-21R-A115-07;TCGA-A2-A0T7-01A-21R-A084-07;TCGA-A2-A0YT-01A-11R-A109-07;TCGA-A2-A25F-01A-11R-A169-07;TCGA-A7-A26E-01A-11R-A169-07;TCGA-A7-A426-01A-22R-A24H-07;TCGA-A8-A06N-01A-11R-A00Z-07;TCGA-A8-A06O-01A-11R-A00Z-07;TCGA-A8-A06Q-01A-11R-A…	ER+	NA	NA	NA	NA	Tumor-Specific
chr1	16893673	148010164	115	1.4	TCGA-A1-A0SE-01A-11R-A084-07;TCGA-A1-A0SH-01A-11R-A084-07;TCGA-A2-A0CL-01A-11R-A115-07;TCGA-A2-A0CQ-01A-21R-A034-07;TCGA-A2-A0CV-01A-31R-A115-07;TCGA-A2-A0EM-01A-11R-A034-07;TCGA-A2-A0T6-01A-11R-A084-07;TCGA-A2-A0YD-01A-11R-A109-07;TCGA-A2-A0YL-01A-21R-A109-07;TCGA-A2-A0YT-01A-11R-A109-07;TCGA-A2-A1G0-01A-11R-A13Q-07;TCGA-A2-A1G4-01A-11R-A13Q-07;TCGA-A2-A25A-01A-12R-A16F-07;TCGA-A2-A25C-01A-11R-A…	ER+	inter_gene	exon-exon_boundary	Start_E15;Start_E16;Start_E17;Start_E18;Start_E19;Start_E20;Start_E21;Start_E22;Start_E23;Start_E24;Start_E25;Start_E3;Start_E4;Start_E5;Start_E6;Start_E7;Start_E8;Start_E9;Start_E10;Start_E11;Start_E12;Start_E13;Start_E14;Start_E1;Start_E2;Start_E26;Start_E27;Start_E28;Start_E29;Start_E30;Start_E31;Start_E32;Start_E33;Start_E34;Start_E35;Start_E36;Start_E37;Start_E99;Start_E100;Start_E101;Start_…	NBPF1;CROCCP2;MST1P2;MIR3675;ESPNP;MST1P9;CROCC;ATP13A2;MFAP2;SDHB;PADI2;PADI1;PADI3;PADI4;PADI6;RCC2;ARHGEF10L;ACTL8;IGSF21;KLHDC7A;PAX7;TAS1R2;ALDH4A1;MIR4695;IFFO2;UBR4;KIAA0090;MRTO4;AKR7L;AKR7A3;LOC100506730;PQLC2;AKR7A2;CAPZB;C1orf151-NBL1;MINOS1;NBL1;HTR6;TMCO4;RNF186;OTUD3;PLA2G2E;PLA2G2A;PLA2G5;PLA2G2D;PLA2G2F;PLA2G2C;UBXN10;VWA5B1;LOC339505;CAMK2N1;MUL1;FAM43B;CDA;PINK1;DDOST;KIF17;SH2D…	Tumor
chr7	134632469	134632520	102	1.36275	TCGA-A1-A0SE-01A-11R-A084-07;TCGA-A1-A0SH-01A-11R-A084-07;TCGA-A2-A0CU-01A-12R-A034-07;TCGA-A2-A0CW-01A-21R-A115-07;TCGA-A2-A0EM-01A-11R-A034-07;TCGA-A2-A0EO-01A-11R-A034-07;TCGA-A2-A0EU-01A-22R-A056-07;TCGA-A2-A0SV-01A-11R-A084-07;TCGA-A2-A0T5-01A-21R-A084-07;TCGA-A2-A0YI-01A-31R-A10J-07;TCGA-A2-A1FZ-01A-51R-A14D-07;TCGA-A2-A25C-01A-11R-A169-07;TCGA-A2-A25F-01A-11R-A169-07;TCGA-A2-A3Y0-01A-11R-A…	ER+	intra_gene	exon-exon_boundary	End_E7;End_E8;End_E6;End_E5;Start_I7;E7;E8;E6;E5	CALD1	Tumor
chr9	124086844	124086922	74	1.33784	TCGA-A1-A0SE-01A-11R-A084-07;TCGA-A1-A0SH-01A-11R-A084-07;TCGA-A2-A0EP-01A-52R-A22U-07;TCGA-A2-A0EV-01A-11R-A034-07;TCGA-A2-A0EW-01A-21R-A115-07;TCGA-A2-A0T5-01A-21R-A084-07;TCGA-A2-A0YK-01A-22R-A109-07;TCGA-A7-A13D-01A-13R-A12P-07;TCGA-A7-A3J1-01A-11R-A213-07;TCGA-A7-A426-01A-22R-A24H-07;TCGA-A8-A07E-01A-11R-A034-07;TCGA-A8-A07F-01A-11R-A00Z-07;TCGA-A8-A08L-01A-11R-A00Z-07;TCGA-A8-A09C-01A-11R-A…	ER+	intra_gene	exon-exon_boundary	Start_E11;Start_E13;Start_E12;End_E11;End_E13;End_E12;Start_I12;End_I11;E11;E13;E12	GSN	Tumor-Specific
chr17	4442424	4442508	279	1.63799	TCGA-A1-A0SE-01A-11R-A084-07;TCGA-A1-A0SI-01A-11R-A144-07;TCGA-A1-A0SJ-01A-11R-A084-07;TCGA-A1-A0SQ-01A-21R-A144-07;TCGA-A2-A04R-01A-41R-A109-07;TCGA-A2-A04V-01A-21R-A034-07;TCGA-A2-A04Y-01A-21R-A034-07;TCGA-A2-A0CL-01A-11R-A115-07;TCGA-A2-A0CP-01A-11R-A034-07;TCGA-A2-A0CQ-01A-21R-A034-07;TCGA-A2-A0CS-01A-11R-A115-07;TCGA-A2-A0CT-01A-31R-A056-07;TCGA-A2-A0CW-01A-21R-A115-07;TCGA-A2-A0CZ-01A-11R-A…	ER+	inter_gene	within_exon	E26;E13	MYBBP1A;SPNS2	Tumor-Specific
chr17	39919480	39921042	113	1.38053	TCGA-A1-A0SE-01A-11R-A084-07;TCGA-A1-A0SI-01A-11R-A144-07;TCGA-A1-A0SJ-01A-11R-A084-07;TCGA-A2-A0CK-01A-11R-A22K-07;TCGA-A2-A0D4-01A-11R-A00Z-07;TCGA-A2-A0EP-01A-52R-A22U-07;TCGA-A2-A0ER-01A-21R-A034-07;TCGA-A2-A0ES-01A-11R-A115-07;TCGA-A2-A0EU-01A-22R-A056-07;TCGA-A2-A0T6-01A-11R-A084-07;TCGA-A2-A0YT-01A-11R-A109-07;TCGA-A2-A25B-01A-11R-A169-07;TCGA-A2-A25C-01A-11R-A169-07;TCGA-A2-A3Y0-01A-11R-A…	ER+	intra_gene	exon-exon_boundary	Start_E8;End_E7;Start_I7;End_I7	JUP	Tumor
chr2	89156775	89156864	120	2.46667	TCGA-A1-A0SE-01A-11R-A084-07;TCGA-A1-A0SI-01A-11R-A144-07;TCGA-A1-A0SJ-01A-11R-A084-07;TCGA-A2-A0CL-01A-11R-A115-07;TCGA-A2-A0CO-01A-13R-A22K-07;TCGA-A2-A0CR-01A-11R-A22K-07;TCGA-A2-A0CT-01A-31R-A056-07;TCGA-A2-A0CZ-01A-11R-A034-07;TCGA-A2-A0EO-01A-11R-A034-07;TCGA-A2-A0EP-01A-52R-A22U-07;TCGA-A2-A0EV-01A-11R-A034-07;TCGA-A2-A0SW-01A-11R-A084-07;TCGA-A2-A0T4-01A-31R-A084-07;TCGA-A2-A0T6-01A-11R-A…	ER+	intra_gene	within_exon	E1	IGKC	Tumor
chrM	11761	11893	217	2.14747	TCGA-A1-A0SE-01A-11R-A084-07;TCGA-A1-A0SI-01A-11R-A144-07;TCGA-A1-A0SQ-01A-21R-A144-07;TCGA-A2-A04V-01A-21R-A034-07;TCGA-A2-A04Y-01A-21R-A034-07;TCGA-A2-A0CK-01A-11R-A22K-07;TCGA-A2-A0CQ-01A-21R-A034-07;TCGA-A2-A0CU-01A-12R-A034-07;TCGA-A2-A0CY-01A-12R-A034-07;TCGA-A2-A0CZ-01A-11R-A034-07;TCGA-A2-A0EM-01A-11R-A034-07;TCGA-A2-A0EN-01A-13R-A084-07;TCGA-A2-A0EP-01A-52R-A22U-07;TCGA-A2-A0ER-01A-21R-A…	ER+	NA	NA	NA	NA	Tumor
chr11	118917273	118917330	138	1.34783	TCGA-A1-A0SE-01A-11R-A084-07;TCGA-A1-A0SI-01A-11R-A144-07;TCGA-A2-A04N-01A-11R-A115-07;TCGA-A2-A04R-01A-41R-A109-07;TCGA-A2-A04V-01A-21R-A034-07;TCGA-A2-A0CT-01A-31R-A056-07;TCGA-A2-A0CY-01A-12R-A034-07;TCGA-A2-A0EM-01A-11R-A034-07;TCGA-A2-A0EN-01A-13R-A084-07;TCGA-A2-A0EP-01A-52R-A22U-07;TCGA-A2-A0ES-01A-11R-A115-07;TCGA-A2-A0EX-01A-21R-A034-07;TCGA-A2-A0T6-01A-11R-A084-07;TCGA-A2-A0YI-01A-31R-A…	ER+	intra_gene	exon-exon_boundary	End_E23;Start_I22;E23	HYOU1	Tumor
chr11	62288687	62288766	160	1.79375	TCGA-A1-A0SE-01A-11R-A084-07;TCGA-A1-A0SI-01A-11R-A144-07;TCGA-A2-A04N-01A-11R-A115-07;TCGA-A2-A04R-01A-41R-A109-07;TCGA-A2-A04Y-01A-21R-A034-07;TCGA-A2-A0CO-01A-13R-A22K-07;TCGA-A2-A0CT-01A-31R-A056-07;TCGA-A2-A0CU-01A-12R-A034-07;TCGA-A2-A0CZ-01A-11R-A034-07;TCGA-A2-A0D3-01A-11R-A115-07;TCGA-A2-A0D4-01A-11R-A00Z-07;TCGA-A2-A0EN-01A-13R-A084-07;TCGA-A2-A0EO-01A-11R-A034-07;TCGA-A2-A0ET-01A-31R-A…	ER+	intra_gene	within_exon	E5	AHNAK	Tumor
chr2	20232425	138129934	115	1.50435	TCGA-A1-A0SE-01A-11R-A084-07;TCGA-A1-A0SI-01A-11R-A144-07;TCGA-A2-A04N-01A-11R-A115-07;TCGA-A2-A04R-01A-41R-A109-07;TCGA-A2-A0CO-01A-13R-A22K-07;TCGA-A2-A0CQ-01A-21R-A034-07;TCGA-A2-A0CR-01A-11R-A22K-07;TCGA-A2-A0D3-01A-11R-A115-07;TCGA-A2-A0D4-01A-11R-A00Z-07;TCGA-A2-A0EO-01A-11R-A034-07;TCGA-A2-A0EP-01A-52R-A22U-07;TCGA-A2-A0ER-01A-21R-A034-07;TCGA-A2-A0EV-01A-11R-A034-07;TCGA-A2-A0SV-01A-11R-A…	ER+	inter_gene	exon-exon_boundary	Start_E6;Start_E7;Start_E2;Start_E3;Start_E4;Start_E5;Start_E1;Start_E13;Start_E14;Start_E15;Start_E16;Start_E17;Start_E18;Start_E19;Start_E20;Start_E12;Start_E8;Start_E9;Start_E10;Start_E11;Start_E27;Start_E28;Start_E29;Start_E21;Start_E22;Start_E23;Start_E24;Start_E25;Start_E26;Start_E38;Start_E39;Start_E40;Start_E37;Start_E30;Start_E31;Start_E32;Start_E33;Start_E34;Start_E35;Start_E36;Start_E4…	LAPTM4A;SDC1;PUM2;RHOB;HS1BP3;GDF7;C2orf43;APOB;LOC645949;KLHL29;ATAD2B;UBXN2A;MFSD2B;C2orf44;FKBP1B;SF3B14;TP53I3;LOC375190;PFN4;C2orf84;ITSN2;NCOA1;CENPO;PTRHD1;ADCY3;DNAJC27;DNAJC27-AS1;EFR3B;POMC;DNMT3A;MIR1301;DTNB;ASXL2;KIF3C;RAB10;FAM59B;HADHA;HADHB;GPR113;EPT1;CCDC164;OTOF;C2orf70;CIB4;KCNK3;C2orf18;CENPA;DPYSL5;MAPRE3;TMEM214;AGBL5;OST4;EMILIN1;KHK;CGREF1;ABHD1;PREB;TCF23;C2orf53;SLC5A6;…	Tumor
chr17	48264386	48264882	101	1.46535	TCGA-A1-A0SE-01A-11R-A084-07;TCGA-A1-A0SI-01A-11R-A144-07;TCGA-A2-A04N-01A-11R-A115-07;TCGA-A2-A0CP-01A-11R-A034-07;TCGA-A2-A0CS-01A-11R-A115-07;TCGA-A2-A0EN-01A-13R-A084-07;TCGA-A2-A0EP-01A-52R-A22U-07;TCGA-A2-A0EV-01A-11R-A034-07;TCGA-A2-A0EW-01A-21R-A115-07;TCGA-A2-A0EX-01A-21R-A034-07;TCGA-A2-A0SV-01A-11R-A084-07;TCGA-A2-A0T4-01A-31R-A084-07;TCGA-A2-A0YC-01A-11R-A109-07;TCGA-A2-A0YD-01A-11R-A…	ER+	intra_gene	exon-exon_boundary	Start_E47;End_E46;End_E47;Start_I46;Start_I47;End_I46	COL1A1	Tumor
chr17	79805190	79813119	96	1.41667	TCGA-A1-A0SE-01A-11R-A084-07;TCGA-A1-A0SI-01A-11R-A144-07;TCGA-A2-A04N-01A-11R-A115-07;TCGA-A2-A0SW-01A-11R-A084-07;TCGA-A2-A0T3-01A-21R-A115-07;TCGA-A2-A0T6-01A-11R-A084-07;TCGA-A2-A0YL-01A-21R-A109-07;TCGA-A2-A1FW-01A-11R-A13Q-07;TCGA-A2-A1FX-01A-11R-A13Q-07;TCGA-A2-A25B-01A-11R-A169-07;TCGA-A2-A25F-01A-11R-A169-07;TCGA-A2-A3KD-01A-12R-A213-07;TCGA-A7-A0CD-01A-11R-A00Z-07;TCGA-A7-A26J-01A-11R-A…	ER+	intra_gene	exon-exon_boundary	Start_E5;End_E4;Start_I4;End_I4	P4HB	Tumor-Specific
chr6	7585338	7585401	71	1.38028	TCGA-A1-A0SE-01A-11R-A084-07;TCGA-A1-A0SI-01A-11R-A144-07;TCGA-A2-A04V-01A-21R-A034-07;TCGA-A2-A0CU-01A-12R-A034-07;TCGA-A2-A0CW-01A-21R-A115-07;TCGA-A2-A0EM-01A-11R-A034-07;TCGA-A2-A0EU-01A-22R-A056-07;TCGA-A2-A0EV-01A-11R-A034-07;TCGA-A2-A0EX-01A-21R-A034-07;TCGA-A2-A0YD-01A-11R-A109-07;TCGA-A2-A0YI-01A-31R-A10J-07;TCGA-A2-A1G4-01A-11R-A13Q-07;TCGA-A7-A13D-01A-13R-A12P-07;TCGA-A7-A26E-01A-11R-A…	ER+	intra_gene	within_exon	E24	DSP	Tumor-Specific
chr14	106174168	106174466	58	1.34483	TCGA-A1-A0SE-01A-11R-A084-07;TCGA-A1-A0SI-01A-11R-A144-07;TCGA-A2-A04Y-01A-21R-A034-07;TCGA-A2-A0EO-01A-11R-A034-07;TCGA-A2-A0EX-01A-21R-A034-07;TCGA-A2-A0SW-01A-11R-A084-07;TCGA-A2-A0YI-01A-31R-A10J-07;TCGA-A2-A0YT-01A-11R-A109-07;TCGA-A2-A1G0-01A-11R-A13Q-07;TCGA-A2-A25C-01A-11R-A169-07;TCGA-A7-A0CD-01A-11R-A00Z-07;TCGA-A7-A0CG-01A-12R-A056-07;TCGA-A8-A07U-01A-11R-A034-07;TCGA-A8-A09M-01A-11R-A…	ER+	intra_gene	within_exon	E1	IGHA1	Tumor
chrM	4707	4784	7	5.14286	TCGA-A1-A0SE-01A-11R-A084-07;TCGA-A1-A0SI-01A-11R-A144-07;TCGA-A2-A04Y-01A-21R-A034-07;TCGA-A8-A08L-01A-11R-A00Z-07;TCGA-BH-A0H0-01A-11R-A056-07;TCGA-D8-A1JK-01A-11R-A13Q-07;TCGA-D8-A27V-01A-12R-A17B-07	ER+	NA	NA	NA	NA	Tumor
chr17	34171861	34172014	52	1.40385	TCGA-A1-A0SE-01A-11R-A084-07;TCGA-A1-A0SI-01A-11R-A144-07;TCGA-A2-A0CK-01A-11R-A22K-07;TCGA-A2-A0CU-01A-12R-A034-07;TCGA-A2-A0EM-01A-11R-A034-07;TCGA-A2-A0SW-01A-11R-A084-07;TCGA-A2-A0T6-01A-11R-A084-07;TCGA-A2-A1FX-01A-11R-A13Q-07;TCGA-A7-A3IY-01A-21R-A21T-07;TCGA-A7-A3J0-01A-11R-A213-07;TCGA-A7-A425-01A-11R-A24H-07;TCGA-A8-A07F-01A-11R-A00Z-07;TCGA-A8-A07S-01A-11R-A034-07;TCGA-A8-A08I-01A-11R-A…	ER+	intra_gene	within_exon	E15	TAF15	Tumor
chr14	56104022	56104076	103	1.45631	TCGA-A1-A0SE-01A-11R-A084-07;TCGA-A1-A0SI-01A-11R-A144-07;TCGA-A2-A0CK-01A-11R-A22K-07;TCGA-A2-A0CW-01A-21R-A115-07;TCGA-A2-A0EM-01A-11R-A034-07;TCGA-A2-A0T7-01A-21R-A084-07;TCGA-A2-A0YJ-01A-11R-A109-07;TCGA-A2-A1FV-01A-11R-A13Q-07;TCGA-A2-A1FW-01A-11R-A13Q-07;TCGA-A2-A1G4-01A-11R-A13Q-07;TCGA-A2-A25C-01A-11R-A169-07;TCGA-A2-A25F-01A-11R-A169-07;TCGA-A2-A3KC-01A-11R-A213-07;TCGA-A2-A3XW-01A-11R-A…	ER+	intra_gene	exon-exon_boundary	End_E11;End_E12;Start_I12;E11;E12	KTN1	Tumor
chr6	32609759	32609876	60	1.38333	TCGA-A1-A0SE-01A-11R-A084-07;TCGA-A1-A0SI-01A-11R-A144-07;TCGA-A2-A0CL-01A-11R-A115-07;TCGA-A2-A0CV-01A-31R-A115-07;TCGA-A2-A0EM-01A-11R-A034-07;TCGA-A2-A0EV-01A-11R-A034-07;TCGA-A2-A0SW-01A-11R-A084-07;TCGA-A2-A0YF-01A-21R-A109-07;TCGA-A2-A0YH-01A-11R-A109-07;TCGA-A2-A3KC-01A-11R-A213-07;TCGA-A2-A3XW-01A-11R-A239-07;TCGA-A7-A0DB-01A-11R-A00Z-07;TCGA-A8-A07S-01A-11R-A034-07;TCGA-A8-A081-01A-11R-A…	ER+	intra_gene	exon-exon_boundary	Start_E3;End_I3;E3	HLA-DQA1	Tumor
chr14	106725608	107087509	55	1.98182	TCGA-A1-A0SE-01A-11R-A084-07;TCGA-A1-A0SI-01A-11R-A144-07;TCGA-A2-A0CL-01A-11R-A115-07;TCGA-A2-A0SW-01A-11R-A084-07;TCGA-A2-A0YK-01A-22R-A109-07;TCGA-A2-A1G4-01A-11R-A13Q-07;TCGA-A2-A25A-01A-12R-A16F-07;TCGA-A2-A25F-01A-11R-A169-07;TCGA-A7-A0CG-01A-12R-A056-07;TCGA-A8-A07U-01A-11R-A034-07;TCGA-A8-A08I-01A-11R-A00Z-07;TCGA-A8-A09Q-01A-11R-A00Z-07;TCGA-A8-A09V-01A-11R-A034-07;TCGA-A8-A0A6-01A-12R-A…	ER+	inter_gene	exon-exon_boundary	Start_E1;Start_E2;Start_E3;End_E1;End_E2;End_E3;Start_I1;Start_I2;Start_I3;End_I1;End_I2;End_I3	IGHV1-24;IGHV3-23;LINC00226;IGHV2-26;IGHV4-28;IGHV3-30;IGHV4-31;IGHV3-33;IGHV4-34;IGHV3-35;IGHV3-38;IGHV4-39;IGHV3-43;LINC00221;IGHV1-45;IGHV1-46;IGHV3-48;IGHV3-49;IGHV5-51;IGHV3-53;IGHV1-58;IGHV4-59;IGHV4-61	Tumor
chrM	14252	14433	106	1.32075	TCGA-A1-A0SE-01A-11R-A084-07;TCGA-A1-A0SJ-01A-11R-A084-07;TCGA-A1-A0SQ-01A-21R-A144-07;TCGA-A2-A04Y-01A-21R-A034-07;TCGA-A2-A0CK-01A-11R-A22K-07;TCGA-A2-A0CQ-01A-21R-A034-07;TCGA-A2-A0CY-01A-12R-A034-07;TCGA-A2-A0EO-01A-11R-A034-07;TCGA-A2-A0ER-01A-21R-A034-07;TCGA-A2-A0ES-01A-11R-A115-07;TCGA-A2-A0SU-01A-11R-A084-07;TCGA-A2-A0SV-01A-11R-A084-07;TCGA-A2-A0SW-01A-11R-A084-07;TCGA-A2-A0T3-01A-21R-A…	ER+	NA	NA	NA	NA	Tumor
chr2	20232930	20232988	166	1.66265	TCGA-A1-A0SE-01A-11R-A084-07;TCGA-A1-A0SJ-01A-11R-A084-07;TCGA-A1-A0SQ-01A-21R-A144-07;TCGA-A2-A0CK-01A-11R-A22K-07;TCGA-A2-A0CL-01A-11R-A115-07;TCGA-A2-A0CQ-01A-21R-A034-07;TCGA-A2-A0CU-01A-12R-A034-07;TCGA-A2-A0CW-01A-21R-A115-07;TCGA-A2-A0CY-01A-12R-A034-07;TCGA-A2-A0CZ-01A-11R-A034-07;TCGA-A2-A0EM-01A-11R-A034-07;TCGA-A2-A0ER-01A-21R-A034-07;TCGA-A2-A0ES-01A-11R-A115-07;TCGA-A2-A0ET-01A-31R-A…	ER+	intra_gene	within_exon	E7	LAPTM4A	Tumor-Specific
chr20	60709811	60709923	97	1.16495	TCGA-A1-A0SE-01A-11R-A084-07;TCGA-A1-A0SJ-01A-11R-A084-07;TCGA-A1-A0SQ-01A-21R-A144-07;TCGA-A2-A0ET-01A-31R-A034-07;TCGA-A2-A0EW-01A-21R-A115-07;TCGA-A2-A0T6-01A-11R-A084-07;TCGA-A2-A0YC-01A-11R-A109-07;TCGA-A2-A0YJ-01A-11R-A109-07;TCGA-A2-A1FX-01A-11R-A13Q-07;TCGA-A2-A259-01A-11R-A16F-07;TCGA-A2-A3XW-01A-11R-A239-07;TCGA-A7-A0CD-01A-11R-A00Z-07;TCGA-A7-A13D-01A-13R-A12P-07;TCGA-A7-A13F-01A-11R-A…	ER+	intra_gene	within_exon	E9	LSM14B	Tumor-Specific
chr1	16893673	146220718	124	1.34677	TCGA-A1-A0SE-01A-11R-A084-07;TCGA-A1-A0SJ-01A-11R-A084-07;TCGA-A2-A04N-01A-11R-A115-07;TCGA-A2-A0CO-01A-13R-A22K-07;TCGA-A2-A0CU-01A-12R-A034-07;TCGA-A2-A0CV-01A-31R-A115-07;TCGA-A2-A0EM-01A-11R-A034-07;TCGA-A2-A0EP-01A-52R-A22U-07;TCGA-A2-A0SW-01A-11R-A084-07;TCGA-A2-A0T3-01A-21R-A115-07;TCGA-A2-A0T7-01A-21R-A084-07;TCGA-A2-A0YD-01A-11R-A109-07;TCGA-A2-A0YH-01A-11R-A109-07;TCGA-A2-A0YJ-01A-11R-A…	ER+	inter_gene	exon-exon_boundary	Start_E15;Start_E16;Start_E17;Start_E18;Start_E19;Start_E20;Start_E21;Start_E22;Start_E23;Start_E24;Start_E25;Start_E3;Start_E4;Start_E5;Start_E6;Start_E7;Start_E8;Start_E9;Start_E10;Start_E11;Start_E12;Start_E13;Start_E14;Start_E1;Start_E2;Start_E26;Start_E27;Start_E28;Start_E29;Start_E30;Start_E31;Start_E32;Start_E33;Start_E34;Start_E35;Start_E36;Start_E37;Start_E99;Start_E100;Start_E101;Start_…	NBPF1;CROCCP2;MST1P2;MIR3675;ESPNP;MST1P9;CROCC;ATP13A2;MFAP2;SDHB;PADI2;PADI1;PADI3;PADI4;PADI6;RCC2;ARHGEF10L;ACTL8;IGSF21;KLHDC7A;PAX7;TAS1R2;ALDH4A1;MIR4695;IFFO2;UBR4;KIAA0090;MRTO4;AKR7L;AKR7A3;LOC100506730;PQLC2;AKR7A2;CAPZB;C1orf151-NBL1;MINOS1;NBL1;HTR6;TMCO4;RNF186;OTUD3;PLA2G2E;PLA2G2A;PLA2G5;PLA2G2D;PLA2G2F;PLA2G2C;UBXN10;VWA5B1;LOC339505;CAMK2N1;MUL1;FAM43B;CDA;PINK1;DDOST;KIF17;SH2D…	Tumor
chr6	29796319	29974846	32	9.5	TCGA-A1-A0SE-01A-11R-A084-07;TCGA-A1-A0SJ-01A-11R-A084-07;TCGA-A2-A04R-01A-41R-A109-07;TCGA-A2-A0CR-01A-11R-A22K-07;TCGA-A2-A0CV-01A-31R-A115-07;TCGA-A2-A0EM-01A-11R-A034-07;TCGA-A2-A0EP-01A-52R-A22U-07;TCGA-A2-A0ET-01A-31R-A034-07;TCGA-A2-A3XW-01A-11R-A239-07;TCGA-A7-A425-01A-11R-A24H-07;TCGA-A8-A07E-01A-11R-A034-07;TCGA-A8-A07J-01A-11R-A00Z-07;TCGA-A8-A086-01A-11R-A00Z-07;TCGA-A8-A08F-01A-11R-A…	ER+	inter_gene	exon-exon_boundary	Start_E4;Start_E5;Start_E6;Start_E7;Start_E8;Start_E1;Start_E2;Start_E3;End_E4;End_E5;End_E6;End_E7;End_E8;End_E1;End_E2;End_E3;Start_I5;Start_I6;Start_I7;Start_I8;Start_I1;Start_I2;Start_I3;Start_I4;End_I4;End_I5;End_I6;End_I7;End_I8;End_I1;End_I2;End_I3	HLA-G;HLA-H;HCG4B;HLA-A;HCG9;HLA-J;ZNRD1-AS1	Tumor
chrM	14744	14847	54	1.42593	TCGA-A1-A0SE-01A-11R-A084-07;TCGA-A1-A0SJ-01A-11R-A084-07;TCGA-A2-A04V-01A-21R-A034-07;TCGA-A2-A04Y-01A-21R-A034-07;TCGA-A2-A0CK-01A-11R-A22K-07;TCGA-A2-A0CQ-01A-21R-A034-07;TCGA-A2-A0CU-01A-12R-A034-07;TCGA-A2-A0D3-01A-11R-A115-07;TCGA-A2-A0EN-01A-13R-A084-07;TCGA-A2-A0EO-01A-11R-A034-07;TCGA-A2-A0EP-01A-52R-A22U-07;TCGA-A2-A0SW-01A-11R-A084-07;TCGA-A2-A0T5-01A-21R-A084-07;TCGA-A2-A0YT-01A-11R-A…	ER+	inter_gene	exon-exon_boundary	Start_E1	MT-CYB;MT-TE	Tumor
chr3	12882992	129116082	116	2.38793	TCGA-A1-A0SE-01A-11R-A084-07;TCGA-A1-A0SJ-01A-11R-A084-07;TCGA-A2-A04Y-01A-21R-A034-07;TCGA-A2-A0CQ-01A-21R-A034-07;TCGA-A2-A0CY-01A-12R-A034-07;TCGA-A2-A0CZ-01A-11R-A034-07;TCGA-A2-A0D3-01A-11R-A115-07;TCGA-A2-A0D4-01A-11R-A00Z-07;TCGA-A2-A0EM-01A-11R-A034-07;TCGA-A2-A0ER-01A-21R-A034-07;TCGA-A2-A0SU-01A-11R-A084-07;TCGA-A2-A0YH-01A-11R-A109-07;TCGA-A2-A0YT-01A-11R-A109-07;TCGA-A2-A25C-01A-11R-A…	ER+	inter_gene	exon-exon_boundary	Start_E1;Start_E14;Start_E15;Start_E7;Start_E8;Start_E9;Start_E10;Start_E11;Start_E12;Start_E13;Start_E4;Start_E5;Start_E6;Start_E2;Start_E3;Start_E32;Start_E33;Start_E34;Start_E35;Start_E36;Start_E37;Start_E38;Start_E39;Start_E40;Start_E21;Start_E22;Start_E23;Start_E24;Start_E25;Start_E26;Start_E27;Start_E28;Start_E29;Start_E30;Start_E31;Start_E16;Start_E17;Start_E18;Start_E19;Start_E20;Start_E4…	RPL32;IQSEC1;NUP210;HDAC11;FBLN2;LOC285375;WNT7A;LOC100132526;TPRXL;CHCHD4;TMEM43;XPC;LSM3;SLC6A6;GRIP2;C3orf19;C3orf20;FGD5;NR2C2;FGD5-AS1;MRPS25;ZFYVE20;COL6A4P1;CAPN7;LOC100505696;SH3BP5;METTL6;EAF1;COLQ;MIR4270;HACL1;BTD;ANKRD28;MIR563;GALNTL2;OXNAD1;DPH3;RFTN1;DAZL;PLCL2;MIR3714;TBC1D5;LOC339862;SATB1;KCNH8;MIR4791;EFHB;RAB5A;PP2D1;KAT2B;SGOL1;VENTXP7;ZNF385D;UBE2E2;MIR548AC;UBE2E1;NKIRAS1;R…	Tumor
chr19	48653069	48653405	109	1.37615	TCGA-A1-A0SE-01A-11R-A084-07;TCGA-A1-A0SJ-01A-11R-A084-07;TCGA-A2-A0CK-01A-11R-A22K-07;TCGA-A2-A0CL-01A-11R-A115-07;TCGA-A2-A0EM-01A-11R-A034-07;TCGA-A2-A0EO-01A-11R-A034-07;TCGA-A2-A0SU-01A-11R-A084-07;TCGA-A2-A0SV-01A-11R-A084-07;TCGA-A2-A0YK-01A-22R-A109-07;TCGA-A2-A1FX-01A-11R-A13Q-07;TCGA-A2-A259-01A-11R-A16F-07;TCGA-A2-A25C-01A-11R-A169-07;TCGA-A2-A25F-01A-11R-A169-07;TCGA-A7-A0CJ-01A-21R-A…	ER+	intra_gene	exon-exon_boundary	Start_E9;End_E8;Start_I8;End_I8	LIG1	Tumor
chr8	144103449	144103508	54	1.37037	TCGA-A1-A0SE-01A-11R-A084-07;TCGA-A1-A0SJ-01A-11R-A084-07;TCGA-A2-A0CR-01A-11R-A22K-07;TCGA-A2-A0ET-01A-31R-A034-07;TCGA-A2-A0EV-01A-11R-A034-07;TCGA-A2-A0YH-01A-11R-A109-07;TCGA-A2-A0YJ-01A-11R-A109-07;TCGA-A2-A3Y0-01A-11R-A239-07;TCGA-A7-A13D-01A-13R-A12P-07;TCGA-A7-A3J0-01A-11R-A213-07;TCGA-A8-A06Q-01A-11R-A034-07;TCGA-A8-A07U-01A-11R-A034-07;TCGA-A8-A086-01A-11R-A00Z-07;TCGA-A8-A08I-01A-11R-A…	ER+	intra_gene	within_exon	E4	LY6E	Tumor
chr8	26268026	26268110	114	1.48246	TCGA-A1-A0SE-01A-11R-A084-07;TCGA-A1-A0SJ-01A-11R-A084-07;TCGA-A2-A0CT-01A-31R-A056-07;TCGA-A2-A0CU-01A-12R-A034-07;TCGA-A2-A0ET-01A-31R-A034-07;TCGA-A2-A0YI-01A-31R-A10J-07;TCGA-A2-A0YJ-01A-11R-A109-07;TCGA-A2-A1FX-01A-11R-A13Q-07;TCGA-A2-A1FZ-01A-51R-A14D-07;TCGA-A2-A1G4-01A-11R-A13Q-07;TCGA-A2-A259-01A-11R-A16F-07;TCGA-A2-A25B-01A-11R-A169-07;TCGA-A2-A3KC-01A-11R-A213-07;TCGA-A7-A0CD-01A-11R-A…	ER+	intra_gene	within_exon	E6	BNIP3L	Tumor-Specific
chr3	50294464	50294984	66	1.39394	TCGA-A1-A0SE-01A-11R-A084-07;TCGA-A1-A0SJ-01A-11R-A084-07;TCGA-A2-A0CV-01A-31R-A115-07;TCGA-A2-A0EN-01A-13R-A084-07;TCGA-A2-A0EV-01A-11R-A034-07;TCGA-A2-A0SU-01A-11R-A084-07;TCGA-A2-A0YH-01A-11R-A109-07;TCGA-A2-A1G4-01A-11R-A13Q-07;TCGA-A2-A25C-01A-11R-A169-07;TCGA-A2-A25D-01A-12R-A16F-07;TCGA-A2-A3KC-01A-11R-A213-07;TCGA-A7-A13F-01A-11R-A12P-07;TCGA-A7-A26J-01A-11R-A169-07;TCGA-A7-A3J0-01A-11R-A…	ER+	intra_gene	exon-exon_boundary	Start_E8;End_E7;Start_I8;End_I8	GNAI2	Tumor-Specific
chr14	75017973	75018951	84	1.25	TCGA-A1-A0SE-01A-11R-A084-07;TCGA-A1-A0SJ-01A-11R-A084-07;TCGA-A2-A0D3-01A-11R-A115-07;TCGA-A2-A0EP-01A-52R-A22U-07;TCGA-A2-A0ES-01A-11R-A115-07;TCGA-A2-A0EV-01A-11R-A034-07;TCGA-A2-A0SU-01A-11R-A084-07;TCGA-A2-A0SW-01A-11R-A084-07;TCGA-A2-A0T5-01A-21R-A084-07;TCGA-A2-A0YI-01A-31R-A10J-07;TCGA-A2-A1FX-01A-11R-A13Q-07;TCGA-A2-A259-01A-11R-A16F-07;TCGA-A2-A25A-01A-12R-A16F-07;TCGA-A2-A25C-01A-11R-A…	ER+	intra_gene	exon-exon_boundary	Start_E7;End_E6;Start_I6;End_I6	LTBP2	Tumor
chr1	153598951	247459188	203	1.97537	TCGA-A1-A0SE-01A-11R-A084-07;TCGA-A1-A0SQ-01A-21R-A144-07;TCGA-A2-A04N-01A-11R-A115-07;TCGA-A2-A04R-01A-41R-A109-07;TCGA-A2-A04Y-01A-21R-A034-07;TCGA-A2-A0CL-01A-11R-A115-07;TCGA-A2-A0CQ-01A-21R-A034-07;TCGA-A2-A0CU-01A-12R-A034-07;TCGA-A2-A0CV-01A-31R-A115-07;TCGA-A2-A0CW-01A-21R-A115-07;TCGA-A2-A0D4-01A-11R-A00Z-07;TCGA-A2-A0EM-01A-11R-A034-07;TCGA-A2-A0EU-01A-22R-A056-07;TCGA-A2-A0EV-01A-11R-A…	ER+	inter_gene	exon-exon_boundary	Start_E4;Start_E2;Start_E1;Start_E3;Start_E5;Start_E6;Start_E7;Start_E8;Start_E9;Start_E10;Start_E11;Start_E12;Start_E13;Start_E14;Start_E15;Start_E16;Start_E17;Start_E18;Start_E19;Start_E20;Start_E21;Start_E22;Start_E23;Start_E24;Start_E25;Start_E26;Start_E27;Start_E28;Start_E29;Start_E30;Start_E36;Start_E37;Start_E38;Start_E39;Start_E40;Start_E33;Start_E34;Start_E35;Start_E31;Start_E32;Start_E4…	S100A13;CHTOP;S100A1;SNAPIN;ILF2;NPR1;INTS3;SLC27A3;GATAD2B;DENND4B;CRTC2;CREB3L4;SLC39A1;JTB;RAB13;RPS27;NUP210L;TPM3;C1orf189;MIR190B;C1orf43;UBAP2L;HAX1;AQP10;ATP8B2;IL6R;SHE;TDRD10;UBE2Q1;CHRNB2;ADAR;KCNN3;PMVK;PBXIP1;PYGO2;SHC1;CKS1B;FLAD1;MIR4258;LENEP;ZBTB7B;DCST2;DCST1;ADAM15;LOC100505666;EFNA4;EFNA3;EFNA1;SLC50A1;DPM3;TRIM46;KRTCAP2;MIR92B;MUC1;THBS3;MTX1;GBAP1;GBA;FAM189B;CLK2;SCAMP3;HC…	Tumor
chr17	7416856	7416940	82	1.28049	TCGA-A1-A0SE-01A-11R-A084-07;TCGA-A1-A0SQ-01A-21R-A144-07;TCGA-A2-A04N-01A-11R-A115-07;TCGA-A2-A0CQ-01A-21R-A034-07;TCGA-A2-A0CW-01A-21R-A115-07;TCGA-A2-A0EO-01A-11R-A034-07;TCGA-A2-A0ET-01A-31R-A034-07;TCGA-A2-A0EV-01A-11R-A034-07;TCGA-A2-A0T5-01A-21R-A084-07;TCGA-A2-A0T7-01A-21R-A084-07;TCGA-A2-A25C-01A-11R-A169-07;TCGA-A7-A13D-01A-13R-A12P-07;TCGA-A7-A3J0-01A-11R-A213-07;TCGA-A8-A06N-01A-11R-A…	ER+	intra_gene	within_exon	E29	POLR2A	Tumor
chr2	159666269	238462625	162	1.72222	TCGA-A1-A0SE-01A-11R-A084-07;TCGA-A1-A0SQ-01A-21R-A144-07;TCGA-A2-A04V-01A-21R-A034-07;TCGA-A2-A04Y-01A-21R-A034-07;TCGA-A2-A0CK-01A-11R-A22K-07;TCGA-A2-A0CO-01A-13R-A22K-07;TCGA-A2-A0CQ-01A-21R-A034-07;TCGA-A2-A0CR-01A-11R-A22K-07;TCGA-A2-A0CS-01A-11R-A115-07;TCGA-A2-A0D4-01A-11R-A00Z-07;TCGA-A2-A0EM-01A-11R-A034-07;TCGA-A2-A0EN-01A-13R-A084-07;TCGA-A2-A0EO-01A-11R-A034-07;TCGA-A2-A0EP-01A-52R-A…	ER+	inter_gene	exon-exon_boundary	Start_E4;Start_E1;Start_E2;Start_E3;Start_E5;Start_E6;Start_E7;Start_E8;Start_E9;Start_E10;Start_E11;Start_E12;Start_E13;Start_E14;Start_E15;Start_E16;Start_E17;Start_E18;Start_E19;Start_E20;Start_E21;Start_E22;Start_E23;Start_E24;Start_E25;Start_E26;Start_E27;Start_E35;Start_E36;Start_E37;Start_E32;Start_E33;Start_E34;Start_E28;Start_E29;Start_E30;Start_E31;Start_E39;Start_E38;Start_E71;Start_E7…	DAPL1;TANC1;WDSUB1;BAZ2B;MARCH7;CD302;LY75-CD302;LY75;PLA2R1;ITGB6;RBMS1;MIR4785;TANK;PSMD14;TBR1;SLC4A10;DPP4;GCG;FAP;IFIH1;GCA;KCNH7;FIGN;GRB14;COBLL1;SNORA70F;SLC38A11;SCN3A;SCN2A;CSRNP3;GALNT3;LOC100506124;TTC21B;LOC100506134;SCN1A;SCN9A;SCN7A;XIRP2;B3GALT1;STK39;CERS6;MIR4774;LOC100861402;NOSTRIN;SPC25;G6PC2;ABCB11;DHRS9;LRP2;BBS5;KBTBD10;FASTKD1;PPIG;C2orf77;PHOSPHO2;PHOSPHO2-KLHL23;KLHL23;…	Tumor
chr17	48262643	48262790	135	1.53333	TCGA-A1-A0SE-01A-11R-A084-07;TCGA-A1-A0SQ-01A-21R-A144-07;TCGA-A2-A0CQ-01A-21R-A034-07;TCGA-A2-A0CR-01A-11R-A22K-07;TCGA-A2-A0CZ-01A-11R-A034-07;TCGA-A2-A0EM-01A-11R-A034-07;TCGA-A2-A0EO-01A-11R-A034-07;TCGA-A2-A0EV-01A-11R-A034-07;TCGA-A2-A0EX-01A-21R-A034-07;TCGA-A2-A0SV-01A-11R-A084-07;TCGA-A2-A0YI-01A-31R-A10J-07;TCGA-A2-A0YK-01A-22R-A109-07;TCGA-A2-A1FX-01A-11R-A13Q-07;TCGA-A2-A1G0-01A-11R-A…	ER+	intra_gene	within_exon	E51	COL1A1	Tumor
chr17	7416982	7417150	121	1.30579	TCGA-A1-A0SE-01A-11R-A084-07;TCGA-A2-A04N-01A-11R-A115-07;TCGA-A2-A04R-01A-41R-A109-07;TCGA-A2-A04V-01A-21R-A034-07;TCGA-A2-A0CK-01A-11R-A22K-07;TCGA-A2-A0D3-01A-11R-A115-07;TCGA-A2-A0D4-01A-11R-A00Z-07;TCGA-A2-A0EO-01A-11R-A034-07;TCGA-A2-A0ES-01A-11R-A115-07;TCGA-A2-A0ET-01A-31R-A034-07;TCGA-A2-A0EV-01A-11R-A034-07;TCGA-A2-A0EW-01A-21R-A115-07;TCGA-A2-A0SV-01A-11R-A084-07;TCGA-A2-A0T4-01A-31R-A…	ER+	intra_gene	within_exon	E29	POLR2A	Tumor
chr7	94056566	94056969	157	1.55414	TCGA-A1-A0SE-01A-11R-A084-07;TCGA-A2-A04N-01A-11R-A115-07;TCGA-A2-A04R-01A-41R-A109-07;TCGA-A2-A04V-01A-21R-A034-07;TCGA-A2-A0CL-01A-11R-A115-07;TCGA-A2-A0CR-01A-11R-A22K-07;TCGA-A2-A0EO-01A-11R-A034-07;TCGA-A2-A0EW-01A-21R-A115-07;TCGA-A2-A0SV-01A-11R-A084-07;TCGA-A2-A0T6-01A-11R-A084-07;TCGA-A2-A0YC-01A-11R-A109-07;TCGA-A2-A0YD-01A-11R-A109-07;TCGA-A2-A0YH-01A-11R-A109-07;TCGA-A2-A0YI-01A-31R-A…	ER+	intra_gene	exon-exon_boundary	Start_E49;End_E48;Start_I49;End_I49	COL1A2	Tumor
chr17	48266137	48266352	125	1.608	TCGA-A1-A0SE-01A-11R-A084-07;TCGA-A2-A04N-01A-11R-A115-07;TCGA-A2-A0CP-01A-11R-A034-07;TCGA-A2-A0CS-01A-11R-A115-07;TCGA-A2-A0CZ-01A-11R-A034-07;TCGA-A2-A0D3-01A-11R-A115-07;TCGA-A2-A0EM-01A-11R-A034-07;TCGA-A2-A0EN-01A-13R-A084-07;TCGA-A2-A0EP-01A-52R-A22U-07;TCGA-A2-A0EV-01A-11R-A034-07;TCGA-A2-A0SV-01A-11R-A084-07;TCGA-A2-A0T7-01A-21R-A084-07;TCGA-A2-A0YH-01A-11R-A109-07;TCGA-A2-A25A-01A-12R-A…	ER+	intra_gene	exon-exon_boundary	Start_E42;End_E41;Start_I41;End_I41;E41	COL1A1	Tumor
chr20	45838602	45838680	73	1.41096	TCGA-A1-A0SE-01A-11R-A084-07;TCGA-A2-A04N-01A-11R-A115-07;TCGA-A2-A0CQ-01A-21R-A034-07;TCGA-A2-A0CT-01A-31R-A056-07;TCGA-A2-A0D4-01A-11R-A00Z-07;TCGA-A2-A0EP-01A-52R-A22U-07;TCGA-A2-A0EU-01A-22R-A056-07;TCGA-A2-A0EX-01A-21R-A034-07;TCGA-A2-A0T3-01A-21R-A115-07;TCGA-A2-A0YC-01A-11R-A109-07;TCGA-A2-A0YH-01A-11R-A109-07;TCGA-A2-A1FV-01A-11R-A13Q-07;TCGA-A2-A1G4-01A-11R-A13Q-07;TCGA-A2-A25A-01A-12R-A…	ER+	intra_gene	within_exon	E22;E23	ZMYND8	Tumor-Specific
chr11	62292927	62293806	88	1.5	TCGA-A1-A0SE-01A-11R-A084-07;TCGA-A2-A04N-01A-11R-A115-07;TCGA-A2-A0EN-01A-13R-A084-07;TCGA-A2-A0ER-01A-21R-A034-07;TCGA-A2-A0ES-01A-11R-A115-07;TCGA-A2-A0ET-01A-31R-A034-07;TCGA-A2-A0EV-01A-11R-A034-07;TCGA-A2-A0EX-01A-21R-A034-07;TCGA-A2-A0T7-01A-21R-A084-07;TCGA-A2-A0YJ-01A-11R-A109-07;TCGA-A2-A0YL-01A-21R-A109-07;TCGA-A2-A1G4-01A-11R-A13Q-07;TCGA-A2-A25B-01A-11R-A169-07;TCGA-A7-A0CD-01A-11R-A…	ER+	intra_gene	within_exon	E5	AHNAK	Tumor
chrM	3459	3550	52	1.36538	TCGA-A1-A0SE-01A-11R-A084-07;TCGA-A2-A04R-01A-41R-A109-07;TCGA-A2-A04V-01A-21R-A034-07;TCGA-A2-A04Y-01A-21R-A034-07;TCGA-A2-A0CL-01A-11R-A115-07;TCGA-A2-A0CQ-01A-21R-A034-07;TCGA-A2-A0CW-01A-21R-A115-07;TCGA-A2-A0EN-01A-13R-A084-07;TCGA-A2-A0SV-01A-11R-A084-07;TCGA-A2-A0YD-01A-11R-A109-07;TCGA-A2-A1FV-01A-11R-A13Q-07;TCGA-A7-A13E-01A-11R-A12P-07;TCGA-A8-A06Z-01A-11R-A00Z-07;TCGA-A8-A081-01A-11R-A…	ER+	NA	NA	NA	NA	Tumor
chr7	94052368	94053747	115	1.53913	TCGA-A1-A0SE-01A-11R-A084-07;TCGA-A2-A04R-01A-41R-A109-07;TCGA-A2-A04V-01A-21R-A034-07;TCGA-A2-A0CP-01A-11R-A034-07;TCGA-A2-A0CZ-01A-11R-A034-07;TCGA-A2-A0EM-01A-11R-A034-07;TCGA-A2-A0EP-01A-52R-A22U-07;TCGA-A2-A0EV-01A-11R-A034-07;TCGA-A2-A0EW-01A-21R-A115-07;TCGA-A2-A0SW-01A-11R-A084-07;TCGA-A2-A0YH-01A-11R-A109-07;TCGA-A2-A0YI-01A-31R-A10J-07;TCGA-A2-A1G0-01A-11R-A13Q-07;TCGA-A2-A259-01A-11R-A…	ER+	intra_gene	exon-exon_boundary	Start_E41;End_E40;End_E41;Start_I41;Start_I42;End_I41	COL1A2	Tumor
chr4	76725286	76725370	14	1.57143	TCGA-A1-A0SE-01A-11R-A084-07;TCGA-A2-A04R-01A-41R-A109-07;TCGA-A2-A04V-01A-21R-A034-07;TCGA-A2-A0EO-01A-11R-A034-07;TCGA-A7-A0CG-01A-12R-A056-07;TCGA-A8-A06O-01A-11R-A00Z-07;TCGA-A8-A0AD-01A-11R-A056-07;TCGA-AO-A0J3-01A-11R-A034-07;TCGA-AO-A0JA-01A-11R-A056-07;TCGA-BH-A0BC-01A-22R-A084-07;TCGA-BH-A0DP-01A-21R-A056-07;TCGA-BH-A0H0-01A-11R-A056-07;TCGA-BH-A18L-01A-32R-A12D-07;TCGA-EW-A1P0-01A-11R-A…	ER+	intra_gene	exon-exon_boundary	Start_E16;End_I16;E16	USO1	Tumor
chr11	77780997	77784113	96	1.28125	TCGA-A1-A0SE-01A-11R-A084-07;TCGA-A2-A04R-01A-41R-A109-07;TCGA-A2-A04Y-01A-21R-A034-07;TCGA-A2-A0CL-01A-11R-A115-07;TCGA-A2-A0CR-01A-11R-A22K-07;TCGA-A2-A0CV-01A-31R-A115-07;TCGA-A2-A0CW-01A-21R-A115-07;TCGA-A2-A0ET-01A-31R-A034-07;TCGA-A2-A0EV-01A-11R-A034-07;TCGA-A2-A0T3-01A-21R-A115-07;TCGA-A2-A0YH-01A-11R-A109-07;TCGA-A2-A1FX-01A-11R-A13Q-07;TCGA-A2-A3KC-01A-11R-A213-07;TCGA-A2-A3Y0-01A-11R-A…	ER+	inter_gene	exon-exon_boundary	Start_E2;Start_E3;End_E2;Start_I2;End_I2	NDUFC2;NDUFC2-KCTD14	Tumor
chr8	96305533	104077031	163	1.60736	TCGA-A1-A0SE-01A-11R-A084-07;TCGA-A2-A04R-01A-41R-A109-07;TCGA-A2-A04Y-01A-21R-A034-07;TCGA-A2-A0CP-01A-11R-A034-07;TCGA-A2-A0CT-01A-31R-A056-07;TCGA-A2-A0D3-01A-11R-A115-07;TCGA-A2-A0D4-01A-11R-A00Z-07;TCGA-A2-A0EM-01A-11R-A034-07;TCGA-A2-A0EP-01A-52R-A22U-07;TCGA-A2-A0ET-01A-31R-A034-07;TCGA-A2-A0EV-01A-11R-A034-07;TCGA-A2-A0EX-01A-21R-A034-07;TCGA-A2-A0T5-01A-21R-A084-07;TCGA-A2-A0YC-01A-11R-A…	ER+	inter_gene	exon-exon_boundary	Start_E2;Start_E3;Start_E4;Start_E5;Start_E6;Start_E1;Start_E8;Start_E7;Start_E9;Start_E10;Start_E11;Start_E12;Start_E13;Start_E14;Start_E15;Start_E16;Start_E17;Start_E18;Start_E19;Start_E20;Start_E21;Start_E22;Start_E23;Start_E24;Start_E25;Start_E26;Start_E27;Start_E28;Start_E29;Start_E30;Start_E31;Start_E32;Start_E33;Start_E34;Start_E35;Start_E36;Start_E37;Start_E38;Start_E39;Start_E40;Start_E4…	LOC100616530;LOC100500773;GDF6;MTERFD1;UQCRB;PTDSS1;SDC2;CPQ;TSPYL5;MTDH;LAPTM4B;MATN2;RPL30;SNORA72;C8orf47;HRSP12;POP1;NIPAL2;KCNS2;STK3;OSR2;VPS13B;MIR599;MIR875;COX6C;RGS22;FBXO43;POLR2K;SPAG1;RNF19A;MIR4471;ANKRD46;SNX31;PABPC1;YWHAZ;FLJ42969;ZNF706;NACAP1;GRHL2;NCALD;RRM2B;UBR5;ODF1;KLF10;AZIN1;ATP6V1C1	Tumor
chr2	189860878	189861151	104	1.34615	TCGA-A1-A0SE-01A-11R-A084-07;TCGA-A2-A04R-01A-41R-A109-07;TCGA-A2-A0CL-01A-11R-A115-07;TCGA-A2-A0CO-01A-13R-A22K-07;TCGA-A2-A0CW-01A-21R-A115-07;TCGA-A2-A0EM-01A-11R-A034-07;TCGA-A2-A0EV-01A-11R-A034-07;TCGA-A2-A0EW-01A-21R-A115-07;TCGA-A2-A0EX-01A-21R-A034-07;TCGA-A2-A0SW-01A-11R-A084-07;TCGA-A2-A0T6-01A-11R-A084-07;TCGA-A2-A0T7-01A-21R-A084-07;TCGA-A2-A0YL-01A-21R-A109-07;TCGA-A2-A25C-01A-11R-A…	ER+	intra_gene	exon-exon_boundary	Start_E24;End_E23;Start_I23;End_I23	COL3A1	Tumor-Specific
chr6	29796319	29856001	46	5.06522	TCGA-A1-A0SE-01A-11R-A084-07;TCGA-A2-A04R-01A-41R-A109-07;TCGA-A2-A0CO-01A-13R-A22K-07;TCGA-A2-A0CR-01A-11R-A22K-07;TCGA-A2-A0CV-01A-31R-A115-07;TCGA-A2-A0ET-01A-31R-A034-07;TCGA-A2-A0YK-01A-22R-A109-07;TCGA-A2-A3XW-01A-11R-A239-07;TCGA-A7-A3RF-01A-11R-A22K-07;TCGA-A8-A06O-01A-11R-A00Z-07;TCGA-A8-A07E-01A-11R-A034-07;TCGA-A8-A07J-01A-11R-A00Z-07;TCGA-A8-A082-01A-11R-A00Z-07;TCGA-A8-A086-01A-11R-A…	ER+	inter_gene	exon-exon_boundary	Start_E4;Start_E5;Start_E6;Start_E7;Start_E8;Start_E1;Start_E2;End_E4;End_E5;End_E6;End_E7;End_E8;End_E1;End_E2;Start_I5;Start_I6;Start_I7;Start_I8;Start_I1;Start_I2;Start_I3;End_I4;End_I5;End_I6;End_I7;End_I8;End_I1;End_I2	HLA-G;HLA-H	Tumor
chr12	6879922	54386020	79	1.59494	TCGA-A1-A0SE-01A-11R-A084-07;TCGA-A2-A04R-01A-41R-A109-07;TCGA-A2-A0CP-01A-11R-A034-07;TCGA-A2-A0CV-01A-31R-A115-07;TCGA-A2-A0ET-01A-31R-A034-07;TCGA-A2-A0SU-01A-11R-A084-07;TCGA-A2-A0T3-01A-21R-A115-07;TCGA-A2-A0YK-01A-22R-A109-07;TCGA-A2-A1FV-01A-11R-A13Q-07;TCGA-A2-A1FW-01A-11R-A13Q-07;TCGA-A2-A1FX-01A-11R-A13Q-07;TCGA-A2-A25A-01A-12R-A16F-07;TCGA-A2-A25B-01A-11R-A169-07;TCGA-A2-A25C-01A-11R-A…	ER+	inter_gene	exon-exon_boundary	Start_E1;Start_E2;Start_E3;Start_E4;Start_E5;Start_E6;Start_E7;Start_E8;Start_E9;Start_E10;Start_E11;Start_E12;Start_E13;Start_E14;Start_E15;Start_E16;Start_E17;Start_E18;Start_E19;Start_E20;Start_E21;Start_E22;Start_E23;Start_E24;Start_E25;Start_E26;Start_E27;Start_E28;Start_E29;Start_E30;Start_E31;Start_E32;Start_E33;Start_E34;Start_E35;Start_E36;Start_E38;Start_E37;Start_E57;Start_E56;Start_E5…	LAG3;CD4;GPR162;LEPREL2;GNB3;USP5;CDCA3;TPI1;DSTNP2;RPL13P5;SPSB2;ENO2;LRRC23;ATN1;C12orf57;PTPN6;MIR141;MIR200C;PHB2;SCARNA12;EMG1;LPCAT3;C1S;C1R;C1RL;MATL2963;CLSTN3;RBP5;PEX5;ACSM4;CD163L1;CD163;APOBEC1;GDF3;DPPA3;CLEC4C;NANOGNB;NANOG;SLC2A14;SLC2A3;FOXJ2;C3AR1;NECAP1;CLEC4A;POU5F1P3;FAM66C;ZNF705A;FAM86FP;FAM90A1;LOC389634;CLEC6A;CLEC4D;CLEC4E;AICDA;MFAP5;RIMKLB;A2ML1;PHC1;M6PR;KLRG1;LOC14457…	Tumor
chr11	17332763	17333477	54	1.38889	TCGA-A1-A0SE-01A-11R-A084-07;TCGA-A2-A04R-01A-41R-A109-07;TCGA-A2-A0CV-01A-31R-A115-07;TCGA-A2-A0ER-01A-21R-A034-07;TCGA-A2-A0ES-01A-11R-A115-07;TCGA-A2-A0ET-01A-31R-A034-07;TCGA-A2-A0EW-01A-21R-A115-07;TCGA-A2-A0YF-01A-21R-A109-07;TCGA-A2-A1FX-01A-11R-A13Q-07;TCGA-A2-A25B-01A-11R-A169-07;TCGA-A8-A07G-01A-11R-A034-07;TCGA-A8-A086-01A-11R-A00Z-07;TCGA-A8-A08Z-01A-21R-A00Z-07;TCGA-A8-A09Z-01A-11R-A…	ER+	intra_gene	exon-exon_boundary	Start_E9;End_E8;End_E9;Start_I9;Start_I10;End_I9	NUCB2	Tumor
chr19	38782675	38782765	111	1.37838	TCGA-A1-A0SE-01A-11R-A084-07;TCGA-A2-A04V-01A-21R-A034-07;TCGA-A2-A04Y-01A-21R-A034-07;TCGA-A2-A0CL-01A-11R-A115-07;TCGA-A2-A0CO-01A-13R-A22K-07;TCGA-A2-A0CZ-01A-11R-A034-07;TCGA-A2-A0EN-01A-13R-A084-07;TCGA-A2-A0EV-01A-11R-A034-07;TCGA-A2-A0SV-01A-11R-A084-07;TCGA-A2-A0T3-01A-21R-A115-07;TCGA-A2-A0T4-01A-31R-A084-07;TCGA-A2-A0YC-01A-11R-A109-07;TCGA-A2-A0YF-01A-21R-A109-07;TCGA-A2-A0YJ-01A-11R-A…	ER+	intra_gene	within_exon	E6;E7	SPINT2	Tumor
chr17	62496332	62496446	72	1.38889	TCGA-A1-A0SE-01A-11R-A084-07;TCGA-A2-A04V-01A-21R-A034-07;TCGA-A2-A04Y-01A-21R-A034-07;TCGA-A2-A0CV-01A-31R-A115-07;TCGA-A2-A0CZ-01A-11R-A034-07;TCGA-A2-A0D3-01A-11R-A115-07;TCGA-A2-A0EO-01A-11R-A034-07;TCGA-A2-A0ET-01A-31R-A034-07;TCGA-A2-A0YC-01A-11R-A109-07;TCGA-A2-A0YD-01A-11R-A109-07;TCGA-A2-A25A-01A-12R-A16F-07;TCGA-A2-A25B-01A-11R-A169-07;TCGA-A2-A25F-01A-11R-A169-07;TCGA-A2-A3KD-01A-12R-A…	ER+	intra_gene	exon-exon_boundary	Start_E13;End_I12;E13	DDX5	Tumor-Specific
chr1	150939628	150940341	14	1.42857	TCGA-A1-A0SE-01A-11R-A084-07;TCGA-A2-A04V-01A-21R-A034-07;TCGA-A2-A0CL-01A-11R-A115-07;TCGA-A2-A0T6-01A-11R-A084-07;TCGA-A8-A07E-01A-11R-A034-07;TCGA-AO-A0J3-01A-11R-A034-07;TCGA-AO-A0J5-01A-11R-A034-07;TCGA-AO-A0JF-01A-11R-A056-07;TCGA-AR-A1AU-01A-11R-A12P-07;TCGA-D8-A1X9-01A-12R-A157-07;TCGA-E2-A15L-01A-11R-A12D-07;TCGA-E2-A15R-01A-11R-A115-07;TCGA-E2-A1LA-01A-11R-A144-07;TCGA-EW-A1P5-01A-11R-A…	ER+	intra_gene	exon-exon_boundary	Start_E5;Start_E6;Start_E7;Start_E8;End_E5;End_E6;End_E7;Start_I4;Start_I5;Start_I6;End_I3;End_I4;End_I5;End_I6	CERS2	Tumor
chr17	7416940	7417066	68	1.52941	TCGA-A1-A0SE-01A-11R-A084-07;TCGA-A2-A04V-01A-21R-A034-07;TCGA-A2-A0CO-01A-13R-A22K-07;TCGA-A2-A0D4-01A-11R-A00Z-07;TCGA-A2-A0ET-01A-31R-A034-07;TCGA-A2-A0EV-01A-11R-A034-07;TCGA-A2-A0EX-01A-21R-A034-07;TCGA-A2-A0T7-01A-21R-A084-07;TCGA-A2-A259-01A-11R-A16F-07;TCGA-A2-A25D-01A-12R-A16F-07;TCGA-A7-A0D9-01A-31R-A056-07;TCGA-A7-A425-01A-11R-A24H-07;TCGA-A8-A07G-01A-11R-A034-07;TCGA-A8-A081-01A-11R-A…	ER+	intra_gene	within_exon	E29	POLR2A	Tumor
chr14	102514957	102515919	43	1.18605	TCGA-A1-A0SE-01A-11R-A084-07;TCGA-A2-A04V-01A-21R-A034-07;TCGA-A2-A0CO-01A-13R-A22K-07;TCGA-A2-A0SV-01A-11R-A084-07;TCGA-A2-A1FW-01A-11R-A13Q-07;TCGA-A2-A1FX-01A-11R-A13Q-07;TCGA-A7-A13D-01A-13R-A12P-07;TCGA-A7-A26E-01A-11R-A169-07;TCGA-A8-A06O-01A-11R-A00Z-07;TCGA-A8-A079-01A-21R-A00Z-07;TCGA-A8-A07F-01A-11R-A00Z-07;TCGA-AN-A04A-01A-21R-A034-07;TCGA-AN-A0XL-01A-11R-A10J-07;TCGA-AO-A03M-01B-11R-A…	ER+	intra_gene	exon-exon_boundary	Start_E75;End_E74;End_E75;Start_I75;Start_I76;End_I75	DYNC1H1	Tumor
chr19	1985531	1985599	60	1.18333	TCGA-A1-A0SE-01A-11R-A084-07;TCGA-A2-A04V-01A-21R-A034-07;TCGA-A2-A0CR-01A-11R-A22K-07;TCGA-A2-A0CU-01A-12R-A034-07;TCGA-A2-A0CW-01A-21R-A115-07;TCGA-A2-A0D3-01A-11R-A115-07;TCGA-A2-A0EU-01A-22R-A056-07;TCGA-A2-A0SW-01A-11R-A084-07;TCGA-A2-A0YI-01A-31R-A10J-07;TCGA-A7-A0DB-01A-11R-A00Z-07;TCGA-A7-A3J0-01A-11R-A213-07;TCGA-A8-A06Q-01A-11R-A034-07;TCGA-A8-A06Z-01A-11R-A00Z-07;TCGA-A8-A07L-01A-11R-A…	ER+	intra_gene	within_exon	E9	BTBD2	Tumor
chr17	43568017	62825367	68	1.92647	TCGA-A1-A0SE-01A-11R-A084-07;TCGA-A2-A04V-01A-21R-A034-07;TCGA-A2-A0YL-01A-21R-A109-07;TCGA-A2-A1G4-01A-11R-A13Q-07;TCGA-A7-A13E-01A-11R-A12P-07;TCGA-A7-A13F-01A-11R-A12P-07;TCGA-A8-A06O-01A-11R-A00Z-07;TCGA-A8-A06P-01A-11R-A00Z-07;TCGA-A8-A06Q-01A-11R-A034-07;TCGA-A8-A07L-01A-11R-A00Z-07;TCGA-A8-A084-01A-21R-A00Z-07;TCGA-A8-A08F-01A-11R-A00Z-07;TCGA-A8-A095-01A-11R-A00Z-07;TCGA-A8-A09Q-01A-11R-A…	ER+	inter_gene	exon-exon_boundary	Start_E1;Start_E2;Start_E3;Start_E4;Start_E5;Start_E6;Start_E7;Start_E8;Start_E9;Start_E10;Start_E11;Start_E12;Start_E13;Start_E14;Start_E15;Start_E16;Start_E17;Start_E18;Start_E19;Start_E20;Start_E21;Start_E22;Start_E23;Start_E24;Start_E25;Start_E26;Start_E38;Start_E39;Start_E40;Start_E41;Start_E42;Start_E43;Start_E44;Start_E45;Start_E46;Start_E47;Start_E48;Start_E49;Start_E50;Start_E51;Start_E2…	PLEKHM1;LRRC37A4;CRHR1;MGC57346;C17orf69;SPPL2C;MAPT-AS1;MAPT;MAPT-IT1;STH;KANSL1;KANSL1-AS1;LRRC37A;ARL17A;ARL17B;NSFP1;LRRC37A2;NSF;WNT3;WNT9B;GOSR2;RPRML;CDC27;MYL4;ITGB3;C17orf57;MRPL45P2;NPEPPS;KPNB1;TBKBP1;TBX21;OSBPL7;MRPL10;LRRC46;SCRN2;SP6;SP2;PNPO;PRR15L;CDK5RAP3;COPZ2;MIR152;NFE2L1;CBX1;SNX11;SKAP1;MIR1203;HOXB1;HOXB2;HOXB3;HOXB4;MIR10A;HOXB-AS3;HOXB5;HOXB6;HOXB7;HOXB8;HOXB9;MIR196A1;H…	Tumor
chr19	50017588	50017709	64	1.25	TCGA-A1-A0SE-01A-11R-A084-07;TCGA-A2-A04Y-01A-21R-A034-07;TCGA-A2-A0CK-01A-11R-A22K-07;TCGA-A2-A0CR-01A-11R-A22K-07;TCGA-A2-A0CT-01A-31R-A056-07;TCGA-A2-A0D4-01A-11R-A00Z-07;TCGA-A2-A0EP-01A-52R-A22U-07;TCGA-A2-A0ES-01A-11R-A115-07;TCGA-A2-A0T3-01A-21R-A115-07;TCGA-A2-A0YD-01A-11R-A109-07;TCGA-A2-A1FX-01A-11R-A13Q-07;TCGA-A2-A25D-01A-12R-A16F-07;TCGA-A2-A3KD-01A-12R-A213-07;TCGA-A2-A3XW-01A-11R-A…	ER+	intra_gene	within_exon	E4;E3	FCGRT	Tumor
chr16	31142765	31142838	51	1.19608	TCGA-A1-A0SE-01A-11R-A084-07;TCGA-A2-A04Y-01A-21R-A034-07;TCGA-A2-A0CZ-01A-11R-A034-07;TCGA-A2-A0D3-01A-11R-A115-07;TCGA-A2-A0SW-01A-11R-A084-07;TCGA-A2-A0T3-01A-21R-A115-07;TCGA-A2-A0T7-01A-21R-A084-07;TCGA-A2-A25C-01A-11R-A169-07;TCGA-A2-A3KC-01A-11R-A213-07;TCGA-A7-A3J1-01A-11R-A213-07;TCGA-A7-A425-01A-11R-A24H-07;TCGA-A8-A093-01A-11R-A00Z-07;TCGA-A8-A094-01A-11R-A00Z-07;TCGA-A8-A095-01A-11R-A…	ER+	intra_gene	exon-exon_boundary	End_E6;Start_I6;E6	PRSS8	Tumor-Specific
chrX	48887890	48887949	61	1.29508	TCGA-A1-A0SE-01A-11R-A084-07;TCGA-A2-A04Y-01A-21R-A034-07;TCGA-A2-A0EN-01A-13R-A084-07;TCGA-A2-A0EU-01A-22R-A056-07;TCGA-A7-A0D9-01A-31R-A056-07;TCGA-A7-A3IZ-01A-11R-A213-07;TCGA-A8-A06N-01A-11R-A00Z-07;TCGA-A8-A06Z-01A-11R-A00Z-07;TCGA-A8-A07L-01A-11R-A00Z-07;TCGA-A8-A07U-01A-11R-A034-07;TCGA-A8-A08F-01A-11R-A00Z-07;TCGA-AC-A2FG-01A-11R-A17B-07;TCGA-AN-A046-01A-21R-A034-07;TCGA-AN-A0FF-01A-11R-A…	ER+	intra_gene	within_exon	E10	TFE3	Tumor-Specific
chr11	1774108	1774216	75	1.28	TCGA-A1-A0SE-01A-11R-A084-07;TCGA-A2-A04Y-01A-21R-A034-07;TCGA-A2-A0EO-01A-11R-A034-07;TCGA-A2-A0EV-01A-11R-A034-07;TCGA-A2-A0SW-01A-11R-A084-07;TCGA-A2-A0T7-01A-21R-A084-07;TCGA-A2-A1G4-01A-11R-A13Q-07;TCGA-A2-A25C-01A-11R-A169-07;TCGA-A2-A3KD-01A-12R-A213-07;TCGA-A2-A3XW-01A-11R-A239-07;TCGA-A7-A0CD-01A-11R-A00Z-07;TCGA-A7-A13G-01A-11R-A13Q-07;TCGA-A7-A425-01A-11R-A24H-07;TCGA-A8-A06Q-01A-11R-A…	ER+	intra_gene	within_exon	E9	CTSD	Tumor
chrM	15334	15402	88	1.375	TCGA-A1-A0SE-01A-11R-A084-07;TCGA-A2-A0CK-01A-11R-A22K-07;TCGA-A2-A0CU-01A-12R-A034-07;TCGA-A2-A0EP-01A-52R-A22U-07;TCGA-A2-A0EV-01A-11R-A034-07;TCGA-A2-A0SW-01A-11R-A084-07;TCGA-A2-A0YI-01A-31R-A10J-07;TCGA-A2-A1G0-01A-11R-A13Q-07;TCGA-A7-A0D9-01A-31R-A056-07;TCGA-A7-A0DC-01A-11R-A00Z-07;TCGA-A7-A13H-01A-11R-A22K-07;TCGA-A7-A3J0-01A-11R-A213-07;TCGA-A7-A3RF-01A-11R-A22K-07;TCGA-A7-A425-01A-11R-A…	ER+	NA	NA	NA	NA	Tumor
chrM	12374	12704	16	1.3125	TCGA-A1-A0SE-01A-11R-A084-07;TCGA-A2-A0CL-01A-11R-A115-07;TCGA-A2-A0EV-01A-11R-A034-07;TCGA-A2-A0EX-01A-21R-A034-07;TCGA-A2-A0YT-01A-11R-A109-07;TCGA-A2-A1FX-01A-11R-A13Q-07;TCGA-A8-A06Z-01A-11R-A00Z-07;TCGA-AC-A3W6-01A-12R-A22K-07;TCGA-AN-A0FY-01A-11R-A034-07;TCGA-AO-A03T-01A-21R-A034-07;TCGA-B6-A1KI-01A-11R-A14M-07;TCGA-BH-A0B5-01A-11R-A12P-07;TCGA-BH-A0HB-01A-11R-A056-07;TCGA-D8-A146-01A-31R-A…	ER+	NA	NA	NA	NA	Tumor
chr11	117075228	117075388	90	1.38889	TCGA-A1-A0SE-01A-11R-A084-07;TCGA-A2-A0CO-01A-13R-A22K-07;TCGA-A2-A0CP-01A-11R-A034-07;TCGA-A2-A0CU-01A-12R-A034-07;TCGA-A2-A0CZ-01A-11R-A034-07;TCGA-A2-A0EW-01A-21R-A115-07;TCGA-A2-A0EX-01A-21R-A034-07;TCGA-A2-A0SV-01A-11R-A084-07;TCGA-A2-A0T5-01A-21R-A084-07;TCGA-A2-A0T6-01A-11R-A084-07;TCGA-A2-A0YJ-01A-11R-A109-07;TCGA-A2-A25A-01A-12R-A16F-07;TCGA-A2-A3KD-01A-12R-A213-07;TCGA-A2-A3XW-01A-11R-A…	ER+	intra_gene	within_exon	E5	TAGLN	Tumor
chr9	130704779	130704868	26	1.34615	TCGA-A1-A0SE-01A-11R-A084-07;TCGA-A2-A0CO-01A-13R-A22K-07;TCGA-A2-A0CR-01A-11R-A22K-07;TCGA-A2-A0CU-01A-12R-A034-07;TCGA-A2-A0EO-01A-11R-A034-07;TCGA-A2-A1FX-01A-11R-A13Q-07;TCGA-A7-A0DB-01A-11R-A00Z-07;TCGA-A7-A0DC-01A-11R-A00Z-07;TCGA-A7-A3J0-01A-11R-A213-07;TCGA-A8-A08I-01A-11R-A00Z-07;TCGA-AN-A0AM-01A-11R-A034-07;TCGA-AO-A03N-01B-11R-A10J-07;TCGA-AO-A0J3-01A-11R-A034-07;TCGA-AR-A0TV-01A-21R-A…	ER+	intra_gene	within_exon	E11;E8	FAM102A	Tumor
chr3	196770184	196770313	63	1.33333	TCGA-A1-A0SE-01A-11R-A084-07;TCGA-A2-A0CO-01A-13R-A22K-07;TCGA-A2-A0CS-01A-11R-A115-07;TCGA-A2-A0ER-01A-21R-A034-07;TCGA-A2-A0EU-01A-22R-A056-07;TCGA-A2-A0T6-01A-11R-A084-07;TCGA-A2-A0T7-01A-21R-A084-07;TCGA-A2-A1G0-01A-11R-A13Q-07;TCGA-A2-A25C-01A-11R-A169-07;TCGA-A8-A06Z-01A-11R-A00Z-07;TCGA-A8-A08L-01A-11R-A00Z-07;TCGA-A8-A091-01A-11R-A00Z-07;TCGA-A8-A09D-01A-11R-A00Z-07;TCGA-A8-A09Q-01A-11R-A…	ER+	intra_gene	within_exon	E26;E25;E22;E21	DLG1	Tumor-Specific
chr19	44732639	44768528	37	1.32432	TCGA-A1-A0SE-01A-11R-A084-07;TCGA-A2-A0CO-01A-13R-A22K-07;TCGA-A2-A0CY-01A-12R-A034-07;TCGA-A2-A0CZ-01A-11R-A034-07;TCGA-A2-A0EM-01A-11R-A034-07;TCGA-A2-A0SU-01A-11R-A084-07;TCGA-A2-A0T5-01A-21R-A084-07;TCGA-A2-A0YD-01A-11R-A109-07;TCGA-A7-A26J-01A-11R-A169-07;TCGA-A7-A3IZ-01A-11R-A213-07;TCGA-A8-A079-01A-21R-A00Z-07;TCGA-A8-A07W-01A-11R-A00Z-07;TCGA-A8-A082-01A-11R-A00Z-07;TCGA-A8-A086-01A-11R-A…	ER+	inter_gene	exon-exon_boundary	Start_E5;Start_E6;Start_E1;Start_E2;End_E4;End_E5;End_E6;End_E1;End_E2;Start_I5;Start_I6;Start_I1;Start_I2;Start_I3;End_I5;End_I6;End_I1;End_I2	ZNF227;ZNF233	Tumor
chr17	48273852	48274414	25	1.32	TCGA-A1-A0SE-01A-11R-A084-07;TCGA-A2-A0CP-01A-11R-A034-07;TCGA-A2-A0EV-01A-11R-A034-07;TCGA-A2-A0T6-01A-11R-A084-07;TCGA-A8-A09T-01A-11R-A00Z-07;TCGA-AC-A3HN-01A-11R-A213-07;TCGA-AC-A3W6-01A-12R-A22K-07;TCGA-AN-A0FF-01A-11R-A034-07;TCGA-AO-A0JG-01A-31R-A084-07;TCGA-AQ-A1H3-01A-31R-A13Q-07;TCGA-AR-A24O-01A-11R-A169-07;TCGA-AR-A2LQ-01A-22R-A18M-07;TCGA-BH-A0EI-01A-11R-A115-07;TCGA-BH-A0HO-01A-11R-A…	ER+	intra_gene	exon-exon_boundary	Start_E11;Start_E12;Start_E13;End_E11;End_E12;End_E13;Start_I11;Start_I12;Start_I13;End_I10;End_I11;End_I12	COL1A1	Tumor
chr10	135182426	135183446	36	1.38889	TCGA-A1-A0SE-01A-11R-A084-07;TCGA-A2-A0CP-01A-11R-A034-07;TCGA-A2-A0SU-01A-11R-A084-07;TCGA-A2-A0YL-01A-21R-A109-07;TCGA-A2-A1FW-01A-11R-A13Q-07;TCGA-A2-A3Y0-01A-11R-A239-07;TCGA-A8-A06Y-01A-21R-A00Z-07;TCGA-A8-A09Z-01A-11R-A00Z-07;TCGA-A8-A0A1-01A-11R-A00Z-07;TCGA-AC-A2FG-01A-11R-A17B-07;TCGA-AC-A3BB-01A-21R-A19W-07;TCGA-AO-A03M-01B-11R-A10J-07;TCGA-AO-A0JJ-01A-11R-A056-07;TCGA-AQ-A1H3-01A-31R-A…	ER+	intra_gene	exon-exon_boundary	Start_E4;End_E3;End_E4;Start_I3;Start_I4;End_I3	ECHS1	Tumor
chr17	7416520	7416583	127	1.37008	TCGA-A1-A0SE-01A-11R-A084-07;TCGA-A2-A0CQ-01A-21R-A034-07;TCGA-A2-A0CS-01A-11R-A115-07;TCGA-A2-A0CY-01A-12R-A034-07;TCGA-A2-A0CZ-01A-11R-A034-07;TCGA-A2-A0D4-01A-11R-A00Z-07;TCGA-A2-A0EM-01A-11R-A034-07;TCGA-A2-A0EP-01A-52R-A22U-07;TCGA-A2-A0ET-01A-31R-A034-07;TCGA-A2-A0EU-01A-22R-A056-07;TCGA-A2-A0EV-01A-11R-A034-07;TCGA-A2-A0T7-01A-21R-A084-07;TCGA-A2-A0YF-01A-21R-A109-07;TCGA-A2-A25A-01A-12R-A…	ER+	intra_gene	within_exon	E29	POLR2A	Tumor-Specific
chr2	47601142	47602413	55	1.41818	TCGA-A1-A0SE-01A-11R-A084-07;TCGA-A2-A0CQ-01A-21R-A034-07;TCGA-A2-A0CY-01A-12R-A034-07;TCGA-A2-A0EW-01A-21R-A115-07;TCGA-A2-A0SU-01A-11R-A084-07;TCGA-A2-A0T3-01A-21R-A115-07;TCGA-A2-A0T4-01A-31R-A084-07;TCGA-A2-A25A-01A-12R-A16F-07;TCGA-A7-A0DB-01A-11R-A00Z-07;TCGA-A7-A3IY-01A-21R-A21T-07;TCGA-A8-A06Q-01A-11R-A034-07;TCGA-A8-A08I-01A-11R-A00Z-07;TCGA-A8-A08J-01A-11R-A00Z-07;TCGA-A8-A08L-01A-11R-A…	ER+	intra_gene	exon-exon_boundary	Start_E4;End_E3;Start_I4;End_I4	EPCAM	Tumor-Specific
chr13	114001508	114001776	34	1.67647	TCGA-A1-A0SE-01A-11R-A084-07;TCGA-A2-A0CQ-01A-21R-A034-07;TCGA-A2-A0T6-01A-11R-A084-07;TCGA-A2-A3KD-01A-12R-A213-07;TCGA-A7-A0D9-01A-31R-A056-07;TCGA-A7-A26E-01A-11R-A169-07;TCGA-A7-A3J1-01A-11R-A213-07;TCGA-A8-A084-01A-21R-A00Z-07;TCGA-A8-A09C-01A-11R-A00Z-07;TCGA-A8-A09V-01A-11R-A034-07;TCGA-AC-A3OD-01A-11R-A21T-07;TCGA-AR-A0TP-01A-11R-A084-07;TCGA-AR-A0TR-01A-11R-A084-07;TCGA-AR-A1AL-01A-21R-A…	ER+	NA	NA	NA	NA	Tumor
chr8	27462651	27462771	18	1.38889	TCGA-A1-A0SE-01A-11R-A084-07;TCGA-A2-A0CQ-01A-21R-A034-07;TCGA-A7-A0DB-01A-11R-A00Z-07;TCGA-A7-A3J1-01A-11R-A213-07;TCGA-AO-A12B-01A-11R-A10J-07;TCGA-AR-A0TY-01A-12R-A115-07;TCGA-AR-A2LK-01A-11R-A180-07;TCGA-BH-A0BA-01A-11R-A056-07;TCGA-C8-A12N-01A-11R-A115-07;TCGA-D8-A1J8-01A-11R-A13Q-07;TCGA-D8-A1JM-01A-11R-A13Q-07;TCGA-D8-A1X7-01A-11R-A14M-07;TCGA-D8-A1XC-01A-11R-A14D-07;TCGA-D8-A3Z5-01A-41R-A…	ER+	intra_gene	within_exon	E5	CLU	Tumor
chr2	89246921	89416935	55	2.50909	TCGA-A1-A0SE-01A-11R-A084-07;TCGA-A2-A0CR-01A-11R-A22K-07;TCGA-A2-A0EO-01A-11R-A034-07;TCGA-A2-A0EP-01A-52R-A22U-07;TCGA-A2-A0EV-01A-11R-A034-07;TCGA-A2-A0SW-01A-11R-A084-07;TCGA-A2-A0YH-01A-11R-A109-07;TCGA-A2-A0YI-01A-31R-A10J-07;TCGA-A2-A1G4-01A-11R-A13Q-07;TCGA-A2-A3Y0-01A-11R-A239-07;TCGA-A7-A13H-01A-11R-A22K-07;TCGA-A8-A07G-01A-11R-A034-07;TCGA-A8-A07U-01A-11R-A034-07;TCGA-A8-A081-01A-11R-A…	ER+	inter_gene	exon-exon_boundary	Start_E1;End_E1;Start_I1;End_I1	IGKV1-5;IGKV1-6;IGKV1-8;IGKV3-7;IGKV1-9;IGKV1-12;IGKV3-11;IGKV3-15;IGKV1-16;IGKV1-17	Tumor-Specific
chr10	33218749	33218818	34	1.26471	TCGA-A1-A0SE-01A-11R-A084-07;TCGA-A2-A0CT-01A-31R-A056-07;TCGA-A2-A0EM-01A-11R-A034-07;TCGA-A2-A0ET-01A-31R-A034-07;TCGA-A2-A0EV-01A-11R-A034-07;TCGA-A2-A0T6-01A-11R-A084-07;TCGA-A2-A0T7-01A-21R-A084-07;TCGA-A2-A25B-01A-11R-A169-07;TCGA-A2-A3KD-01A-12R-A213-07;TCGA-A7-A13E-01A-11R-A12P-07;TCGA-A7-A13G-01A-11R-A13Q-07;TCGA-A8-A06N-01A-11R-A00Z-07;TCGA-A8-A08O-01A-21R-A056-07;TCGA-A8-A092-01A-11R-A…	ER+	intra_gene	exon-exon_boundary	End_E4;End_E3;Start_I4;E4;E3	ITGB1	Tumor
chr10	88718534	88719426	13	1.38462	TCGA-A1-A0SE-01A-11R-A084-07;TCGA-A2-A0CU-01A-12R-A034-07;TCGA-A2-A0D4-01A-11R-A00Z-07;TCGA-A2-A0T7-01A-21R-A084-07;TCGA-A2-A3Y0-01A-11R-A239-07;TCGA-A8-A07U-01A-11R-A034-07;TCGA-A8-A081-01A-11R-A00Z-07;TCGA-A8-A092-01A-11R-A00Z-07;TCGA-A8-A09M-01A-11R-A00Z-07;TCGA-E2-A14O-01A-31R-A115-07;TCGA-E9-A1NE-01A-21R-A14M-07;TCGA-EW-A1P0-01A-11R-A144-07;TCGA-GI-A2C8-01A-11R-A16F-07	ER+	intra_gene	exon-exon_boundary	Start_E2;End_E1;End_E2;Start_I2;Start_I3;End_I2	SNCG	Tumor
chr22	38201926	38201977	44	1.40909	TCGA-A1-A0SE-01A-11R-A084-07;TCGA-A2-A0CU-01A-12R-A034-07;TCGA-A2-A0EX-01A-21R-A034-07;TCGA-A2-A0YH-01A-11R-A109-07;TCGA-A2-A1FX-01A-11R-A13Q-07;TCGA-A7-A26E-01A-11R-A169-07;TCGA-A8-A06N-01A-11R-A00Z-07;TCGA-A8-A06O-01A-11R-A00Z-07;TCGA-A8-A07J-01A-11R-A00Z-07;TCGA-A8-A07L-01A-11R-A00Z-07;TCGA-A8-A07S-01A-11R-A034-07;TCGA-A8-A07U-01A-11R-A034-07;TCGA-A8-A08O-01A-21R-A056-07;TCGA-A8-A092-01A-11R-A…	ER+	intra_gene	within_exon	E1	H1F0	Tumor
chr9	130705245	130705381	54	1.38889	TCGA-A1-A0SE-01A-11R-A084-07;TCGA-A2-A0CV-01A-31R-A115-07;TCGA-A2-A0ER-01A-21R-A034-07;TCGA-A2-A0EX-01A-21R-A034-07;TCGA-A2-A0SW-01A-11R-A084-07;TCGA-A2-A0YH-01A-11R-A109-07;TCGA-A2-A0YJ-01A-11R-A109-07;TCGA-A2-A1FW-01A-11R-A13Q-07;TCGA-A7-A0CD-01A-11R-A00Z-07;TCGA-A7-A13G-01A-11R-A13Q-07;TCGA-A7-A3J0-01A-11R-A213-07;TCGA-A7-A3J1-01A-11R-A213-07;TCGA-A8-A07W-01A-11R-A00Z-07;TCGA-A8-A082-01A-11R-A…	ER+	intra_gene	within_exon	E11;E8	FAM102A	Tumor
chr6	29796319	30227861	17	6.82353	TCGA-A1-A0SE-01A-11R-A084-07;TCGA-A2-A0CV-01A-31R-A115-07;TCGA-A2-A0ET-01A-31R-A034-07;TCGA-A8-A07E-01A-11R-A034-07;TCGA-A8-A07J-01A-11R-A00Z-07;TCGA-A8-A08J-01A-11R-A00Z-07;TCGA-A8-A093-01A-11R-A00Z-07;TCGA-A8-A09C-01A-11R-A00Z-07;TCGA-A8-A09Q-01A-11R-A00Z-07;TCGA-AO-A12H-01A-11R-A115-07;TCGA-BH-A1EY-01A-11R-A13Q-07;TCGA-C8-A1HI-01A-11R-A137-07;TCGA-D8-A3Z5-01A-41R-A24H-07;TCGA-E2-A106-01A-11R-A…	ER+	inter_gene	exon-exon_boundary	Start_E4;Start_E5;Start_E6;Start_E7;Start_E8;Start_E1;Start_E2;Start_E3;Start_E9;Start_E10;End_E4;End_E5;End_E6;End_E7;End_E8;End_E1;End_E2;End_E3;End_E9;End_E10;Start_I5;Start_I6;Start_I7;Start_I8;Start_I1;Start_I2;Start_I3;Start_I4;Start_I9;End_I4;End_I5;End_I6;End_I7;End_I8;End_I1;End_I2;End_I3;End_I9	HLA-G;HLA-H;HCG4B;HLA-A;HCG9;HLA-J;ZNRD1-AS1;ZNRD1;PPP1R11;RNF39;TRIM31;TRIM40;TRIM10;TRIM15;TRIM26;HLA-L	Tumor
chr8	94746798	94746894	42	1.28571	TCGA-A1-A0SE-01A-11R-A084-07;TCGA-A2-A0CY-01A-12R-A034-07;TCGA-A2-A0ET-01A-31R-A034-07;TCGA-A2-A0EV-01A-11R-A034-07;TCGA-A2-A0T3-01A-21R-A115-07;TCGA-A2-A0T5-01A-21R-A084-07;TCGA-A2-A1G0-01A-11R-A13Q-07;TCGA-A2-A3KC-01A-11R-A213-07;TCGA-A7-A0CJ-01A-21R-A00Z-07;TCGA-A7-A13D-01A-13R-A12P-07;TCGA-A7-A13G-01A-11R-A13Q-07;TCGA-A7-A3J0-01A-11R-A213-07;TCGA-A7-A3RF-01A-11R-A22K-07;TCGA-A8-A079-01A-21R-A…	ER+	intra_gene	within_exon	E3	RBM12B	Tumor
chr17	48271490	48271808	94	1.3617	TCGA-A1-A0SE-01A-11R-A084-07;TCGA-A2-A0CZ-01A-11R-A034-07;TCGA-A2-A0D3-01A-11R-A115-07;TCGA-A2-A0EN-01A-13R-A084-07;TCGA-A2-A0EO-01A-11R-A034-07;TCGA-A2-A0EP-01A-52R-A22U-07;TCGA-A2-A0EX-01A-21R-A034-07;TCGA-A2-A0SW-01A-11R-A084-07;TCGA-A2-A1FZ-01A-51R-A14D-07;TCGA-A2-A1G0-01A-11R-A13Q-07;TCGA-A7-A0CD-01A-11R-A00Z-07;TCGA-A7-A13H-01A-11R-A22K-07;TCGA-A7-A426-01A-22R-A24H-07;TCGA-A8-A07G-01A-11R-A…	ER+	intra_gene	exon-exon_boundary	Start_E23;Start_E24;End_E23;End_E24;Start_I23;Start_I24;End_I22;End_I23	COL1A1	Tumor
chrM	11977	12103	40	2.5	TCGA-A1-A0SE-01A-11R-A084-07;TCGA-A2-A0D3-01A-11R-A115-07;TCGA-A2-A0EO-01A-11R-A034-07;TCGA-A2-A0EX-01A-21R-A034-07;TCGA-A2-A0SU-01A-11R-A084-07;TCGA-A2-A0T6-01A-11R-A084-07;TCGA-A2-A0YL-01A-21R-A109-07;TCGA-A7-A26J-01A-11R-A169-07;TCGA-A8-A06N-01A-11R-A00Z-07;TCGA-A8-A06Q-01A-11R-A034-07;TCGA-A8-A06Z-01A-11R-A00Z-07;TCGA-A8-A07W-01A-11R-A00Z-07;TCGA-A8-A086-01A-11R-A00Z-07;TCGA-A8-A08L-01A-11R-A…	ER+	NA	NA	NA	NA	Tumor
chr6	36562205	36564745	51	1.33333	TCGA-A1-A0SE-01A-11R-A084-07;TCGA-A2-A0EM-01A-11R-A034-07;TCGA-A2-A0ET-01A-31R-A034-07;TCGA-A2-A0EX-01A-21R-A034-07;TCGA-A2-A0T4-01A-31R-A084-07;TCGA-A2-A0YF-01A-21R-A109-07;TCGA-A2-A1FV-01A-11R-A13Q-07;TCGA-A2-A3Y0-01A-11R-A239-07;TCGA-A7-A0CD-01A-11R-A00Z-07;TCGA-A7-A0DB-01A-11R-A00Z-07;TCGA-A7-A13E-01A-11R-A12P-07;TCGA-A7-A13F-01A-11R-A12P-07;TCGA-A8-A06Z-01A-11R-A00Z-07;TCGA-A8-A084-01A-21R-A…	ER+	intra_gene	exon-exon_boundary	Start_E2;End_E1;End_E2;Start_I2;Start_I3;End_I2	SRSF3	Tumor
chrX	117928193	117928275	50	1.36	TCGA-A1-A0SE-01A-11R-A084-07;TCGA-A2-A0EO-01A-11R-A034-07;TCGA-A2-A0EP-01A-52R-A22U-07;TCGA-A2-A0ET-01A-31R-A034-07;TCGA-A2-A0EV-01A-11R-A034-07;TCGA-A2-A0EX-01A-21R-A034-07;TCGA-A2-A0YI-01A-31R-A10J-07;TCGA-A2-A1FW-01A-11R-A13Q-07;TCGA-A2-A1G4-01A-11R-A13Q-07;TCGA-A8-A06O-01A-11R-A00Z-07;TCGA-A8-A06Z-01A-11R-A00Z-07;TCGA-A8-A086-01A-11R-A00Z-07;TCGA-A8-A08L-01A-11R-A00Z-07;TCGA-A8-A091-01A-11R-A…	ER+	intra_gene	within_exon	E11	IL13RA1	Tumor-Specific
chr2	232319942	232320168	43	1.2093	TCGA-A1-A0SE-01A-11R-A084-07;TCGA-A2-A0EP-01A-52R-A22U-07;TCGA-A2-A0EV-01A-11R-A034-07;TCGA-A2-A0SW-01A-11R-A084-07;TCGA-A2-A0YJ-01A-11R-A109-07;TCGA-A2-A1FX-01A-11R-A13Q-07;TCGA-A7-A0CD-01A-11R-A00Z-07;TCGA-A7-A3IZ-01A-11R-A213-07;TCGA-A8-A06N-01A-11R-A00Z-07;TCGA-A8-A07F-01A-11R-A00Z-07;TCGA-A8-A092-01A-11R-A00Z-07;TCGA-A8-A0A2-01A-11R-A034-07;TCGA-AC-A2FG-01A-11R-A17B-07;TCGA-AC-A2QI-01A-12R-A…	ER+	intra_gene	exon-exon_boundary	Start_E14;End_E13;Start_I13;End_I13	NCL	Tumor
chr11	64620696	64620886	30	1.26667	TCGA-A1-A0SE-01A-11R-A084-07;TCGA-A2-A0ET-01A-31R-A034-07;TCGA-A2-A0EV-01A-11R-A034-07;TCGA-A2-A0EX-01A-21R-A034-07;TCGA-A2-A0T6-01A-11R-A084-07;TCGA-A2-A0YJ-01A-11R-A109-07;TCGA-A2-A25F-01A-11R-A169-07;TCGA-A2-A3XW-01A-11R-A239-07;TCGA-A7-A0DB-01A-11R-A00Z-07;TCGA-A8-A06Q-01A-11R-A034-07;TCGA-A8-A083-01A-21R-A00Z-07;TCGA-A8-A09M-01A-11R-A00Z-07;TCGA-A8-A09R-01A-11R-A00Z-07;TCGA-AO-A0J8-01A-21R-A…	ER+	intra_gene	within_exon	E5	EHD1	Tumor
chr19	36037621	36037696	60	1.33333	TCGA-A1-A0SE-01A-11R-A084-07;TCGA-A2-A0EX-01A-21R-A034-07;TCGA-A2-A0T3-01A-21R-A115-07;TCGA-A2-A0T7-01A-21R-A084-07;TCGA-A2-A0YJ-01A-11R-A109-07;TCGA-A2-A3KC-01A-11R-A213-07;TCGA-A2-A3KD-01A-12R-A213-07;TCGA-A2-A3Y0-01A-11R-A239-07;TCGA-A7-A0CD-01A-11R-A00Z-07;TCGA-A7-A0DB-01A-11R-A00Z-07;TCGA-A7-A13E-01A-11R-A12P-07;TCGA-A7-A26J-01A-11R-A169-07;TCGA-A8-A06N-01A-11R-A00Z-07;TCGA-A8-A06O-01A-11R-A…	ER+	intra_gene	exon-exon_boundary	End_E3;End_E4;Start_I3;E3;E4	TMEM147	Tumor
chr2	217498612	217498681	28	1.25	TCGA-A1-A0SE-01A-11R-A084-07;TCGA-A2-A0T7-01A-21R-A084-07;TCGA-A2-A259-01A-11R-A16F-07;TCGA-A2-A25D-01A-12R-A16F-07;TCGA-A7-A13H-01A-11R-A22K-07;TCGA-A7-A3RF-01A-11R-A22K-07;TCGA-A7-A426-01A-22R-A24H-07;TCGA-A8-A07S-01A-11R-A034-07;TCGA-A8-A086-01A-11R-A00Z-07;TCGA-A8-A093-01A-11R-A00Z-07;TCGA-A8-A09R-01A-11R-A00Z-07;TCGA-AC-A2FG-01A-11R-A17B-07;TCGA-AO-A03R-01A-21R-A034-07;TCGA-AO-A0J7-01A-11R-A…	ER+	intra_gene	exon-exon_boundary	End_E1;Start_I2;E1	IGFBP2	Tumor
chr17	20903838	39821240	11	1.36364	TCGA-A1-A0SE-01A-11R-A084-07;TCGA-A2-A0T7-01A-21R-A084-07;TCGA-A7-A13G-01A-11R-A13Q-07;TCGA-A8-A07J-01A-11R-A00Z-07;TCGA-A8-A096-01A-11R-A00Z-07;TCGA-BH-A0AY-01A-21R-A00Z-07;TCGA-BH-A0BD-01A-11R-A034-07;TCGA-BH-A0DP-01A-21R-A056-07;TCGA-BH-A1EX-01A-11R-A13Q-07;TCGA-D8-A27E-01A-11R-A16F-07;TCGA-GI-A2C8-01A-11R-A16F-07	ER+	inter_gene	exon-exon_boundary	Start_E5;Start_E6;Start_E7;Start_E8;Start_E9;Start_E10;Start_E11;Start_E12;Start_E13;Start_E2;Start_E3;Start_E4;Start_E1;Start_E14;Start_E15;Start_E16;Start_E17;Start_E18;Start_E19;Start_E20;Start_E21;Start_E22;Start_E23;Start_E24;Start_E25;Start_E26;Start_E27;Start_E28;Start_E29;Start_E30;Start_E31;Start_E32;Start_E33;Start_E34;Start_E35;Start_E36;Start_E37;Start_E38;Start_E39;Start_E41;Start_E4…	USP22;DHRS7B;TMEM11;C17orf103;MAP2K3;KCNJ12;KCNJ18;C17orf51;FAM27L;FLJ36000;MTRNR2L1;WSB1;MIR4522;TBC1D3P5;KSR1;LGALS9;NOS2;C17orf108;NLK;PYY2;PPY2;KRT18P55;TMEM97;IFT20;TNFAIP1;MIR4723;TMEM199;POLDIP2;SARM1;SEBOX;VTN;SLC46A1;SLC13A2;FOXN1;PIGS;UNC119;ALDOC;SPAG5;SPAG5-AS1;KIAA0100;SGK494;SDF2;SUPT6H;PROCA1;RPL23A;SNORD42B;SNORD4A;RAB34;NEK8;SNORD42A;SNORD4B;TLCD1;TRAF4;C17orf63;ERAL1;MIR451B;MIR…	Tumor
chr1	203316795	203316909	26	1.38462	TCGA-A1-A0SE-01A-11R-A084-07;TCGA-A2-A0YF-01A-21R-A109-07;TCGA-A7-A0DB-01A-11R-A00Z-07;TCGA-A7-A3IY-01A-21R-A21T-07;TCGA-A8-A08J-01A-11R-A00Z-07;TCGA-A8-A08L-01A-11R-A00Z-07;TCGA-A8-A092-01A-11R-A00Z-07;TCGA-A8-A0A9-01A-11R-A00Z-07;TCGA-A8-A0AD-01A-11R-A056-07;TCGA-AN-A0XT-01A-11R-A109-07;TCGA-AR-A0TR-01A-11R-A084-07;TCGA-AR-A24O-01A-11R-A169-07;TCGA-AR-A24Q-01A-12R-A169-07;TCGA-BH-A0H3-01A-11R-A…	ER+	intra_gene	within_exon	E2	FMOD	Tumor
chr14	106725608	106745926	27	1.59259	TCGA-A1-A0SE-01A-11R-A084-07;TCGA-A2-A1FW-01A-11R-A13Q-07;TCGA-A8-A06P-01A-11R-A00Z-07;TCGA-A8-A091-01A-11R-A00Z-07;TCGA-A8-A095-01A-11R-A00Z-07;TCGA-A8-A0A2-01A-11R-A034-07;TCGA-AC-A2BM-01A-11R-A21T-07;TCGA-AN-A0XW-01A-11R-A109-07;TCGA-AO-A0JC-01A-11R-A056-07;TCGA-AR-A24L-01A-11R-A169-07;TCGA-AR-A24Q-01A-12R-A169-07;TCGA-AR-A2LQ-01A-22R-A18M-07;TCGA-BH-A0BD-01A-11R-A034-07;TCGA-BH-A0DH-01A-11R-A…	ER+	inter_gene	exon-exon_boundary	Start_E1;Start_E2;End_E1;End_E2;Start_I1;Start_I2;End_I1;End_I2	IGHV1-24;IGHV3-23;LINC00226;IGHV2-26	Tumor
chr16	31926668	31926836	8	1.75	TCGA-A1-A0SE-01A-11R-A084-07;TCGA-A2-A1G0-01A-11R-A13Q-07;TCGA-A2-A25F-01A-11R-A169-07;TCGA-AO-A03P-01A-11R-A00Z-07;TCGA-BH-A0DI-01A-21R-A12P-07;TCGA-BH-A0HF-01A-11R-A056-07;TCGA-BH-A1FB-01A-11R-A13Q-07;TCGA-D8-A1J8-01A-11R-A13Q-07	ER+	intra_gene	within_exon	E4	ZNF267	Tumor
chr6	32411046	32411154	306	2.83007	TCGA-A1-A0SF-01A-11R-A144-07;TCGA-A1-A0SG-01A-11R-A144-07;TCGA-A1-A0SH-01A-11R-A084-07;TCGA-A1-A0SI-01A-11R-A144-07;TCGA-A1-A0SQ-01A-21R-A144-07;TCGA-A2-A04N-01A-11R-A115-07;TCGA-A2-A04Y-01A-21R-A034-07;TCGA-A2-A0CK-01A-11R-A22K-07;TCGA-A2-A0CL-01A-11R-A115-07;TCGA-A2-A0CO-01A-13R-A22K-07;TCGA-A2-A0CP-01A-11R-A034-07;TCGA-A2-A0CR-01A-11R-A22K-07;TCGA-A2-A0CS-01A-11R-A115-07;TCGA-A2-A0CV-01A-31R-A…	ER+	intra_gene	within_exon	E3	HLA-DRA	Tumor-Specific
chr8	27462528	27462651	46	1.6087	TCGA-A1-A0SF-01A-11R-A144-07;TCGA-A1-A0SG-01A-11R-A144-07;TCGA-A1-A0SH-01A-11R-A084-07;TCGA-A1-A0SI-01A-11R-A144-07;TCGA-A1-A0SQ-01A-21R-A144-07;TCGA-A2-A0CU-01A-12R-A034-07;TCGA-A2-A1G4-01A-11R-A13Q-07;TCGA-A2-A25C-01A-11R-A169-07;TCGA-A7-A0CD-01A-11R-A00Z-07;TCGA-A7-A13F-01A-11R-A12P-07;TCGA-A7-A26E-01A-11R-A169-07;TCGA-A8-A06N-01A-11R-A00Z-07;TCGA-A8-A081-01A-11R-A00Z-07;TCGA-A8-A0A2-01A-11R-A…	ER+	intra_gene	within_exon	E5	CLU	Tumor
chr7	94034984	94035615	96	1.36458	TCGA-A1-A0SF-01A-11R-A144-07;TCGA-A1-A0SG-01A-11R-A144-07;TCGA-A1-A0SH-01A-11R-A084-07;TCGA-A1-A0SI-01A-11R-A144-07;TCGA-A2-A04N-01A-11R-A115-07;TCGA-A2-A0CZ-01A-11R-A034-07;TCGA-A2-A0EM-01A-11R-A034-07;TCGA-A2-A0EW-01A-21R-A115-07;TCGA-A2-A0EX-01A-21R-A034-07;TCGA-A2-A0SV-01A-11R-A084-07;TCGA-A2-A0SW-01A-11R-A084-07;TCGA-A2-A0T7-01A-21R-A084-07;TCGA-A2-A0YI-01A-31R-A10J-07;TCGA-A2-A1FZ-01A-51R-A…	ER+	intra_gene	exon-exon_boundary	Start_E11;Start_E12;End_E11;End_E12;Start_I12;Start_I13;End_I11;End_I12	COL1A2	Tumor
chr7	26232870	26232993	158	1.58228	TCGA-A1-A0SF-01A-11R-A144-07;TCGA-A1-A0SG-01A-11R-A144-07;TCGA-A1-A0SH-01A-11R-A084-07;TCGA-A1-A0SI-01A-11R-A144-07;TCGA-A2-A04V-01A-21R-A034-07;TCGA-A2-A04Y-01A-21R-A034-07;TCGA-A2-A0CK-01A-11R-A22K-07;TCGA-A2-A0CL-01A-11R-A115-07;TCGA-A2-A0CS-01A-11R-A115-07;TCGA-A2-A0CU-01A-12R-A034-07;TCGA-A2-A0D4-01A-11R-A00Z-07;TCGA-A2-A0EM-01A-11R-A034-07;TCGA-A2-A0EP-01A-52R-A22U-07;TCGA-A2-A0T3-01A-21R-A…	ER+	intra_gene	exon-exon_boundary	Start_E9;Start_E10;End_E9;End_E10;Start_I10;End_I9;E9;E10	HNRNPA2B1	Tumor
chr8	52730314	52730411	108	1.53704	TCGA-A1-A0SF-01A-11R-A144-07;TCGA-A1-A0SG-01A-11R-A144-07;TCGA-A1-A0SH-01A-11R-A084-07;TCGA-A1-A0SI-01A-11R-A144-07;TCGA-A2-A04V-01A-21R-A034-07;TCGA-A2-A04Y-01A-21R-A034-07;TCGA-A2-A0CQ-01A-21R-A034-07;TCGA-A2-A0CT-01A-31R-A056-07;TCGA-A2-A0CU-01A-12R-A034-07;TCGA-A2-A0CZ-01A-11R-A034-07;TCGA-A2-A0EN-01A-13R-A084-07;TCGA-A2-A0ER-01A-21R-A034-07;TCGA-A2-A0EU-01A-22R-A056-07;TCGA-A2-A0EV-01A-11R-A…	ER+	intra_gene	within_exon	E6	PCMTD1	Tumor-Specific
chr2	187543071	187543170	142	1.55634	TCGA-A1-A0SF-01A-11R-A144-07;TCGA-A1-A0SG-01A-11R-A144-07;TCGA-A1-A0SH-01A-11R-A084-07;TCGA-A1-A0SJ-01A-11R-A084-07;TCGA-A1-A0SQ-01A-21R-A144-07;TCGA-A2-A0CQ-01A-21R-A034-07;TCGA-A2-A0D3-01A-11R-A115-07;TCGA-A2-A0EN-01A-13R-A084-07;TCGA-A2-A0ET-01A-31R-A034-07;TCGA-A2-A0EU-01A-22R-A056-07;TCGA-A2-A0EV-01A-11R-A034-07;TCGA-A2-A0EX-01A-21R-A034-07;TCGA-A2-A0SV-01A-11R-A084-07;TCGA-A2-A0YT-01A-11R-A…	ER+	intra_gene	within_exon	E30;E28	ITGAV	Tumor-Specific
chr19	53887029	53960537	171	1.49123	TCGA-A1-A0SF-01A-11R-A144-07;TCGA-A1-A0SG-01A-11R-A144-07;TCGA-A1-A0SH-01A-11R-A084-07;TCGA-A2-A0CS-01A-11R-A115-07;TCGA-A2-A0CT-01A-31R-A056-07;TCGA-A2-A0CU-01A-12R-A034-07;TCGA-A2-A0CV-01A-31R-A115-07;TCGA-A2-A0CW-01A-21R-A115-07;TCGA-A2-A0CY-01A-12R-A034-07;TCGA-A2-A0CZ-01A-11R-A034-07;TCGA-A2-A0EM-01A-11R-A034-07;TCGA-A2-A0EU-01A-22R-A056-07;TCGA-A2-A0EW-01A-21R-A115-07;TCGA-A2-A0T4-01A-31R-A…	ER+	inter_gene	exon-exon_boundary	Start_E1;Start_E2;Start_E3;Start_E4;Start_E5;Start_E6;Start_E7;End_E4;End_E1;End_E2;End_E3;End_E5;End_E6;Start_I1;Start_I2;Start_I3;Start_I4;Start_I5;Start_I6;End_I1;End_I2;End_I3;End_I4;End_I5;End_I6	ZNF765;LOC147804;ZNF761;ZNF525	Tumor
chr5	149781415	149781547	129	1.65891	TCGA-A1-A0SF-01A-11R-A144-07;TCGA-A1-A0SG-01A-11R-A144-07;TCGA-A1-A0SI-01A-11R-A144-07;TCGA-A1-A0SQ-01A-21R-A144-07;TCGA-A2-A04Y-01A-21R-A034-07;TCGA-A2-A0CK-01A-11R-A22K-07;TCGA-A2-A0CO-01A-13R-A22K-07;TCGA-A2-A0CR-01A-11R-A22K-07;TCGA-A2-A0EN-01A-13R-A084-07;TCGA-A2-A0EO-01A-11R-A034-07;TCGA-A2-A0EP-01A-52R-A22U-07;TCGA-A2-A0SV-01A-11R-A084-07;TCGA-A2-A0SW-01A-11R-A084-07;TCGA-A2-A0YD-01A-11R-A…	ER+	intra_gene	within_exon	E6;E9;E8	CD74	Tumor
chr17	48261541	48261732	101	1.41584	TCGA-A1-A0SF-01A-11R-A144-07;TCGA-A1-A0SG-01A-11R-A144-07;TCGA-A1-A0SI-01A-11R-A144-07;TCGA-A2-A04N-01A-11R-A115-07;TCGA-A2-A04V-01A-21R-A034-07;TCGA-A2-A04Y-01A-21R-A034-07;TCGA-A2-A0CK-01A-11R-A22K-07;TCGA-A2-A0CL-01A-11R-A115-07;TCGA-A2-A0CR-01A-11R-A22K-07;TCGA-A2-A0CU-01A-12R-A034-07;TCGA-A2-A0CZ-01A-11R-A034-07;TCGA-A2-A0EM-01A-11R-A034-07;TCGA-A2-A0EN-01A-13R-A084-07;TCGA-A2-A0EV-01A-11R-A…	ER+	intra_gene	within_exon	E51	COL1A1	Tumor
chr4	122590819	122592744	139	1.51079	TCGA-A1-A0SF-01A-11R-A144-07;TCGA-A1-A0SG-01A-11R-A144-07;TCGA-A1-A0SI-01A-11R-A144-07;TCGA-A2-A04N-01A-11R-A115-07;TCGA-A2-A0CL-01A-11R-A115-07;TCGA-A2-A0CO-01A-13R-A22K-07;TCGA-A2-A0CP-01A-11R-A034-07;TCGA-A2-A0CR-01A-11R-A22K-07;TCGA-A2-A0CY-01A-12R-A034-07;TCGA-A2-A0CZ-01A-11R-A034-07;TCGA-A2-A0EW-01A-21R-A115-07;TCGA-A2-A0SU-01A-11R-A084-07;TCGA-A2-A0T3-01A-21R-A115-07;TCGA-A2-A0T4-01A-31R-A…	ER+	intra_gene	exon-exon_boundary	Start_E11;Start_E12;End_E10;End_E11;Start_I10;Start_I11;End_I10;End_I11	ANXA5	Tumor
chr7	94054435	94054498	104	1.39423	TCGA-A1-A0SF-01A-11R-A144-07;TCGA-A1-A0SG-01A-11R-A144-07;TCGA-A1-A0SI-01A-11R-A144-07;TCGA-A2-A04V-01A-21R-A034-07;TCGA-A2-A0CQ-01A-21R-A034-07;TCGA-A2-A0CU-01A-12R-A034-07;TCGA-A2-A0CZ-01A-11R-A034-07;TCGA-A2-A0EN-01A-13R-A084-07;TCGA-A2-A0EV-01A-11R-A034-07;TCGA-A2-A0EX-01A-21R-A034-07;TCGA-A2-A0SW-01A-11R-A084-07;TCGA-A2-A0T6-01A-11R-A084-07;TCGA-A2-A0YD-01A-11R-A109-07;TCGA-A2-A1FZ-01A-51R-A…	ER+	intra_gene	exon-exon_boundary	Start_E42;End_I42;E42	COL1A2	Tumor
chr6	35754774	35761689	158	3.02532	TCGA-A1-A0SF-01A-11R-A144-07;TCGA-A1-A0SG-01A-11R-A144-07;TCGA-A1-A0SI-01A-11R-A144-07;TCGA-A2-A0CL-01A-11R-A115-07;TCGA-A2-A0CP-01A-11R-A034-07;TCGA-A2-A0CR-01A-11R-A22K-07;TCGA-A2-A0CY-01A-12R-A034-07;TCGA-A2-A0EM-01A-11R-A034-07;TCGA-A2-A0ET-01A-31R-A034-07;TCGA-A2-A0EU-01A-22R-A056-07;TCGA-A2-A0EV-01A-11R-A034-07;TCGA-A2-A0SW-01A-11R-A084-07;TCGA-A2-A0T7-01A-21R-A084-07;TCGA-A2-A0YC-01A-11R-A…	ER+	inter_gene	exon-exon_boundary	Start_E2;Start_E3;End_E2;End_E3;Start_I3;End_I2;End_I3	CLPSL1;CLPS	Tumor
chr22	29190984	29191101	113	1.40708	TCGA-A1-A0SF-01A-11R-A144-07;TCGA-A1-A0SG-01A-11R-A144-07;TCGA-A1-A0SI-01A-11R-A144-07;TCGA-A2-A0CO-01A-13R-A22K-07;TCGA-A2-A0CQ-01A-21R-A034-07;TCGA-A2-A0CR-01A-11R-A22K-07;TCGA-A2-A0CV-01A-31R-A115-07;TCGA-A2-A0ER-01A-21R-A034-07;TCGA-A2-A0T3-01A-21R-A115-07;TCGA-A2-A0T6-01A-11R-A084-07;TCGA-A2-A0YI-01A-31R-A10J-07;TCGA-A2-A1G0-01A-11R-A13Q-07;TCGA-A2-A1G4-01A-11R-A13Q-07;TCGA-A2-A25A-01A-12R-A…	ER+	intra_gene	within_exon	E6;E5	XBP1	Tumor-Specific
chr19	53343544	53343899	52	1.65385	TCGA-A1-A0SF-01A-11R-A144-07;TCGA-A1-A0SG-01A-11R-A144-07;TCGA-A1-A0SJ-01A-11R-A084-07;TCGA-A2-A04Y-01A-21R-A034-07;TCGA-A2-A0CO-01A-13R-A22K-07;TCGA-A2-A0SV-01A-11R-A084-07;TCGA-A2-A0T3-01A-21R-A115-07;TCGA-A2-A0YJ-01A-11R-A109-07;TCGA-A2-A0YK-01A-22R-A109-07;TCGA-A2-A1FW-01A-11R-A13Q-07;TCGA-A2-A25B-01A-11R-A169-07;TCGA-A7-A13D-01A-13R-A12P-07;TCGA-A8-A06Q-01A-11R-A034-07;TCGA-A8-A07F-01A-11R-A…	ER+	intra_gene	within_exon	E4;E5	ZNF468	Tumor
chr7	149194603	149318650	204	2.05882	TCGA-A1-A0SF-01A-11R-A144-07;TCGA-A1-A0SG-01A-11R-A144-07;TCGA-A1-A0SQ-01A-21R-A144-07;TCGA-A2-A04V-01A-21R-A034-07;TCGA-A2-A0CO-01A-13R-A22K-07;TCGA-A2-A0CP-01A-11R-A034-07;TCGA-A2-A0CS-01A-11R-A115-07;TCGA-A2-A0CW-01A-21R-A115-07;TCGA-A2-A0CY-01A-12R-A034-07;TCGA-A2-A0D3-01A-11R-A115-07;TCGA-A2-A0D4-01A-11R-A00Z-07;TCGA-A2-A0EM-01A-11R-A034-07;TCGA-A2-A0EN-01A-13R-A084-07;TCGA-A2-A0EO-01A-11R-A…	ER+	inter_gene	exon-exon_boundary	Start_E1;Start_E4;Start_E5;Start_E6;Start_E7;Start_E8;Start_E9;Start_E2;Start_E3;End_E1;End_E4;End_E5;End_E6;End_E7;End_E8;End_E9;End_E2;End_E3;Start_I1;Start_I2;Start_I5;Start_I6;Start_I7;Start_I3;Start_I4;End_I2;End_I1;End_I4;End_I5;End_I6;End_I7;End_I3	ZNF746;ZNF767	Tumor
chr11	70281783	70281872	79	1.27848	TCGA-A1-A0SF-01A-11R-A144-07;TCGA-A1-A0SG-01A-11R-A144-07;TCGA-A1-A0SQ-01A-21R-A144-07;TCGA-A2-A0CT-01A-31R-A056-07;TCGA-A2-A0D3-01A-11R-A115-07;TCGA-A2-A0EO-01A-11R-A034-07;TCGA-A2-A0SV-01A-11R-A084-07;TCGA-A2-A1G0-01A-11R-A13Q-07;TCGA-A2-A1G4-01A-11R-A13Q-07;TCGA-A2-A259-01A-11R-A16F-07;TCGA-A7-A26J-01A-11R-A169-07;TCGA-A7-A3IZ-01A-11R-A213-07;TCGA-A8-A06N-01A-11R-A00Z-07;TCGA-A8-A07U-01A-11R-A…	ER+	intra_gene	exon-exon_boundary	End_E18;E18;E17	CTTN	Tumor
chr19	45375290	45375341	59	1.23729	TCGA-A1-A0SF-01A-11R-A144-07;TCGA-A1-A0SG-01A-11R-A144-07;TCGA-A1-A0SQ-01A-21R-A144-07;TCGA-A2-A0CY-01A-12R-A034-07;TCGA-A2-A0EX-01A-21R-A034-07;TCGA-A2-A0YD-01A-11R-A109-07;TCGA-A2-A1FV-01A-11R-A13Q-07;TCGA-A2-A25C-01A-11R-A169-07;TCGA-A2-A3XW-01A-11R-A239-07;TCGA-A7-A3J1-01A-11R-A213-07;TCGA-A8-A06O-01A-11R-A00Z-07;TCGA-A8-A06Q-01A-11R-A034-07;TCGA-A8-A083-01A-21R-A00Z-07;TCGA-A8-A08I-01A-11R-A…	ER+	intra_gene	within_exon	E3	PVRL2	Tumor
chr17	61896294	61896416	182	1.44505	TCGA-A1-A0SF-01A-11R-A144-07;TCGA-A1-A0SG-01A-11R-A144-07;TCGA-A2-A04N-01A-11R-A115-07;TCGA-A2-A0CK-01A-11R-A22K-07;TCGA-A2-A0CO-01A-13R-A22K-07;TCGA-A2-A0CP-01A-11R-A034-07;TCGA-A2-A0CU-01A-12R-A034-07;TCGA-A2-A0CW-01A-21R-A115-07;TCGA-A2-A0CZ-01A-11R-A034-07;TCGA-A2-A0D3-01A-11R-A115-07;TCGA-A2-A0ES-01A-11R-A115-07;TCGA-A2-A0EV-01A-11R-A034-07;TCGA-A2-A0EX-01A-21R-A034-07;TCGA-A2-A0T3-01A-21R-A…	ER+	intra_gene	within_exon	E19;E18	DDX42	Tumor-Specific
chr8	116421258	116421334	93	1.34409	TCGA-A1-A0SF-01A-11R-A144-07;TCGA-A1-A0SG-01A-11R-A144-07;TCGA-A2-A04N-01A-11R-A115-07;TCGA-A2-A0CP-01A-11R-A034-07;TCGA-A2-A0CV-01A-31R-A115-07;TCGA-A2-A0SV-01A-11R-A084-07;TCGA-A2-A0YK-01A-22R-A109-07;TCGA-A2-A0YT-01A-11R-A109-07;TCGA-A7-A13G-01A-11R-A13Q-07;TCGA-A8-A06O-01A-11R-A00Z-07;TCGA-A8-A07F-01A-11R-A00Z-07;TCGA-A8-A081-01A-11R-A00Z-07;TCGA-A8-A086-01A-11R-A00Z-07;TCGA-A8-A091-01A-11R-A…	ER+	intra_gene	within_exon	E7	TRPS1	Tumor-Specific
chr17	7807865	7807937	93	1.43011	TCGA-A1-A0SF-01A-11R-A144-07;TCGA-A1-A0SG-01A-11R-A144-07;TCGA-A2-A04N-01A-11R-A115-07;TCGA-A2-A0CQ-01A-21R-A034-07;TCGA-A2-A0CT-01A-31R-A056-07;TCGA-A2-A0CU-01A-12R-A034-07;TCGA-A2-A0CY-01A-12R-A034-07;TCGA-A2-A0D3-01A-11R-A115-07;TCGA-A2-A0EM-01A-11R-A034-07;TCGA-A2-A0ER-01A-21R-A034-07;TCGA-A2-A0EU-01A-22R-A056-07;TCGA-A2-A0EV-01A-11R-A034-07;TCGA-A2-A0EX-01A-21R-A034-07;TCGA-A2-A0T6-01A-11R-A…	ER+	intra_gene	exon-exon_boundary	End_E25;Start_I26;E25	CHD3	Tumor-Specific
chrM	6924	7022	65	1.26154	TCGA-A1-A0SF-01A-11R-A144-07;TCGA-A1-A0SG-01A-11R-A144-07;TCGA-A2-A04R-01A-41R-A109-07;TCGA-A2-A04V-01A-21R-A034-07;TCGA-A2-A0CQ-01A-21R-A034-07;TCGA-A2-A0CU-01A-12R-A034-07;TCGA-A2-A0CW-01A-21R-A115-07;TCGA-A2-A0D4-01A-11R-A00Z-07;TCGA-A2-A0EN-01A-13R-A084-07;TCGA-A2-A0T5-01A-21R-A084-07;TCGA-A2-A0YK-01A-22R-A109-07;TCGA-A2-A0YT-01A-11R-A109-07;TCGA-A2-A1FW-01A-11R-A13Q-07;TCGA-A2-A25D-01A-12R-A…	ER+	NA	NA	NA	NA	Tumor-Specific
chr12	56496959	56497012	78	1.38462	TCGA-A1-A0SF-01A-11R-A144-07;TCGA-A1-A0SG-01A-11R-A144-07;TCGA-A2-A04R-01A-41R-A109-07;TCGA-A2-A0CU-01A-12R-A034-07;TCGA-A2-A0EO-01A-11R-A034-07;TCGA-A2-A0ER-01A-21R-A034-07;TCGA-A2-A0ET-01A-31R-A034-07;TCGA-A2-A0T7-01A-21R-A084-07;TCGA-A2-A0YL-01A-21R-A109-07;TCGA-A2-A1G0-01A-11R-A13Q-07;TCGA-A7-A13G-01A-11R-A13Q-07;TCGA-A7-A26E-01A-11R-A169-07;TCGA-A7-A26J-01A-11R-A169-07;TCGA-A8-A06N-01A-11R-A…	ER+	intra_gene	within_exon	E28	ERBB3	Tumor
chr1	111441515	182357757	37	1.67568	TCGA-A1-A0SF-01A-11R-A144-07;TCGA-A1-A0SG-01A-11R-A144-07;TCGA-A2-A04R-01A-41R-A109-07;TCGA-A2-A0EV-01A-11R-A034-07;TCGA-A2-A0YC-01A-11R-A109-07;TCGA-A2-A0YD-01A-11R-A109-07;TCGA-A7-A13F-01A-11R-A12P-07;TCGA-A7-A13G-01A-11R-A13Q-07;TCGA-A7-A26J-01A-11R-A169-07;TCGA-A8-A08F-01A-11R-A00Z-07;TCGA-A8-A0AD-01A-11R-A056-07;TCGA-AC-A2B8-01A-11R-A17B-07;TCGA-AC-A2FO-01A-11R-A180-07;TCGA-AN-A0XR-01A-11R-A…	ER+	inter_gene	exon-exon_boundary	Start_E8;Start_E9;Start_E2;Start_E3;Start_E4;Start_E1;Start_E5;Start_E6;Start_E7;Start_E10;Start_E11;Start_E12;Start_E15;Start_E14;Start_E13;Start_E16;Start_E17;Start_E18;Start_E19;Start_E20;Start_E21;Start_E22;Start_E23;Start_E24;Start_E25;Start_E26;Start_E27;Start_E28;Start_E29;Start_E30;Start_E31;Start_E32;Start_E49;Start_E44;Start_E45;Start_E46;Start_E47;Start_E48;Start_E35;Start_E36;Start_E3…	CD53;LRIF1;DRAM2;CEPT1;DENND2D;CHI3L2;CHIA;RP11-165H20.1;C1orf88;PGCP1;OVGP1;WDR77;ATP5F1;C1orf162;ADORA3;LOC100129269;RAP1A;FAM212B;LOC100506343;DDX20;KCND3;CTTNBP2NL;WNT2B;MIR4256;ST7L;CAPZA1;MOV10;RHOC;PPM1J;FAM19A3;SLC16A1;AKR7A2P1;LRIG2;LOC643441;MAGI3;PHTF1;RSBN1;PTPN22;LOC100287722;BCL2L15;AP4B1;DCLRE1B;HIPK1;OLFML3;SYT6;TRIM33;BCAS2;DENND2C;AMPD1;CSDE1;NRAS;SIKE1;SYCP1;TSHB;TSPAN2;NGF;VAN…	Tumor
chr3	142772595	142773888	45	1.2	TCGA-A1-A0SF-01A-11R-A144-07;TCGA-A1-A0SG-01A-11R-A144-07;TCGA-A2-A04V-01A-21R-A034-07;TCGA-A2-A0ER-01A-21R-A034-07;TCGA-A2-A0ET-01A-31R-A034-07;TCGA-A2-A25C-01A-11R-A169-07;TCGA-A2-A25D-01A-12R-A16F-07;TCGA-A2-A25F-01A-11R-A169-07;TCGA-A7-A13D-01A-13R-A12P-07;TCGA-A8-A07G-01A-11R-A034-07;TCGA-A8-A09A-01A-11R-A00Z-07;TCGA-A8-A09Q-01A-11R-A00Z-07;TCGA-AC-A2BM-01A-11R-A21T-07;TCGA-AC-A2FF-01A-11R-A…	ER+	intra_gene	exon-exon_boundary	Start_E27;End_E26;Start_I27;End_I27	U2SURP	Tumor
chr19	55105905	55142558	89	1.58427	TCGA-A1-A0SF-01A-11R-A144-07;TCGA-A1-A0SG-01A-11R-A144-07;TCGA-A2-A0CQ-01A-21R-A034-07;TCGA-A2-A0CT-01A-31R-A056-07;TCGA-A2-A0CW-01A-21R-A115-07;TCGA-A2-A0CZ-01A-11R-A034-07;TCGA-A2-A0ET-01A-31R-A034-07;TCGA-A2-A0SW-01A-11R-A084-07;TCGA-A2-A0T7-01A-21R-A084-07;TCGA-A2-A0YF-01A-21R-A109-07;TCGA-A2-A0YH-01A-11R-A109-07;TCGA-A2-A0YK-01A-22R-A109-07;TCGA-A2-A0YT-01A-11R-A109-07;TCGA-A2-A1FW-01A-11R-A…	ER+	inter_gene	exon-exon_boundary	Start_E3;Start_E4;Start_E5;Start_E6;Start_E7;Start_E8;Start_E9;Start_E10;Start_E1;Start_E2;End_E3;End_E4;End_E5;End_E6;End_E7;End_E8;End_E9;End_E10;End_E1;End_E2;Start_I4;Start_I5;Start_I6;Start_I7;Start_I8;Start_I9;Start_I10;Start_I1;Start_I2;Start_I3;End_I3;End_I4;End_I5;End_I6;End_I7;End_I8;End_I9;End_I10;End_I1;End_I2	LILRA1;LILRB1	Tumor
chr9	139757430	139757793	93	1.36559	TCGA-A1-A0SF-01A-11R-A144-07;TCGA-A1-A0SG-01A-11R-A144-07;TCGA-A2-A0EO-01A-11R-A034-07;TCGA-A2-A0ET-01A-31R-A034-07;TCGA-A2-A0EW-01A-21R-A115-07;TCGA-A2-A0T3-01A-21R-A115-07;TCGA-A2-A0T5-01A-21R-A084-07;TCGA-A2-A0YC-01A-11R-A109-07;TCGA-A2-A0YH-01A-11R-A109-07;TCGA-A2-A1FW-01A-11R-A13Q-07;TCGA-A2-A3XW-01A-11R-A239-07;TCGA-A7-A13G-01A-11R-A13Q-07;TCGA-A8-A06Z-01A-11R-A00Z-07;TCGA-A8-A079-01A-21R-A…	ER+	intra_gene	exon-exon_boundary	Start_E4;End_E3;Start_I3;End_I3	EDF1	Tumor
chr6	29864599	29912070	7	1.85714	TCGA-A1-A0SF-01A-11R-A144-07;TCGA-A1-A0SG-01A-11R-A144-07;TCGA-A2-A25B-01A-11R-A169-07;TCGA-BH-A0BR-01A-21R-A115-07;TCGA-BH-A0H3-01A-11R-A12P-07;TCGA-D8-A1XF-01A-11R-A14D-07;TCGA-E2-A15O-01A-11R-A115-07	ER+	inter_gene	exon-exon_boundary	Start_E1;Start_E2;Start_E3;Start_E4;End_E1;End_E2;End_E3;Start_I1;Start_I2;Start_I3;Start_I4;End_I1;End_I2;End_I3;End_I4	HCG4B;HLA-A	Tumor
chr2	189867033	189867735	172	1.87209	TCGA-A1-A0SF-01A-11R-A144-07;TCGA-A1-A0SH-01A-11R-A084-07;TCGA-A1-A0SI-01A-11R-A144-07;TCGA-A1-A0SJ-01A-11R-A084-07;TCGA-A2-A04N-01A-11R-A115-07;TCGA-A2-A04R-01A-41R-A109-07;TCGA-A2-A04V-01A-21R-A034-07;TCGA-A2-A0CL-01A-11R-A115-07;TCGA-A2-A0CQ-01A-21R-A034-07;TCGA-A2-A0CS-01A-11R-A115-07;TCGA-A2-A0CT-01A-31R-A056-07;TCGA-A2-A0CV-01A-31R-A115-07;TCGA-A2-A0CY-01A-12R-A034-07;TCGA-A2-A0EM-01A-11R-A…	ER+	intra_gene	exon-exon_boundary	Start_E35;Start_E36;End_E35;Start_I35;End_I34;End_I35	COL3A1	Tumor-Specific
chr7	107566720	107569538	109	1.40367	TCGA-A1-A0SF-01A-11R-A144-07;TCGA-A1-A0SH-01A-11R-A084-07;TCGA-A1-A0SI-01A-11R-A144-07;TCGA-A1-A0SJ-01A-11R-A084-07;TCGA-A2-A0CK-01A-11R-A22K-07;TCGA-A2-A0CV-01A-31R-A115-07;TCGA-A2-A0EN-01A-13R-A084-07;TCGA-A2-A0EO-01A-11R-A034-07;TCGA-A2-A0EP-01A-52R-A22U-07;TCGA-A2-A0EV-01A-11R-A034-07;TCGA-A2-A0YC-01A-11R-A109-07;TCGA-A2-A0YF-01A-21R-A109-07;TCGA-A2-A0YH-01A-11R-A109-07;TCGA-A2-A25A-01A-12R-A…	ER+	intra_gene	exon-exon_boundary	Start_E32;End_E31;Start_I31;End_I31	LAMB1	Tumor
chr2	189849927	189850493	99	1.55556	TCGA-A1-A0SF-01A-11R-A144-07;TCGA-A1-A0SH-01A-11R-A084-07;TCGA-A1-A0SI-01A-11R-A144-07;TCGA-A1-A0SQ-01A-21R-A144-07;TCGA-A2-A04N-01A-11R-A115-07;TCGA-A2-A0CL-01A-11R-A115-07;TCGA-A2-A0CV-01A-31R-A115-07;TCGA-A2-A0EN-01A-13R-A084-07;TCGA-A2-A0EW-01A-21R-A115-07;TCGA-A2-A0SV-01A-11R-A084-07;TCGA-A2-A0SW-01A-11R-A084-07;TCGA-A2-A0T6-01A-11R-A084-07;TCGA-A2-A0T7-01A-21R-A084-07;TCGA-A2-A0YC-01A-11R-A…	ER+	intra_gene	exon-exon_boundary	Start_E3;Start_E4;End_E3;End_E4;Start_I4;Start_I5;End_I3;End_I4	COL3A1	Tumor-Specific
chr13	100199265	100199340	111	1.27928	TCGA-A1-A0SF-01A-11R-A144-07;TCGA-A1-A0SH-01A-11R-A084-07;TCGA-A1-A0SI-01A-11R-A144-07;TCGA-A1-A0SQ-01A-21R-A144-07;TCGA-A2-A0CL-01A-11R-A115-07;TCGA-A2-A0CQ-01A-21R-A034-07;TCGA-A2-A0ET-01A-31R-A034-07;TCGA-A2-A0EX-01A-21R-A034-07;TCGA-A2-A0SU-01A-11R-A084-07;TCGA-A2-A0SV-01A-11R-A084-07;TCGA-A2-A0SW-01A-11R-A084-07;TCGA-A2-A1FV-01A-11R-A13Q-07;TCGA-A2-A1FW-01A-11R-A13Q-07;TCGA-A2-A1G4-01A-11R-A…	ER+	intra_gene	within_exon	E11	TM9SF2	Tumor-Specific
chr19	8520384	8520458	176	1.42614	TCGA-A1-A0SF-01A-11R-A144-07;TCGA-A1-A0SH-01A-11R-A084-07;TCGA-A1-A0SI-01A-11R-A144-07;TCGA-A1-A0SQ-01A-21R-A144-07;TCGA-A2-A0CO-01A-13R-A22K-07;TCGA-A2-A0CU-01A-12R-A034-07;TCGA-A2-A0CV-01A-31R-A115-07;TCGA-A2-A0CZ-01A-11R-A034-07;TCGA-A2-A0D4-01A-11R-A00Z-07;TCGA-A2-A0EN-01A-13R-A084-07;TCGA-A2-A0ET-01A-31R-A034-07;TCGA-A2-A0EV-01A-11R-A034-07;TCGA-A2-A0EX-01A-21R-A034-07;TCGA-A2-A0SV-01A-11R-A…	ER+	intra_gene	exon-exon_boundary	End_E2;Start_I3;E2	HNRNPM	Tumor
chr21	47424721	47424820	190	1.91053	TCGA-A1-A0SF-01A-11R-A144-07;TCGA-A1-A0SH-01A-11R-A084-07;TCGA-A1-A0SI-01A-11R-A144-07;TCGA-A2-A04N-01A-11R-A115-07;TCGA-A2-A04R-01A-41R-A109-07;TCGA-A2-A04V-01A-21R-A034-07;TCGA-A2-A04Y-01A-21R-A034-07;TCGA-A2-A0CK-01A-11R-A22K-07;TCGA-A2-A0CO-01A-13R-A22K-07;TCGA-A2-A0CR-01A-11R-A22K-07;TCGA-A2-A0CS-01A-11R-A115-07;TCGA-A2-A0D3-01A-11R-A115-07;TCGA-A2-A0EM-01A-11R-A034-07;TCGA-A2-A0EN-01A-13R-A…	ER+	intra_gene	within_exon	E35	COL6A1	Tumor-Specific
chr17	48271729	48271792	99	1.49495	TCGA-A1-A0SF-01A-11R-A144-07;TCGA-A1-A0SH-01A-11R-A084-07;TCGA-A1-A0SI-01A-11R-A144-07;TCGA-A2-A04R-01A-41R-A109-07;TCGA-A2-A0CZ-01A-11R-A034-07;TCGA-A2-A0D3-01A-11R-A115-07;TCGA-A2-A0EP-01A-52R-A22U-07;TCGA-A2-A0EX-01A-21R-A034-07;TCGA-A2-A0SV-01A-11R-A084-07;TCGA-A2-A0YD-01A-11R-A109-07;TCGA-A7-A0CD-01A-11R-A00Z-07;TCGA-A7-A0CG-01A-12R-A056-07;TCGA-A7-A13F-01A-11R-A12P-07;TCGA-A7-A26J-01A-11R-A…	ER+	intra_gene	within_exon	E23	COL1A1	Tumor
chr14	106208677	106209171	76	1.75	TCGA-A1-A0SF-01A-11R-A144-07;TCGA-A1-A0SH-01A-11R-A084-07;TCGA-A1-A0SI-01A-11R-A144-07;TCGA-A2-A0CL-01A-11R-A115-07;TCGA-A2-A0CR-01A-11R-A22K-07;TCGA-A2-A0CZ-01A-11R-A034-07;TCGA-A2-A0EP-01A-52R-A22U-07;TCGA-A2-A0ET-01A-31R-A034-07;TCGA-A2-A0SW-01A-11R-A084-07;TCGA-A2-A0T6-01A-11R-A084-07;TCGA-A2-A0YK-01A-22R-A109-07;TCGA-A2-A0YT-01A-11R-A109-07;TCGA-A2-A1FW-01A-11R-A13Q-07;TCGA-A2-A3Y0-01A-11R-A…	ER+	intra_gene	exon-exon_boundary	Start_E1;Start_E2;Start_E3;End_E1;End_E2;End_E3;Start_I1;End_I1	IGHG1	Tumor
chr14	73570124	73570186	25	1.32	TCGA-A1-A0SF-01A-11R-A144-07;TCGA-A1-A0SH-01A-11R-A084-07;TCGA-A1-A0SI-01A-11R-A144-07;TCGA-A2-A0EP-01A-52R-A22U-07;TCGA-A2-A0EX-01A-21R-A034-07;TCGA-A8-A07G-01A-11R-A034-07;TCGA-A8-A081-01A-11R-A00Z-07;TCGA-A8-A095-01A-11R-A00Z-07;TCGA-A8-A09D-01A-11R-A00Z-07;TCGA-AC-A2FF-01A-11R-A17B-07;TCGA-AC-A2FG-01A-11R-A17B-07;TCGA-AN-A0XL-01A-11R-A10J-07;TCGA-AO-A0JA-01A-11R-A056-07;TCGA-AR-A24X-01A-11R-A…	ER+	intra_gene	exon-exon_boundary	End_E10;Start_I11;E10	RBM25	Tumor
chrX	49031241	49031353	187	1.6631	TCGA-A1-A0SF-01A-11R-A144-07;TCGA-A1-A0SH-01A-11R-A084-07;TCGA-A1-A0SJ-01A-11R-A084-07;TCGA-A2-A04R-01A-41R-A109-07;TCGA-A2-A04Y-01A-21R-A034-07;TCGA-A2-A0CL-01A-11R-A115-07;TCGA-A2-A0CQ-01A-21R-A034-07;TCGA-A2-A0CS-01A-11R-A115-07;TCGA-A2-A0CY-01A-12R-A034-07;TCGA-A2-A0CZ-01A-11R-A034-07;TCGA-A2-A0D3-01A-11R-A115-07;TCGA-A2-A0EP-01A-52R-A22U-07;TCGA-A2-A0ES-01A-11R-A115-07;TCGA-A2-A0SV-01A-11R-A…	ER+	intra_gene	within_exon	E5	PLP2	Tumor-Specific
chrX	80532597	80552752	45	1.31111	TCGA-A1-A0SF-01A-11R-A144-07;TCGA-A1-A0SH-01A-11R-A084-07;TCGA-A1-A0SJ-01A-11R-A084-07;TCGA-A2-A0EM-01A-11R-A034-07;TCGA-A2-A0EV-01A-11R-A034-07;TCGA-A7-A13H-01A-11R-A22K-07;TCGA-A7-A3RF-01A-11R-A22K-07;TCGA-A8-A06Z-01A-11R-A00Z-07;TCGA-A8-A07F-01A-11R-A00Z-07;TCGA-A8-A081-01A-11R-A00Z-07;TCGA-A8-A08I-01A-11R-A00Z-07;TCGA-A8-A09D-01A-11R-A00Z-07;TCGA-A8-A0AD-01A-11R-A056-07;TCGA-AN-A04A-01A-21R-A…	ER+	intra_gene	exon-exon_boundary	Start_E3;Start_E4;End_E2;End_E3;Start_I2;Start_I3;End_I2;End_I3	SH3BGRL	Tumor
chrM	10839	10975	94	1.44681	TCGA-A1-A0SF-01A-11R-A144-07;TCGA-A1-A0SH-01A-11R-A084-07;TCGA-A1-A0SQ-01A-21R-A144-07;TCGA-A2-A04Y-01A-21R-A034-07;TCGA-A2-A0CL-01A-11R-A115-07;TCGA-A2-A0CU-01A-12R-A034-07;TCGA-A2-A0CY-01A-12R-A034-07;TCGA-A2-A0EU-01A-22R-A056-07;TCGA-A2-A0EX-01A-21R-A034-07;TCGA-A2-A0SV-01A-11R-A084-07;TCGA-A2-A0SW-01A-11R-A084-07;TCGA-A2-A0T3-01A-21R-A115-07;TCGA-A2-A0T5-01A-21R-A084-07;TCGA-A2-A0YC-01A-11R-A…	ER+	NA	NA	NA	NA	Tumor
chr5	96083067	96084294	72	1.51389	TCGA-A1-A0SF-01A-11R-A144-07;TCGA-A1-A0SH-01A-11R-A084-07;TCGA-A1-A0SQ-01A-21R-A144-07;TCGA-A2-A0CQ-01A-21R-A034-07;TCGA-A2-A0ER-01A-21R-A034-07;TCGA-A2-A0ET-01A-31R-A034-07;TCGA-A2-A0EV-01A-11R-A034-07;TCGA-A2-A0T6-01A-11R-A084-07;TCGA-A2-A0YJ-01A-11R-A109-07;TCGA-A2-A1FZ-01A-51R-A14D-07;TCGA-A2-A3XW-01A-11R-A239-07;TCGA-A7-A0DB-01A-11R-A00Z-07;TCGA-A7-A425-01A-11R-A24H-07;TCGA-A8-A06O-01A-11R-A…	ER+	intra_gene	exon-exon_boundary	Start_E17;Start_E18;Start_E16;Start_E4;End_E16;End_E17;End_E15;End_E3;Start_I18;End_I18	CAST	Tumor
chr6	31236673	31236760	91	1.72527	TCGA-A1-A0SF-01A-11R-A144-07;TCGA-A1-A0SH-01A-11R-A084-07;TCGA-A2-A04N-01A-11R-A115-07;TCGA-A2-A0EN-01A-13R-A084-07;TCGA-A2-A0EV-01A-11R-A034-07;TCGA-A2-A0EW-01A-21R-A115-07;TCGA-A2-A0SW-01A-11R-A084-07;TCGA-A2-A0YC-01A-11R-A109-07;TCGA-A2-A0YH-01A-11R-A109-07;TCGA-A2-A0YI-01A-31R-A10J-07;TCGA-A2-A0YK-01A-22R-A109-07;TCGA-A2-A0YT-01A-11R-A109-07;TCGA-A2-A1G0-01A-11R-A13Q-07;TCGA-A2-A25C-01A-11R-A…	ER+	intra_gene	within_exon	E8	HLA-C	Tumor-Specific
chr19	46191721	46191808	109	1.43119	TCGA-A1-A0SF-01A-11R-A144-07;TCGA-A1-A0SH-01A-11R-A084-07;TCGA-A2-A04R-01A-41R-A109-07;TCGA-A2-A0CQ-01A-21R-A034-07;TCGA-A2-A0CT-01A-31R-A056-07;TCGA-A2-A0EP-01A-52R-A22U-07;TCGA-A2-A0ER-01A-21R-A034-07;TCGA-A2-A0ET-01A-31R-A034-07;TCGA-A2-A0T7-01A-21R-A084-07;TCGA-A2-A0YC-01A-11R-A109-07;TCGA-A2-A0YD-01A-11R-A109-07;TCGA-A2-A0YH-01A-11R-A109-07;TCGA-A2-A259-01A-11R-A16F-07;TCGA-A2-A25A-01A-12R-A…	ER+	intra_gene	within_exon	E2;E3	SNRPD2	Tumor
chr17	76967496	76967555	93	1.58065	TCGA-A1-A0SF-01A-11R-A144-07;TCGA-A1-A0SH-01A-11R-A084-07;TCGA-A2-A04Y-01A-21R-A034-07;TCGA-A2-A0CQ-01A-21R-A034-07;TCGA-A2-A0CS-01A-11R-A115-07;TCGA-A2-A0CU-01A-12R-A034-07;TCGA-A2-A0CZ-01A-11R-A034-07;TCGA-A2-A0EM-01A-11R-A034-07;TCGA-A2-A0ER-01A-21R-A034-07;TCGA-A2-A0ET-01A-31R-A034-07;TCGA-A2-A0EV-01A-11R-A034-07;TCGA-A2-A0SW-01A-11R-A084-07;TCGA-A2-A1FW-01A-11R-A13Q-07;TCGA-A2-A3Y0-01A-11R-A…	ER+	intra_gene	within_exon	E6	LGALS3BP	Tumor-Specific
chrX	153671668	153671723	114	1.42105	TCGA-A1-A0SF-01A-11R-A144-07;TCGA-A1-A0SI-01A-11R-A144-07;TCGA-A1-A0SJ-01A-11R-A084-07;TCGA-A2-A04N-01A-11R-A115-07;TCGA-A2-A04R-01A-41R-A109-07;TCGA-A2-A0CL-01A-11R-A115-07;TCGA-A2-A0CU-01A-12R-A034-07;TCGA-A2-A0CV-01A-31R-A115-07;TCGA-A2-A0D3-01A-11R-A115-07;TCGA-A2-A0EU-01A-22R-A056-07;TCGA-A2-A0EX-01A-21R-A034-07;TCGA-A2-A0T7-01A-21R-A084-07;TCGA-A2-A1FZ-01A-51R-A14D-07;TCGA-A2-A1G0-01A-11R-A…	ER+	intra_gene	within_exon	E11	GDI1	Tumor-Specific
chr14	106805443	107083484	73	2.93151	TCGA-A1-A0SF-01A-11R-A144-07;TCGA-A1-A0SI-01A-11R-A144-07;TCGA-A1-A0SJ-01A-11R-A084-07;TCGA-A2-A0CL-01A-11R-A115-07;TCGA-A2-A0EN-01A-13R-A084-07;TCGA-A2-A0EP-01A-52R-A22U-07;TCGA-A2-A0EU-01A-22R-A056-07;TCGA-A2-A0EV-01A-11R-A034-07;TCGA-A2-A0T7-01A-21R-A084-07;TCGA-A2-A0YH-01A-11R-A109-07;TCGA-A2-A0YI-01A-31R-A10J-07;TCGA-A2-A1G0-01A-11R-A13Q-07;TCGA-A2-A1G4-01A-11R-A13Q-07;TCGA-A7-A13H-01A-11R-A…	ER+	inter_gene	exon-exon_boundary	Start_E1;Start_E2;Start_E3;End_E1;End_E2;End_E3;Start_I1;Start_I2;Start_I3;End_I1;End_I2;End_I3	IGHV4-31;IGHV3-33;IGHV4-34;IGHV3-35;IGHV3-38;IGHV4-39;IGHV3-43;LINC00221;IGHV1-45;IGHV1-46;IGHV3-48;IGHV3-49;IGHV5-51;IGHV3-53;IGHV1-58;IGHV4-59	Tumor
chr5	72798884	72798942	146	1.52055	TCGA-A1-A0SF-01A-11R-A144-07;TCGA-A1-A0SI-01A-11R-A144-07;TCGA-A1-A0SJ-01A-11R-A084-07;TCGA-A2-A0CQ-01A-21R-A034-07;TCGA-A2-A0CW-01A-21R-A115-07;TCGA-A2-A0EO-01A-11R-A034-07;TCGA-A2-A0EP-01A-52R-A22U-07;TCGA-A2-A0ER-01A-21R-A034-07;TCGA-A2-A0ET-01A-31R-A034-07;TCGA-A2-A0EV-01A-11R-A034-07;TCGA-A2-A0EX-01A-21R-A034-07;TCGA-A2-A0T3-01A-21R-A115-07;TCGA-A2-A0T4-01A-31R-A084-07;TCGA-A2-A0T7-01A-21R-A…	ER+	intra_gene	exon-exon_boundary	End_E4;Start_I5;E4	BTF3	Tumor-Specific
chr12	6879717	6879811	78	1.44872	TCGA-A1-A0SF-01A-11R-A144-07;TCGA-A1-A0SI-01A-11R-A144-07;TCGA-A1-A0SQ-01A-21R-A144-07;TCGA-A2-A04N-01A-11R-A115-07;TCGA-A2-A0CK-01A-11R-A22K-07;TCGA-A2-A0CT-01A-31R-A056-07;TCGA-A2-A0ER-01A-21R-A034-07;TCGA-A2-A0ET-01A-31R-A034-07;TCGA-A2-A0EU-01A-22R-A056-07;TCGA-A2-A0EX-01A-21R-A034-07;TCGA-A2-A0T5-01A-21R-A084-07;TCGA-A2-A3XW-01A-11R-A239-07;TCGA-A7-A0DB-01A-11R-A00Z-07;TCGA-A7-A3RF-01A-11R-A…	ER+	intra_gene	within_exon	E5	PTMS	Tumor
chr6	31237269	31322303	153	2.05229	TCGA-A1-A0SF-01A-11R-A144-07;TCGA-A1-A0SI-01A-11R-A144-07;TCGA-A1-A0SQ-01A-21R-A144-07;TCGA-A2-A04Y-01A-21R-A034-07;TCGA-A2-A0CK-01A-11R-A22K-07;TCGA-A2-A0CL-01A-11R-A115-07;TCGA-A2-A0CP-01A-11R-A034-07;TCGA-A2-A0CQ-01A-21R-A034-07;TCGA-A2-A0CR-01A-11R-A22K-07;TCGA-A2-A0CW-01A-21R-A115-07;TCGA-A2-A0CZ-01A-11R-A034-07;TCGA-A2-A0EP-01A-52R-A22U-07;TCGA-A2-A0ET-01A-31R-A034-07;TCGA-A2-A0SW-01A-11R-A…	ER+	inter_gene	exon-exon_boundary	Start_E1;Start_E2;Start_E3;Start_E4;Start_E5;Start_E6;Start_E7;Start_E8;End_E1;End_E2;End_E3;End_E4;End_E5;End_E6;End_E7;End_E8;Start_I1;Start_I2;Start_I3;Start_I4;Start_I5;Start_I6;Start_I7;Start_I8;End_I8;End_I1;End_I2;End_I3;End_I4;End_I5;End_I6;End_I7	HLA-C;HLA-B	Tumor
chr16	31143449	66758603	57	2.15789	TCGA-A1-A0SF-01A-11R-A144-07;TCGA-A1-A0SI-01A-11R-A144-07;TCGA-A1-A0SQ-01A-21R-A144-07;TCGA-A2-A04Y-01A-21R-A034-07;TCGA-A2-A0CQ-01A-21R-A034-07;TCGA-A2-A0CU-01A-12R-A034-07;TCGA-A2-A0CV-01A-31R-A115-07;TCGA-A2-A0D3-01A-11R-A115-07;TCGA-A2-A0D4-01A-11R-A00Z-07;TCGA-A2-A0YF-01A-21R-A109-07;TCGA-A2-A0YT-01A-11R-A109-07;TCGA-A2-A1FX-01A-11R-A13Q-07;TCGA-A2-A25C-01A-11R-A169-07;TCGA-A7-A0DC-01A-11R-A…	ER+	inter_gene	exon-exon_boundary	Start_E3;Start_E4;Start_E5;Start_E6;Start_E1;Start_E2;Start_E7;Start_E8;Start_E9;Start_E10;Start_E11;Start_E12;Start_E13;Start_E14;Start_E15;Start_E16;Start_E17;Start_E18;Start_E19;Start_E20;Start_E21;Start_E22;Start_E23;Start_E24;Start_E25;Start_E26;Start_E27;Start_E28;Start_E29;Start_E30;Start_E31;Start_E32;Start_E33;Start_E34;Start_E35;Start_E36;Start_E37;Start_E38;Start_E39;Start_E40;Start_E4…	PRSS8;PRSS36;FUS;TRIM72;PYCARD;PYDC1;ITGAM;ITGAX;ITGAD;COX6A2;ZNF843;ARMC5;TGFB1I1;SLC5A2;C16orf58;AHSP;CSDAP1;KIAA0664L3;ZNF720;ZNF267;HERC2P4;LOC729264;LOC390705;TP53TG3;TP53TG3B;TP53TG3C;SLC6A10P;LINC00273;UBE2MP1;LOC283914;LOC146481;LOC100130700;FLJ26245;ANKRD26P1;SHCBP1;VPS35;ORC6;MYLK3;C16orf87;GPT2;DNAJA2;NETO2;ITFG1;PHKB;ABCC12;ABCC11;LONP2;MIR548AE2;LOC100507577;SIAH1;N4BP1;CBLN1;C16orf7…	Tumor-Specific
chr1	36766581	36766650	100	1.34	TCGA-A1-A0SF-01A-11R-A144-07;TCGA-A1-A0SI-01A-11R-A144-07;TCGA-A1-A0SQ-01A-21R-A144-07;TCGA-A2-A04Y-01A-21R-A034-07;TCGA-A2-A0CT-01A-31R-A056-07;TCGA-A2-A0EP-01A-52R-A22U-07;TCGA-A2-A0EX-01A-21R-A034-07;TCGA-A2-A0YC-01A-11R-A109-07;TCGA-A2-A0YH-01A-11R-A109-07;TCGA-A2-A1G0-01A-11R-A13Q-07;TCGA-A2-A1G4-01A-11R-A13Q-07;TCGA-A7-A0CD-01A-11R-A00Z-07;TCGA-A7-A0DB-01A-11R-A00Z-07;TCGA-A7-A0DC-01A-11R-A…	ER+	intra_gene	within_exon	E10	THRAP3	Tumor
chr1	19401179	179116765	92	1.8913	TCGA-A1-A0SF-01A-11R-A144-07;TCGA-A1-A0SI-01A-11R-A144-07;TCGA-A2-A04N-01A-11R-A115-07;TCGA-A2-A0CL-01A-11R-A115-07;TCGA-A2-A0CU-01A-12R-A034-07;TCGA-A2-A0CW-01A-21R-A115-07;TCGA-A2-A259-01A-11R-A16F-07;TCGA-A2-A25D-01A-12R-A16F-07;TCGA-A2-A25F-01A-11R-A169-07;TCGA-A7-A13D-01A-13R-A12P-07;TCGA-A7-A13E-01A-11R-A12P-07;TCGA-A7-A13F-01A-11R-A12P-07;TCGA-A7-A13G-01A-11R-A13Q-07;TCGA-A7-A26E-01A-11R-A…	ER+	inter_gene	exon-exon_boundary	Start_E99;Start_E100;Start_E101;Start_E102;Start_E103;Start_E104;Start_E105;Start_E106;Start_E86;Start_E87;Start_E88;Start_E89;Start_E90;Start_E91;Start_E92;Start_E93;Start_E94;Start_E95;Start_E96;Start_E97;Start_E98;Start_E69;Start_E70;Start_E71;Start_E72;Start_E73;Start_E74;Start_E75;Start_E76;Start_E77;Start_E78;Start_E79;Start_E80;Start_E81;Start_E82;Start_E83;Start_E84;Start_E85;Start_E61;St…	UBR4;KIAA0090;MRTO4;AKR7L;AKR7A3;LOC100506730;PQLC2;AKR7A2;CAPZB;C1orf151-NBL1;MINOS1;NBL1;HTR6;TMCO4;RNF186;OTUD3;PLA2G2E;PLA2G2A;PLA2G5;PLA2G2D;PLA2G2F;PLA2G2C;UBXN10;VWA5B1;LOC339505;CAMK2N1;MUL1;FAM43B;CDA;PINK1;DDOST;KIF17;SH2D5;HP1BP3;EIF4G3;ECE1;LOC100506801;NBPF3;ALPL;RAP1GAP;USP48;LDLRAD2;HSPG2;CELA3B;CELA3A;LINC00339;CDC42;WNT4;ZBTB40;EPHA8;C1QA;C1QC;C1QB;EPHB2;MIR4684;MIR4253;KDM1A;LOC…	Tumor
chr2	216230230	216230327	132	1.62121	TCGA-A1-A0SF-01A-11R-A144-07;TCGA-A1-A0SI-01A-11R-A144-07;TCGA-A2-A04N-01A-11R-A115-07;TCGA-A2-A0CT-01A-31R-A056-07;TCGA-A2-A0EM-01A-11R-A034-07;TCGA-A2-A0EN-01A-13R-A084-07;TCGA-A2-A0EO-01A-11R-A034-07;TCGA-A2-A0EP-01A-52R-A22U-07;TCGA-A2-A0EV-01A-11R-A034-07;TCGA-A2-A0EX-01A-21R-A034-07;TCGA-A2-A0T3-01A-21R-A115-07;TCGA-A2-A0T7-01A-21R-A084-07;TCGA-A2-A1FW-01A-11R-A13Q-07;TCGA-A2-A25B-01A-11R-A…	ER+	intra_gene	exon-exon_boundary	End_E43;End_E41;Start_I40;E43;E41	FN1	Tumor-Specific
chr1	166823268	166823352	118	1.38983	TCGA-A1-A0SF-01A-11R-A144-07;TCGA-A1-A0SI-01A-11R-A144-07;TCGA-A2-A0CK-01A-11R-A22K-07;TCGA-A2-A0CQ-01A-21R-A034-07;TCGA-A2-A0EN-01A-13R-A084-07;TCGA-A2-A0EP-01A-52R-A22U-07;TCGA-A2-A0EV-01A-11R-A034-07;TCGA-A2-A0T3-01A-21R-A115-07;TCGA-A2-A0T5-01A-21R-A084-07;TCGA-A2-A0YJ-01A-11R-A109-07;TCGA-A2-A0YL-01A-21R-A109-07;TCGA-A2-A1FZ-01A-51R-A14D-07;TCGA-A2-A25B-01A-11R-A169-07;TCGA-A2-A3KD-01A-12R-A…	ER+	intra_gene	within_exon	E6	POGK	Tumor
chr19	45411871	45411937	53	1.24528	TCGA-A1-A0SF-01A-11R-A144-07;TCGA-A1-A0SI-01A-11R-A144-07;TCGA-A2-A0CL-01A-11R-A115-07;TCGA-A2-A0CO-01A-13R-A22K-07;TCGA-A2-A0CR-01A-11R-A22K-07;TCGA-A2-A0SV-01A-11R-A084-07;TCGA-A2-A0SW-01A-11R-A084-07;TCGA-A2-A0T7-01A-21R-A084-07;TCGA-A2-A0YD-01A-11R-A109-07;TCGA-A2-A1FX-01A-11R-A13Q-07;TCGA-A2-A3Y0-01A-11R-A239-07;TCGA-A7-A0CJ-01A-21R-A00Z-07;TCGA-A7-A13D-01A-13R-A12P-07;TCGA-A8-A06O-01A-11R-A…	ER+	intra_gene	within_exon	E4	APOE	Tumor
chr14	106725608	106848991	69	2.08696	TCGA-A1-A0SF-01A-11R-A144-07;TCGA-A1-A0SI-01A-11R-A144-07;TCGA-A2-A0CO-01A-13R-A22K-07;TCGA-A2-A0EO-01A-11R-A034-07;TCGA-A2-A0SW-01A-11R-A084-07;TCGA-A2-A0T7-01A-21R-A084-07;TCGA-A2-A0YH-01A-11R-A109-07;TCGA-A2-A1G0-01A-11R-A13Q-07;TCGA-A2-A25C-01A-11R-A169-07;TCGA-A2-A25F-01A-11R-A169-07;TCGA-A2-A3Y0-01A-11R-A239-07;TCGA-A7-A0CG-01A-12R-A056-07;TCGA-A7-A13H-01A-11R-A22K-07;TCGA-A8-A06P-01A-11R-A…	ER+	inter_gene	exon-exon_boundary	Start_E1;Start_E2;End_E1;End_E2;Start_I1;Start_I2;End_I1;End_I2	IGHV1-24;IGHV3-23;LINC00226;IGHV2-26;IGHV4-28;IGHV3-30;IGHV4-31;IGHV3-33;IGHV4-34;IGHV3-35;IGHV3-38	Tumor
chr10	73581700	73581760	58	1.36207	TCGA-A1-A0SF-01A-11R-A144-07;TCGA-A1-A0SI-01A-11R-A144-07;TCGA-A2-A0CT-01A-31R-A056-07;TCGA-A2-A0YL-01A-21R-A109-07;TCGA-A7-A26E-01A-11R-A169-07;TCGA-A7-A26J-01A-11R-A169-07;TCGA-A7-A3IZ-01A-11R-A213-07;TCGA-A8-A07F-01A-11R-A00Z-07;TCGA-A8-A086-01A-11R-A00Z-07;TCGA-A8-A08J-01A-11R-A00Z-07;TCGA-A8-A08L-01A-11R-A00Z-07;TCGA-A8-A091-01A-11R-A00Z-07;TCGA-A8-A092-01A-11R-A00Z-07;TCGA-A8-A093-01A-11R-A…	ER+	intra_gene	exon-exon_boundary	Start_E9;Start_E8;End_I7;E9;E8	PSAP	Tumor
chr22	22930851	23040481	23	1.6087	TCGA-A1-A0SF-01A-11R-A144-07;TCGA-A1-A0SI-01A-11R-A144-07;TCGA-A2-A0CW-01A-21R-A115-07;TCGA-A2-A0YF-01A-21R-A109-07;TCGA-A2-A0YI-01A-31R-A10J-07;TCGA-A2-A25A-01A-12R-A16F-07;TCGA-A2-A25C-01A-11R-A169-07;TCGA-A7-A13H-01A-11R-A22K-07;TCGA-A8-A08J-01A-11R-A00Z-07;TCGA-A8-A0A4-01A-11R-A00Z-07;TCGA-AC-A2FO-01A-11R-A180-07;TCGA-AN-A04A-01A-21R-A034-07;TCGA-AO-A0JG-01A-31R-A084-07;TCGA-BH-A0AU-01A-11R-A…	ER+	inter_gene	exon-exon_boundary	Start_E1;Start_E2;Start_E3;Start_E4;Start_E5;Start_E6;Start_E7;Start_E8;Start_E9;Start_E10;End_E1;End_E2;End_E3;End_E4;End_E5;End_E6;End_E7;End_E8;End_E9;End_E10;Start_I1;Start_I2;Start_I3;Start_I4;Start_I5;Start_I6;Start_I7;Start_I8;Start_I9;Start_I10;End_I1;End_I10;End_I2;End_I3;End_I4;End_I5;End_I6;End_I7;End_I8;End_I9	IGLV2-33;IGLV3-32;POM121L1P;GGTLC2;IGLV3-27;IGLV3-25;IGLV2-23	Tumor
chr17	48262643	48262830	54	1.33333	TCGA-A1-A0SF-01A-11R-A144-07;TCGA-A1-A0SI-01A-11R-A144-07;TCGA-A2-A0EM-01A-11R-A034-07;TCGA-A2-A0EN-01A-13R-A084-07;TCGA-A2-A0T7-01A-21R-A084-07;TCGA-A2-A0YD-01A-11R-A109-07;TCGA-A2-A1G0-01A-11R-A13Q-07;TCGA-A7-A26E-01A-11R-A169-07;TCGA-A7-A26J-01A-11R-A169-07;TCGA-A8-A07G-01A-11R-A034-07;TCGA-A8-A08J-01A-11R-A00Z-07;TCGA-AC-A2BM-01A-11R-A21T-07;TCGA-AC-A2FG-01A-11R-A17B-07;TCGA-AC-A2QI-01A-12R-A…	ER+	intra_gene	within_exon	E51	COL1A1	Tumor
chr4	39553595	39553712	72	1.36111	TCGA-A1-A0SF-01A-11R-A144-07;TCGA-A1-A0SI-01A-11R-A144-07;TCGA-A2-A0EN-01A-13R-A084-07;TCGA-A2-A0EO-01A-11R-A034-07;TCGA-A2-A0ET-01A-31R-A034-07;TCGA-A2-A0T5-01A-21R-A084-07;TCGA-A2-A0YF-01A-21R-A109-07;TCGA-A2-A0YJ-01A-11R-A109-07;TCGA-A2-A0YT-01A-11R-A109-07;TCGA-A2-A1G0-01A-11R-A13Q-07;TCGA-A2-A25B-01A-11R-A169-07;TCGA-A2-A3KC-01A-11R-A213-07;TCGA-A2-A3KD-01A-12R-A213-07;TCGA-A7-A0DC-01A-11R-A…	ER+	intra_gene	within_exon	E5	C4orf34	Tumor-Specific
chr6	116442575	116442680	18	1.22222	TCGA-A1-A0SF-01A-11R-A144-07;TCGA-A1-A0SI-01A-11R-A144-07;TCGA-A8-A06O-01A-11R-A00Z-07;TCGA-A8-A093-01A-11R-A00Z-07;TCGA-A8-A09D-01A-11R-A00Z-07;TCGA-AN-A0AS-01A-11R-A00Z-07;TCGA-AO-A12C-01A-11R-A10J-07;TCGA-AR-A1AN-01A-11R-A12P-07;TCGA-AR-A24S-01A-11R-A169-07;TCGA-BH-A0BT-01A-11R-A12P-07;TCGA-BH-A0EA-01A-11R-A115-07;TCGA-D8-A146-01A-31R-A115-07;TCGA-D8-A27I-01A-11R-A16F-07;TCGA-D8-A27T-01A-11R-A…	ER+	intra_gene	within_exon	E3	COL10A1	Tumor
chr22	22907571	23101606	9	1.77778	TCGA-A1-A0SF-01A-11R-A144-07;TCGA-A1-A0SI-01A-11R-A144-07;TCGA-AN-A0XV-01A-11R-A109-07;TCGA-AR-A24L-01A-11R-A169-07;TCGA-BH-A0BF-01A-21R-A12P-07;TCGA-C8-A12W-01A-11R-A115-07;TCGA-D8-A1XU-01A-11R-A14M-07;TCGA-D8-A1XZ-01A-11R-A14M-07;TCGA-EW-A1P6-01A-11R-A144-07	ER+	inter_gene	exon-exon_boundary	Start_E1;Start_E2;Start_E3;Start_E4;Start_E5;Start_E6;Start_E7;Start_E8;Start_E9;Start_E10;End_E3;End_E1;End_E2;End_E4;End_E5;End_E6;End_E7;End_E8;End_E9;End_E10;Start_I1;Start_I2;Start_I3;Start_I4;Start_I5;Start_I6;Start_I7;Start_I8;Start_I9;Start_I10;End_I1;End_I10;End_I2;End_I3;End_I4;End_I5;End_I6;End_I7;End_I8;End_I9	IGLV2-33;IGLV3-32;POM121L1P;GGTLC2;IGLV3-27;IGLV3-25;IGLV2-23;IGLV3-22;IGLV3-19;IGLV3-21;IGLV2-18;IGLV2-14;IGLV3-16;LOC648691	Tumor
chr16	31382654	31424289	82	1.89024	TCGA-A1-A0SF-01A-11R-A144-07;TCGA-A1-A0SJ-01A-11R-A084-07;TCGA-A2-A04R-01A-41R-A109-07;TCGA-A2-A0CS-01A-11R-A115-07;TCGA-A2-A0CY-01A-12R-A034-07;TCGA-A2-A0D4-01A-11R-A00Z-07;TCGA-A2-A0ER-01A-21R-A034-07;TCGA-A2-A0T3-01A-21R-A115-07;TCGA-A2-A0YT-01A-11R-A109-07;TCGA-A2-A1FV-01A-11R-A13Q-07;TCGA-A2-A1FW-01A-11R-A13Q-07;TCGA-A2-A1G0-01A-11R-A13Q-07;TCGA-A2-A1G4-01A-11R-A13Q-07;TCGA-A2-A25A-01A-12R-A…	ER+	inter_gene	exon-exon_boundary	Start_E16;Start_E17;Start_E18;Start_E19;Start_E20;Start_E21;Start_E22;Start_E23;Start_E24;Start_E25;Start_E26;Start_E27;Start_E1;Start_E2;Start_E28;Start_E29;Start_E30;Start_E3;Start_E4;Start_E5;Start_E6;Start_E7;Start_E8;Start_E9;Start_E10;Start_E11;Start_E12;Start_E13;Start_E14;Start_E15;End_E16;End_E17;End_E18;End_E19;End_E20;End_E21;End_E22;End_E23;End_E24;End_E25;End_E26;End_E27;End_E1;End_E…	ITGAX;ITGAD	Tumor-Specific
chr19	3976541	3976680	117	1.50427	TCGA-A1-A0SF-01A-11R-A144-07;TCGA-A1-A0SJ-01A-11R-A084-07;TCGA-A2-A04V-01A-21R-A034-07;TCGA-A2-A0CO-01A-13R-A22K-07;TCGA-A2-A0CQ-01A-21R-A034-07;TCGA-A2-A0CR-01A-11R-A22K-07;TCGA-A2-A0CZ-01A-11R-A034-07;TCGA-A2-A0ES-01A-11R-A115-07;TCGA-A2-A0EW-01A-21R-A115-07;TCGA-A2-A0EX-01A-21R-A034-07;TCGA-A2-A0SV-01A-11R-A084-07;TCGA-A2-A0T3-01A-21R-A115-07;TCGA-A2-A1FW-01A-11R-A13Q-07;TCGA-A2-A259-01A-11R-A…	ER+	intra_gene	within_exon	E15	EEF2	Tumor
chr2	89156880	89157011	58	1.62069	TCGA-A1-A0SF-01A-11R-A144-07;TCGA-A1-A0SJ-01A-11R-A084-07;TCGA-A2-A04Y-01A-21R-A034-07;TCGA-A2-A0CL-01A-11R-A115-07;TCGA-A2-A0CR-01A-11R-A22K-07;TCGA-A2-A0CZ-01A-11R-A034-07;TCGA-A2-A0EN-01A-13R-A084-07;TCGA-A2-A0SW-01A-11R-A084-07;TCGA-A2-A0T7-01A-21R-A084-07;TCGA-A2-A0YH-01A-11R-A109-07;TCGA-A2-A25F-01A-11R-A169-07;TCGA-A7-A13H-01A-11R-A22K-07;TCGA-A7-A425-01A-11R-A24H-07;TCGA-A7-A426-01A-22R-A…	ER+	intra_gene	within_exon	E1	IGKC	Tumor
chr14	106610726	106622198	33	1.9697	TCGA-A1-A0SF-01A-11R-A144-07;TCGA-A1-A0SJ-01A-11R-A084-07;TCGA-A2-A0CL-01A-11R-A115-07;TCGA-A2-A0CP-01A-11R-A034-07;TCGA-A2-A0CZ-01A-11R-A034-07;TCGA-A2-A0SW-01A-11R-A084-07;TCGA-A2-A0T7-01A-21R-A084-07;TCGA-A2-A1G0-01A-11R-A13Q-07;TCGA-A2-A25F-01A-11R-A169-07;TCGA-A8-A09K-01A-11R-A00Z-07;TCGA-AN-A04A-01A-21R-A034-07;TCGA-AN-A0XS-01A-22R-A109-07;TCGA-AO-A0JJ-01A-11R-A056-07;TCGA-AR-A0TT-01A-31R-A…	ER+	inter_gene	exon-exon_boundary	Start_E1;End_E1;Start_I1;End_I1	IGHV3-15;IGHV3-16	Tumor
chr14	106610726	106866707	34	2	TCGA-A1-A0SF-01A-11R-A144-07;TCGA-A1-A0SJ-01A-11R-A084-07;TCGA-A2-A0CL-01A-11R-A115-07;TCGA-A2-A0SW-01A-11R-A084-07;TCGA-A2-A0YK-01A-22R-A109-07;TCGA-A7-A0CJ-01A-21R-A00Z-07;TCGA-A8-A0A2-01A-11R-A034-07;TCGA-AC-A2FF-01A-11R-A17B-07;TCGA-AO-A03L-01A-41R-A056-07;TCGA-AO-A03V-01A-11R-A115-07;TCGA-AO-A0JJ-01A-11R-A056-07;TCGA-AO-A1KO-01A-31R-A13Q-07;TCGA-AQ-A1H3-01A-31R-A13Q-07;TCGA-AR-A0TT-01A-31R-A…	ER+	inter_gene	exon-exon_boundary	Start_E1;Start_E2;End_E1;End_E2;Start_I1;Start_I2;End_I1;End_I2	IGHV3-15;IGHV3-16;IGHV1-18;IGHV3-20;IGHV3-21;IGHV1-24;IGHV3-23;LINC00226;IGHV2-26;IGHV4-28;IGHV3-30;IGHV4-31;IGHV3-33;IGHV4-34;IGHV3-35;IGHV3-38	Tumor
chr2	89246921	89339823	44	2.56818	TCGA-A1-A0SF-01A-11R-A144-07;TCGA-A1-A0SJ-01A-11R-A084-07;TCGA-A2-A0CR-01A-11R-A22K-07;TCGA-A2-A0EP-01A-52R-A22U-07;TCGA-A2-A0SW-01A-11R-A084-07;TCGA-A2-A0YI-01A-31R-A10J-07;TCGA-A2-A3KC-01A-11R-A213-07;TCGA-A2-A3Y0-01A-11R-A239-07;TCGA-A7-A13H-01A-11R-A22K-07;TCGA-A8-A07U-01A-11R-A034-07;TCGA-A8-A081-01A-11R-A00Z-07;TCGA-A8-A09D-01A-11R-A00Z-07;TCGA-AC-A2FO-01A-11R-A180-07;TCGA-AC-A3HN-01A-11R-A…	ER+	inter_gene	exon-exon_boundary	Start_E1;End_E1;Start_I1;End_I1	IGKV1-5;IGKV1-6;IGKV1-8;IGKV3-7;IGKV1-9;IGKV3-11;IGKV1-12	Tumor
chr14	106610726	106714672	25	1.6	TCGA-A1-A0SF-01A-11R-A144-07;TCGA-A1-A0SJ-01A-11R-A084-07;TCGA-A2-A0SW-01A-11R-A084-07;TCGA-A7-A426-01A-22R-A24H-07;TCGA-A8-A094-01A-11R-A00Z-07;TCGA-A8-A09V-01A-11R-A034-07;TCGA-AN-A03Y-01A-21R-A00Z-07;TCGA-AN-A0XV-01A-11R-A109-07;TCGA-AO-A0JJ-01A-11R-A056-07;TCGA-AO-A1KO-01A-31R-A13Q-07;TCGA-AR-A0TR-01A-11R-A084-07;TCGA-AR-A1AW-01A-21R-A12P-07;TCGA-AR-A24M-01A-11R-A169-07;TCGA-AR-A24P-01A-11R-A…	ER+	inter_gene	exon-exon_boundary	Start_E1;End_E1;Start_I1;End_I1	IGHV3-15;IGHV3-16;IGHV1-18;IGHV3-20;IGHV3-21;IGHV3-23	Tumor
chr16	31200458	31200547	197	1.4467	TCGA-A1-A0SF-01A-11R-A144-07;TCGA-A1-A0SQ-01A-21R-A144-07;TCGA-A2-A04N-01A-11R-A115-07;TCGA-A2-A04V-01A-21R-A034-07;TCGA-A2-A04Y-01A-21R-A034-07;TCGA-A2-A0CK-01A-11R-A22K-07;TCGA-A2-A0CP-01A-11R-A034-07;TCGA-A2-A0CU-01A-12R-A034-07;TCGA-A2-A0CV-01A-31R-A115-07;TCGA-A2-A0CW-01A-21R-A115-07;TCGA-A2-A0CZ-01A-11R-A034-07;TCGA-A2-A0EN-01A-13R-A084-07;TCGA-A2-A0EO-01A-11R-A034-07;TCGA-A2-A0EP-01A-52R-A…	ER+	intra_gene	exon-exon_boundary	Start_E9;Start_E8;End_E9;End_E8;Start_I9;End_I8;E9;E8	FUS	Tumor-Specific
chr7	16840988	16841341	26	1.38462	TCGA-A1-A0SF-01A-11R-A144-07;TCGA-A1-A0SQ-01A-21R-A144-07;TCGA-A2-A04R-01A-41R-A109-07;TCGA-A2-A0ET-01A-31R-A034-07;TCGA-A2-A1G0-01A-11R-A13Q-07;TCGA-A8-A08J-01A-11R-A00Z-07;TCGA-A8-A0A9-01A-11R-A00Z-07;TCGA-A8-A0AD-01A-11R-A056-07;TCGA-AN-A0XL-01A-11R-A10J-07;TCGA-AO-A0JJ-01A-11R-A056-07;TCGA-AO-A12E-01A-11R-A10J-07;TCGA-AR-A0U2-01A-11R-A109-07;TCGA-AR-A24M-01A-11R-A169-07;TCGA-AR-A24T-01A-11R-A…	ER+	intra_gene	exon-exon_boundary	Start_E3;End_E2;Start_I2;End_I2	AGR2	Tumor
chr11	69466238	69466319	87	1.34483	TCGA-A1-A0SF-01A-11R-A144-07;TCGA-A1-A0SQ-01A-21R-A144-07;TCGA-A2-A04V-01A-21R-A034-07;TCGA-A2-A0CK-01A-11R-A22K-07;TCGA-A2-A0CT-01A-31R-A056-07;TCGA-A2-A0CU-01A-12R-A034-07;TCGA-A2-A0ER-01A-21R-A034-07;TCGA-A2-A0EV-01A-11R-A034-07;TCGA-A2-A0EW-01A-21R-A115-07;TCGA-A2-A0T3-01A-21R-A115-07;TCGA-A2-A0YF-01A-21R-A109-07;TCGA-A2-A1FW-01A-11R-A13Q-07;TCGA-A2-A1FX-01A-11R-A13Q-07;TCGA-A2-A1G0-01A-11R-A…	ER+	intra_gene	within_exon	E5	CCND1	Tumor
chr14	106610726	107057656	50	1.7	TCGA-A1-A0SF-01A-11R-A144-07;TCGA-A1-A0SQ-01A-21R-A144-07;TCGA-A2-A0CL-01A-11R-A115-07;TCGA-A2-A0SW-01A-11R-A084-07;TCGA-A2-A0T6-01A-11R-A084-07;TCGA-A2-A0YI-01A-31R-A10J-07;TCGA-A2-A0YK-01A-22R-A109-07;TCGA-A2-A1G0-01A-11R-A13Q-07;TCGA-A7-A0CG-01A-12R-A056-07;TCGA-A7-A425-01A-11R-A24H-07;TCGA-A8-A07U-01A-11R-A034-07;TCGA-A8-A09A-01A-11R-A00Z-07;TCGA-A8-A09K-01A-11R-A00Z-07;TCGA-A8-A0A6-01A-12R-A…	ER+	inter_gene	exon-exon_boundary	Start_E1;Start_E2;Start_E3;End_E1;End_E2;End_E3;Start_I1;Start_I2;Start_I3;End_I1;End_I2;End_I3	IGHV3-15;IGHV3-16;IGHV1-18;IGHV3-20;IGHV3-21;IGHV1-24;IGHV3-23;LINC00226;IGHV2-26;IGHV4-28;IGHV3-30;IGHV4-31;IGHV3-33;IGHV4-34;IGHV3-35;IGHV3-38;IGHV4-39;IGHV3-43;LINC00221;IGHV1-45;IGHV1-46;IGHV3-48;IGHV3-49;IGHV5-51;IGHV3-53;IGHV1-58	Tumor
chr12	124809184	124809258	34	1.20588	TCGA-A1-A0SF-01A-11R-A144-07;TCGA-A1-A0SQ-01A-21R-A144-07;TCGA-A2-A0CQ-01A-21R-A034-07;TCGA-A2-A0EN-01A-13R-A084-07;TCGA-A2-A25A-01A-12R-A16F-07;TCGA-A2-A3XW-01A-11R-A239-07;TCGA-A7-A13E-01A-11R-A12P-07;TCGA-A8-A06P-01A-11R-A00Z-07;TCGA-A8-A079-01A-21R-A00Z-07;TCGA-A8-A07E-01A-11R-A034-07;TCGA-A8-A086-01A-11R-A00Z-07;TCGA-A8-A08O-01A-21R-A056-07;TCGA-A8-A091-01A-11R-A00Z-07;TCGA-AO-A12H-01A-11R-A…	ER+	intra_gene	within_exon	E48;E49	NCOR2	Tumor
chr10	73579585	73580083	43	1.51163	TCGA-A1-A0SF-01A-11R-A144-07;TCGA-A1-A0SQ-01A-21R-A144-07;TCGA-A2-A0EP-01A-52R-A22U-07;TCGA-A2-A0YK-01A-22R-A109-07;TCGA-A2-A1FZ-01A-51R-A14D-07;TCGA-A2-A1G0-01A-11R-A13Q-07;TCGA-A2-A25B-01A-11R-A169-07;TCGA-A7-A26J-01A-11R-A169-07;TCGA-A7-A3J0-01A-11R-A213-07;TCGA-A8-A06N-01A-11R-A00Z-07;TCGA-A8-A06Q-01A-11R-A034-07;TCGA-A8-A07G-01A-11R-A034-07;TCGA-A8-A08F-01A-11R-A00Z-07;TCGA-A8-A095-01A-11R-A…	ER+	intra_gene	exon-exon_boundary	Start_E10;Start_E11;Start_E9;End_E10;End_E9;Start_I8;End_I8;End_I2	PSAP	Tumor
chr5	172195329	172195442	67	1.35821	TCGA-A1-A0SF-01A-11R-A144-07;TCGA-A2-A04N-01A-11R-A115-07;TCGA-A2-A0CL-01A-11R-A115-07;TCGA-A2-A0CO-01A-13R-A22K-07;TCGA-A2-A0CQ-01A-21R-A034-07;TCGA-A2-A0EN-01A-13R-A084-07;TCGA-A2-A0EP-01A-52R-A22U-07;TCGA-A2-A0EW-01A-21R-A115-07;TCGA-A2-A0T6-01A-11R-A084-07;TCGA-A2-A0T7-01A-21R-A084-07;TCGA-A2-A0YF-01A-21R-A109-07;TCGA-A2-A0YK-01A-22R-A109-07;TCGA-A2-A1G4-01A-11R-A13Q-07;TCGA-A2-A25B-01A-11R-A…	ER+	intra_gene	within_exon	E4	DUSP1	Tumor
chrM	5368	5474	96	1.54167	TCGA-A1-A0SF-01A-11R-A144-07;TCGA-A2-A04R-01A-41R-A109-07;TCGA-A2-A04Y-01A-21R-A034-07;TCGA-A2-A0CO-01A-13R-A22K-07;TCGA-A2-A0CR-01A-11R-A22K-07;TCGA-A2-A0CT-01A-31R-A056-07;TCGA-A2-A0CY-01A-12R-A034-07;TCGA-A2-A0D4-01A-11R-A00Z-07;TCGA-A2-A0EP-01A-52R-A22U-07;TCGA-A2-A0SW-01A-11R-A084-07;TCGA-A2-A0T4-01A-31R-A084-07;TCGA-A2-A0YD-01A-11R-A109-07;TCGA-A2-A0YF-01A-21R-A109-07;TCGA-A2-A0YH-01A-11R-A…	ER+	NA	NA	NA	NA	Tumor
chr18	33706620	33706693	115	1.71304	TCGA-A1-A0SF-01A-11R-A144-07;TCGA-A2-A04R-01A-41R-A109-07;TCGA-A2-A0CU-01A-12R-A034-07;TCGA-A2-A0ER-01A-21R-A034-07;TCGA-A2-A0ET-01A-31R-A034-07;TCGA-A2-A0EW-01A-21R-A115-07;TCGA-A2-A0T6-01A-11R-A084-07;TCGA-A2-A0YF-01A-21R-A109-07;TCGA-A2-A0YH-01A-11R-A109-07;TCGA-A2-A1G4-01A-11R-A13Q-07;TCGA-A2-A25C-01A-11R-A169-07;TCGA-A2-A3KC-01A-11R-A213-07;TCGA-A2-A3KD-01A-12R-A213-07;TCGA-A7-A0CD-01A-11R-A…	ER+	intra_gene	within_exon	E2	SLC39A6	Tumor-Specific
chr4	122738748	122738841	31	1.48387	TCGA-A1-A0SF-01A-11R-A144-07;TCGA-A2-A04R-01A-41R-A109-07;TCGA-A2-A0CU-01A-12R-A034-07;TCGA-A2-A0SW-01A-11R-A084-07;TCGA-A2-A0YC-01A-11R-A109-07;TCGA-A2-A0YH-01A-11R-A109-07;TCGA-A2-A3KC-01A-11R-A213-07;TCGA-A2-A3Y0-01A-11R-A239-07;TCGA-A8-A07E-01A-11R-A034-07;TCGA-A8-A07F-01A-11R-A00Z-07;TCGA-A8-A07L-01A-11R-A00Z-07;TCGA-A8-A07U-01A-11R-A034-07;TCGA-A8-A08L-01A-11R-A00Z-07;TCGA-A8-A092-01A-11R-A…	ER+	intra_gene	exon-exon_boundary	Start_E8;End_I7;E8	CCNA2	Tumor
chr22	23063544	23081584	47	9.70213	TCGA-A1-A0SF-01A-11R-A144-07;TCGA-A2-A04R-01A-41R-A109-07;TCGA-A2-A0CZ-01A-11R-A034-07;TCGA-A2-A0T6-01A-11R-A084-07;TCGA-A2-A0YH-01A-11R-A109-07;TCGA-A2-A0YI-01A-31R-A10J-07;TCGA-A2-A0YK-01A-22R-A109-07;TCGA-A2-A0YT-01A-11R-A109-07;TCGA-A2-A25A-01A-12R-A16F-07;TCGA-A2-A25F-01A-11R-A169-07;TCGA-A2-A3KD-01A-12R-A213-07;TCGA-A7-A13H-01A-11R-A22K-07;TCGA-A7-A3J1-01A-11R-A213-07;TCGA-A8-A09M-01A-11R-A…	ER+	inter_gene	exon-exon_boundary	Start_E1;End_E1;Start_I1;End_I1	IGLV2-18;IGLV3-19;IGLV3-16	Tumor
chr5	149781401	149781497	132	1.47727	TCGA-A1-A0SF-01A-11R-A144-07;TCGA-A2-A04V-01A-21R-A034-07;TCGA-A2-A04Y-01A-21R-A034-07;TCGA-A2-A0CK-01A-11R-A22K-07;TCGA-A2-A0CQ-01A-21R-A034-07;TCGA-A2-A0CR-01A-11R-A22K-07;TCGA-A2-A0CU-01A-12R-A034-07;TCGA-A2-A0D3-01A-11R-A115-07;TCGA-A2-A0EN-01A-13R-A084-07;TCGA-A2-A0ER-01A-21R-A034-07;TCGA-A2-A0EV-01A-11R-A034-07;TCGA-A2-A0EW-01A-21R-A115-07;TCGA-A2-A0SV-01A-11R-A084-07;TCGA-A2-A0SW-01A-11R-A…	ER+	intra_gene	within_exon	E6;E9;E8	CD74	Tumor
chrM	11512	11676	96	1.625	TCGA-A1-A0SF-01A-11R-A144-07;TCGA-A2-A04V-01A-21R-A034-07;TCGA-A2-A04Y-01A-21R-A034-07;TCGA-A2-A0CL-01A-11R-A115-07;TCGA-A2-A0CU-01A-12R-A034-07;TCGA-A2-A0CY-01A-12R-A034-07;TCGA-A2-A0CZ-01A-11R-A034-07;TCGA-A2-A0D4-01A-11R-A00Z-07;TCGA-A2-A0EM-01A-11R-A034-07;TCGA-A2-A0EO-01A-11R-A034-07;TCGA-A2-A0ER-01A-21R-A034-07;TCGA-A2-A0SW-01A-11R-A084-07;TCGA-A2-A0YC-01A-11R-A109-07;TCGA-A2-A1FV-01A-11R-A…	ER+	NA	NA	NA	NA	Tumor
chr2	189866261	189866315	75	1.34667	TCGA-A1-A0SF-01A-11R-A144-07;TCGA-A2-A04V-01A-21R-A034-07;TCGA-A2-A04Y-01A-21R-A034-07;TCGA-A2-A0CZ-01A-11R-A034-07;TCGA-A2-A0EM-01A-11R-A034-07;TCGA-A2-A0EX-01A-21R-A034-07;TCGA-A2-A0T5-01A-21R-A084-07;TCGA-A2-A0YD-01A-11R-A109-07;TCGA-A7-A0DB-01A-11R-A00Z-07;TCGA-A7-A13H-01A-11R-A22K-07;TCGA-A7-A26E-01A-11R-A169-07;TCGA-A7-A26J-01A-11R-A169-07;TCGA-A8-A06Z-01A-11R-A00Z-07;TCGA-A8-A09A-01A-11R-A…	ER+	intra_gene	exon-exon_boundary	Start_E34;End_E34;Start_I34;End_I33;E34	COL3A1	Tumor-Specific
chr11	36252454	36252562	79	1.39241	TCGA-A1-A0SF-01A-11R-A144-07;TCGA-A2-A04V-01A-21R-A034-07;TCGA-A2-A0CL-01A-11R-A115-07;TCGA-A2-A0CU-01A-12R-A034-07;TCGA-A2-A0YC-01A-11R-A109-07;TCGA-A2-A0YF-01A-21R-A109-07;TCGA-A2-A0YI-01A-31R-A10J-07;TCGA-A2-A1FV-01A-11R-A13Q-07;TCGA-A2-A1FW-01A-11R-A13Q-07;TCGA-A2-A1G0-01A-11R-A13Q-07;TCGA-A2-A1G4-01A-11R-A13Q-07;TCGA-A2-A25B-01A-11R-A169-07;TCGA-A7-A0CD-01A-11R-A00Z-07;TCGA-A7-A0CG-01A-12R-A…	ER+	intra_gene	within_exon	E6	LDLRAD3	Tumor
chr1	121115831	206557431	69	1.76812	TCGA-A1-A0SF-01A-11R-A144-07;TCGA-A2-A04V-01A-21R-A034-07;TCGA-A2-A0CO-01A-13R-A22K-07;TCGA-A2-A0CP-01A-11R-A034-07;TCGA-A2-A0CS-01A-11R-A115-07;TCGA-A2-A0CT-01A-31R-A056-07;TCGA-A2-A0CZ-01A-11R-A034-07;TCGA-A2-A0D3-01A-11R-A115-07;TCGA-A2-A0T4-01A-31R-A084-07;TCGA-A2-A0T5-01A-21R-A084-07;TCGA-A2-A0YK-01A-22R-A109-07;TCGA-A2-A0YL-01A-21R-A109-07;TCGA-A7-A0CG-01A-12R-A056-07;TCGA-A7-A13E-01A-11R-A…	ER+	inter_gene	exon-exon_boundary	Start_E1;Start_E2;Start_E3;Start_E4;Start_E5;Start_E6;Start_E7;Start_E8;Start_E9;Start_E10;Start_E11;Start_E12;Start_E13;Start_E14;Start_E15;Start_E16;Start_E17;Start_E18;Start_E19;Start_E20;Start_E21;Start_E36;Start_E37;Start_E38;Start_E39;Start_E40;Start_E41;Start_E42;Start_E43;Start_E44;Start_E45;Start_E46;Start_E34;Start_E35;Start_E27;Start_E28;Start_E29;Start_E30;Start_E31;Start_E32;Start_E3…	EMBP1;LOC375010;LOC100130000;FLJ39739;LOC100286793;PPIAL4G;FAM72D;SRGAP2P2;LOC728855;LOC728875;PPIAL4A;PPIAL4B;PPIAL4C;NBPF9;PFN1P2;LOC653513;PDE4DIP;SEC22B;NOTCH2NL;NBPF10;HFE2;TXNIP;POLR3GL;ANKRD34A;LIX1L;PEX11B;RBM8A;GNRHR2;ITGA10;ANKRD35;PIAS3;NUDT17;POLR3C;RNF115;CD160;PDZK1;GPR89A;GPR89C;PDZK1P1;NBPF11;NBPF24;LOC728989;PRKAB2;PDIA3P;FMO5;CHD1L;LOC100289211;BCL9;ACP6;GJA5;GJA8;GPR89B;NBPF14;…	Tumor
chrM	3603	3677	37	1.51351	TCGA-A1-A0SF-01A-11R-A144-07;TCGA-A2-A04V-01A-21R-A034-07;TCGA-A2-A0CT-01A-31R-A056-07;TCGA-A2-A0CU-01A-12R-A034-07;TCGA-A2-A0CZ-01A-11R-A034-07;TCGA-A2-A0D3-01A-11R-A115-07;TCGA-A2-A0EM-01A-11R-A034-07;TCGA-A2-A0ET-01A-31R-A034-07;TCGA-A2-A25F-01A-11R-A169-07;TCGA-A7-A0DC-01A-11R-A00Z-07;TCGA-A8-A06Q-01A-11R-A034-07;TCGA-A8-A08J-01A-11R-A00Z-07;TCGA-A8-A08L-01A-11R-A00Z-07;TCGA-A8-A09C-01A-11R-A…	ER+	NA	NA	NA	NA	Tumor
chr7	94055107	94055161	102	1.29412	TCGA-A1-A0SF-01A-11R-A144-07;TCGA-A2-A04Y-01A-21R-A034-07;TCGA-A2-A0CO-01A-13R-A22K-07;TCGA-A2-A0CU-01A-12R-A034-07;TCGA-A2-A0EO-01A-11R-A034-07;TCGA-A2-A0EW-01A-21R-A115-07;TCGA-A2-A0EX-01A-21R-A034-07;TCGA-A2-A0T3-01A-21R-A115-07;TCGA-A2-A0T6-01A-11R-A084-07;TCGA-A2-A0YD-01A-11R-A109-07;TCGA-A2-A0YL-01A-21R-A109-07;TCGA-A2-A0YT-01A-11R-A109-07;TCGA-A2-A259-01A-11R-A16F-07;TCGA-A2-A25B-01A-11R-A…	ER+	intra_gene	exon-exon_boundary	End_E44;Start_I45;E44	COL1A2	Tumor
chr20	57485067	57485136	105	1.51429	TCGA-A1-A0SF-01A-11R-A144-07;TCGA-A2-A04Y-01A-21R-A034-07;TCGA-A2-A0CQ-01A-21R-A034-07;TCGA-A2-A0CU-01A-12R-A034-07;TCGA-A2-A0EP-01A-52R-A22U-07;TCGA-A2-A0ER-01A-21R-A034-07;TCGA-A2-A0EV-01A-11R-A034-07;TCGA-A2-A0T3-01A-21R-A115-07;TCGA-A2-A0YK-01A-22R-A109-07;TCGA-A2-A259-01A-11R-A16F-07;TCGA-A2-A25A-01A-12R-A16F-07;TCGA-A2-A3Y0-01A-11R-A239-07;TCGA-A7-A13F-01A-11R-A12P-07;TCGA-A7-A13H-01A-11R-A…	ER+	intra_gene	exon-exon_boundary	End_E11;End_E10;Start_I11;E11;E10	GNAS	Tumor-Specific
chrM	3597	3725	78	1.51282	TCGA-A1-A0SF-01A-11R-A144-07;TCGA-A2-A04Y-01A-21R-A034-07;TCGA-A2-A0CU-01A-12R-A034-07;TCGA-A2-A0SW-01A-11R-A084-07;TCGA-A2-A0T4-01A-31R-A084-07;TCGA-A2-A0YC-01A-11R-A109-07;TCGA-A2-A0YH-01A-11R-A109-07;TCGA-A2-A0YJ-01A-11R-A109-07;TCGA-A2-A25C-01A-11R-A169-07;TCGA-A2-A3KC-01A-11R-A213-07;TCGA-A2-A3KD-01A-12R-A213-07;TCGA-A7-A0CD-01A-11R-A00Z-07;TCGA-A7-A26E-01A-11R-A169-07;TCGA-A8-A06O-01A-11R-A…	ER+	NA	NA	NA	NA	Tumor
chr7	91864170	91864765	55	1.21818	TCGA-A1-A0SF-01A-11R-A144-07;TCGA-A2-A04Y-01A-21R-A034-07;TCGA-A2-A0ER-01A-21R-A034-07;TCGA-A2-A0EU-01A-22R-A056-07;TCGA-A2-A0T4-01A-31R-A084-07;TCGA-A2-A1FX-01A-11R-A13Q-07;TCGA-A7-A13D-01A-13R-A12P-07;TCGA-A7-A3IY-01A-21R-A21T-07;TCGA-A8-A06N-01A-11R-A00Z-07;TCGA-A8-A06O-01A-11R-A00Z-07;TCGA-A8-A081-01A-11R-A00Z-07;TCGA-A8-A08I-01A-11R-A00Z-07;TCGA-A8-A092-01A-11R-A00Z-07;TCGA-A8-A09M-01A-11R-A…	ER+	intra_gene	exon-exon_boundary	Start_E8;Start_E9;Start_E10;End_E7;End_E8;End_E9;Start_I6;End_I6	KRIT1	Tumor
chr14	106725608	106845627	63	2.09524	TCGA-A1-A0SF-01A-11R-A144-07;TCGA-A2-A0CK-01A-11R-A22K-07;TCGA-A2-A0CR-01A-11R-A22K-07;TCGA-A2-A0SW-01A-11R-A084-07;TCGA-A2-A0YI-01A-31R-A10J-07;TCGA-A2-A1G0-01A-11R-A13Q-07;TCGA-A2-A1G4-01A-11R-A13Q-07;TCGA-A2-A25D-01A-12R-A16F-07;TCGA-A2-A25F-01A-11R-A169-07;TCGA-A2-A3Y0-01A-11R-A239-07;TCGA-A7-A0CG-01A-12R-A056-07;TCGA-A7-A426-01A-22R-A24H-07;TCGA-A8-A06P-01A-11R-A00Z-07;TCGA-A8-A07U-01A-11R-A…	ER+	inter_gene	exon-exon_boundary	Start_E1;Start_E2;End_E1;End_E2;Start_I1;Start_I2;End_I1;End_I2	IGHV1-24;IGHV3-23;LINC00226;IGHV2-26;IGHV4-28;IGHV3-30;IGHV4-31;IGHV3-33;IGHV4-34;IGHV3-35	Tumor
chr1	41326814	41326870	77	1.2987	TCGA-A1-A0SF-01A-11R-A144-07;TCGA-A2-A0CK-01A-11R-A22K-07;TCGA-A2-A0CU-01A-12R-A034-07;TCGA-A2-A0CV-01A-31R-A115-07;TCGA-A2-A0CZ-01A-11R-A034-07;TCGA-A2-A0D3-01A-11R-A115-07;TCGA-A2-A0EN-01A-13R-A084-07;TCGA-A2-A0ER-01A-21R-A034-07;TCGA-A2-A0EV-01A-11R-A034-07;TCGA-A2-A0EW-01A-21R-A115-07;TCGA-A2-A0EX-01A-21R-A034-07;TCGA-A2-A0SV-01A-11R-A084-07;TCGA-A2-A3Y0-01A-11R-A239-07;TCGA-A7-A0CD-01A-11R-A…	ER+	intra_gene	within_exon	E1	CITED4	Tumor
chr19	21268269	21327839	99	1.48485	TCGA-A1-A0SF-01A-11R-A144-07;TCGA-A2-A0CK-01A-11R-A22K-07;TCGA-A2-A0D3-01A-11R-A115-07;TCGA-A2-A0T6-01A-11R-A084-07;TCGA-A2-A1FX-01A-11R-A13Q-07;TCGA-A2-A1FZ-01A-51R-A14D-07;TCGA-A2-A25C-01A-11R-A169-07;TCGA-A2-A3KD-01A-12R-A213-07;TCGA-A7-A0DC-01A-11R-A00Z-07;TCGA-A7-A13E-01A-11R-A12P-07;TCGA-A7-A13G-01A-11R-A13Q-07;TCGA-A7-A3J1-01A-11R-A213-07;TCGA-A8-A06N-01A-11R-A00Z-07;TCGA-A8-A06Q-01A-11R-A…	ER+	inter_gene	exon-exon_boundary	Start_E3;Start_E4;Start_E5;Start_E1;Start_E2;End_E3;End_E4;End_E5;End_E1;End_E2;Start_I4;Start_I5;Start_I1;Start_I2;Start_I3;End_I3;End_I4;End_I5;End_I1;End_I2	ZNF714;ZNF431	Tumor
chr7	38295937	38305279	71	1.35211	TCGA-A1-A0SF-01A-11R-A144-07;TCGA-A2-A0CK-01A-11R-A22K-07;TCGA-A2-A1FZ-01A-51R-A14D-07;TCGA-A2-A259-01A-11R-A16F-07;TCGA-A2-A25A-01A-12R-A16F-07;TCGA-A2-A25B-01A-11R-A169-07;TCGA-A7-A26J-01A-11R-A169-07;TCGA-A8-A07E-01A-11R-A034-07;TCGA-A8-A07F-01A-11R-A00Z-07;TCGA-A8-A07J-01A-11R-A00Z-07;TCGA-A8-A07W-01A-11R-A00Z-07;TCGA-A8-A091-01A-11R-A00Z-07;TCGA-A8-A092-01A-11R-A00Z-07;TCGA-AC-A2BM-01A-11R-A…	ER+	inter_gene	exon-exon_boundary	Start_E2;Start_E3;Start_E4;Start_E1;End_E2;End_E3;End_E4;End_E1;Start_I1;End_I1	TARP;TRGC1;TRGJP2;TRGJ1	Tumor
chr7	56131596	56131648	117	1.51282	TCGA-A1-A0SF-01A-11R-A144-07;TCGA-A2-A0CL-01A-11R-A115-07;TCGA-A2-A0CO-01A-13R-A22K-07;TCGA-A2-A0CQ-01A-21R-A034-07;TCGA-A2-A0CT-01A-31R-A056-07;TCGA-A2-A0CZ-01A-11R-A034-07;TCGA-A2-A0D3-01A-11R-A115-07;TCGA-A2-A0EM-01A-11R-A034-07;TCGA-A2-A0EO-01A-11R-A034-07;TCGA-A2-A0EV-01A-11R-A034-07;TCGA-A2-A0EW-01A-21R-A115-07;TCGA-A2-A0T7-01A-21R-A084-07;TCGA-A2-A1FW-01A-11R-A13Q-07;TCGA-A2-A1FX-01A-11R-A…	ER+	intra_gene	within_exon	E13;E14	CCT6A	Tumor
chr14	106725608	107218980	70	2.14286	TCGA-A1-A0SF-01A-11R-A144-07;TCGA-A2-A0CL-01A-11R-A115-07;TCGA-A2-A0CR-01A-11R-A22K-07;TCGA-A2-A0CZ-01A-11R-A034-07;TCGA-A2-A0SW-01A-11R-A084-07;TCGA-A2-A0YI-01A-31R-A10J-07;TCGA-A2-A0YK-01A-22R-A109-07;TCGA-A2-A1G0-01A-11R-A13Q-07;TCGA-A2-A25F-01A-11R-A169-07;TCGA-A2-A3Y0-01A-11R-A239-07;TCGA-A7-A0CG-01A-12R-A056-07;TCGA-A7-A13F-01A-11R-A12P-07;TCGA-A7-A426-01A-22R-A24H-07;TCGA-A8-A081-01A-11R-A…	ER+	inter_gene	exon-exon_boundary	Start_E1;Start_E2;Start_E3;End_E1;End_E2;End_E3;Start_I1;Start_I2;Start_I3;End_I1;End_I2;End_I3	IGHV1-24;IGHV3-23;LINC00226;IGHV2-26;IGHV4-28;IGHV3-30;IGHV4-31;IGHV3-33;IGHV4-34;IGHV3-35;IGHV3-38;IGHV4-39;IGHV3-43;LINC00221;IGHV1-45;IGHV1-46;IGHV3-48;IGHV3-49;IGHV5-51;IGHV3-53;IGHV1-58;IGHV4-59;IGHV4-61;IGHV3-64;IGHV3-66;IGHV1-69;IGHV2-70;IGHV3-72;IGHV3-73;IGHV3-74	Tumor
chr1	89518421	89518472	30	1.36667	TCGA-A1-A0SF-01A-11R-A144-07;TCGA-A2-A0CL-01A-11R-A115-07;TCGA-A2-A0SV-01A-11R-A084-07;TCGA-A2-A0T6-01A-11R-A084-07;TCGA-A2-A25B-01A-11R-A169-07;TCGA-A8-A07U-01A-11R-A034-07;TCGA-A8-A081-01A-11R-A00Z-07;TCGA-A8-A08I-01A-11R-A00Z-07;TCGA-A8-A08L-01A-11R-A00Z-07;TCGA-A8-A091-01A-11R-A00Z-07;TCGA-A8-A096-01A-11R-A00Z-07;TCGA-A8-A09R-01A-11R-A00Z-07;TCGA-AN-A046-01A-21R-A034-07;TCGA-AN-A0FW-01A-11R-A…	ER+	intra_gene	within_exon	E11	GBP1	Tumor
chr12	49416372	49416470	14	1.28571	TCGA-A1-A0SF-01A-11R-A144-07;TCGA-A2-A0CL-01A-11R-A115-07;TCGA-A2-A0T7-01A-21R-A084-07;TCGA-AC-A2B8-01A-11R-A17B-07;TCGA-AN-A0FF-01A-11R-A034-07;TCGA-AN-A0XS-01A-22R-A109-07;TCGA-AN-A0XT-01A-11R-A109-07;TCGA-AQ-A1H3-01A-31R-A13Q-07;TCGA-AR-A24R-01A-11R-A169-07;TCGA-BH-A0BD-01A-11R-A034-07;TCGA-BH-A18F-01A-11R-A12D-07;TCGA-BH-A42V-01A-11R-A24H-07;TCGA-C8-A26Z-01A-11R-A16F-07;TCGA-D8-A27R-01A-11R-A…	ER+	intra_gene	exon-exon_boundary	End_E51;Start_I51;E51	MLL2	Tumor
chr1	145523239	145523327	49	1.36735	TCGA-A1-A0SF-01A-11R-A144-07;TCGA-A2-A0CO-01A-13R-A22K-07;TCGA-A2-A0CU-01A-12R-A034-07;TCGA-A2-A0CZ-01A-11R-A034-07;TCGA-A2-A0YC-01A-11R-A109-07;TCGA-A2-A0YF-01A-21R-A109-07;TCGA-A2-A0YK-01A-22R-A109-07;TCGA-A2-A3KC-01A-11R-A213-07;TCGA-A2-A3KD-01A-12R-A213-07;TCGA-A7-A13G-01A-11R-A13Q-07;TCGA-A8-A07G-01A-11R-A034-07;TCGA-A8-A08O-01A-21R-A056-07;TCGA-A8-A08Z-01A-21R-A00Z-07;TCGA-A8-A0AD-01A-11R-A…	ER+	intra_gene	within_exon	E4	PEX11B	Tumor
chr2	89231345	89630049	27	1.62963	TCGA-A1-A0SF-01A-11R-A144-07;TCGA-A2-A0CP-01A-11R-A034-07;TCGA-A2-A0YL-01A-21R-A109-07;TCGA-A2-A0YT-01A-11R-A109-07;TCGA-A2-A1G0-01A-11R-A13Q-07;TCGA-A8-A07G-01A-11R-A034-07;TCGA-A8-A09K-01A-11R-A00Z-07;TCGA-AC-A2FG-01A-11R-A17B-07;TCGA-AO-A0JJ-01A-11R-A056-07;TCGA-AO-A12C-01A-11R-A10J-07;TCGA-AR-A24N-01A-11R-A169-07;TCGA-AR-A24X-01A-11R-A169-07;TCGA-BH-A0W7-01A-11R-A115-07;TCGA-BH-A1F0-01A-11R-A…	ER+	inter_gene	exon-exon_boundary	Start_E1;End_E1;Start_I1;End_I1	IGKV1-5;IGKV1-6;IGKV1-8;IGKV3-7;IGKV1-9;IGKV1-12;IGKV3-11;IGKV3-15;IGKV1-16;IGKV1-17;IGKV3-20;IGKV6-21;IGKV2-24;IGKV1-27;IGKV2-28;IGKV2-30;IGKV1-33;IGKV1-37;IGKV1-39;IGKV2-40	Tumor
chr19	41813140	41813276	66	1.30303	TCGA-A1-A0SF-01A-11R-A144-07;TCGA-A2-A0CQ-01A-21R-A034-07;TCGA-A2-A0CU-01A-12R-A034-07;TCGA-A2-A0EM-01A-11R-A034-07;TCGA-A2-A0ER-01A-21R-A034-07;TCGA-A2-A0EV-01A-11R-A034-07;TCGA-A2-A25C-01A-11R-A169-07;TCGA-A2-A25D-01A-12R-A16F-07;TCGA-A7-A0CD-01A-11R-A00Z-07;TCGA-A7-A0DC-01A-11R-A00Z-07;TCGA-A7-A13G-01A-11R-A13Q-07;TCGA-A7-A26E-01A-11R-A169-07;TCGA-A8-A06N-01A-11R-A00Z-07;TCGA-A8-A06Q-01A-11R-A…	ER+	intra_gene	within_exon	E15	HNRNPUL1	Tumor
chr1	32694099	32694210	72	1.31944	TCGA-A1-A0SF-01A-11R-A144-07;TCGA-A2-A0CR-01A-11R-A22K-07;TCGA-A2-A0CT-01A-31R-A056-07;TCGA-A2-A0CY-01A-12R-A034-07;TCGA-A2-A0EO-01A-11R-A034-07;TCGA-A2-A0EP-01A-52R-A22U-07;TCGA-A2-A0EV-01A-11R-A034-07;TCGA-A2-A0EX-01A-21R-A034-07;TCGA-A2-A0T3-01A-21R-A115-07;TCGA-A2-A0YT-01A-11R-A109-07;TCGA-A2-A1FX-01A-11R-A13Q-07;TCGA-A2-A25A-01A-12R-A16F-07;TCGA-A2-A25C-01A-11R-A169-07;TCGA-A2-A25F-01A-11R-A…	ER+	intra_gene	exon-exon_boundary	Start_E7;End_E7;Start_I8;End_I7;E7	EIF3I	Tumor
chr11	130064055	130064157	51	1.37255	TCGA-A1-A0SF-01A-11R-A144-07;TCGA-A2-A0CS-01A-11R-A115-07;TCGA-A2-A0CV-01A-31R-A115-07;TCGA-A2-A0CY-01A-12R-A034-07;TCGA-A2-A0T3-01A-21R-A115-07;TCGA-A2-A0YD-01A-11R-A109-07;TCGA-A2-A0YF-01A-21R-A109-07;TCGA-A2-A1FX-01A-11R-A13Q-07;TCGA-A2-A25D-01A-12R-A16F-07;TCGA-A7-A0CG-01A-12R-A056-07;TCGA-A7-A13D-01A-13R-A12P-07;TCGA-A7-A13F-01A-11R-A12P-07;TCGA-A7-A13H-01A-11R-A22K-07;TCGA-A8-A08I-01A-11R-A…	ER+	intra_gene	exon-exon_boundary	Start_E8;End_I8;E8	ST14	Tumor-Specific
chrM	9030	9088	50	2.38	TCGA-A1-A0SF-01A-11R-A144-07;TCGA-A2-A0CT-01A-31R-A056-07;TCGA-A2-A0CW-01A-21R-A115-07;TCGA-A2-A0CY-01A-12R-A034-07;TCGA-A2-A0SU-01A-11R-A084-07;TCGA-A2-A0YC-01A-11R-A109-07;TCGA-A2-A1G0-01A-11R-A13Q-07;TCGA-A2-A25A-01A-12R-A16F-07;TCGA-A7-A26E-01A-11R-A169-07;TCGA-AC-A2FG-01A-11R-A17B-07;TCGA-AC-A2FK-01A-12R-A180-07;TCGA-AN-A046-01A-21R-A034-07;TCGA-AO-A03V-01A-11R-A115-07;TCGA-AO-A0JA-01A-11R-A…	ER+	NA	NA	NA	NA	Tumor-Specific
chr3	58157635	58157688	49	1.28571	TCGA-A1-A0SF-01A-11R-A144-07;TCGA-A2-A0CU-01A-12R-A034-07;TCGA-A2-A0EO-01A-11R-A034-07;TCGA-A2-A0EU-01A-22R-A056-07;TCGA-A2-A0T5-01A-21R-A084-07;TCGA-A2-A0YH-01A-11R-A109-07;TCGA-A2-A25D-01A-12R-A16F-07;TCGA-A7-A0CD-01A-11R-A00Z-07;TCGA-A8-A07F-01A-11R-A00Z-07;TCGA-A8-A092-01A-11R-A00Z-07;TCGA-A8-A093-01A-11R-A00Z-07;TCGA-A8-A09B-01A-11R-A00Z-07;TCGA-A8-A0A2-01A-11R-A034-07;TCGA-AC-A3W6-01A-12R-A…	ER+	intra_gene	within_exon	E47;E46;E45	FLNB	Tumor
chr4	39510206	39511411	84	1.39286	TCGA-A1-A0SF-01A-11R-A144-07;TCGA-A2-A0CU-01A-12R-A034-07;TCGA-A2-A0EU-01A-22R-A056-07;TCGA-A2-A0EX-01A-21R-A034-07;TCGA-A2-A0T6-01A-11R-A084-07;TCGA-A2-A1FV-01A-11R-A13Q-07;TCGA-A2-A1FW-01A-11R-A13Q-07;TCGA-A2-A1G0-01A-11R-A13Q-07;TCGA-A2-A1G4-01A-11R-A13Q-07;TCGA-A2-A3KD-01A-12R-A213-07;TCGA-A7-A13H-01A-11R-A22K-07;TCGA-A7-A26E-01A-11R-A169-07;TCGA-A8-A06O-01A-11R-A00Z-07;TCGA-A8-A07E-01A-11R-A…	ER+	intra_gene	exon-exon_boundary	Start_E6;Start_E7;End_E5;End_E6;Start_I5;End_I5	UGDH	Tumor-Specific
chr5	68572964	148362317	65	2.23077	TCGA-A1-A0SF-01A-11R-A144-07;TCGA-A2-A0CV-01A-31R-A115-07;TCGA-A2-A0D4-01A-11R-A00Z-07;TCGA-A2-A0T7-01A-21R-A084-07;TCGA-A2-A1FV-01A-11R-A13Q-07;TCGA-A2-A1G0-01A-11R-A13Q-07;TCGA-A2-A25D-01A-12R-A16F-07;TCGA-A7-A26J-01A-11R-A169-07;TCGA-A8-A06P-01A-11R-A00Z-07;TCGA-A8-A079-01A-21R-A00Z-07;TCGA-A8-A07G-01A-11R-A034-07;TCGA-A8-A082-01A-11R-A00Z-07;TCGA-A8-A086-01A-11R-A00Z-07;TCGA-A8-A095-01A-11R-A…	ER+	inter_gene	exon-exon_boundary	Start_E10;Start_E11;Start_E6;Start_E7;Start_E8;Start_E9;Start_E2;Start_E3;Start_E4;Start_E5;Start_E1;Start_E12;Start_E13;Start_E14;Start_E15;Start_E16;Start_E17;Start_E18;Start_E19;Start_E20;Start_E21;Start_E22;Start_E23;Start_E24;Start_E25;Start_E26;Start_E27;Start_E28;Start_E29;Start_E30;Start_E31;Start_E32;Start_E33;Start_E34;Start_E35;Start_E36;Start_E37;Start_E38;Start_E39;Start_E40;Start_E4…	CCDC125;TAF9;RAD17;MARVELD2;OCLN;GTF2H2C;GTF2H2D;GUSBP3;LOC100272216;SERF1A;SERF1B;SMN1;SMN2;LOC100170939;SMA4;GTF2H2B;SMA5;GUSBP9;NAIP;GTF2H2;LOC647859;PMCHL2;BDP1;MCCC2;CARTPT;MAP1B;MIR4803;MRPS27;PTCD2;ZNF366;TNPO1;MIR4804;FCHO2;TMEM171;TMEM174;FOXD1;BTF3;ANKRA2;UTP15;RGNEF;ENC1;HEXB;GFM2;NSA2;FAM169A;GCNT4;ANKRD31;HMGCR;COL4A3BP;POLK;POC5;SV2C;IQGAP2;F2RL2;F2R;NCRUPAR;F2RL1;S100Z;CRHBP;AGGF1;…	Tumor
chr11	36252443	36252562	25	1.28	TCGA-A1-A0SF-01A-11R-A144-07;TCGA-A2-A0EM-01A-11R-A034-07;TCGA-A7-A0DC-01A-11R-A00Z-07;TCGA-A7-A26J-01A-11R-A169-07;TCGA-A8-A086-01A-11R-A00Z-07;TCGA-A8-A08O-01A-21R-A056-07;TCGA-A8-A09V-01A-11R-A034-07;TCGA-AC-A2BM-01A-11R-A21T-07;TCGA-AN-A0FF-01A-11R-A034-07;TCGA-AN-A0XT-01A-11R-A109-07;TCGA-AO-A12C-01A-11R-A10J-07;TCGA-AR-A1AO-01A-11R-A12P-07;TCGA-AR-A24Q-01A-12R-A169-07;TCGA-AR-A251-01A-12R-A…	ER+	intra_gene	within_exon	E6	LDLRAD3	Tumor
chr14	106725608	106866707	60	1.96667	TCGA-A1-A0SF-01A-11R-A144-07;TCGA-A2-A0EO-01A-11R-A034-07;TCGA-A2-A0ER-01A-21R-A034-07;TCGA-A2-A0SW-01A-11R-A084-07;TCGA-A2-A0YI-01A-31R-A10J-07;TCGA-A2-A0YK-01A-22R-A109-07;TCGA-A2-A1G0-01A-11R-A13Q-07;TCGA-A2-A25F-01A-11R-A169-07;TCGA-A2-A3KD-01A-12R-A213-07;TCGA-A2-A3Y0-01A-11R-A239-07;TCGA-A8-A07U-01A-11R-A034-07;TCGA-A8-A08J-01A-11R-A00Z-07;TCGA-A8-A094-01A-11R-A00Z-07;TCGA-A8-A0A6-01A-12R-A…	ER+	inter_gene	exon-exon_boundary	Start_E1;Start_E2;End_E1;End_E2;Start_I1;Start_I2;End_I1;End_I2	IGHV1-24;IGHV3-23;LINC00226;IGHV2-26;IGHV4-28;IGHV3-30;IGHV4-31;IGHV3-33;IGHV4-34;IGHV3-35;IGHV3-38	Tumor
chr12	52913707	52913803	10	1.6	TCGA-A1-A0SF-01A-11R-A144-07;TCGA-A2-A0EO-01A-11R-A034-07;TCGA-A2-A3XW-01A-11R-A239-07;TCGA-A7-A13E-01A-11R-A12P-07;TCGA-AO-A0JG-01A-31R-A084-07;TCGA-BH-A0DL-01A-11R-A115-07;TCGA-D8-A1JM-01A-11R-A13Q-07;TCGA-EW-A1IX-01A-12R-A144-07;TCGA-EW-A1PG-01A-11R-A144-07;TCGA-GM-A2DN-01A-11R-A180-07	ER+	intra_gene	within_exon	E1	KRT5	Tumor
chr2	238424943	238425003	57	1.36842	TCGA-A1-A0SF-01A-11R-A144-07;TCGA-A2-A0ER-01A-21R-A034-07;TCGA-A2-A0ET-01A-31R-A034-07;TCGA-A2-A0EU-01A-22R-A056-07;TCGA-A2-A1FW-01A-11R-A13Q-07;TCGA-A2-A25A-01A-12R-A16F-07;TCGA-A7-A0CG-01A-12R-A056-07;TCGA-A7-A0D9-01A-31R-A056-07;TCGA-A7-A0DB-01A-11R-A00Z-07;TCGA-A7-A0DC-01A-11R-A00Z-07;TCGA-A7-A13G-01A-11R-A13Q-07;TCGA-A7-A13H-01A-11R-A22K-07;TCGA-A8-A06N-01A-11R-A00Z-07;TCGA-A8-A06O-01A-11R-A…	ER+	NA	NA	NA	NA	Tumor-Specific
chr11	62285019	62285114	26	1.23077	TCGA-A1-A0SF-01A-11R-A144-07;TCGA-A2-A0ER-01A-21R-A034-07;TCGA-A2-A0EX-01A-21R-A034-07;TCGA-A2-A0YC-01A-11R-A109-07;TCGA-A2-A1FX-01A-11R-A13Q-07;TCGA-A7-A13D-01A-13R-A12P-07;TCGA-A8-A091-01A-11R-A00Z-07;TCGA-A8-A09T-01A-11R-A00Z-07;TCGA-A8-A09V-01A-11R-A034-07;TCGA-A8-A0A6-01A-12R-A056-07;TCGA-AO-A03L-01A-41R-A056-07;TCGA-AO-A0J5-01A-11R-A034-07;TCGA-AR-A0TY-01A-12R-A115-07;TCGA-AR-A24H-01A-11R-A…	ER+	intra_gene	within_exon	E5	AHNAK	Tumor
chr8	37613882	37613955	54	1.57407	TCGA-A1-A0SF-01A-11R-A144-07;TCGA-A2-A0ER-01A-21R-A034-07;TCGA-A2-A0SV-01A-11R-A084-07;TCGA-A2-A0YH-01A-11R-A109-07;TCGA-A2-A1FV-01A-11R-A13Q-07;TCGA-A2-A1FX-01A-11R-A13Q-07;TCGA-A7-A0CD-01A-11R-A00Z-07;TCGA-A7-A0D9-01A-31R-A056-07;TCGA-A7-A13G-01A-11R-A13Q-07;TCGA-A8-A06P-01A-11R-A00Z-07;TCGA-A8-A07F-01A-11R-A00Z-07;TCGA-A8-A081-01A-11R-A00Z-07;TCGA-A8-A08L-01A-11R-A00Z-07;TCGA-A8-A09V-01A-11R-A…	ER+	intra_gene	within_exon	E12	ERLIN2	Tumor-Specific
chr14	106919317	107211068	4	46	TCGA-A1-A0SF-01A-11R-A144-07;TCGA-A2-A0EV-01A-11R-A034-07;TCGA-A8-A07U-01A-11R-A034-07;TCGA-A8-A095-01A-11R-A00Z-07	ER+	inter_gene	exon-exon_boundary	Start_E1;Start_E2;Start_E3;End_E1;End_E2;End_E3;Start_I1;Start_I2;Start_I3;End_I1;End_I2;End_I3	IGHV3-43;LINC00221;IGHV1-45;IGHV1-46;IGHV3-48;IGHV3-49;IGHV5-51;IGHV3-53;IGHV1-58;IGHV4-59;IGHV4-61;IGHV3-64;IGHV3-66;IGHV1-69;IGHV2-70;IGHV3-72;IGHV3-73	Tumor
chr14	106805329	106829714	21	1.57143	TCGA-A1-A0SF-01A-11R-A144-07;TCGA-A2-A0EX-01A-21R-A034-07;TCGA-A2-A0YL-01A-21R-A109-07;TCGA-A7-A13E-01A-11R-A12P-07;TCGA-A8-A08L-01A-11R-A00Z-07;TCGA-A8-A094-01A-11R-A00Z-07;TCGA-AN-A0XN-01A-21R-A109-07;TCGA-AO-A0JJ-01A-11R-A056-07;TCGA-AO-A1KO-01A-31R-A13Q-07;TCGA-AR-A1AJ-01A-21R-A12P-07;TCGA-AR-A252-01A-11R-A169-07;TCGA-BH-A0E7-01A-11R-A034-07;TCGA-C8-A1HG-01A-11R-A137-07;TCGA-C8-A1HI-01A-11R-A…	ER+	inter_gene	exon-exon_boundary	Start_E1;End_E1;Start_I1;End_I1	IGHV4-31;IGHV3-33;IGHV4-34	Tumor
chr22	31006904	31006954	28	1.28571	TCGA-A1-A0SF-01A-11R-A144-07;TCGA-A2-A0EX-01A-21R-A034-07;TCGA-A2-A1FZ-01A-51R-A14D-07;TCGA-A2-A25D-01A-12R-A16F-07;TCGA-A7-A3J1-01A-11R-A213-07;TCGA-A8-A07F-01A-11R-A00Z-07;TCGA-A8-A08I-01A-11R-A00Z-07;TCGA-A8-A08L-01A-11R-A00Z-07;TCGA-A8-A0A1-01A-11R-A00Z-07;TCGA-AC-A2FK-01A-12R-A180-07;TCGA-AO-A03L-01A-41R-A056-07;TCGA-AO-A12B-01A-11R-A10J-07;TCGA-AO-A12H-01A-11R-A115-07;TCGA-AR-A0TW-01A-11R-A…	ER+	intra_gene	within_exon	E2	TCN2	Tumor
chr22	23215377	23222983	13	4.38462	TCGA-A1-A0SF-01A-11R-A144-07;TCGA-A2-A0SV-01A-11R-A084-07;TCGA-A2-A1FZ-01A-51R-A14D-07;TCGA-A8-A096-01A-11R-A00Z-07;TCGA-AC-A3HN-01A-11R-A213-07;TCGA-AO-A0JJ-01A-11R-A056-07;TCGA-AR-A1AW-01A-21R-A12P-07;TCGA-BH-A0EA-01A-11R-A115-07;TCGA-BH-A0GY-01A-11R-A056-07;TCGA-BH-A0HK-01A-11R-A056-07;TCGA-E2-A108-01A-13R-A10J-07;TCGA-E2-A10B-01A-11R-A10J-07;TCGA-E2-A15S-01A-11R-A115-07	ER+	intra_gene	exon-exon_boundary	Start_E1;End_E1;Start_I1;End_I1	IGLV3-1	Tumor
chr2	89156855	89157008	31	1.32258	TCGA-A1-A0SF-01A-11R-A144-07;TCGA-A2-A0SW-01A-11R-A084-07;TCGA-A2-A0YI-01A-31R-A10J-07;TCGA-A2-A1FV-01A-11R-A13Q-07;TCGA-A7-A3J1-01A-11R-A213-07;TCGA-A8-A094-01A-11R-A00Z-07;TCGA-A8-A0A6-01A-12R-A056-07;TCGA-AC-A2FF-01A-11R-A17B-07;TCGA-AN-A03Y-01A-21R-A00Z-07;TCGA-AO-A03V-01A-11R-A115-07;TCGA-AR-A24Q-01A-12R-A169-07;TCGA-BH-A0DH-01A-11R-A084-07;TCGA-BH-A0DL-01A-11R-A115-07;TCGA-BH-A0H5-01A-21R-A…	ER+	intra_gene	within_exon	E1	IGKC	Tumor
chr1	32799947	32800157	23	1.21739	TCGA-A1-A0SF-01A-11R-A144-07;TCGA-A2-A0T3-01A-21R-A115-07;TCGA-A2-A0YK-01A-22R-A109-07;TCGA-A2-A3Y0-01A-11R-A239-07;TCGA-A7-A0CJ-01A-21R-A00Z-07;TCGA-AC-A3BB-01A-21R-A19W-07;TCGA-AN-A0FY-01A-11R-A034-07;TCGA-AN-A0XR-01A-11R-A109-07;TCGA-AO-A03V-01A-11R-A115-07;TCGA-AR-A24Z-01A-11R-A169-07;TCGA-AR-A251-01A-12R-A169-07;TCGA-B6-A1KI-01A-11R-A14M-07;TCGA-BH-A0GY-01A-11R-A056-07;TCGA-BH-A0HP-01A-12R-A…	ER+	intra_gene	within_exon	E2	MARCKSL1	Tumor
chr17	26976206	26976263	26	1.46154	TCGA-A1-A0SF-01A-11R-A144-07;TCGA-A2-A0YH-01A-11R-A109-07;TCGA-A7-A3IZ-01A-11R-A213-07;TCGA-A8-A08I-01A-11R-A00Z-07;TCGA-A8-A08L-01A-11R-A00Z-07;TCGA-A8-A08O-01A-21R-A056-07;TCGA-A8-A09B-01A-11R-A00Z-07;TCGA-AC-A3HN-01A-11R-A213-07;TCGA-AN-A0FY-01A-11R-A034-07;TCGA-AN-A0XW-01A-11R-A109-07;TCGA-AO-A126-01A-11R-A10J-07;TCGA-AO-A12E-01A-11R-A10J-07;TCGA-AR-A0TT-01A-31R-A084-07;TCGA-AR-A24O-01A-11R-A…	ER+	intra_gene	within_exon	E3	SDF2	Tumor
chr1	156670402	156670750	5	1.8	TCGA-A1-A0SF-01A-11R-A144-07;TCGA-A2-A0YT-01A-11R-A109-07;TCGA-A8-A08L-01A-11R-A00Z-07;TCGA-D8-A1JC-01A-11R-A13Q-07;TCGA-D8-A1XW-01A-11R-A14M-07	ER+	intra_gene	exon-exon_boundary	Start_E4;Start_E3;End_E3;End_E2;Start_I2;End_I2	CRABP2	Tumor
chr11	1017266	1017938	14	1.85714	TCGA-A1-A0SF-01A-11R-A144-07;TCGA-A2-A259-01A-11R-A16F-07;TCGA-A2-A3KD-01A-12R-A213-07;TCGA-A8-A081-01A-11R-A00Z-07;TCGA-A8-A0A4-01A-11R-A00Z-07;TCGA-AR-A24X-01A-11R-A169-07;TCGA-AR-A252-01A-11R-A169-07;TCGA-BH-A0DQ-01A-11R-A084-07;TCGA-BH-A0DV-01A-21R-A12P-07;TCGA-D8-A1X7-01A-11R-A14M-07;TCGA-D8-A27L-01A-11R-A16F-07;TCGA-E2-A15I-01A-21R-A137-07;TCGA-E2-A15J-01A-11R-A12P-07;TCGA-EW-A1P0-01A-11R-A…	ER+	intra_gene	within_exon	E31	MUC6	Tumor
chr14	31570222	31570415	35	1.34286	TCGA-A1-A0SF-01A-11R-A144-07;TCGA-A2-A25D-01A-12R-A16F-07;TCGA-A7-A0CJ-01A-21R-A00Z-07;TCGA-A7-A13D-01A-13R-A12P-07;TCGA-A7-A13E-01A-11R-A12P-07;TCGA-A8-A06Z-01A-11R-A00Z-07;TCGA-A8-A083-01A-21R-A00Z-07;TCGA-A8-A08J-01A-11R-A00Z-07;TCGA-AC-A2QI-01A-12R-A19W-07;TCGA-AO-A0JJ-01A-11R-A056-07;TCGA-AO-A1KS-01A-11R-A13Q-07;TCGA-AR-A0TR-01A-11R-A084-07;TCGA-AR-A0TW-01A-11R-A084-07;TCGA-AR-A1AK-01A-21R-A…	ER+	intra_gene	exon-exon_boundary	Start_E43;End_E42;Start_I42;End_I42	HECTD1	Tumor
chr2	89157045	166136955	5	2.2	TCGA-A1-A0SF-01A-11R-A144-07;TCGA-A2-A25F-01A-11R-A169-07;TCGA-A8-A08J-01A-11R-A00Z-07;TCGA-AC-A2FO-01A-11R-A180-07;TCGA-GM-A3XN-01A-12R-A22U-07	ER+	inter_gene	exon-exon_boundary	Start_E1;Start_E4;Start_E2;Start_E3;Start_E23;Start_E24;Start_E17;Start_E18;Start_E19;Start_E20;Start_E21;Start_E22;Start_E11;Start_E12;Start_E13;Start_E14;Start_E15;Start_E16;Start_E7;Start_E8;Start_E9;Start_E10;Start_E5;Start_E6;Start_E39;Start_E40;Start_E41;Start_E42;Start_E43;Start_E44;Start_E45;Start_E25;Start_E26;Start_E27;Start_E28;Start_E29;Start_E30;Start_E31;Start_E32;Start_E33;Start_E3…	IGKC;IGKJ1;IGKJ2;IGKJ3;IGKJ4;IGKJ5;IGKV4-1;IGKV5-2;IGKV1-5;IGKV1-6;IGKV1-8;IGKV3-7;IGKV1-9;IGKV1-12;IGKV3-11;IGKV3-15;IGKV1-16;IGKV1-17;IGKV3-20;IGKV6-21;IGKV2-24;IGKV1-27;IGKV2-28;IGKV2-30;IGKV1-33;IGKV1-37;IGKV1-39;IGKV2-40;IGKV2D-40;IGKV1D-39;IGKV1D-37;IGKV1D-33;IGKV2D-30;IGKV2D-29;IGKV2D-28;IGKV2D-26;IGKV2D-24;IGKV6D-21;IGKV3D-20;IGKV6D-41;IGKV1D-17;IGKV1D-16;IGKV3D-15;IGKV1D-13;IGKV1D-12;IGK…	Tumor
chr8	144392231	144392320	6	1.66667	TCGA-A1-A0SF-01A-11R-A144-07;TCGA-A2-A3XW-01A-11R-A239-07;TCGA-A8-A06O-01A-11R-A00Z-07;TCGA-AR-A0TT-01A-31R-A084-07;TCGA-BH-A0B8-01A-21R-A056-07;TCGA-C8-A273-01A-11R-A16F-07	ER+	intra_gene	exon-exon_boundary	End_E13;Start_I13;E13	TOP1MT	Tumor
chr1	20978807	111188644	6	2	TCGA-A1-A0SF-01A-11R-A144-07;TCGA-A2-A3XW-01A-11R-A239-07;TCGA-AR-A24O-01A-11R-A169-07;TCGA-C8-A1HG-01A-11R-A137-07;TCGA-D8-A141-01A-11R-A115-07;TCGA-EW-A2FV-01A-11R-A17B-07	ER+	inter_gene	exon-exon_boundary	Start_E2;Start_E3;Start_E4;Start_E5;Start_E6;Start_E7;Start_E8;Start_E9;Start_E10;Start_E11;Start_E1;Start_E12;Start_E13;Start_E14;Start_E15;Start_E35;Start_E32;Start_E31;Start_E33;Start_E34;Start_E28;Start_E29;Start_E30;Start_E25;Start_E26;Start_E27;Start_E23;Start_E24;Start_E20;Start_E21;Start_E22;Start_E19;Start_E16;Start_E17;Start_E18;Start_E93;Start_E94;Start_E95;Start_E96;Start_E97;Start_E7…	DDOST;KIF17;SH2D5;HP1BP3;EIF4G3;ECE1;LOC100506801;NBPF3;ALPL;RAP1GAP;USP48;LDLRAD2;HSPG2;CELA3B;CELA3A;LINC00339;CDC42;WNT4;ZBTB40;EPHA8;C1QA;C1QC;C1QB;EPHB2;MIR4684;MIR4253;KDM1A;LOC729059;MIR3115;LUZP1;HTR1D;HNRNPR;ZNF436;C1orf213;TCEA3;ASAP3;E2F2;ID3;MDS2;RPL11;TCEB3;LOC100506963;PITHD1;LYPLA2;GALE;HMGCL;FUCA1;CNR2;MIR378F;PNRC2;SRSF10;MYOM3;IL22RA1;IL28RA;LOC284632;GRHL3;C1orf201;NIPAL3;RCAN3…	Tumor
chr3	132230013	132231922	4	2.25	TCGA-A1-A0SF-01A-11R-A144-07;TCGA-A7-A3IZ-01A-11R-A213-07;TCGA-AR-A0U2-01A-11R-A109-07;TCGA-C8-A27A-01A-11R-A169-07	ER+	intra_gene	exon-exon_boundary	Start_E45;End_E44;Start_I45;End_I45	DNAJC13	Tumor
chr1	151372927	151373064	7	1.57143	TCGA-A1-A0SF-01A-11R-A144-07;TCGA-A8-A06P-01A-11R-A00Z-07;TCGA-BH-A0B5-01A-11R-A12P-07;TCGA-D8-A1JD-01A-11R-A13Q-07;TCGA-E2-A14Q-01A-11R-A12D-07;TCGA-E2-A1B4-01A-11R-A12P-07;TCGA-E2-A1IN-01A-11R-A13Q-07	ER+	intra_gene	exon-exon_boundary	Start_E3;End_E3;Start_I4;End_I3;E3	PSMB4	Tumor
chr6	32782307	32782367	13	1.38462	TCGA-A1-A0SF-01A-11R-A144-07;TCGA-A8-A07F-01A-11R-A00Z-07;TCGA-A8-A08I-01A-11R-A00Z-07;TCGA-A8-A08L-01A-11R-A00Z-07;TCGA-AC-A3OD-01A-11R-A21T-07;TCGA-AN-A0AM-01A-11R-A034-07;TCGA-AO-A0JI-01A-21R-A056-07;TCGA-AR-A0TT-01A-31R-A084-07;TCGA-AR-A1AJ-01A-21R-A12P-07;TCGA-BH-A0H5-01A-21R-A115-07;TCGA-BH-A0HF-01A-11R-A056-07;TCGA-BH-A0HU-01A-11R-A034-07;TCGA-EW-A2FV-01A-11R-A17B-07	ER+	intra_gene	exon-exon_boundary	Start_E3;End_I2;E3	HLA-DOB	Tumor
chr13	53602965	53603088	6	3.83333	TCGA-A1-A0SF-01A-11R-A144-07;TCGA-AO-A0JA-01A-11R-A056-07;TCGA-BH-A1EY-01A-11R-A13Q-07;TCGA-BH-A1F0-01A-11R-A137-07;TCGA-EW-A1J2-01A-21R-A13Q-07;TCGA-GM-A3NY-01A-11R-A21T-07	ER+	intra_gene	within_exon	E1	OLFM4	Tumor
chr14	106586541	106845627	8	1.75	TCGA-A1-A0SF-01A-11R-A144-07;TCGA-AR-A0TT-01A-31R-A084-07;TCGA-AR-A0TW-01A-11R-A084-07;TCGA-BH-A0DH-01A-11R-A084-07;TCGA-BH-A0DK-01A-21R-A056-07;TCGA-BH-A0DS-01A-11R-A056-07;TCGA-E2-A108-01A-13R-A10J-07;TCGA-E2-A109-01A-11R-A10J-07	ER+	inter_gene	exon-exon_boundary	Start_E1;Start_E2;End_E1;End_E2;Start_I1;Start_I2;End_I1;End_I2	IGHV3-13;IGHV3-15;IGHV3-16;IGHV1-18;IGHV3-20;IGHV3-21;IGHV1-24;IGHV3-23;LINC00226;IGHV2-26;IGHV4-28;IGHV3-30;IGHV4-31;IGHV3-33;IGHV4-34;IGHV3-35	Tumor
chr3	47129621	47129680	1	5	TCGA-A1-A0SG-01A-11R-A144-07	ER+	intra_gene	within_exon	E10	SETD2	Tumor
chr17	57771145	57771238	124	1.3629	TCGA-A1-A0SG-01A-11R-A144-07;TCGA-A1-A0SH-01A-11R-A084-07;TCGA-A1-A0SI-01A-11R-A144-07;TCGA-A1-A0SJ-01A-11R-A084-07;TCGA-A2-A04N-01A-11R-A115-07;TCGA-A2-A04V-01A-21R-A034-07;TCGA-A2-A0CZ-01A-11R-A034-07;TCGA-A2-A0EN-01A-13R-A084-07;TCGA-A2-A0ER-01A-21R-A034-07;TCGA-A2-A0EX-01A-21R-A034-07;TCGA-A2-A0SW-01A-11R-A084-07;TCGA-A2-A0T7-01A-21R-A084-07;TCGA-A2-A0YC-01A-11R-A109-07;TCGA-A2-A1FV-01A-11R-A…	ER+	intra_gene	within_exon	E32	CLTC	Tumor-Specific
chr17	48269201	48270026	138	1.43478	TCGA-A1-A0SG-01A-11R-A144-07;TCGA-A1-A0SH-01A-11R-A084-07;TCGA-A1-A0SI-01A-11R-A144-07;TCGA-A1-A0SJ-01A-11R-A084-07;TCGA-A2-A04R-01A-41R-A109-07;TCGA-A2-A0CK-01A-11R-A22K-07;TCGA-A2-A0CO-01A-13R-A22K-07;TCGA-A2-A0CP-01A-11R-A034-07;TCGA-A2-A0CS-01A-11R-A115-07;TCGA-A2-A0CZ-01A-11R-A034-07;TCGA-A2-A0EN-01A-13R-A084-07;TCGA-A2-A0EP-01A-52R-A22U-07;TCGA-A2-A0EV-01A-11R-A034-07;TCGA-A2-A0EX-01A-21R-A…	ER+	intra_gene	exon-exon_boundary	Start_E29;Start_E30;Start_E31;End_E28;End_E29;End_E30;Start_I28;Start_I29;Start_I30;End_I28;End_I29;End_I30	COL1A1	Tumor
chr11	57509596	57509719	208	1.57692	TCGA-A1-A0SG-01A-11R-A144-07;TCGA-A1-A0SH-01A-11R-A084-07;TCGA-A1-A0SI-01A-11R-A144-07;TCGA-A1-A0SQ-01A-21R-A144-07;TCGA-A2-A04V-01A-21R-A034-07;TCGA-A2-A0CK-01A-11R-A22K-07;TCGA-A2-A0CQ-01A-21R-A034-07;TCGA-A2-A0CR-01A-11R-A22K-07;TCGA-A2-A0CT-01A-31R-A056-07;TCGA-A2-A0CU-01A-12R-A034-07;TCGA-A2-A0CV-01A-31R-A115-07;TCGA-A2-A0CW-01A-21R-A115-07;TCGA-A2-A0D3-01A-11R-A115-07;TCGA-A2-A0EP-01A-52R-A…	ER+	intra_gene	exon-exon_boundary	Start_E3;End_E3;Start_I4;End_I3;E3	C11orf31	Tumor
chr17	48266790	48266844	189	1.77778	TCGA-A1-A0SG-01A-11R-A144-07;TCGA-A1-A0SH-01A-11R-A084-07;TCGA-A1-A0SI-01A-11R-A144-07;TCGA-A2-A04R-01A-41R-A109-07;TCGA-A2-A04V-01A-21R-A034-07;TCGA-A2-A0CK-01A-11R-A22K-07;TCGA-A2-A0CL-01A-11R-A115-07;TCGA-A2-A0CP-01A-11R-A034-07;TCGA-A2-A0CT-01A-31R-A056-07;TCGA-A2-A0CV-01A-31R-A115-07;TCGA-A2-A0CZ-01A-11R-A034-07;TCGA-A2-A0EM-01A-11R-A034-07;TCGA-A2-A0EU-01A-22R-A056-07;TCGA-A2-A0EW-01A-21R-A…	ER+	intra_gene	within_exon	E39	COL1A1	Tumor
chr2	216257777	216257865	71	1.43662	TCGA-A1-A0SG-01A-11R-A144-07;TCGA-A1-A0SH-01A-11R-A084-07;TCGA-A1-A0SI-01A-11R-A144-07;TCGA-A2-A04R-01A-41R-A109-07;TCGA-A2-A04Y-01A-21R-A034-07;TCGA-A2-A0CP-01A-11R-A034-07;TCGA-A2-A0EU-01A-22R-A056-07;TCGA-A2-A0T5-01A-21R-A084-07;TCGA-A2-A0T7-01A-21R-A084-07;TCGA-A2-A0YF-01A-21R-A109-07;TCGA-A2-A0YJ-01A-11R-A109-07;TCGA-A2-A1FV-01A-11R-A13Q-07;TCGA-A2-A1FZ-01A-51R-A14D-07;TCGA-A8-A07G-01A-11R-A…	ER+	intra_gene	within_exon	E25	FN1	Tumor-Specific
chr1	32374381	32374438	194	1.87629	TCGA-A1-A0SG-01A-11R-A144-07;TCGA-A1-A0SH-01A-11R-A084-07;TCGA-A1-A0SI-01A-11R-A144-07;TCGA-A2-A04R-01A-41R-A109-07;TCGA-A2-A0CK-01A-11R-A22K-07;TCGA-A2-A0CL-01A-11R-A115-07;TCGA-A2-A0CQ-01A-21R-A034-07;TCGA-A2-A0CR-01A-11R-A22K-07;TCGA-A2-A0D3-01A-11R-A115-07;TCGA-A2-A0EO-01A-11R-A034-07;TCGA-A2-A0ER-01A-21R-A034-07;TCGA-A2-A0ES-01A-11R-A115-07;TCGA-A2-A0ET-01A-31R-A034-07;TCGA-A2-A0EV-01A-11R-A…	ER+	intra_gene	within_exon	E4;E6	PTP4A2	Tumor
chr6	32920725	32920840	68	1.30882	TCGA-A1-A0SG-01A-11R-A144-07;TCGA-A1-A0SH-01A-11R-A084-07;TCGA-A1-A0SI-01A-11R-A144-07;TCGA-A2-A04V-01A-21R-A034-07;TCGA-A2-A0CZ-01A-11R-A034-07;TCGA-A2-A0EN-01A-13R-A084-07;TCGA-A2-A0EP-01A-52R-A22U-07;TCGA-A2-A0EX-01A-21R-A034-07;TCGA-A2-A0T6-01A-11R-A084-07;TCGA-A2-A0T7-01A-21R-A084-07;TCGA-A2-A0YH-01A-11R-A109-07;TCGA-A2-A0YI-01A-31R-A10J-07;TCGA-A2-A0YK-01A-22R-A109-07;TCGA-A2-A1FX-01A-11R-A…	ER+	intra_gene	exon-exon_boundary	End_E1;Start_I1;E1	HLA-DMA	Tumor
chr2	189877109	189877327	36	1.22222	TCGA-A1-A0SG-01A-11R-A144-07;TCGA-A1-A0SH-01A-11R-A084-07;TCGA-A1-A0SI-01A-11R-A144-07;TCGA-A2-A0EP-01A-52R-A22U-07;TCGA-A2-A0T6-01A-11R-A084-07;TCGA-A2-A0T7-01A-21R-A084-07;TCGA-A2-A3KD-01A-12R-A213-07;TCGA-A8-A07F-01A-11R-A00Z-07;TCGA-A8-A093-01A-11R-A00Z-07;TCGA-A8-A09B-01A-11R-A00Z-07;TCGA-A8-A09C-01A-11R-A00Z-07;TCGA-A8-A09Q-01A-11R-A00Z-07;TCGA-AN-A0XT-01A-11R-A109-07;TCGA-AO-A0JJ-01A-11R-A…	ER+	intra_gene	within_exon	E51	COL3A1	Tumor
chr8	27462604	27462666	150	1.54667	TCGA-A1-A0SG-01A-11R-A144-07;TCGA-A1-A0SH-01A-11R-A084-07;TCGA-A1-A0SJ-01A-11R-A084-07;TCGA-A2-A0CK-01A-11R-A22K-07;TCGA-A2-A0CL-01A-11R-A115-07;TCGA-A2-A0CP-01A-11R-A034-07;TCGA-A2-A0CR-01A-11R-A22K-07;TCGA-A2-A0CT-01A-31R-A056-07;TCGA-A2-A0CU-01A-12R-A034-07;TCGA-A2-A0EN-01A-13R-A084-07;TCGA-A2-A0EP-01A-52R-A22U-07;TCGA-A2-A0EV-01A-11R-A034-07;TCGA-A2-A0EX-01A-21R-A034-07;TCGA-A2-A0SU-01A-11R-A…	ER+	intra_gene	within_exon	E5	CLU	Tumor-Specific
chr17	40490797	40491358	86	1.25581	TCGA-A1-A0SG-01A-11R-A144-07;TCGA-A1-A0SH-01A-11R-A084-07;TCGA-A1-A0SJ-01A-11R-A084-07;TCGA-A2-A0CK-01A-11R-A22K-07;TCGA-A2-A0EN-01A-13R-A084-07;TCGA-A2-A0EP-01A-52R-A22U-07;TCGA-A2-A0ER-01A-21R-A034-07;TCGA-A2-A0EV-01A-11R-A034-07;TCGA-A2-A0YI-01A-31R-A10J-07;TCGA-A2-A1FZ-01A-51R-A14D-07;TCGA-A2-A1G0-01A-11R-A13Q-07;TCGA-A2-A25B-01A-11R-A169-07;TCGA-A2-A3Y0-01A-11R-A239-07;TCGA-A7-A0CD-01A-11R-A…	ER+	intra_gene	exon-exon_boundary	Start_E6;End_E5;Start_I4;End_I4	STAT3	Tumor
chr3	51661570	183107879	94	1.75532	TCGA-A1-A0SG-01A-11R-A144-07;TCGA-A1-A0SH-01A-11R-A084-07;TCGA-A1-A0SQ-01A-21R-A144-07;TCGA-A2-A04N-01A-11R-A115-07;TCGA-A2-A0CU-01A-12R-A034-07;TCGA-A2-A0EP-01A-52R-A22U-07;TCGA-A2-A0EX-01A-21R-A034-07;TCGA-A2-A0SU-01A-11R-A084-07;TCGA-A2-A0T4-01A-31R-A084-07;TCGA-A2-A0YF-01A-21R-A109-07;TCGA-A2-A0YH-01A-11R-A109-07;TCGA-A2-A0YI-01A-31R-A10J-07;TCGA-A2-A0YK-01A-22R-A109-07;TCGA-A2-A1FV-01A-11R-A…	ER+	inter_gene	exon-exon_boundary	Start_E3;Start_E4;Start_E5;Start_E6;Start_E7;Start_E8;Start_E9;Start_E10;Start_E11;Start_E12;Start_E13;Start_E14;Start_E15;Start_E16;Start_E17;Start_E18;Start_E19;Start_E20;Start_E21;Start_E22;Start_E1;Start_E2;Start_E23;Start_E24;Start_E25;Start_E26;Start_E27;Start_E28;Start_E29;Start_E30;Start_E31;Start_E32;Start_E33;Start_E34;Start_E35;Start_E36;Start_E37;Start_E38;Start_E39;Start_E40;Start_E4…	RAD54L2;TEX264;GRM2;IQCF6;IQCF4;IQCF3;IQCF2;IQCF5;IQCF1;RRP9;PARP3;GPR62;PCBP4;ABHD14A;ABHD14A-ACY1;ACY1;ABHD14B;RPL29;C3orf74;DUSP7;POC1A;ALAS1;TLR9;TWF2;PPM1M;WDR82;MIRLET7G;GLYCTK;MIR135A1;DNAH1;PHF7;BAP1;SEMA3G;NISCH;TNNC1;STAB1;NT5DC2;C3orf78;PBRM1;GNL3;SNORD19;SNORD19B;SNORD69;SPCS1;GLT8D1;NEK4;ITIH1;ITIH3;ITIH4;MUSTN1;TMEM110-MUSTN1;TMEM110;SFMBT1;RFT1;PRKCD;TKT;DCP1A;CACNA1D;CHDH;IL17RB;A…	Tumor
chr10	104239446	104239573	22	1.31818	TCGA-A1-A0SG-01A-11R-A144-07;TCGA-A1-A0SH-01A-11R-A084-07;TCGA-A1-A0SQ-01A-21R-A144-07;TCGA-A2-A0T4-01A-31R-A084-07;TCGA-A2-A0YD-01A-11R-A109-07;TCGA-A2-A1G4-01A-11R-A13Q-07;TCGA-A7-A0DB-01A-11R-A00Z-07;TCGA-A8-A08J-01A-11R-A00Z-07;TCGA-AN-A0XN-01A-21R-A109-07;TCGA-AO-A0JC-01A-11R-A056-07;TCGA-AO-A0JF-01A-11R-A056-07;TCGA-AO-A125-01A-11R-A10J-07;TCGA-AR-A1AN-01A-11R-A12P-07;TCGA-B6-A1KC-01B-11R-A…	ER+	intra_gene	within_exon	E11	ACTR1A	Tumor
chrM	11217	11293	210	2.11429	TCGA-A1-A0SG-01A-11R-A144-07;TCGA-A1-A0SH-01A-11R-A084-07;TCGA-A2-A04R-01A-41R-A109-07;TCGA-A2-A04Y-01A-21R-A034-07;TCGA-A2-A0CK-01A-11R-A22K-07;TCGA-A2-A0CL-01A-11R-A115-07;TCGA-A2-A0CO-01A-13R-A22K-07;TCGA-A2-A0CQ-01A-21R-A034-07;TCGA-A2-A0CU-01A-12R-A034-07;TCGA-A2-A0CY-01A-12R-A034-07;TCGA-A2-A0CZ-01A-11R-A034-07;TCGA-A2-A0EM-01A-11R-A034-07;TCGA-A2-A0EN-01A-13R-A084-07;TCGA-A2-A0EO-01A-11R-A…	ER+	NA	NA	NA	NA	Tumor-Specific
chr1	246899295	246899352	114	1.38596	TCGA-A1-A0SG-01A-11R-A144-07;TCGA-A1-A0SH-01A-11R-A084-07;TCGA-A2-A04R-01A-41R-A109-07;TCGA-A2-A0CU-01A-12R-A034-07;TCGA-A2-A0D3-01A-11R-A115-07;TCGA-A2-A0EN-01A-13R-A084-07;TCGA-A2-A0ER-01A-21R-A034-07;TCGA-A2-A0ES-01A-11R-A115-07;TCGA-A2-A0ET-01A-31R-A034-07;TCGA-A2-A0EV-01A-11R-A034-07;TCGA-A2-A0EW-01A-21R-A115-07;TCGA-A2-A0T5-01A-21R-A084-07;TCGA-A2-A0YC-01A-11R-A109-07;TCGA-A2-A0YD-01A-11R-A…	ER+	intra_gene	exon-exon_boundary	End_E3;Start_I4;E3	SCCPDH	Tumor-Specific
chr12	6679747	6679802	135	1.26667	TCGA-A1-A0SG-01A-11R-A144-07;TCGA-A1-A0SH-01A-11R-A084-07;TCGA-A2-A04V-01A-21R-A034-07;TCGA-A2-A04Y-01A-21R-A034-07;TCGA-A2-A0CS-01A-11R-A115-07;TCGA-A2-A0CW-01A-21R-A115-07;TCGA-A2-A0CY-01A-12R-A034-07;TCGA-A2-A0CZ-01A-11R-A034-07;TCGA-A2-A0EM-01A-11R-A034-07;TCGA-A2-A0EO-01A-11R-A034-07;TCGA-A2-A0EP-01A-52R-A22U-07;TCGA-A2-A0SU-01A-11R-A084-07;TCGA-A2-A0SV-01A-11R-A084-07;TCGA-A2-A0T3-01A-21R-A…	ER+	intra_gene	within_exon	E40	CHD4	Tumor-Specific
chr14	62207845	62207906	133	1.72932	TCGA-A1-A0SG-01A-11R-A144-07;TCGA-A1-A0SH-01A-11R-A084-07;TCGA-A2-A04V-01A-21R-A034-07;TCGA-A2-A0CT-01A-31R-A056-07;TCGA-A2-A0CU-01A-12R-A034-07;TCGA-A2-A0D3-01A-11R-A115-07;TCGA-A2-A0EP-01A-52R-A22U-07;TCGA-A2-A0ER-01A-21R-A034-07;TCGA-A2-A0EU-01A-22R-A056-07;TCGA-A2-A0EV-01A-11R-A034-07;TCGA-A2-A0SV-01A-11R-A084-07;TCGA-A2-A0T3-01A-21R-A115-07;TCGA-A2-A0T5-01A-21R-A084-07;TCGA-A2-A0T6-01A-11R-A…	ER+	intra_gene	exon-exon_boundary	End_E12;Start_I13;E12	HIF1A	Tumor
chr19	34882947	34885406	94	1.7766	TCGA-A1-A0SG-01A-11R-A144-07;TCGA-A1-A0SH-01A-11R-A084-07;TCGA-A2-A04Y-01A-21R-A034-07;TCGA-A2-A0CO-01A-13R-A22K-07;TCGA-A2-A0CT-01A-31R-A056-07;TCGA-A2-A0CU-01A-12R-A034-07;TCGA-A2-A0EM-01A-11R-A034-07;TCGA-A2-A0EP-01A-52R-A22U-07;TCGA-A2-A0EX-01A-21R-A034-07;TCGA-A2-A0T5-01A-21R-A084-07;TCGA-A2-A0T6-01A-11R-A084-07;TCGA-A2-A0YC-01A-11R-A109-07;TCGA-A2-A0YF-01A-21R-A109-07;TCGA-A2-A1FW-01A-11R-A…	ER+	intra_gene	exon-exon_boundary	Start_E10;Start_E11;Start_E12;End_E10;End_E11;End_E12;Start_I10;Start_I11;Start_I12;End_I9;End_I10;End_I11	GPI	Tumor
chr17	48262643	48262845	68	1.5	TCGA-A1-A0SG-01A-11R-A144-07;TCGA-A1-A0SH-01A-11R-A084-07;TCGA-A2-A04Y-01A-21R-A034-07;TCGA-A2-A0CS-01A-11R-A115-07;TCGA-A2-A0CZ-01A-11R-A034-07;TCGA-A2-A0EP-01A-52R-A22U-07;TCGA-A2-A0EU-01A-22R-A056-07;TCGA-A2-A0EX-01A-21R-A034-07;TCGA-A2-A0T4-01A-31R-A084-07;TCGA-A2-A0T6-01A-11R-A084-07;TCGA-A2-A1G0-01A-11R-A13Q-07;TCGA-A8-A086-01A-11R-A00Z-07;TCGA-A8-A092-01A-11R-A00Z-07;TCGA-A8-A093-01A-11R-A…	ER+	intra_gene	within_exon	E51	COL1A1	Tumor
chr2	189870075	189870985	135	1.85185	TCGA-A1-A0SG-01A-11R-A144-07;TCGA-A1-A0SH-01A-11R-A084-07;TCGA-A2-A0CK-01A-11R-A22K-07;TCGA-A2-A0CP-01A-11R-A034-07;TCGA-A2-A0CU-01A-12R-A034-07;TCGA-A2-A0CV-01A-31R-A115-07;TCGA-A2-A0EO-01A-11R-A034-07;TCGA-A2-A0EX-01A-21R-A034-07;TCGA-A2-A0SV-01A-11R-A084-07;TCGA-A2-A0T6-01A-11R-A084-07;TCGA-A2-A0T7-01A-21R-A084-07;TCGA-A2-A0YD-01A-11R-A109-07;TCGA-A2-A1FW-01A-11R-A13Q-07;TCGA-A2-A259-01A-11R-A…	ER+	intra_gene	exon-exon_boundary	Start_E41;Start_E42;End_E41;End_E42;Start_I41;Start_I42;End_I40;End_I41	COL3A1	Tumor-Specific
chr21	47419574	47421189	74	1.37838	TCGA-A1-A0SG-01A-11R-A144-07;TCGA-A1-A0SH-01A-11R-A084-07;TCGA-A2-A0CL-01A-11R-A115-07;TCGA-A2-A0ES-01A-11R-A115-07;TCGA-A2-A0EU-01A-22R-A056-07;TCGA-A2-A0SU-01A-11R-A084-07;TCGA-A2-A0T5-01A-21R-A084-07;TCGA-A2-A0YI-01A-31R-A10J-07;TCGA-A2-A1FV-01A-11R-A13Q-07;TCGA-A2-A1FX-01A-11R-A13Q-07;TCGA-A2-A1G0-01A-11R-A13Q-07;TCGA-A2-A25A-01A-12R-A16F-07;TCGA-A2-A25B-01A-11R-A169-07;TCGA-A7-A13G-01A-11R-A…	ER+	intra_gene	exon-exon_boundary	Start_E27;Start_E28;Start_E29;Start_E30;End_E27;End_E28;End_E29;Start_I28;Start_I29;Start_I30;End_I27;End_I28;End_I29;End_I30	COL6A1	Tumor-Specific
chr10	37596551	37596609	62	1.37097	TCGA-A1-A0SG-01A-11R-A144-07;TCGA-A1-A0SH-01A-11R-A084-07;TCGA-A2-A0CQ-01A-21R-A034-07;TCGA-A2-A0EO-01A-11R-A034-07;TCGA-A2-A0ET-01A-31R-A034-07;TCGA-A2-A0EV-01A-11R-A034-07;TCGA-A2-A0YC-01A-11R-A109-07;TCGA-A2-A1G0-01A-11R-A13Q-07;TCGA-A2-A1G4-01A-11R-A13Q-07;TCGA-A2-A25A-01A-12R-A16F-07;TCGA-A7-A13G-01A-11R-A13Q-07;TCGA-A7-A26E-01A-11R-A169-07;TCGA-A7-A3RF-01A-11R-A22K-07;TCGA-A8-A06N-01A-11R-A…	ER+	NA	NA	NA	NA	Tumor
chr14	69256307	69256442	55	1.27273	TCGA-A1-A0SG-01A-11R-A144-07;TCGA-A1-A0SH-01A-11R-A084-07;TCGA-A2-A0CS-01A-11R-A115-07;TCGA-A2-A0D3-01A-11R-A115-07;TCGA-A2-A0EP-01A-52R-A22U-07;TCGA-A2-A0EV-01A-11R-A034-07;TCGA-A2-A0EX-01A-21R-A034-07;TCGA-A2-A1FX-01A-11R-A13Q-07;TCGA-A2-A3KC-01A-11R-A213-07;TCGA-A2-A3XW-01A-11R-A239-07;TCGA-A7-A26E-01A-11R-A169-07;TCGA-A8-A081-01A-11R-A00Z-07;TCGA-A8-A086-01A-11R-A00Z-07;TCGA-A8-A08O-01A-21R-A…	ER+	intra_gene	within_exon	E2;E3	ZFP36L1	Tumor
chr12	13066344	13066426	58	1.56897	TCGA-A1-A0SG-01A-11R-A144-07;TCGA-A1-A0SI-01A-11R-A144-07;TCGA-A1-A0SJ-01A-11R-A084-07;TCGA-A2-A0CK-01A-11R-A22K-07;TCGA-A2-A0CU-01A-12R-A034-07;TCGA-A2-A0EN-01A-13R-A084-07;TCGA-A2-A0EO-01A-11R-A034-07;TCGA-A2-A0T7-01A-21R-A084-07;TCGA-A2-A0YD-01A-11R-A109-07;TCGA-A2-A0YI-01A-31R-A10J-07;TCGA-A2-A1G0-01A-11R-A13Q-07;TCGA-A2-A1G4-01A-11R-A13Q-07;TCGA-A7-A0DC-01A-11R-A00Z-07;TCGA-A7-A26E-01A-11R-A…	ER+	intra_gene	within_exon	E4	GPRC5A	Tumor-Specific
chr22	41641748	41641816	92	1.53261	TCGA-A1-A0SG-01A-11R-A144-07;TCGA-A1-A0SI-01A-11R-A144-07;TCGA-A2-A04N-01A-11R-A115-07;TCGA-A2-A04Y-01A-21R-A034-07;TCGA-A2-A0CO-01A-13R-A22K-07;TCGA-A2-A0EO-01A-11R-A034-07;TCGA-A2-A0EP-01A-52R-A22U-07;TCGA-A2-A0ER-01A-21R-A034-07;TCGA-A2-A0ES-01A-11R-A115-07;TCGA-A2-A0EU-01A-22R-A056-07;TCGA-A2-A0EW-01A-21R-A115-07;TCGA-A2-A0EX-01A-21R-A034-07;TCGA-A2-A0T4-01A-31R-A084-07;TCGA-A2-A1FX-01A-11R-A…	ER+	intra_gene	within_exon	E16	RANGAP1	Tumor-Specific
chr6	33661431	33661482	59	1.30508	TCGA-A1-A0SG-01A-11R-A144-07;TCGA-A1-A0SI-01A-11R-A144-07;TCGA-A2-A04R-01A-41R-A109-07;TCGA-A2-A0EP-01A-52R-A22U-07;TCGA-A2-A0SV-01A-11R-A084-07;TCGA-A2-A0SW-01A-11R-A084-07;TCGA-A2-A1FX-01A-11R-A13Q-07;TCGA-A2-A1G4-01A-11R-A13Q-07;TCGA-A2-A3Y0-01A-11R-A239-07;TCGA-A7-A13F-01A-11R-A12P-07;TCGA-A8-A06O-01A-11R-A00Z-07;TCGA-A8-A082-01A-11R-A00Z-07;TCGA-A8-A08O-01A-21R-A056-07;TCGA-A8-A09C-01A-11R-A…	ER+	intra_gene	exon-exon_boundary	End_E56;Start_I57;E56	ITPR3	Tumor
chr5	151052750	151054205	126	1.42063	TCGA-A1-A0SG-01A-11R-A144-07;TCGA-A1-A0SI-01A-11R-A144-07;TCGA-A2-A04V-01A-21R-A034-07;TCGA-A2-A0CS-01A-11R-A115-07;TCGA-A2-A0CT-01A-31R-A056-07;TCGA-A2-A0CW-01A-21R-A115-07;TCGA-A2-A0EO-01A-11R-A034-07;TCGA-A2-A0EU-01A-22R-A056-07;TCGA-A2-A0EW-01A-21R-A115-07;TCGA-A2-A0T3-01A-21R-A115-07;TCGA-A2-A0T7-01A-21R-A084-07;TCGA-A2-A0YC-01A-11R-A109-07;TCGA-A2-A0YI-01A-31R-A10J-07;TCGA-A2-A0YK-01A-22R-A…	ER+	intra_gene	exon-exon_boundary	Start_E4;End_E3;Start_I3;End_I3	SPARC	Tumor
[truncated: 3,734 more rows]
