# Supplementary material for: Circular RNAs and their associations with breast cancer subtypes
Source: Oncotarget. 2016 Nov 5;7(49):80967–79. doi: 10.18632/oncotarget.13134 (PMC5348369; doi:10.18632/oncotarget.13134)
Supplement: Supplementary file 4 [file oncotarget-07-80967-s004.xlsx]

## Sheet: Sheet1
Supplementary File 3: Tumor, normal-adjacent and tumor-specific circRNAs identified in Triple Negative (TN) TCGA breast samples
Chromosome	Genomic Start	Genomic Stop	Number of samples supporting the circRNA	Average expression/number of supporting reads	TCGA sample IDs	Breast Subtype	circRNA_Gene_Annotation	circRNA_Exon_Annotation	Exons_spanning_circRNA	Gene Symbol	circRNA type
chr13	75884077	101760068	1	5	TCGA-A1-A0SK-01A-12R-A084-07	TN	inter_gene	exon-exon_boundary	Start_E13;Start_E14;Start_E9;Start_E10;Start_E11;Start_E12;Start_E5;Start_E6;Start_E7;Start_E8;Start_E2;Start_E3;Start_E4;Start_E1;Start_E15;Start_E16;Start_E17;Start_E18;Start_E19;Start_E20;Start_E21;Start_E22;Start_E23;Start_E24;Start_E25;Start_E26;Start_E27;Start_E28;Start_E29;Start_E30;Start_E81;Start_E82;Start_E83;Start_E70;Start_E71;Start_E72;Start_E73;Start_E74;Start_E75;Start_E76;Start_E7…	TBC1D4;COMMD6;UCHL3;LMO7;KCTD12;BTF3P11;CLN5;FBXL3;MYCBP2;SCEL;SLAIN1;MIR3665;EDNRB;POU4F1;RNF219;RBM26;RBM26-AS1;NDFIP2;SPRY2;SLITRK1;SLITRK6;MIR4500HG;MIR4500;SLITRK5;MIR622;LINC00410;MIR17;MIR17HG;MIR18A;MIR19A;MIR19B1;MIR20A;MIR92A1;GPC5;GPC6;DCT;TGDS;GPR180;SOX21;ABCC4;CLDN10;DZIP1;DNAJC3;UGGT2;HS6ST3;OXGR1;MBNL2;RAP2A;IPO5;FARP1;RNF113B;MIR3170;STK24;SLC15A1;DOCK9;UBAC2;UBAC2-AS1;MIR548AN;G…	Tumor
chr19	6222567	6222669	2	4	TCGA-A1-A0SK-01A-12R-A084-07;TCGA-A1-A0SO-01A-22R-A084-07	TN	intra_gene	within_exon	E6	MLLT1	Tumor
chr3	128344716	128344806	109	4.54128	TCGA-A1-A0SK-01A-12R-A084-07;TCGA-A1-A0SO-01A-22R-A084-07;TCGA-A1-A0SP-01A-11R-A084-07;TCGA-A2-A04P-01A-31R-A034-07;TCGA-A2-A04Q-01A-21R-A034-07;TCGA-A2-A04T-01A-21R-A034-07;TCGA-A2-A0CM-01A-31R-A034-07;TCGA-A2-A0D0-01A-11R-A00Z-07;TCGA-A2-A0D2-01A-21R-A034-07;TCGA-A2-A0EQ-01A-11R-A034-07;TCGA-A2-A0ST-01A-12R-A084-07;TCGA-A2-A0SX-01A-12R-A084-07;TCGA-A2-A0T0-01A-22R-A084-07;TCGA-A2-A0T2-01A-11R-A…	TN	intra_gene	exon-exon_boundary	End_E7;Start_I7;E7	RPN1	Tumor-Specific
chr7	30671998	30673380	86	3.11628	TCGA-A1-A0SK-01A-12R-A084-07;TCGA-A1-A0SO-01A-22R-A084-07;TCGA-A1-A0SP-01A-11R-A084-07;TCGA-A2-A04P-01A-31R-A034-07;TCGA-A2-A04Q-01A-21R-A034-07;TCGA-A2-A04T-01A-21R-A034-07;TCGA-A2-A0CM-01A-31R-A034-07;TCGA-A2-A0D0-01A-11R-A00Z-07;TCGA-A2-A0D2-01A-21R-A034-07;TCGA-A2-A0EQ-01A-11R-A034-07;TCGA-A2-A0T0-01A-22R-A084-07;TCGA-A2-A0T2-01A-11R-A084-07;TCGA-A2-A0YM-01A-11R-A109-07;TCGA-A2-A3XS-01A-11R-A…	TN	intra_gene	exon-exon_boundary	Start_E17;End_E16;Start_I17;End_I17	GARS	Tumor-Specific
chr17	79477278	79477346	115	4.12174	TCGA-A1-A0SK-01A-12R-A084-07;TCGA-A1-A0SO-01A-22R-A084-07;TCGA-A1-A0SP-01A-11R-A084-07;TCGA-A2-A04P-01A-31R-A034-07;TCGA-A2-A04Q-01A-21R-A034-07;TCGA-A2-A04T-01A-21R-A034-07;TCGA-A2-A0CM-01A-31R-A034-07;TCGA-A2-A0D2-01A-21R-A034-07;TCGA-A2-A0EQ-01A-11R-A034-07;TCGA-A2-A0ST-01A-12R-A084-07;TCGA-A2-A0SX-01A-12R-A084-07;TCGA-A2-A0T0-01A-22R-A084-07;TCGA-A2-A0T2-01A-11R-A084-07;TCGA-A2-A0YE-01A-11R-A…	TN	intra_gene	exon-exon_boundary	Start_E7;E6;E7	ACTG1	Tumor-Specific
chr11	764301	78387223	65	2.69231	TCGA-A1-A0SK-01A-12R-A084-07;TCGA-A1-A0SO-01A-22R-A084-07;TCGA-A1-A0SP-01A-11R-A084-07;TCGA-A2-A04P-01A-31R-A034-07;TCGA-A2-A04Q-01A-21R-A034-07;TCGA-A2-A04T-01A-21R-A034-07;TCGA-A2-A0CM-01A-31R-A034-07;TCGA-A2-A0D2-01A-21R-A034-07;TCGA-A2-A0EQ-01A-11R-A034-07;TCGA-A2-A0ST-01A-12R-A084-07;TCGA-A2-A0SX-01A-12R-A084-07;TCGA-A2-A0T0-01A-22R-A084-07;TCGA-A2-A0T2-01A-11R-A084-07;TCGA-A7-A0CE-01A-11R-A…	TN	inter_gene	exon-exon_boundary	Start_E7;Start_E8;Start_E1;Start_E2;Start_E3;Start_E4;Start_E5;Start_E6;Start_E9;Start_E10;Start_E11;Start_E12;Start_E13;Start_E14;Start_E15;Start_E16;Start_E17;Start_E18;Start_E19;Start_E20;Start_E21;Start_E22;Start_E32;Start_E33;Start_E23;Start_E24;Start_E25;Start_E26;Start_E27;Start_E28;Start_E29;Start_E30;Start_E31;Start_E34;Start_E35;Start_E36;Start_E37;Start_E38;Start_E39;Start_E40;Start_E4…	TALDO1;NS3BP;PDDC1;CEND1;PIDD;SLC25A22;PNPLA2;RPLP2;SNORA52;CD151;EFCAB4A;TSPAN4;POLR2L;CHID1;AP2A2;MUC6;MUC2;MUC5B;TOLLIP;LOC255512;BRSK2;MOB2;DUSP8;LOC338651;KRTAP5-1;KRTAP5-2;KRTAP5-3;KRTAP5-5;KRTAP5-4;FAM99A;KRTAP5-6;FAM99B;IFITM10;CTSD;SYT8;TNNI2;LSP1;MIR4298;TNNT3;MRPL23;MRPL23-AS1;H19;MIR675;IGF2-AS1;IGF2;INS-IGF2;MIR483;MIR4686;INS;TH;ASCL2;TSPAN32;C11orf21;CD81;TSSC4;TRPM5;KCNQ1;KCNQ1OT1…	Tumor
chr11	102268070	102268120	53	2.39623	TCGA-A1-A0SK-01A-12R-A084-07;TCGA-A1-A0SO-01A-22R-A084-07;TCGA-A1-A0SP-01A-11R-A084-07;TCGA-A2-A04P-01A-31R-A034-07;TCGA-A2-A04Q-01A-21R-A034-07;TCGA-A2-A04T-01A-21R-A034-07;TCGA-A2-A0CM-01A-31R-A034-07;TCGA-A2-A0D2-01A-21R-A034-07;TCGA-A2-A0EQ-01A-11R-A034-07;TCGA-A2-A0SX-01A-12R-A084-07;TCGA-A2-A0T2-01A-11R-A084-07;TCGA-A2-A3XS-01A-11R-A22U-07;TCGA-A2-A3XY-01A-11R-A239-07;TCGA-A7-A0CE-01A-11R-A…	TN	intra_gene	within_exon	E5	TMEM123	Tumor
chr17	7417150	7417297	25	1.64	TCGA-A1-A0SK-01A-12R-A084-07;TCGA-A1-A0SO-01A-22R-A084-07;TCGA-A1-A0SP-01A-11R-A084-07;TCGA-A2-A04P-01A-31R-A034-07;TCGA-A2-A04Q-01A-21R-A034-07;TCGA-A2-A04T-01A-21R-A034-07;TCGA-A2-A0D2-01A-21R-A034-07;TCGA-A2-A0YE-01A-11R-A109-07;TCGA-A7-A26F-01A-21R-A169-07;TCGA-A7-A26I-01A-11R-A169-07;TCGA-A8-A07O-01A-11R-A00Z-07;TCGA-A8-A08R-01A-11R-A034-07;TCGA-AN-A04D-01A-21R-A034-07;TCGA-AR-A0TS-01A-11R-A…	TN	intra_gene	within_exon	E29	POLR2A	Tumor-Specific
chr2	189872253	189872851	69	2.49275	TCGA-A1-A0SK-01A-12R-A084-07;TCGA-A1-A0SO-01A-22R-A084-07;TCGA-A1-A0SP-01A-11R-A084-07;TCGA-A2-A04P-01A-31R-A034-07;TCGA-A2-A04Q-01A-21R-A034-07;TCGA-A2-A0CM-01A-31R-A034-07;TCGA-A2-A0D0-01A-11R-A00Z-07;TCGA-A2-A0D2-01A-21R-A034-07;TCGA-A2-A0ST-01A-12R-A084-07;TCGA-A2-A0SX-01A-12R-A084-07;TCGA-A2-A0T0-01A-22R-A084-07;TCGA-A2-A0T2-01A-11R-A084-07;TCGA-A2-A0YE-01A-11R-A109-07;TCGA-A2-A3XS-01A-11R-A…	TN	intra_gene	exon-exon_boundary	Start_E46;Start_E47;End_E45;End_E46;Start_I45;Start_I46;End_I45;End_I46	COL3A1	Tumor
chr6	31601374	31601424	64	1.79688	TCGA-A1-A0SK-01A-12R-A084-07;TCGA-A1-A0SO-01A-22R-A084-07;TCGA-A1-A0SP-01A-11R-A084-07;TCGA-A2-A04P-01A-31R-A034-07;TCGA-A2-A04Q-01A-21R-A034-07;TCGA-A2-A0CM-01A-31R-A034-07;TCGA-A2-A0T0-01A-22R-A084-07;TCGA-A2-A0T2-01A-11R-A084-07;TCGA-A2-A0YE-01A-11R-A109-07;TCGA-A2-A3XS-01A-11R-A22U-07;TCGA-A2-A3XT-01A-11R-A22U-07;TCGA-A2-A3XX-01A-21R-A239-07;TCGA-A2-A3XY-01A-11R-A239-07;TCGA-A7-A0CE-01A-11R-A…	TN	intra_gene	exon-exon_boundary	End_E17;Start_I17;E17	PRRC2A	Tumor-Specific
chr2	42577809	131821530	66	1.62121	TCGA-A1-A0SK-01A-12R-A084-07;TCGA-A1-A0SO-01A-22R-A084-07;TCGA-A1-A0SP-01A-11R-A084-07;TCGA-A2-A04P-01A-31R-A034-07;TCGA-A2-A04Q-01A-21R-A034-07;TCGA-A2-A0EQ-01A-11R-A034-07;TCGA-A2-A0T0-01A-22R-A084-07;TCGA-A2-A0T2-01A-11R-A084-07;TCGA-A2-A0YM-01A-11R-A109-07;TCGA-A2-A3XT-01A-11R-A22U-07;TCGA-A2-A3XU-01A-12R-A22U-07;TCGA-A7-A0CE-01A-11R-A00Z-07;TCGA-A7-A26F-01A-21R-A169-07;TCGA-A7-A26G-01A-21R-A…	TN	inter_gene	exon-exon_boundary	Start_E2;Start_E3;Start_E1;Start_E4;Start_E5;Start_E6;Start_E7;Start_E8;Start_E9;Start_E10;Start_E11;Start_E12;Start_E13;Start_E14;Start_E37;Start_E38;Start_E35;Start_E36;Start_E32;Start_E33;Start_E34;Start_E31;Start_E30;Start_E29;Start_E27;Start_E28;Start_E26;Start_E25;Start_E23;Start_E24;Start_E22;Start_E20;Start_E21;Start_E15;Start_E16;Start_E17;Start_E18;Start_E19;Start_E44;Start_E45;Start_E4…	COX7A2L;KCNG3;MTA3;OXER1;HAAO;LOC100129726;THADA;ZFP36L2;PLEKHH2;LOC728819;DYNC2LI1;ABCG5;ABCG8;LRPPRC;PPM1B;SLC3A1;PREPL;CAMKMT;MIR548AD;SIX3;SIX2;UNQ6975;SRBD1;PRKCE;EPAS1;LOC388946;ATP6V1E2;RHOQ;PIGF;CRIPT;SOCS5;LOC388948;LOC100134259;MCFD2;TTC7A;C2orf61;CALM2;EPCAM;MIR559;MSH2;KCNK12;MSH6;FBXO11;FOXN2;PPP1R21;STON1;STON1-GTF2A1L;GTF2A1L;LHCGR;FSHR;NRXN1;ASB3;GPR75-ASB3;CHAC2;ERLEC1;GPR75;MIR3…	Tumor
chr21	46270148	46270249	42	1.88095	TCGA-A1-A0SK-01A-12R-A084-07;TCGA-A1-A0SO-01A-22R-A084-07;TCGA-A1-A0SP-01A-11R-A084-07;TCGA-A2-A04P-01A-31R-A034-07;TCGA-A2-A04Q-01A-21R-A034-07;TCGA-A2-A0T0-01A-22R-A084-07;TCGA-A2-A0T2-01A-11R-A084-07;TCGA-A2-A0YM-01A-11R-A109-07;TCGA-A2-A3XS-01A-11R-A22U-07;TCGA-A2-A3XX-01A-21R-A239-07;TCGA-A7-A0CE-01A-11R-A00Z-07;TCGA-A7-A0DA-01A-31R-A115-07;TCGA-A7-A26I-01A-11R-A169-07;TCGA-A8-A07C-01A-11R-A…	TN	intra_gene	within_exon	E6	PTTG1IP	Tumor-Specific
chr9	139718074	139720278	63	2.25397	TCGA-A1-A0SK-01A-12R-A084-07;TCGA-A1-A0SO-01A-22R-A084-07;TCGA-A1-A0SP-01A-11R-A084-07;TCGA-A2-A04P-01A-31R-A034-07;TCGA-A2-A04T-01A-21R-A034-07;TCGA-A2-A0D0-01A-11R-A00Z-07;TCGA-A2-A0D2-01A-21R-A034-07;TCGA-A2-A0T0-01A-22R-A084-07;TCGA-A2-A0T2-01A-11R-A084-07;TCGA-A2-A0YM-01A-11R-A109-07;TCGA-A2-A3XT-01A-11R-A22U-07;TCGA-A2-A3XU-01A-12R-A22U-07;TCGA-A7-A0DA-01A-31R-A115-07;TCGA-A7-A26F-01A-21R-A…	TN	intra_gene	exon-exon_boundary	Start_E3;End_E2;End_E3;Start_I3;Start_I4;End_I3	C9orf86	Tumor-Specific
chr1	32374381	32374438	40	1.675	TCGA-A1-A0SK-01A-12R-A084-07;TCGA-A1-A0SO-01A-22R-A084-07;TCGA-A1-A0SP-01A-11R-A084-07;TCGA-A2-A04P-01A-31R-A034-07;TCGA-A2-A0CM-01A-31R-A034-07;TCGA-A2-A0EQ-01A-11R-A034-07;TCGA-A2-A0ST-01A-12R-A084-07;TCGA-A2-A0SX-01A-12R-A084-07;TCGA-A2-A0T0-01A-22R-A084-07;TCGA-A2-A0T2-01A-11R-A084-07;TCGA-A2-A1G6-01A-11R-A13Q-07;TCGA-A7-A0DA-01A-31R-A115-07;TCGA-A7-A26G-01A-21R-A169-07;TCGA-A8-A07C-01A-11R-A…	TN	intra_gene	within_exon	E4;E6	PTP4A2	Tumor
chr2	187368780	187368869	20	1.5	TCGA-A1-A0SK-01A-12R-A084-07;TCGA-A1-A0SO-01A-22R-A084-07;TCGA-A1-A0SP-01A-11R-A084-07;TCGA-A2-A04P-01A-31R-A034-07;TCGA-A2-A0D2-01A-21R-A034-07;TCGA-A2-A0T2-01A-11R-A084-07;TCGA-A2-A3XX-01A-21R-A239-07;TCGA-A2-A3XY-01A-11R-A239-07;TCGA-A7-A26I-01A-11R-A169-07;TCGA-A8-A07C-01A-11R-A034-07;TCGA-A8-A07O-01A-11R-A00Z-07;TCGA-A8-A08R-01A-11R-A034-07;TCGA-AN-A0G0-01A-11R-A034-07;TCGA-AO-A128-01A-11R-A…	TN	intra_gene	within_exon	E6	ZC3H15	Tumor
chr16	83845171	83845339	23	1.52174	TCGA-A1-A0SK-01A-12R-A084-07;TCGA-A1-A0SO-01A-22R-A084-07;TCGA-A1-A0SP-01A-11R-A084-07;TCGA-A2-A04P-01A-31R-A034-07;TCGA-A2-A0T0-01A-22R-A084-07;TCGA-A2-A3XU-01A-12R-A22U-07;TCGA-A7-A26G-01A-21R-A169-07;TCGA-AN-A0G0-01A-11R-A034-07;TCGA-AO-A124-01A-11R-A10J-07;TCGA-AO-A128-01A-11R-A10J-07;TCGA-AQ-A04J-01A-02R-A034-07;TCGA-AR-A2LR-01A-12R-A18M-07;TCGA-BH-A0B9-01A-11R-A056-07;TCGA-BH-A0RX-01A-21R-A…	TN	intra_gene	within_exon	E4	HSBP1	Tumor-Specific
chr1	23395061	23395178	65	2.13846	TCGA-A1-A0SK-01A-12R-A084-07;TCGA-A1-A0SO-01A-22R-A084-07;TCGA-A1-A0SP-01A-11R-A084-07;TCGA-A2-A04Q-01A-21R-A034-07;TCGA-A2-A04T-01A-21R-A034-07;TCGA-A2-A0CM-01A-31R-A034-07;TCGA-A2-A0D2-01A-21R-A034-07;TCGA-A2-A0ST-01A-12R-A084-07;TCGA-A2-A0SX-01A-12R-A084-07;TCGA-A2-A0T0-01A-22R-A084-07;TCGA-A2-A0T2-01A-11R-A084-07;TCGA-A2-A0YE-01A-11R-A109-07;TCGA-A2-A0YM-01A-11R-A109-07;TCGA-A2-A3XS-01A-11R-A…	TN	intra_gene	exon-exon_boundary	End_E11;End_E9;Start_I12;E11;E9	KDM1A	Tumor
chr1	154179754	154179823	44	1.81818	TCGA-A1-A0SK-01A-12R-A084-07;TCGA-A1-A0SO-01A-22R-A084-07;TCGA-A1-A0SP-01A-11R-A084-07;TCGA-A2-A04Q-01A-21R-A034-07;TCGA-A2-A04T-01A-21R-A034-07;TCGA-A2-A0CM-01A-31R-A034-07;TCGA-A2-A0D2-01A-21R-A034-07;TCGA-A2-A0SX-01A-12R-A084-07;TCGA-A2-A0T0-01A-22R-A084-07;TCGA-A2-A0YM-01A-11R-A109-07;TCGA-A2-A1G6-01A-11R-A13Q-07;TCGA-A2-A3XT-01A-11R-A22U-07;TCGA-A2-A3XU-01A-12R-A22U-07;TCGA-A2-A3XY-01A-11R-A…	TN	intra_gene	within_exon	E7;E6;E5	C1orf43	Tumor
chr14	106134519	106134627	58	7.75862	TCGA-A1-A0SK-01A-12R-A084-07;TCGA-A1-A0SO-01A-22R-A084-07;TCGA-A1-A0SP-01A-11R-A084-07;TCGA-A2-A04Q-01A-21R-A034-07;TCGA-A2-A04T-01A-21R-A034-07;TCGA-A2-A0D2-01A-21R-A034-07;TCGA-A2-A0ST-01A-12R-A084-07;TCGA-A2-A0SX-01A-12R-A084-07;TCGA-A2-A0T0-01A-22R-A084-07;TCGA-A2-A0YE-01A-11R-A109-07;TCGA-A2-A3XX-01A-21R-A239-07;TCGA-A7-A26F-01A-21R-A169-07;TCGA-A8-A07C-01A-11R-A034-07;TCGA-A8-A08R-01A-11R-A…	TN	NA	NA	NA	NA	Tumor
chr11	118455309	118455359	36	1.83333	TCGA-A1-A0SK-01A-12R-A084-07;TCGA-A1-A0SO-01A-22R-A084-07;TCGA-A1-A0SP-01A-11R-A084-07;TCGA-A2-A04Q-01A-21R-A034-07;TCGA-A2-A04T-01A-21R-A034-07;TCGA-A2-A0D2-01A-21R-A034-07;TCGA-A2-A0ST-01A-12R-A084-07;TCGA-A2-A0T2-01A-11R-A084-07;TCGA-A2-A3XY-01A-11R-A239-07;TCGA-A7-A26F-01A-21R-A169-07;TCGA-A7-A26G-01A-21R-A169-07;TCGA-A7-A26I-01A-11R-A169-07;TCGA-AC-A2QH-01A-11R-A18M-07;TCGA-AN-A0AT-01A-11R-A…	TN	intra_gene	exon-exon_boundary	End_E4;End_E5;Start_I5;E4;E5	ARCN1	Tumor-Specific
chr14	62207845	62207906	50	1.92	TCGA-A1-A0SK-01A-12R-A084-07;TCGA-A1-A0SO-01A-22R-A084-07;TCGA-A1-A0SP-01A-11R-A084-07;TCGA-A2-A04Q-01A-21R-A034-07;TCGA-A2-A04T-01A-21R-A034-07;TCGA-A2-A0D2-01A-21R-A034-07;TCGA-A2-A0SX-01A-12R-A084-07;TCGA-A2-A0T0-01A-22R-A084-07;TCGA-A2-A0T2-01A-11R-A084-07;TCGA-A2-A0YE-01A-11R-A109-07;TCGA-A2-A3XS-01A-11R-A22U-07;TCGA-A2-A3XT-01A-11R-A22U-07;TCGA-A2-A3XY-01A-11R-A239-07;TCGA-A7-A0CE-01A-11R-A…	TN	intra_gene	exon-exon_boundary	End_E12;Start_I13;E12	HIF1A	Tumor
chr2	189859771	189859825	30	2.13333	TCGA-A1-A0SK-01A-12R-A084-07;TCGA-A1-A0SO-01A-22R-A084-07;TCGA-A1-A0SP-01A-11R-A084-07;TCGA-A2-A04Q-01A-21R-A034-07;TCGA-A2-A04T-01A-21R-A034-07;TCGA-A2-A0EQ-01A-11R-A034-07;TCGA-A2-A0SX-01A-12R-A084-07;TCGA-A2-A0T0-01A-22R-A084-07;TCGA-A2-A3XY-01A-11R-A239-07;TCGA-A7-A26F-01A-21R-A169-07;TCGA-A7-A26G-01A-21R-A169-07;TCGA-A7-A26I-01A-11R-A169-07;TCGA-A8-A07O-01A-11R-A00Z-07;TCGA-A8-A08R-01A-11R-A…	TN	inter_gene	exon-exon_boundary	Start_E21;End_E21;Start_I1;End_I21;E21	COL3A1;MIR3606	Tumor
chr7	26235472	26236047	55	1.45455	TCGA-A1-A0SK-01A-12R-A084-07;TCGA-A1-A0SO-01A-22R-A084-07;TCGA-A1-A0SP-01A-11R-A084-07;TCGA-A2-A04Q-01A-21R-A034-07;TCGA-A2-A0CM-01A-31R-A034-07;TCGA-A2-A0D0-01A-11R-A00Z-07;TCGA-A2-A0D2-01A-21R-A034-07;TCGA-A2-A0EQ-01A-11R-A034-07;TCGA-A2-A0ST-01A-12R-A084-07;TCGA-A2-A0YE-01A-11R-A109-07;TCGA-A2-A3XS-01A-11R-A22U-07;TCGA-A2-A3XT-01A-11R-A22U-07;TCGA-A2-A3XY-01A-11R-A239-07;TCGA-A7-A0CE-01A-11R-A…	TN	intra_gene	exon-exon_boundary	Start_E7;Start_E8;End_E6;End_E7;End_E8;Start_I7;Start_I8;End_I7	HNRNPA2B1	Tumor-Specific
chr6	31323229	31323289	64	1.67188	TCGA-A1-A0SK-01A-12R-A084-07;TCGA-A1-A0SO-01A-22R-A084-07;TCGA-A1-A0SP-01A-11R-A084-07;TCGA-A2-A04Q-01A-21R-A034-07;TCGA-A2-A0CM-01A-31R-A034-07;TCGA-A2-A0SX-01A-12R-A084-07;TCGA-A2-A0T0-01A-22R-A084-07;TCGA-A2-A0T2-01A-11R-A084-07;TCGA-A2-A0YE-01A-11R-A109-07;TCGA-A2-A0YM-01A-11R-A109-07;TCGA-A2-A3XT-01A-11R-A22U-07;TCGA-A2-A3XX-01A-21R-A239-07;TCGA-A7-A0CE-01A-11R-A00Z-07;TCGA-A7-A0DA-01A-31R-A…	TN	intra_gene	within_exon	E4	HLA-B	Tumor
chr17	61896294	61896416	48	1.66667	TCGA-A1-A0SK-01A-12R-A084-07;TCGA-A1-A0SO-01A-22R-A084-07;TCGA-A1-A0SP-01A-11R-A084-07;TCGA-A2-A04Q-01A-21R-A034-07;TCGA-A2-A0SX-01A-12R-A084-07;TCGA-A2-A0YE-01A-11R-A109-07;TCGA-A2-A0YM-01A-11R-A109-07;TCGA-A2-A1G6-01A-11R-A13Q-07;TCGA-A2-A3XX-01A-21R-A239-07;TCGA-A7-A0DA-01A-31R-A115-07;TCGA-A7-A26G-01A-21R-A169-07;TCGA-A7-A26I-01A-11R-A169-07;TCGA-AO-A03U-01B-21R-A10J-07;TCGA-AO-A124-01A-11R-A…	TN	intra_gene	within_exon	E19;E18	DDX42	Tumor-Specific
chr21	27394261	27394330	28	2.07143	TCGA-A1-A0SK-01A-12R-A084-07;TCGA-A1-A0SO-01A-22R-A084-07;TCGA-A1-A0SP-01A-11R-A084-07;TCGA-A2-A04T-01A-21R-A034-07;TCGA-A2-A0D2-01A-21R-A034-07;TCGA-A2-A0SX-01A-12R-A084-07;TCGA-A2-A0T0-01A-22R-A084-07;TCGA-A2-A0YE-01A-11R-A109-07;TCGA-A2-A0YM-01A-11R-A109-07;TCGA-A2-A3XT-01A-11R-A22U-07;TCGA-A2-A3XX-01A-21R-A239-07;TCGA-A7-A0CE-01A-11R-A00Z-07;TCGA-A7-A0DA-01A-31R-A115-07;TCGA-AN-A0AT-01A-11R-A…	TN	intra_gene	within_exon	E6;E5	APP	Tumor-Specific
chr9	86294818	86294884	34	1.61765	TCGA-A1-A0SK-01A-12R-A084-07;TCGA-A1-A0SO-01A-22R-A084-07;TCGA-A1-A0SP-01A-11R-A084-07;TCGA-A2-A0CM-01A-31R-A034-07;TCGA-A2-A0SX-01A-12R-A084-07;TCGA-A2-A0T0-01A-22R-A084-07;TCGA-A2-A0YM-01A-11R-A109-07;TCGA-A2-A3XT-01A-11R-A22U-07;TCGA-A7-A26G-01A-21R-A169-07;TCGA-A7-A26I-01A-11R-A169-07;TCGA-A8-A07C-01A-11R-A034-07;TCGA-A8-A08R-01A-11R-A034-07;TCGA-AN-A0AT-01A-11R-A034-07;TCGA-AN-A0G0-01A-11R-A…	TN	intra_gene	within_exon	E4	UBQLN1	Tumor
chr3	9517508	9517576	32	1.75	TCGA-A1-A0SK-01A-12R-A084-07;TCGA-A1-A0SO-01A-22R-A084-07;TCGA-A1-A0SP-01A-11R-A084-07;TCGA-A2-A0CM-01A-31R-A034-07;TCGA-A2-A0T2-01A-11R-A084-07;TCGA-A2-A3XT-01A-11R-A22U-07;TCGA-A2-A3XX-01A-21R-A239-07;TCGA-A8-A07C-01A-11R-A034-07;TCGA-A8-A07O-01A-11R-A00Z-07;TCGA-A8-A08R-01A-11R-A034-07;TCGA-AC-A2QH-01A-11R-A18M-07;TCGA-AN-A0AT-01A-11R-A034-07;TCGA-AN-A0XU-01A-11R-A109-07;TCGA-AO-A0J4-01A-11R-A…	TN	intra_gene	within_exon	E23	SETD5	Tumor-Specific
chr8	124042890	124042948	43	1.48837	TCGA-A1-A0SK-01A-12R-A084-07;TCGA-A1-A0SO-01A-22R-A084-07;TCGA-A1-A0SP-01A-11R-A084-07;TCGA-A2-A0D2-01A-21R-A034-07;TCGA-A2-A0SX-01A-12R-A084-07;TCGA-A2-A0YE-01A-11R-A109-07;TCGA-A2-A3XS-01A-11R-A22U-07;TCGA-A2-A3XX-01A-21R-A239-07;TCGA-A7-A0CE-01A-11R-A00Z-07;TCGA-A7-A26F-01A-21R-A169-07;TCGA-A7-A26G-01A-21R-A169-07;TCGA-A7-A26I-01A-11R-A169-07;TCGA-A8-A07C-01A-11R-A034-07;TCGA-AN-A0AT-01A-11R-A…	TN	intra_gene	exon-exon_boundary	Start_E2;End_I1;E2	DERL1	Tumor
chr11	57509596	57509719	57	1.92982	TCGA-A1-A0SK-01A-12R-A084-07;TCGA-A1-A0SO-01A-22R-A084-07;TCGA-A2-A04P-01A-31R-A034-07;TCGA-A2-A04Q-01A-21R-A034-07;TCGA-A2-A04T-01A-21R-A034-07;TCGA-A2-A0D0-01A-11R-A00Z-07;TCGA-A2-A0D2-01A-21R-A034-07;TCGA-A2-A0T0-01A-22R-A084-07;TCGA-A2-A3XS-01A-11R-A22U-07;TCGA-A7-A0CE-01A-11R-A00Z-07;TCGA-A7-A0DA-01A-31R-A115-07;TCGA-A7-A26F-01A-21R-A169-07;TCGA-A7-A26G-01A-21R-A169-07;TCGA-A8-A07C-01A-11R-A…	TN	intra_gene	exon-exon_boundary	Start_E3;End_E3;Start_I4;End_I3;E3	C11orf31	Tumor
chrM	3597	3677	25	3.88	TCGA-A1-A0SK-01A-12R-A084-07;TCGA-A1-A0SO-01A-22R-A084-07;TCGA-A2-A04P-01A-31R-A034-07;TCGA-A2-A04Q-01A-21R-A034-07;TCGA-A2-A04T-01A-21R-A034-07;TCGA-A2-A0EQ-01A-11R-A034-07;TCGA-A2-A0ST-01A-12R-A084-07;TCGA-A2-A0T0-01A-22R-A084-07;TCGA-A2-A3XT-01A-11R-A22U-07;TCGA-A2-A3XU-01A-12R-A22U-07;TCGA-A8-A07C-01A-11R-A034-07;TCGA-A8-A07O-01A-11R-A00Z-07;TCGA-AN-A0AT-01A-11R-A034-07;TCGA-AQ-A04J-01A-02R-A…	TN	NA	NA	NA	NA	Tumor
chr1	44072036	44072129	85	2.34118	TCGA-A1-A0SK-01A-12R-A084-07;TCGA-A1-A0SO-01A-22R-A084-07;TCGA-A2-A04P-01A-31R-A034-07;TCGA-A2-A04T-01A-21R-A034-07;TCGA-A2-A0CM-01A-31R-A034-07;TCGA-A2-A0D0-01A-11R-A00Z-07;TCGA-A2-A0D2-01A-21R-A034-07;TCGA-A2-A0ST-01A-12R-A084-07;TCGA-A2-A0SX-01A-12R-A084-07;TCGA-A2-A0T0-01A-22R-A084-07;TCGA-A2-A0T2-01A-11R-A084-07;TCGA-A2-A0YE-01A-11R-A109-07;TCGA-A2-A0YM-01A-11R-A109-07;TCGA-A2-A3XT-01A-11R-A…	TN	intra_gene	exon-exon_boundary	End_E20;End_E19;Start_I20;E20;E19	PTPRF	Tumor
chr7	6063772	6063834	57	1.64912	TCGA-A1-A0SK-01A-12R-A084-07;TCGA-A1-A0SO-01A-22R-A084-07;TCGA-A2-A04P-01A-31R-A034-07;TCGA-A2-A04T-01A-21R-A034-07;TCGA-A2-A0CM-01A-31R-A034-07;TCGA-A2-A0D0-01A-11R-A00Z-07;TCGA-A2-A0EQ-01A-11R-A034-07;TCGA-A2-A0T0-01A-22R-A084-07;TCGA-A2-A0T2-01A-11R-A084-07;TCGA-A2-A3XS-01A-11R-A22U-07;TCGA-A2-A3XT-01A-11R-A22U-07;TCGA-A7-A26G-01A-21R-A169-07;TCGA-A7-A26I-01A-11R-A169-07;TCGA-AN-A04D-01A-21R-A…	TN	intra_gene	within_exon	E15	EIF2AK1	Tumor-Specific
chrX	118378096	118378149	52	1.53846	TCGA-A1-A0SK-01A-12R-A084-07;TCGA-A1-A0SO-01A-22R-A084-07;TCGA-A2-A04P-01A-31R-A034-07;TCGA-A2-A04T-01A-21R-A034-07;TCGA-A2-A0CM-01A-31R-A034-07;TCGA-A2-A0EQ-01A-11R-A034-07;TCGA-A2-A0T0-01A-22R-A084-07;TCGA-A2-A0T2-01A-11R-A084-07;TCGA-A2-A0YE-01A-11R-A109-07;TCGA-A2-A1G6-01A-11R-A13Q-07;TCGA-A2-A3XU-01A-12R-A22U-07;TCGA-A2-A3XY-01A-11R-A239-07;TCGA-A7-A26F-01A-21R-A169-07;TCGA-A7-A26G-01A-21R-A…	TN	intra_gene	within_exon	E3	PGRMC1	Tumor
chr2	89156772	89156832	47	1.82979	TCGA-A1-A0SK-01A-12R-A084-07;TCGA-A1-A0SO-01A-22R-A084-07;TCGA-A2-A04P-01A-31R-A034-07;TCGA-A2-A04T-01A-21R-A034-07;TCGA-A2-A0D2-01A-21R-A034-07;TCGA-A2-A0EQ-01A-11R-A034-07;TCGA-A2-A0ST-01A-12R-A084-07;TCGA-A2-A0SX-01A-12R-A084-07;TCGA-A2-A1G6-01A-11R-A13Q-07;TCGA-A7-A0CE-01A-11R-A00Z-07;TCGA-A7-A26G-01A-21R-A169-07;TCGA-AN-A0AT-01A-11R-A034-07;TCGA-AN-A0G0-01A-11R-A034-07;TCGA-AN-A0XU-01A-11R-A…	TN	intra_gene	within_exon	E1	IGKC	Tumor
chr13	110866272	110866362	49	1.71429	TCGA-A1-A0SK-01A-12R-A084-07;TCGA-A1-A0SO-01A-22R-A084-07;TCGA-A2-A04P-01A-31R-A034-07;TCGA-A2-A0CM-01A-31R-A034-07;TCGA-A2-A0D2-01A-21R-A034-07;TCGA-A2-A0T0-01A-22R-A084-07;TCGA-A2-A0T2-01A-11R-A084-07;TCGA-A2-A0YM-01A-11R-A109-07;TCGA-A2-A3XX-01A-21R-A239-07;TCGA-A2-A3XY-01A-11R-A239-07;TCGA-A7-A26F-01A-21R-A169-07;TCGA-A7-A26I-01A-11R-A169-07;TCGA-A8-A07C-01A-11R-A034-07;TCGA-A8-A07O-01A-11R-A…	TN	intra_gene	exon-exon_boundary	Start_E3;End_E3;Start_I3;End_I2;E3	COL4A1	Tumor-Specific
chr14	106208056	106235820	55	9.87273	TCGA-A1-A0SK-01A-12R-A084-07;TCGA-A1-A0SO-01A-22R-A084-07;TCGA-A2-A04P-01A-31R-A034-07;TCGA-A2-A0CM-01A-31R-A034-07;TCGA-A2-A0EQ-01A-11R-A034-07;TCGA-A2-A0SX-01A-12R-A084-07;TCGA-A2-A3XS-01A-11R-A22U-07;TCGA-A2-A3XT-01A-11R-A22U-07;TCGA-A2-A3XX-01A-21R-A239-07;TCGA-A2-A3XY-01A-11R-A239-07;TCGA-A7-A26G-01A-21R-A169-07;TCGA-A8-A08R-01A-11R-A034-07;TCGA-A8-A09X-01A-11R-A00Z-07;TCGA-AC-A2BK-01A-11R-A…	TN	inter_gene	exon-exon_boundary	Start_E1;Start_E2;Start_E3;End_E1;End_E2;End_E3;Start_I1;End_I1	IGHG1;IGHG3	Tumor
chr19	34887493	34887562	55	1.72727	TCGA-A1-A0SK-01A-12R-A084-07;TCGA-A1-A0SO-01A-22R-A084-07;TCGA-A2-A04P-01A-31R-A034-07;TCGA-A2-A0D0-01A-11R-A00Z-07;TCGA-A2-A0EQ-01A-11R-A034-07;TCGA-A2-A0ST-01A-12R-A084-07;TCGA-A2-A0T0-01A-22R-A084-07;TCGA-A2-A0T2-01A-11R-A084-07;TCGA-A2-A0YE-01A-11R-A109-07;TCGA-A2-A0YM-01A-11R-A109-07;TCGA-A2-A3XT-01A-11R-A22U-07;TCGA-A2-A3XX-01A-21R-A239-07;TCGA-A7-A0DA-01A-31R-A115-07;TCGA-A7-A26I-01A-11R-A…	TN	intra_gene	exon-exon_boundary	Start_E14;End_E14;Start_I14;End_I13;E14	GPI	Tumor-Specific
chr19	13055137	13055307	40	1.725	TCGA-A1-A0SK-01A-12R-A084-07;TCGA-A1-A0SO-01A-22R-A084-07;TCGA-A2-A04P-01A-31R-A034-07;TCGA-A2-A0D2-01A-21R-A034-07;TCGA-A2-A0EQ-01A-11R-A034-07;TCGA-A2-A0T0-01A-22R-A084-07;TCGA-A2-A0T2-01A-11R-A084-07;TCGA-A2-A0YE-01A-11R-A109-07;TCGA-A2-A3XS-01A-11R-A22U-07;TCGA-A2-A3XT-01A-11R-A22U-07;TCGA-A2-A3XU-01A-12R-A22U-07;TCGA-A2-A3XY-01A-11R-A239-07;TCGA-A7-A0CE-01A-11R-A00Z-07;TCGA-A7-A0DA-01A-31R-A…	TN	inter_gene	exon-exon_boundary	End_E9;Start_I1;E9	CALR;RAD23A	Tumor-Specific
chr6	112041051	112041120	27	1.81481	TCGA-A1-A0SK-01A-12R-A084-07;TCGA-A1-A0SO-01A-22R-A084-07;TCGA-A2-A04P-01A-31R-A034-07;TCGA-A2-A0SX-01A-12R-A084-07;TCGA-A2-A0T2-01A-11R-A084-07;TCGA-A2-A3XS-01A-11R-A22U-07;TCGA-A2-A3XU-01A-12R-A22U-07;TCGA-A2-A3XX-01A-21R-A239-07;TCGA-A2-A3XY-01A-11R-A239-07;TCGA-A7-A0CE-01A-11R-A00Z-07;TCGA-A8-A07C-01A-11R-A034-07;TCGA-A8-A07O-01A-11R-A00Z-07;TCGA-AC-A2QH-01A-11R-A18M-07;TCGA-AC-A2QJ-01A-12R-A…	TN	intra_gene	within_exon	E4;E1;E2	FYN	Tumor-Specific
chr20	57485893	57486027	51	2.2549	TCGA-A1-A0SK-01A-12R-A084-07;TCGA-A1-A0SO-01A-22R-A084-07;TCGA-A2-A04P-01A-31R-A034-07;TCGA-A2-A0SX-01A-12R-A084-07;TCGA-A2-A0YM-01A-11R-A109-07;TCGA-A2-A3XX-01A-21R-A239-07;TCGA-A2-A3XY-01A-11R-A239-07;TCGA-A7-A26F-01A-21R-A169-07;TCGA-A7-A26I-01A-11R-A169-07;TCGA-A8-A07C-01A-11R-A034-07;TCGA-A8-A07O-01A-11R-A00Z-07;TCGA-AC-A2QH-01A-11R-A18M-07;TCGA-AN-A04D-01A-21R-A034-07;TCGA-AN-A0AT-01A-11R-A…	TN	intra_gene	within_exon	E13;E12	GNAS	Tumor-Specific
chr21	44515595	44515827	18	1.61111	TCGA-A1-A0SK-01A-12R-A084-07;TCGA-A1-A0SO-01A-22R-A084-07;TCGA-A2-A04P-01A-31R-A034-07;TCGA-A2-A0T2-01A-11R-A084-07;TCGA-A2-A3XS-01A-11R-A22U-07;TCGA-A2-A3XU-01A-12R-A22U-07;TCGA-A7-A0CE-01A-11R-A00Z-07;TCGA-A7-A26I-01A-11R-A169-07;TCGA-A8-A07C-01A-11R-A034-07;TCGA-A8-A07O-01A-11R-A00Z-07;TCGA-AN-A0AT-01A-11R-A034-07;TCGA-AN-A0XU-01A-11R-A109-07;TCGA-AO-A03U-01B-21R-A10J-07;TCGA-AQ-A04J-01A-02R-A…	TN	intra_gene	exon-exon_boundary	Start_E5;Start_E6;End_E4;End_E5;Start_I4;End_I4	U2AF1	Tumor-Specific
chr7	94043552	94044565	30	1.4	TCGA-A1-A0SK-01A-12R-A084-07;TCGA-A1-A0SO-01A-22R-A084-07;TCGA-A2-A04Q-01A-21R-A034-07;TCGA-A2-A04T-01A-21R-A034-07;TCGA-A2-A0CM-01A-31R-A034-07;TCGA-A2-A3XS-01A-11R-A22U-07;TCGA-A2-A3XT-01A-11R-A22U-07;TCGA-A2-A3XX-01A-21R-A239-07;TCGA-A2-A3XY-01A-11R-A239-07;TCGA-A7-A26G-01A-21R-A169-07;TCGA-A8-A08R-01A-11R-A034-07;TCGA-AN-A0G0-01A-11R-A034-07;TCGA-AN-A0XU-01A-11R-A109-07;TCGA-AR-A0U4-01A-11R-A…	TN	intra_gene	exon-exon_boundary	Start_E30;End_E29;Start_I30;End_I30	COL1A2	Tumor
chr12	104332144	104333358	66	2.54545	TCGA-A1-A0SK-01A-12R-A084-07;TCGA-A1-A0SO-01A-22R-A084-07;TCGA-A2-A04Q-01A-21R-A034-07;TCGA-A2-A04T-01A-21R-A034-07;TCGA-A2-A0D0-01A-11R-A00Z-07;TCGA-A2-A0D2-01A-21R-A034-07;TCGA-A2-A0EQ-01A-11R-A034-07;TCGA-A2-A0SX-01A-12R-A084-07;TCGA-A2-A0T0-01A-22R-A084-07;TCGA-A2-A0YE-01A-11R-A109-07;TCGA-A2-A0YM-01A-11R-A109-07;TCGA-A2-A3XT-01A-11R-A22U-07;TCGA-A2-A3XX-01A-21R-A239-07;TCGA-A2-A3XY-01A-11R-A…	TN	intra_gene	exon-exon_boundary	Start_E8;End_E7;Start_I8;End_I8	HSP90B1	Tumor
chr11	77784052	77784124	60	2.61667	TCGA-A1-A0SK-01A-12R-A084-07;TCGA-A1-A0SO-01A-22R-A084-07;TCGA-A2-A04Q-01A-21R-A034-07;TCGA-A2-A04T-01A-21R-A034-07;TCGA-A2-A0D2-01A-21R-A034-07;TCGA-A2-A0EQ-01A-11R-A034-07;TCGA-A2-A0T0-01A-22R-A084-07;TCGA-A2-A0T2-01A-11R-A084-07;TCGA-A2-A1G6-01A-11R-A13Q-07;TCGA-A2-A3XS-01A-11R-A22U-07;TCGA-A2-A3XT-01A-11R-A22U-07;TCGA-A2-A3XY-01A-11R-A239-07;TCGA-A7-A26G-01A-21R-A169-07;TCGA-A7-A26I-01A-11R-A…	TN	inter_gene	exon-exon_boundary	Start_E2;End_E2;Start_I2;E2	NDUFC2;NDUFC2-KCTD14	Tumor
chr11	62651928	62651997	54	1.59259	TCGA-A1-A0SK-01A-12R-A084-07;TCGA-A1-A0SO-01A-22R-A084-07;TCGA-A2-A04Q-01A-21R-A034-07;TCGA-A2-A0CM-01A-31R-A034-07;TCGA-A2-A0D0-01A-11R-A00Z-07;TCGA-A2-A0D2-01A-21R-A034-07;TCGA-A2-A0EQ-01A-11R-A034-07;TCGA-A2-A0YE-01A-11R-A109-07;TCGA-A2-A3XX-01A-21R-A239-07;TCGA-A7-A26F-01A-21R-A169-07;TCGA-A7-A26G-01A-21R-A169-07;TCGA-A8-A07C-01A-11R-A034-07;TCGA-A8-A08R-01A-11R-A034-07;TCGA-AC-A2BK-01A-11R-A…	TN	intra_gene	exon-exon_boundary	Start_E7;Start_E5;Start_E4;End_E7;End_E5;End_E4;Start_I4;End_I3;E7;E5;E4	SLC3A2	Tumor
chr2	55873399	148024486	34	1.35294	TCGA-A1-A0SK-01A-12R-A084-07;TCGA-A1-A0SO-01A-22R-A084-07;TCGA-A2-A04Q-01A-21R-A034-07;TCGA-A2-A0T0-01A-22R-A084-07;TCGA-A2-A0YE-01A-11R-A109-07;TCGA-A7-A26F-01A-21R-A169-07;TCGA-A7-A26G-01A-21R-A169-07;TCGA-A8-A07C-01A-11R-A034-07;TCGA-A8-A07O-01A-11R-A00Z-07;TCGA-A8-A08R-01A-11R-A034-07;TCGA-AC-A2QH-01A-11R-A18M-07;TCGA-AO-A0J6-01A-11R-A034-07;TCGA-AR-A0TS-01A-11R-A115-07;TCGA-AR-A0TU-01A-31R-A…	TN	inter_gene	exon-exon_boundary	Start_E16;Start_E17;Start_E18;Start_E19;Start_E20;Start_E21;Start_E9;Start_E10;Start_E11;Start_E12;Start_E13;Start_E14;Start_E15;Start_E2;Start_E3;Start_E4;Start_E5;Start_E6;Start_E7;Start_E8;Start_E1;Start_E22;Start_E76;Start_E77;Start_E78;Start_E79;Start_E80;Start_E69;Start_E70;Start_E71;Start_E72;Start_E73;Start_E74;Start_E75;Start_E60;Start_E61;Start_E62;Start_E63;Start_E64;Start_E65;Start_E6…	PNPT1;EFEMP1;MIR217;MIR216A;MIR216B;CCDC85A;VRK2;FANCL;FLJ30838;MIR4432;BCL11A;PAPOLG;FLJ16341;REL;PUS10;PEX13;KIAA1841;C2orf74;LOC339803;AHSA2;USP34;SNORA70B;XPO1;FAM161A;CCT4;COMMD1;B3GNT2;TMEM17;EHBP1;LOC100132215;OTX1;DBIL5P2;WDPCP;MDH1;UGP2;VPS54;PELI1;LINC00309;LGALSL;AFTPH;MIR4434;LOC339807;SERTAD2;LOC400958;SLC1A4;CEP68;RAB1A;ACTR2;SPRED2;MIR4778;MEIS1;LOC644838;ETAA1;C1D;WDR92;PNO1;PPP3R…	Tumor
chr3	160148424	160148507	21	1.57143	TCGA-A1-A0SK-01A-12R-A084-07;TCGA-A1-A0SO-01A-22R-A084-07;TCGA-A2-A04T-01A-21R-A034-07;TCGA-A2-A0EQ-01A-11R-A034-07;TCGA-A2-A0ST-01A-12R-A084-07;TCGA-A2-A0SX-01A-12R-A084-07;TCGA-A2-A3XT-01A-11R-A22U-07;TCGA-A8-A07C-01A-11R-A034-07;TCGA-A8-A07O-01A-11R-A00Z-07;TCGA-A8-A08R-01A-11R-A034-07;TCGA-AN-A0XU-01A-11R-A109-07;TCGA-AO-A124-01A-11R-A10J-07;TCGA-AO-A128-01A-11R-A10J-07;TCGA-BH-A0BW-01A-11R-A…	TN	intra_gene	within_exon	E19;E18	SMC4	Tumor-Specific
chr7	94054435	94054525	61	2.68852	TCGA-A1-A0SK-01A-12R-A084-07;TCGA-A1-A0SO-01A-22R-A084-07;TCGA-A2-A04T-01A-21R-A034-07;TCGA-A2-A0ST-01A-12R-A084-07;TCGA-A2-A0YE-01A-11R-A109-07;TCGA-A2-A3XS-01A-11R-A22U-07;TCGA-A2-A3XX-01A-21R-A239-07;TCGA-A7-A0DA-01A-31R-A115-07;TCGA-A7-A26F-01A-21R-A169-07;TCGA-A7-A26I-01A-11R-A169-07;TCGA-AC-A2BK-01A-11R-A21T-07;TCGA-AC-A2QJ-01A-12R-A19W-07;TCGA-AN-A0AL-01A-11R-A00Z-07;TCGA-AN-A0AT-01A-11R-A…	TN	intra_gene	exon-exon_boundary	Start_E42;End_E42;Start_I43;End_I42;E42	COL1A2	Tumor
chr1	150239507	150239803	24	1.875	TCGA-A1-A0SK-01A-12R-A084-07;TCGA-A1-A0SO-01A-22R-A084-07;TCGA-A2-A04T-01A-21R-A034-07;TCGA-A2-A1G6-01A-11R-A13Q-07;TCGA-A2-A3XS-01A-11R-A22U-07;TCGA-A2-A3XX-01A-21R-A239-07;TCGA-A2-A3XY-01A-11R-A239-07;TCGA-A8-A07C-01A-11R-A034-07;TCGA-A8-A07O-01A-11R-A00Z-07;TCGA-AN-A0AT-01A-11R-A034-07;TCGA-AN-A0G0-01A-11R-A034-07;TCGA-AO-A0J2-01A-11R-A034-07;TCGA-AO-A0J4-01A-11R-A034-07;TCGA-AO-A129-01A-21R-A…	TN	intra_gene	exon-exon_boundary	Start_E5;Start_E4;Start_E3;End_E4;End_E3;End_E2;Start_I3;End_I3	APH1A	Tumor
chr17	48270157	48270211	58	2.10345	TCGA-A1-A0SK-01A-12R-A084-07;TCGA-A1-A0SO-01A-22R-A084-07;TCGA-A2-A0CM-01A-31R-A034-07;TCGA-A2-A0EQ-01A-11R-A034-07;TCGA-A2-A0SX-01A-12R-A084-07;TCGA-A2-A0T0-01A-22R-A084-07;TCGA-A2-A0T2-01A-11R-A084-07;TCGA-A2-A0YE-01A-11R-A109-07;TCGA-A2-A0YM-01A-11R-A109-07;TCGA-A2-A3XS-01A-11R-A22U-07;TCGA-A2-A3XT-01A-11R-A22U-07;TCGA-A2-A3XX-01A-21R-A239-07;TCGA-A2-A3XY-01A-11R-A239-07;TCGA-A7-A26F-01A-21R-A…	TN	intra_gene	exon-exon_boundary	Start_E27;End_E27;Start_I27;End_I26;E27	COL1A1	Tumor-Specific
chr2	216286813	216286915	28	1.60714	TCGA-A1-A0SK-01A-12R-A084-07;TCGA-A1-A0SO-01A-22R-A084-07;TCGA-A2-A0CM-01A-31R-A034-07;TCGA-A2-A0SX-01A-12R-A084-07;TCGA-A2-A0T0-01A-22R-A084-07;TCGA-A2-A3XS-01A-11R-A22U-07;TCGA-A2-A3XY-01A-11R-A239-07;TCGA-A7-A0CE-01A-11R-A00Z-07;TCGA-A7-A26F-01A-21R-A169-07;TCGA-A8-A07O-01A-11R-A00Z-07;TCGA-AN-A0AT-01A-11R-A034-07;TCGA-AN-A0G0-01A-11R-A034-07;TCGA-AO-A0J4-01A-11R-A034-07;TCGA-AO-A128-01A-11R-A…	TN	intra_gene	exon-exon_boundary	End_E10;Start_I10;E10	FN1	Tumor
chr17	42433094	42433169	8	1.75	TCGA-A1-A0SK-01A-12R-A084-07;TCGA-A1-A0SO-01A-22R-A084-07;TCGA-A2-A0CM-01A-31R-A034-07;TCGA-A2-A0YE-01A-11R-A109-07;TCGA-A2-A3XS-01A-11R-A22U-07;TCGA-AC-A2BK-01A-11R-A21T-07;TCGA-AO-A124-01A-11R-A10J-07;TCGA-BH-A1FC-01A-11R-A13Q-07	TN	intra_gene	exon-exon_boundary	End_E7;Start_I7;E7	FAM171A2	Tumor
chr1	201113016	201115963	44	1.61364	TCGA-A1-A0SK-01A-12R-A084-07;TCGA-A1-A0SO-01A-22R-A084-07;TCGA-A2-A0CM-01A-31R-A034-07;TCGA-A2-A0YE-01A-11R-A109-07;TCGA-A2-A3XT-01A-11R-A22U-07;TCGA-A7-A0DA-01A-31R-A115-07;TCGA-A8-A07C-01A-11R-A034-07;TCGA-AN-A0XU-01A-11R-A109-07;TCGA-AO-A0J2-01A-11R-A034-07;TCGA-AO-A128-01A-11R-A10J-07;TCGA-AQ-A04J-01A-02R-A034-07;TCGA-AR-A0U1-01A-11R-A115-07;TCGA-AR-A1AI-01A-11R-A12P-07;TCGA-AR-A1AQ-01A-11R-A…	TN	intra_gene	exon-exon_boundary	Start_E5;Start_E4;End_E4;Start_I4;End_I4;End_I3	TMEM9	Tumor
chr13	29242621	33135502	35	2.22857	TCGA-A1-A0SK-01A-12R-A084-07;TCGA-A1-A0SO-01A-22R-A084-07;TCGA-A2-A0D0-01A-11R-A00Z-07;TCGA-A2-A3XS-01A-11R-A22U-07;TCGA-A2-A3XT-01A-11R-A22U-07;TCGA-A7-A0CE-01A-11R-A00Z-07;TCGA-A7-A0DA-01A-31R-A115-07;TCGA-A7-A26F-01A-21R-A169-07;TCGA-A7-A26I-01A-11R-A169-07;TCGA-AC-A2QH-01A-11R-A18M-07;TCGA-AN-A04D-01A-21R-A034-07;TCGA-AN-A0AT-01A-11R-A034-07;TCGA-AO-A124-01A-11R-A10J-07;TCGA-AO-A128-01A-11R-A…	TN	inter_gene	exon-exon_boundary	Start_E4;Start_E5;Start_E6;Start_E7;Start_E1;Start_E2;Start_E3;Start_E8;Start_E9;Start_E10;Start_E11;Start_E12;Start_E13;Start_E14;Start_E15;Start_E16;Start_E17;Start_E18;Start_E19;Start_E20;Start_E21;Start_E22;Start_E23;Start_E24;Start_E25;Start_E26;Start_E27;Start_E28;Start_E29;Start_E30;Start_E31;Start_E32;Start_E33;Start_E34;Start_E35;Start_E36;Start_E37;Start_E38;Start_E39;Start_E40;Start_E4…	POMP;SLC46A3;MTUS2;LOC728437;SLC7A1;UBL3;LOC440131;KATNAL1;LINC00426;HMGB1;USPL1;ALOX5AP;TEX26-AS1;C13orf33;TEX26;HSPH1;B3GALTL;RXFP2;EEF1DP3;FRY;ZAR1L;BRCA2;N4BP2L1;N4BP2L2;CG030;PDS5B	Tumor-Specific
chr17	73759400	73759453	7	1.57143	TCGA-A1-A0SK-01A-12R-A084-07;TCGA-A1-A0SO-01A-22R-A084-07;TCGA-A2-A0EQ-01A-11R-A034-07;TCGA-AN-A04D-01A-21R-A034-07;TCGA-AR-A0TU-01A-31R-A109-07;TCGA-BH-A18T-01A-11R-A12D-07;TCGA-D8-A27H-01A-11R-A16F-07	TN	intra_gene	exon-exon_boundary	End_E3;Start_I3;E3	GALK1	Tumor
chr7	6442849	6442911	33	1.63636	TCGA-A1-A0SK-01A-12R-A084-07;TCGA-A1-A0SO-01A-22R-A084-07;TCGA-A2-A0SX-01A-12R-A084-07;TCGA-A2-A0T0-01A-22R-A084-07;TCGA-A2-A1G6-01A-11R-A13Q-07;TCGA-A7-A0DA-01A-31R-A115-07;TCGA-A7-A26F-01A-21R-A169-07;TCGA-A7-A26G-01A-21R-A169-07;TCGA-A7-A26I-01A-11R-A169-07;TCGA-A8-A07O-01A-11R-A00Z-07;TCGA-AN-A04D-01A-21R-A034-07;TCGA-AN-A0AT-01A-11R-A034-07;TCGA-AN-A0G0-01A-11R-A034-07;TCGA-AO-A03U-01B-21R-A…	TN	intra_gene	within_exon	E6;E7	RAC1	Tumor-Specific
chr1	43393355	43393479	23	1.86957	TCGA-A1-A0SK-01A-12R-A084-07;TCGA-A1-A0SO-01A-22R-A084-07;TCGA-A2-A0T0-01A-22R-A084-07;TCGA-A2-A0T2-01A-11R-A084-07;TCGA-A2-A3XT-01A-11R-A22U-07;TCGA-A2-A3XX-01A-21R-A239-07;TCGA-A8-A07O-01A-11R-A00Z-07;TCGA-AN-A0AT-01A-11R-A034-07;TCGA-AN-A0G0-01A-11R-A034-07;TCGA-AO-A129-01A-21R-A10J-07;TCGA-AR-A0TU-01A-31R-A109-07;TCGA-AR-A1AY-01A-21R-A12P-07;TCGA-BH-A0AV-01A-31R-A115-07;TCGA-BH-A0B3-01A-11R-A…	TN	intra_gene	exon-exon_boundary	Start_E9;End_I8;E9	SLC2A1	Tumor
chr8	53570317	53570400	18	1.61111	TCGA-A1-A0SK-01A-12R-A084-07;TCGA-A1-A0SO-01A-22R-A084-07;TCGA-A2-A0T0-01A-22R-A084-07;TCGA-A2-A0YM-01A-11R-A109-07;TCGA-A7-A0CE-01A-11R-A00Z-07;TCGA-A7-A26G-01A-21R-A169-07;TCGA-A8-A07C-01A-11R-A034-07;TCGA-A8-A07O-01A-11R-A00Z-07;TCGA-A8-A08R-01A-11R-A034-07;TCGA-AO-A0J4-01A-11R-A034-07;TCGA-AO-A128-01A-11R-A10J-07;TCGA-AR-A0TU-01A-31R-A109-07;TCGA-BH-A18V-01A-11R-A12D-07;TCGA-BH-A1EW-01A-11R-A…	TN	intra_gene	within_exon	E15	RB1CC1	Tumor
chr12	77259974	77260024	22	1.59091	TCGA-A1-A0SK-01A-12R-A084-07;TCGA-A1-A0SO-01A-22R-A084-07;TCGA-A2-A0YE-01A-11R-A109-07;TCGA-A7-A0CE-01A-11R-A00Z-07;TCGA-A8-A07C-01A-11R-A034-07;TCGA-A8-A07O-01A-11R-A00Z-07;TCGA-AN-A04D-01A-21R-A034-07;TCGA-AN-A0AT-01A-11R-A034-07;TCGA-AO-A0J2-01A-11R-A034-07;TCGA-AO-A124-01A-11R-A10J-07;TCGA-AQ-A04J-01A-02R-A034-07;TCGA-AR-A0U4-01A-11R-A109-07;TCGA-AR-A2LR-01A-12R-A18M-07;TCGA-BH-A0B9-01A-11R-A…	TN	intra_gene	within_exon	E2	CSRP2	Tumor-Specific
chr9	136271898	136271978	20	1.7	TCGA-A1-A0SK-01A-12R-A084-07;TCGA-A1-A0SO-01A-22R-A084-07;TCGA-A2-A3XU-01A-12R-A22U-07;TCGA-AC-A2BK-01A-11R-A21T-07;TCGA-AN-A0G0-01A-11R-A034-07;TCGA-AO-A128-01A-11R-A10J-07;TCGA-AR-A1AY-01A-21R-A12P-07;TCGA-AR-A2LR-01A-12R-A18M-07;TCGA-BH-A0B3-01A-11R-A056-07;TCGA-BH-A0B9-01A-11R-A056-07;TCGA-BH-A0E6-01A-11R-A034-07;TCGA-BH-A0RX-01A-21R-A084-07;TCGA-BH-A0WA-01A-11R-A109-07;TCGA-BH-A1FC-01A-11R-A…	TN	intra_gene	within_exon	E8	REXO4	Tumor-Specific
chr17	34067441	34067492	6	2.33333	TCGA-A1-A0SK-01A-12R-A084-07;TCGA-A1-A0SO-01A-22R-A084-07;TCGA-A2-A3XY-01A-11R-A239-07;TCGA-A7-A0CE-01A-11R-A00Z-07;TCGA-AC-A2BK-01A-11R-A21T-07;TCGA-GM-A2DI-01A-31R-A18M-07	TN	intra_gene	exon-exon_boundary	Start_E3;End_I3;E3	RASL10B	Tumor
chr13	115089759	115089852	8	1.75	TCGA-A1-A0SK-01A-12R-A084-07;TCGA-A1-A0SO-01A-22R-A084-07;TCGA-A8-A07C-01A-11R-A034-07;TCGA-AN-A0G0-01A-11R-A034-07;TCGA-C8-A27B-01A-11R-A169-07;TCGA-E2-A14X-01A-11R-A115-07;TCGA-EW-A1P4-01A-21R-A144-07;TCGA-EW-A1P8-01A-11R-A144-07	TN	intra_gene	within_exon	E3	CHAMP1	Tumor
chrX	153276124	153276186	55	1.52727	TCGA-A1-A0SK-01A-12R-A084-07;TCGA-A1-A0SP-01A-11R-A084-07;TCGA-A2-A04P-01A-31R-A034-07;TCGA-A2-A04Q-01A-21R-A034-07;TCGA-A2-A04T-01A-21R-A034-07;TCGA-A2-A0D0-01A-11R-A00Z-07;TCGA-A2-A0D2-01A-21R-A034-07;TCGA-A2-A0EQ-01A-11R-A034-07;TCGA-A2-A0T0-01A-22R-A084-07;TCGA-A2-A0T2-01A-11R-A084-07;TCGA-A2-A0YM-01A-11R-A109-07;TCGA-A2-A3XS-01A-11R-A22U-07;TCGA-A2-A3XT-01A-11R-A22U-07;TCGA-A2-A3XU-01A-12R-A…	TN	intra_gene	within_exon	E14;E13	IRAK1	Tumor-Specific
chr19	50001259	50002838	62	2.08065	TCGA-A1-A0SK-01A-12R-A084-07;TCGA-A1-A0SP-01A-11R-A084-07;TCGA-A2-A04P-01A-31R-A034-07;TCGA-A2-A04Q-01A-21R-A034-07;TCGA-A2-A0D2-01A-21R-A034-07;TCGA-A2-A0EQ-01A-11R-A034-07;TCGA-A2-A0ST-01A-12R-A084-07;TCGA-A2-A0SX-01A-12R-A084-07;TCGA-A2-A0T0-01A-22R-A084-07;TCGA-A2-A0T2-01A-11R-A084-07;TCGA-A2-A0YE-01A-11R-A109-07;TCGA-A2-A3XS-01A-11R-A22U-07;TCGA-A2-A3XT-01A-11R-A22U-07;TCGA-A2-A3XU-01A-12R-A…	TN	intra_gene	exon-exon_boundary	Start_E5;End_E4;Start_I5;End_I5	RPS11	Tumor-Specific
chr8	146015818	146016732	27	1.77778	TCGA-A1-A0SK-01A-12R-A084-07;TCGA-A1-A0SP-01A-11R-A084-07;TCGA-A2-A04P-01A-31R-A034-07;TCGA-A2-A04Q-01A-21R-A034-07;TCGA-A2-A0EQ-01A-11R-A034-07;TCGA-A2-A0SX-01A-12R-A084-07;TCGA-A2-A0T0-01A-22R-A084-07;TCGA-A2-A0YE-01A-11R-A109-07;TCGA-A2-A3XS-01A-11R-A22U-07;TCGA-A2-A3XU-01A-12R-A22U-07;TCGA-A2-A3XY-01A-11R-A239-07;TCGA-A8-A07C-01A-11R-A034-07;TCGA-A8-A07O-01A-11R-A00Z-07;TCGA-AC-A2BK-01A-11R-A…	TN	intra_gene	exon-exon_boundary	Start_E5;End_E4;Start_I4;End_I4	RPL8	Tumor-Specific
chr11	57467514	57467565	42	1.47619	TCGA-A1-A0SK-01A-12R-A084-07;TCGA-A1-A0SP-01A-11R-A084-07;TCGA-A2-A04P-01A-31R-A034-07;TCGA-A2-A04T-01A-21R-A034-07;TCGA-A2-A0CM-01A-31R-A034-07;TCGA-A2-A0D0-01A-11R-A00Z-07;TCGA-A2-A0T0-01A-22R-A084-07;TCGA-A2-A0YE-01A-11R-A109-07;TCGA-A2-A3XS-01A-11R-A22U-07;TCGA-A2-A3XT-01A-11R-A22U-07;TCGA-A2-A3XX-01A-21R-A239-07;TCGA-A7-A26I-01A-11R-A169-07;TCGA-AC-A2QH-01A-11R-A18M-07;TCGA-AN-A04D-01A-21R-A…	TN	intra_gene	within_exon	E12	ZDHHC5	Tumor
chr1	166823268	166823352	43	1.46512	TCGA-A1-A0SK-01A-12R-A084-07;TCGA-A1-A0SP-01A-11R-A084-07;TCGA-A2-A04P-01A-31R-A034-07;TCGA-A2-A04T-01A-21R-A034-07;TCGA-A2-A0SX-01A-12R-A084-07;TCGA-A2-A0T2-01A-11R-A084-07;TCGA-A2-A3XT-01A-11R-A22U-07;TCGA-A2-A3XU-01A-12R-A22U-07;TCGA-A2-A3XX-01A-21R-A239-07;TCGA-A7-A0DA-01A-31R-A115-07;TCGA-A7-A26F-01A-21R-A169-07;TCGA-A8-A07C-01A-11R-A034-07;TCGA-A8-A08R-01A-11R-A034-07;TCGA-AC-A2BK-01A-11R-A…	TN	intra_gene	within_exon	E6	POGK	Tumor
chrM	3500	3629	37	1.45946	TCGA-A1-A0SK-01A-12R-A084-07;TCGA-A1-A0SP-01A-11R-A084-07;TCGA-A2-A04P-01A-31R-A034-07;TCGA-A2-A0CM-01A-31R-A034-07;TCGA-A2-A0D0-01A-11R-A00Z-07;TCGA-A2-A0D2-01A-21R-A034-07;TCGA-A2-A0ST-01A-12R-A084-07;TCGA-A2-A0SX-01A-12R-A084-07;TCGA-A2-A0T2-01A-11R-A084-07;TCGA-A2-A3XU-01A-12R-A22U-07;TCGA-A7-A26F-01A-21R-A169-07;TCGA-A8-A07C-01A-11R-A034-07;TCGA-A8-A09X-01A-11R-A00Z-07;TCGA-AC-A2BK-01A-11R-A…	TN	NA	NA	NA	NA	Tumor
chr9	100773566	100773671	31	1.48387	TCGA-A1-A0SK-01A-12R-A084-07;TCGA-A1-A0SP-01A-11R-A084-07;TCGA-A2-A04P-01A-31R-A034-07;TCGA-A2-A0CM-01A-31R-A034-07;TCGA-A2-A0D2-01A-21R-A034-07;TCGA-A2-A0ST-01A-12R-A084-07;TCGA-A2-A0SX-01A-12R-A084-07;TCGA-A2-A0T0-01A-22R-A084-07;TCGA-A2-A0T2-01A-11R-A084-07;TCGA-A2-A0YE-01A-11R-A109-07;TCGA-A2-A0YM-01A-11R-A109-07;TCGA-A8-A08R-01A-11R-A034-07;TCGA-AN-A04D-01A-21R-A034-07;TCGA-AN-A0G0-01A-11R-A…	TN	intra_gene	exon-exon_boundary	Start_E5;End_E5;Start_I6;End_I5;E5	ANP32B	Tumor-Specific
chr19	5653209	5653275	31	1.54839	TCGA-A1-A0SK-01A-12R-A084-07;TCGA-A1-A0SP-01A-11R-A084-07;TCGA-A2-A04P-01A-31R-A034-07;TCGA-A2-A0CM-01A-31R-A034-07;TCGA-A2-A0ST-01A-12R-A084-07;TCGA-A2-A0SX-01A-12R-A084-07;TCGA-A2-A3XX-01A-21R-A239-07;TCGA-A2-A3XY-01A-11R-A239-07;TCGA-A7-A0CE-01A-11R-A00Z-07;TCGA-A7-A0DA-01A-31R-A115-07;TCGA-A7-A26I-01A-11R-A169-07;TCGA-AC-A2QH-01A-11R-A18M-07;TCGA-AN-A04D-01A-21R-A034-07;TCGA-AO-A03U-01B-21R-A…	TN	intra_gene	exon-exon_boundary	End_E10;End_E9;End_E8;Start_I10;E10;E9;E8	SAFB	Tumor-Specific
chr12	6601367	6601436	9	1.55556	TCGA-A1-A0SK-01A-12R-A084-07;TCGA-A1-A0SP-01A-11R-A084-07;TCGA-A2-A04P-01A-31R-A034-07;TCGA-A2-A0CM-01A-31R-A034-07;TCGA-A2-A3XT-01A-11R-A22U-07;TCGA-A2-A3XY-01A-11R-A239-07;TCGA-AN-A0XU-01A-11R-A109-07;TCGA-AR-A0TU-01A-31R-A109-07;TCGA-GM-A3XL-01A-11R-A22U-07	TN	intra_gene	within_exon	E3	MRPL51	Tumor
chr21	33036123	33036179	43	1.62791	TCGA-A1-A0SK-01A-12R-A084-07;TCGA-A1-A0SP-01A-11R-A084-07;TCGA-A2-A04P-01A-31R-A034-07;TCGA-A2-A0D2-01A-21R-A034-07;TCGA-A2-A0EQ-01A-11R-A034-07;TCGA-A2-A0ST-01A-12R-A084-07;TCGA-A2-A0YM-01A-11R-A109-07;TCGA-A2-A3XY-01A-11R-A239-07;TCGA-A7-A26F-01A-21R-A169-07;TCGA-A7-A26G-01A-21R-A169-07;TCGA-AN-A04D-01A-21R-A034-07;TCGA-AN-A0AL-01A-11R-A00Z-07;TCGA-AN-A0AT-01A-11R-A034-07;TCGA-AO-A0J4-01A-11R-A…	TN	intra_gene	within_exon	E2	SOD1	Tumor-Specific
chr14	105954674	105954844	23	1.34783	TCGA-A1-A0SK-01A-12R-A084-07;TCGA-A1-A0SP-01A-11R-A084-07;TCGA-A2-A04P-01A-31R-A034-07;TCGA-A2-A0EQ-01A-11R-A034-07;TCGA-A2-A0SX-01A-12R-A084-07;TCGA-A2-A3XS-01A-11R-A22U-07;TCGA-A7-A0CE-01A-11R-A00Z-07;TCGA-AN-A0AT-01A-11R-A034-07;TCGA-AO-A0J4-01A-11R-A034-07;TCGA-AQ-A04J-01A-02R-A034-07;TCGA-BH-A0BG-01A-11R-A115-07;TCGA-BH-A18T-01A-11R-A12D-07;TCGA-C8-A3M7-01A-12R-A21T-07;TCGA-D8-A142-01A-11R-A…	TN	intra_gene	exon-exon_boundary	Start_E4;Start_E5;End_E4;End_E5;Start_I5;Start_I6;End_I4;End_I5	CRIP1	Tumor-Specific
chr2	89265883	89309581	21	2.19048	TCGA-A1-A0SK-01A-12R-A084-07;TCGA-A1-A0SP-01A-11R-A084-07;TCGA-A2-A04P-01A-31R-A034-07;TCGA-A2-A0ST-01A-12R-A084-07;TCGA-A2-A1G6-01A-11R-A13Q-07;TCGA-AN-A0AL-01A-11R-A00Z-07;TCGA-AN-A0XU-01A-11R-A109-07;TCGA-AO-A129-01A-21R-A10J-07;TCGA-AR-A0U1-01A-11R-A115-07;TCGA-AR-A1AQ-01A-11R-A12P-07;TCGA-BH-A0AV-01A-31R-A115-07;TCGA-BH-A0BW-01A-11R-A115-07;TCGA-BH-A42U-01A-12R-A24H-07;TCGA-C8-A12V-01A-11R-A…	TN	inter_gene	exon-exon_boundary	Start_E1;End_E1;Start_I1;End_I1	IGKV1-6;IGKV1-8;IGKV3-7;IGKV1-9	Tumor
chr19	3980003	3980540	68	1.64706	TCGA-A1-A0SK-01A-12R-A084-07;TCGA-A1-A0SP-01A-11R-A084-07;TCGA-A2-A04Q-01A-21R-A034-07;TCGA-A2-A04T-01A-21R-A034-07;TCGA-A2-A0CM-01A-31R-A034-07;TCGA-A2-A0D2-01A-21R-A034-07;TCGA-A2-A0EQ-01A-11R-A034-07;TCGA-A2-A0T2-01A-11R-A084-07;TCGA-A2-A0YM-01A-11R-A109-07;TCGA-A2-A1G6-01A-11R-A13Q-07;TCGA-A2-A3XS-01A-11R-A22U-07;TCGA-A2-A3XU-01A-12R-A22U-07;TCGA-A7-A0CE-01A-11R-A00Z-07;TCGA-A7-A0DA-01A-31R-A…	TN	intra_gene	exon-exon_boundary	Start_E10;End_E9;Start_I9;End_I9	EEF2	Tumor-Specific
chr22	23237622	23264914	36	2.19444	TCGA-A1-A0SK-01A-12R-A084-07;TCGA-A1-A0SP-01A-11R-A084-07;TCGA-A2-A04Q-01A-21R-A034-07;TCGA-A2-A04T-01A-21R-A034-07;TCGA-A2-A0CM-01A-31R-A034-07;TCGA-A2-A0EQ-01A-11R-A034-07;TCGA-A2-A0SX-01A-12R-A084-07;TCGA-A2-A3XT-01A-11R-A22U-07;TCGA-A2-A3XY-01A-11R-A239-07;TCGA-A7-A26F-01A-21R-A169-07;TCGA-A8-A08R-01A-11R-A034-07;TCGA-AO-A0J2-01A-11R-A034-07;TCGA-AO-A0J6-01A-11R-A034-07;TCGA-AO-A129-01A-21R-A…	TN	inter_gene	exon-exon_boundary	Start_E1;End_E1;End_E3;End_E2;Start_I1;End_I1	IGLC2;IGLC3;IGLJ2;IGLJ3;IGLC7;IGLJ4;IGLJ5;IGLJ6;IGLJ7;IGLC1;IGLL5	Tumor
chr1	113245184	113245235	41	1.39024	TCGA-A1-A0SK-01A-12R-A084-07;TCGA-A1-A0SP-01A-11R-A084-07;TCGA-A2-A04Q-01A-21R-A034-07;TCGA-A2-A0D2-01A-21R-A034-07;TCGA-A2-A0EQ-01A-11R-A034-07;TCGA-A2-A3XU-01A-12R-A22U-07;TCGA-A7-A0DA-01A-31R-A115-07;TCGA-A7-A26G-01A-21R-A169-07;TCGA-A7-A26I-01A-11R-A169-07;TCGA-A8-A08R-01A-11R-A034-07;TCGA-AC-A2QJ-01A-12R-A19W-07;TCGA-AN-A0XU-01A-11R-A109-07;TCGA-AO-A03U-01B-21R-A10J-07;TCGA-AO-A0J2-01A-11R-A…	TN	intra_gene	exon-exon_boundary	End_E4;End_E5;Start_I4;E4;E5	RHOC	Tumor
chr11	119209663	128021632	46	2.56522	TCGA-A1-A0SK-01A-12R-A084-07;TCGA-A1-A0SP-01A-11R-A084-07;TCGA-A2-A04Q-01A-21R-A034-07;TCGA-A2-A0D2-01A-21R-A034-07;TCGA-A2-A0ST-01A-12R-A084-07;TCGA-A2-A0T2-01A-11R-A084-07;TCGA-A2-A3XS-01A-11R-A22U-07;TCGA-A2-A3XT-01A-11R-A22U-07;TCGA-A2-A3XU-01A-12R-A22U-07;TCGA-A2-A3XX-01A-21R-A239-07;TCGA-A2-A3XY-01A-11R-A239-07;TCGA-A7-A0CE-01A-11R-A00Z-07;TCGA-A7-A0DA-01A-31R-A115-07;TCGA-A7-A26F-01A-21R-A…	TN	inter_gene	exon-exon_boundary	Start_E1;Start_E2;Start_E3;Start_E4;Start_E5;Start_E6;Start_E7;Start_E8;Start_E9;Start_E10;Start_E11;Start_E12;Start_E13;Start_E14;Start_E15;Start_E16;Start_E17;Start_E18;Start_E19;Start_E20;Start_E21;Start_E22;Start_E23;Start_E24;Start_E25;Start_E26;Start_E27;Start_E28;Start_E29;Start_E30;Start_E31;Start_E32;Start_E33;Start_E34;Start_E35;Start_E36;Start_E37;Start_E38;Start_E39;Start_E40;Start_E4…	C1QTNF5;MFRP;USP2;LOC100499227;THY1;PVRL1;TRIM29;OAF;POU2F3;LOC649133;ARHGEF12;TMEM136;GRIK4;TBCEL;TECTA;SC5DL;SORL1;MIR100HG;MIR125B1;BLID;MIR100;MIRLET7A2;UBASH3B;CRTAM;C11orf63;BSX;LOC341056;HSPA8;CLMP;MIR4493;GRAMD1B;SCN3B;ZNF202;OR6X1;OR6M1;TMEM225;OR8D4;OR4D5;OR6T1;OR10S1;OR10G4;OR10G9;OR10G8;OR10G7;VWA5A;OR8G2;OR8G1;OR8G5;OR8D1;OR8D2;OR8B2;OR8B3;OR8B4;OR8B8;OR8B12;OR8A1;PANX3;TBRG1;SIAE;SP…	Tumor-Specific
chr5	179146668	179146782	53	1.75472	TCGA-A1-A0SK-01A-12R-A084-07;TCGA-A1-A0SP-01A-11R-A084-07;TCGA-A2-A04T-01A-21R-A034-07;TCGA-A2-A0CM-01A-31R-A034-07;TCGA-A2-A0EQ-01A-11R-A034-07;TCGA-A2-A0ST-01A-12R-A084-07;TCGA-A2-A3XS-01A-11R-A22U-07;TCGA-A2-A3XX-01A-21R-A239-07;TCGA-A7-A0CE-01A-11R-A00Z-07;TCGA-A7-A26F-01A-21R-A169-07;TCGA-A7-A26G-01A-21R-A169-07;TCGA-A7-A26I-01A-11R-A169-07;TCGA-AC-A2BK-01A-11R-A21T-07;TCGA-AC-A2QH-01A-11R-A…	TN	intra_gene	exon-exon_boundary	Start_E9;End_E9;Start_I10;End_I9;E9	CANX	Tumor-Specific
chr13	45914846	45915256	28	1.67857	TCGA-A1-A0SK-01A-12R-A084-07;TCGA-A1-A0SP-01A-11R-A084-07;TCGA-A2-A04T-01A-21R-A034-07;TCGA-A2-A0EQ-01A-11R-A034-07;TCGA-A2-A0SX-01A-12R-A084-07;TCGA-A2-A3XU-01A-12R-A22U-07;TCGA-A7-A0DA-01A-31R-A115-07;TCGA-A7-A26I-01A-11R-A169-07;TCGA-AO-A03U-01B-21R-A10J-07;TCGA-AO-A124-01A-11R-A10J-07;TCGA-AR-A0U4-01A-11R-A109-07;TCGA-AR-A1AY-01A-21R-A12P-07;TCGA-AR-A2LR-01A-12R-A18M-07;TCGA-BH-A0B9-01A-11R-A…	TN	intra_gene	exon-exon_boundary	Start_E2;End_E1;End_E2;Start_I1;Start_I2;End_I1	TPT1	Tumor-Specific
chr2	89265883	89416935	24	2.41667	TCGA-A1-A0SK-01A-12R-A084-07;TCGA-A1-A0SP-01A-11R-A084-07;TCGA-A2-A04T-01A-21R-A034-07;TCGA-A2-A0EQ-01A-11R-A034-07;TCGA-AN-A0AL-01A-11R-A00Z-07;TCGA-AO-A129-01A-21R-A10J-07;TCGA-AR-A0TS-01A-11R-A115-07;TCGA-AR-A0U1-01A-11R-A115-07;TCGA-AR-A0U4-01A-11R-A109-07;TCGA-AR-A1AQ-01A-11R-A12P-07;TCGA-AR-A2LH-01A-31R-A18M-07;TCGA-BH-A0RX-01A-21R-A084-07;TCGA-BH-A42U-01A-12R-A24H-07;TCGA-C8-A12V-01A-11R-A…	TN	inter_gene	exon-exon_boundary	Start_E1;End_E1;Start_I1;End_I1	IGKV1-6;IGKV1-8;IGKV3-7;IGKV1-9;IGKV1-12;IGKV3-11;IGKV3-15;IGKV1-16;IGKV1-17	Tumor
chr18	45394693	45394744	43	1.62791	TCGA-A1-A0SK-01A-12R-A084-07;TCGA-A1-A0SP-01A-11R-A084-07;TCGA-A2-A04T-01A-21R-A034-07;TCGA-A2-A0ST-01A-12R-A084-07;TCGA-A2-A0T2-01A-11R-A084-07;TCGA-A2-A0YM-01A-11R-A109-07;TCGA-A2-A3XT-01A-11R-A22U-07;TCGA-A2-A3XX-01A-21R-A239-07;TCGA-A7-A26G-01A-21R-A169-07;TCGA-A7-A26I-01A-11R-A169-07;TCGA-A8-A07C-01A-11R-A034-07;TCGA-A8-A08R-01A-11R-A034-07;TCGA-AN-A04D-01A-21R-A034-07;TCGA-AN-A0G0-01A-11R-A…	TN	intra_gene	exon-exon_boundary	End_E5;End_E4;Start_I4;E5;E4	SMAD2	Tumor-Specific
chr12	6344421	6344691	7	1.71429	TCGA-A1-A0SK-01A-12R-A084-07;TCGA-A1-A0SP-01A-11R-A084-07;TCGA-A2-A04T-01A-21R-A034-07;TCGA-AN-A0XU-01A-11R-A109-07;TCGA-AO-A129-01A-21R-A10J-07;TCGA-AR-A0TU-01A-31R-A109-07;TCGA-AR-A256-01A-11R-A169-07	TN	intra_gene	exon-exon_boundary	Start_E6;End_E5;Start_I6;End_I6	CD9	Tumor
chr11	810255	107779166	53	6.56604	TCGA-A1-A0SK-01A-12R-A084-07;TCGA-A1-A0SP-01A-11R-A084-07;TCGA-A2-A0CM-01A-31R-A034-07;TCGA-A2-A0D0-01A-11R-A00Z-07;TCGA-A2-A0D2-01A-21R-A034-07;TCGA-A2-A0EQ-01A-11R-A034-07;TCGA-A2-A0SX-01A-12R-A084-07;TCGA-A2-A0T2-01A-11R-A084-07;TCGA-A2-A0YE-01A-11R-A109-07;TCGA-A2-A3XS-01A-11R-A22U-07;TCGA-A2-A3XT-01A-11R-A22U-07;TCGA-A7-A26G-01A-21R-A169-07;TCGA-A7-A26I-01A-11R-A169-07;TCGA-A8-A07C-01A-11R-A…	TN	inter_gene	exon-exon_boundary	Start_E1;Start_E3;Start_E4;Start_E5;Start_E2;Start_E6;Start_E7;Start_E8;Start_E9;Start_E10;Start_E11;Start_E12;Start_E13;Start_E14;Start_E15;Start_E16;Start_E17;Start_E18;Start_E19;Start_E20;Start_E21;Start_E22;Start_E32;Start_E33;Start_E23;Start_E24;Start_E25;Start_E26;Start_E27;Start_E28;Start_E29;Start_E30;Start_E31;Start_E34;Start_E35;Start_E36;Start_E37;Start_E38;Start_E39;Start_E40;Start_E4…	PNPLA2;RPLP2;SNORA52;CD151;EFCAB4A;TSPAN4;POLR2L;CHID1;AP2A2;MUC6;MUC2;MUC5B;TOLLIP;LOC255512;BRSK2;MOB2;DUSP8;LOC338651;KRTAP5-1;KRTAP5-2;KRTAP5-3;KRTAP5-5;KRTAP5-4;FAM99A;KRTAP5-6;FAM99B;IFITM10;CTSD;SYT8;TNNI2;LSP1;MIR4298;TNNT3;MRPL23;MRPL23-AS1;H19;MIR675;IGF2-AS1;IGF2;INS-IGF2;MIR483;MIR4686;INS;TH;ASCL2;TSPAN32;C11orf21;CD81;TSSC4;TRPM5;KCNQ1;KCNQ1OT1;KCNQ1DN;CDKN1C;SLC22A18AS;SLC22A18;PHL…	Tumor
chr2	187543071	187543170	35	1.8	TCGA-A1-A0SK-01A-12R-A084-07;TCGA-A1-A0SP-01A-11R-A084-07;TCGA-A2-A0CM-01A-31R-A034-07;TCGA-A2-A0SX-01A-12R-A084-07;TCGA-A2-A0YE-01A-11R-A109-07;TCGA-A2-A1G6-01A-11R-A13Q-07;TCGA-A7-A26G-01A-21R-A169-07;TCGA-A7-A26I-01A-11R-A169-07;TCGA-AC-A2BK-01A-11R-A21T-07;TCGA-AC-A2QH-01A-11R-A18M-07;TCGA-AN-A0G0-01A-11R-A034-07;TCGA-AO-A03U-01B-21R-A10J-07;TCGA-AO-A124-01A-11R-A10J-07;TCGA-AQ-A04J-01A-02R-A…	TN	intra_gene	within_exon	E30;E28	ITGAV	Tumor
chrM	3597	3725	16	1.75	TCGA-A1-A0SK-01A-12R-A084-07;TCGA-A1-A0SP-01A-11R-A084-07;TCGA-A2-A0CM-01A-31R-A034-07;TCGA-A2-A3XS-01A-11R-A22U-07;TCGA-A2-A3XT-01A-11R-A22U-07;TCGA-A7-A26I-01A-11R-A169-07;TCGA-A8-A07C-01A-11R-A034-07;TCGA-AN-A04D-01A-21R-A034-07;TCGA-AQ-A04J-01A-02R-A034-07;TCGA-AR-A0TU-01A-31R-A109-07;TCGA-AR-A0U1-01A-11R-A115-07;TCGA-BH-A0B9-01A-11R-A056-07;TCGA-BH-A0BL-01A-11R-A115-07;TCGA-BH-A0WA-01A-11R-A…	TN	NA	NA	NA	NA	Tumor
chr14	70826235	70826369	52	1.42308	TCGA-A1-A0SK-01A-12R-A084-07;TCGA-A1-A0SP-01A-11R-A084-07;TCGA-A2-A0D0-01A-11R-A00Z-07;TCGA-A2-A0D2-01A-21R-A034-07;TCGA-A2-A3XY-01A-11R-A239-07;TCGA-A7-A0CE-01A-11R-A00Z-07;TCGA-A7-A0DA-01A-31R-A115-07;TCGA-A7-A26F-01A-21R-A169-07;TCGA-A7-A26I-01A-11R-A169-07;TCGA-A8-A07C-01A-11R-A034-07;TCGA-AC-A2QJ-01A-12R-A19W-07;TCGA-AN-A0AT-01A-11R-A034-07;TCGA-AO-A0J4-01A-11R-A034-07;TCGA-AO-A124-01A-11R-A…	TN	intra_gene	exon-exon_boundary	End_E1;Start_I1;E1	COX16	Tumor
chr8	98287174	98287227	42	1.66667	TCGA-A1-A0SK-01A-12R-A084-07;TCGA-A1-A0SP-01A-11R-A084-07;TCGA-A2-A0D0-01A-11R-A00Z-07;TCGA-A2-A0EQ-01A-11R-A034-07;TCGA-A2-A0ST-01A-12R-A084-07;TCGA-A2-A0T2-01A-11R-A084-07;TCGA-A2-A0YE-01A-11R-A109-07;TCGA-A2-A3XS-01A-11R-A22U-07;TCGA-A2-A3XT-01A-11R-A22U-07;TCGA-A2-A3XX-01A-21R-A239-07;TCGA-A7-A0DA-01A-31R-A115-07;TCGA-A8-A07C-01A-11R-A034-07;TCGA-A8-A07O-01A-11R-A00Z-07;TCGA-AC-A2QJ-01A-12R-A…	TN	intra_gene	within_exon	E1	TSPYL5	Tumor
chr3	41275032	41275082	25	1.56	TCGA-A1-A0SK-01A-12R-A084-07;TCGA-A1-A0SP-01A-11R-A084-07;TCGA-A2-A0D0-01A-11R-A00Z-07;TCGA-A2-A0ST-01A-12R-A084-07;TCGA-A2-A0T2-01A-11R-A084-07;TCGA-A7-A0DA-01A-31R-A115-07;TCGA-A8-A07C-01A-11R-A034-07;TCGA-A8-A07O-01A-11R-A00Z-07;TCGA-AN-A0AT-01A-11R-A034-07;TCGA-AN-A0G0-01A-11R-A034-07;TCGA-AO-A124-01A-11R-A10J-07;TCGA-AO-A128-01A-11R-A10J-07;TCGA-AR-A1AI-01A-11R-A12P-07;TCGA-AR-A1AY-01A-21R-A…	TN	intra_gene	exon-exon_boundary	Start_E9;End_I9;E9	CTNNB1	Tumor-Specific
chr13	45914846	45914912	14	1.57143	TCGA-A1-A0SK-01A-12R-A084-07;TCGA-A1-A0SP-01A-11R-A084-07;TCGA-A2-A0D2-01A-21R-A034-07;TCGA-A2-A0EQ-01A-11R-A034-07;TCGA-A2-A0T0-01A-22R-A084-07;TCGA-A7-A26I-01A-11R-A169-07;TCGA-A8-A07O-01A-11R-A00Z-07;TCGA-AN-A0XU-01A-11R-A109-07;TCGA-BH-A0E0-01A-11R-A056-07;TCGA-BH-A18G-01A-11R-A12D-07;TCGA-C8-A26Y-01A-11R-A16F-07;TCGA-E2-A1L7-01A-11R-A144-07;TCGA-E2-A1LI-01A-12R-A157-07;TCGA-GM-A2DF-01A-11R-A…	TN	intra_gene	exon-exon_boundary	Start_E2;End_E2;Start_I2;End_I1;E2	TPT1	Tumor-Specific
chr3	195506819	195510755	6	6	TCGA-A1-A0SK-01A-12R-A084-07;TCGA-A1-A0SP-01A-11R-A084-07;TCGA-A2-A0ST-01A-12R-A084-07;TCGA-A7-A26G-01A-21R-A169-07;TCGA-AO-A03U-01B-21R-A10J-07;TCGA-AO-A12F-01A-11R-A115-07	TN	intra_gene	within_exon	E2	MUC4	Tumor
chr2	71409222	71410308	49	2.02041	TCGA-A1-A0SK-01A-12R-A084-07;TCGA-A1-A0SP-01A-11R-A084-07;TCGA-A2-A0SX-01A-12R-A084-07;TCGA-A2-A0T0-01A-22R-A084-07;TCGA-A2-A0T2-01A-11R-A084-07;TCGA-A2-A0YE-01A-11R-A109-07;TCGA-A2-A3XS-01A-11R-A22U-07;TCGA-A7-A26G-01A-21R-A169-07;TCGA-A8-A08R-01A-11R-A034-07;TCGA-AC-A2BK-01A-11R-A21T-07;TCGA-AN-A0XU-01A-11R-A109-07;TCGA-AO-A0J2-01A-11R-A034-07;TCGA-AO-A0J6-01A-11R-A034-07;TCGA-AO-A1KR-01A-12R-A…	TN	intra_gene	exon-exon_boundary	End_E4;Start_I4;E4	PAIP2B	Tumor
chr9	35674242	35674296	19	1.78947	TCGA-A1-A0SK-01A-12R-A084-07;TCGA-A1-A0SP-01A-11R-A084-07;TCGA-A2-A0SX-01A-12R-A084-07;TCGA-A2-A0T0-01A-22R-A084-07;TCGA-A2-A0T2-01A-11R-A084-07;TCGA-A2-A0YM-01A-11R-A109-07;TCGA-AO-A124-01A-11R-A10J-07;TCGA-AR-A1AY-01A-21R-A12P-07;TCGA-BH-A0B3-01A-11R-A056-07;TCGA-BH-A18T-01A-11R-A12D-07;TCGA-C8-A26X-01A-31R-A16F-07;TCGA-D8-A13Z-01A-11R-A115-07;TCGA-D8-A143-01A-11R-A115-07;TCGA-D8-A27F-01A-11R-A…	TN	intra_gene	within_exon	E1	CA9	Tumor
chr12	21790004	21790128	14	1.85714	TCGA-A1-A0SK-01A-12R-A084-07;TCGA-A1-A0SP-01A-11R-A084-07;TCGA-A2-A1G6-01A-11R-A13Q-07;TCGA-A8-A07C-01A-11R-A034-07;TCGA-A8-A07O-01A-11R-A00Z-07;TCGA-AR-A0TU-01A-31R-A109-07;TCGA-AR-A1AR-01A-31R-A137-07;TCGA-AR-A1AY-01A-21R-A12P-07;TCGA-AR-A2LR-01A-12R-A18M-07;TCGA-D8-A27F-01A-11R-A16F-07;TCGA-D8-A27M-01A-11R-A16F-07;TCGA-E2-A1LI-01A-12R-A157-07;TCGA-EW-A1P4-01A-21R-A144-07;TCGA-EW-A1PB-01A-11R-A…	TN	intra_gene	exon-exon_boundary	Start_E7;End_E7;Start_I7;End_I6;E7	LDHB	Tumor-Specific
chr11	42311525	119208006	61	2.72131	TCGA-A1-A0SK-01A-12R-A084-07;TCGA-A2-A04P-01A-31R-A034-07;TCGA-A2-A04Q-01A-21R-A034-07;TCGA-A2-A04T-01A-21R-A034-07;TCGA-A2-A0CM-01A-31R-A034-07;TCGA-A2-A0D0-01A-11R-A00Z-07;TCGA-A2-A0D2-01A-21R-A034-07;TCGA-A2-A0EQ-01A-11R-A034-07;TCGA-A2-A0ST-01A-12R-A084-07;TCGA-A2-A0YE-01A-11R-A109-07;TCGA-A2-A1G6-01A-11R-A13Q-07;TCGA-A2-A3XS-01A-11R-A22U-07;TCGA-A2-A3XT-01A-11R-A22U-07;TCGA-A2-A3XU-01A-12R-A…	TN	inter_gene	exon-exon_boundary	Start_E2;Start_E1;Start_E3;Start_E4;Start_E5;Start_E6;Start_E7;Start_E8;Start_E9;Start_E10;Start_E11;Start_E12;Start_E13;Start_E14;Start_E15;Start_E16;Start_E17;Start_E18;Start_E19;Start_E20;Start_E21;Start_E22;Start_E23;Start_E24;Start_E25;Start_E26;Start_E27;Start_E28;Start_E29;Start_E30;Start_E31;Start_E32;Start_E37;Start_E38;Start_E39;Start_E40;Start_E41;Start_E42;Start_E43;Start_E44;Start_E3…	HNRNPKP3;API5;TTC17;MIR670;MIR129-2;HSD17B12;ALKBH3;LOC729799;LOC100507300;C11orf96;ACCSL;ACCS;EXT2;ALX4;CD82;TSPAN18;TP53I11;LOC221122;PRDM11;SYT13;CHST1;DKFZp779M0652;SLC35C1;CRY2;MAPK8IP1;C11orf94;PEX16;GYLTL1B;PHF21A;CREB3L1;DGKZ;MIR4688;MDK;CHRM4;AMBRA1;MIR3160-2;MIR3160-1;HARBI1;ATG13;ARHGAP1;ZNF408;F2;CKAP5;SNORD67;LOC100507401;LRP4;C11orf49;ARFGAP2;PACSIN3;DDB2;ACP2;NR1H3;MADD;MYBPC3;SPI1…	Tumor
chr17	48262785	48262845	66	2.30303	TCGA-A1-A0SK-01A-12R-A084-07;TCGA-A2-A04P-01A-31R-A034-07;TCGA-A2-A04Q-01A-21R-A034-07;TCGA-A2-A0CM-01A-31R-A034-07;TCGA-A2-A0D2-01A-21R-A034-07;TCGA-A2-A0EQ-01A-11R-A034-07;TCGA-A2-A0T0-01A-22R-A084-07;TCGA-A2-A0T2-01A-11R-A084-07;TCGA-A2-A1G6-01A-11R-A13Q-07;TCGA-A2-A3XS-01A-11R-A22U-07;TCGA-A2-A3XT-01A-11R-A22U-07;TCGA-A2-A3XY-01A-11R-A239-07;TCGA-A7-A0DA-01A-31R-A115-07;TCGA-A7-A26F-01A-21R-A…	TN	intra_gene	within_exon	E51	COL1A1	Tumor-Specific
chrM	11330	11439	43	1.65116	TCGA-A1-A0SK-01A-12R-A084-07;TCGA-A2-A04P-01A-31R-A034-07;TCGA-A2-A04Q-01A-21R-A034-07;TCGA-A2-A0CM-01A-31R-A034-07;TCGA-A2-A0SX-01A-12R-A084-07;TCGA-A2-A0T0-01A-22R-A084-07;TCGA-A2-A0T2-01A-11R-A084-07;TCGA-A2-A3XY-01A-11R-A239-07;TCGA-A7-A0DA-01A-31R-A115-07;TCGA-A7-A26F-01A-21R-A169-07;TCGA-A8-A07C-01A-11R-A034-07;TCGA-A8-A07O-01A-11R-A00Z-07;TCGA-A8-A08R-01A-11R-A034-07;TCGA-AC-A2QH-01A-11R-A…	TN	NA	NA	NA	NA	Tumor-Specific
chr9	139006461	139006513	26	1.30769	TCGA-A1-A0SK-01A-12R-A084-07;TCGA-A2-A04P-01A-31R-A034-07;TCGA-A2-A04Q-01A-21R-A034-07;TCGA-A2-A0T0-01A-22R-A084-07;TCGA-A2-A0YE-01A-11R-A109-07;TCGA-A2-A3XU-01A-12R-A22U-07;TCGA-A7-A26I-01A-11R-A169-07;TCGA-A8-A07C-01A-11R-A034-07;TCGA-AN-A0AT-01A-11R-A034-07;TCGA-AN-A0XU-01A-11R-A109-07;TCGA-AR-A0TU-01A-31R-A109-07;TCGA-BH-A0AV-01A-31R-A115-07;TCGA-BH-A0E0-01A-11R-A056-07;TCGA-BH-A0WA-01A-11R-A…	TN	intra_gene	within_exon	E2	C9orf69	Tumor-Specific
chr21	27284052	27284125	57	2.52632	TCGA-A1-A0SK-01A-12R-A084-07;TCGA-A2-A04P-01A-31R-A034-07;TCGA-A2-A04T-01A-21R-A034-07;TCGA-A2-A0D0-01A-11R-A00Z-07;TCGA-A2-A0ST-01A-12R-A084-07;TCGA-A2-A1G6-01A-11R-A13Q-07;TCGA-A2-A3XS-01A-11R-A22U-07;TCGA-A2-A3XU-01A-12R-A22U-07;TCGA-A2-A3XY-01A-11R-A239-07;TCGA-A7-A0CE-01A-11R-A00Z-07;TCGA-A7-A0DA-01A-31R-A115-07;TCGA-A7-A26F-01A-21R-A169-07;TCGA-A8-A07O-01A-11R-A00Z-07;TCGA-A8-A08R-01A-11R-A…	TN	intra_gene	exon-exon_boundary	End_E14;End_E13;End_E11;End_E12;Start_I14;E14;E13;E11;E12	APP	Tumor-Specific
chr1	45116985	98096013	53	2.01887	TCGA-A1-A0SK-01A-12R-A084-07;TCGA-A2-A04P-01A-31R-A034-07;TCGA-A2-A04T-01A-21R-A034-07;TCGA-A2-A0D2-01A-21R-A034-07;TCGA-A2-A0SX-01A-12R-A084-07;TCGA-A2-A0YM-01A-11R-A109-07;TCGA-A2-A3XS-01A-11R-A22U-07;TCGA-A7-A0DA-01A-31R-A115-07;TCGA-A7-A26F-01A-21R-A169-07;TCGA-A7-A26G-01A-21R-A169-07;TCGA-AC-A2QH-01A-11R-A18M-07;TCGA-AN-A0XU-01A-11R-A109-07;TCGA-AO-A0J2-01A-11R-A034-07;TCGA-AO-A0J4-01A-11R-A…	TN	inter_gene	exon-exon_boundary	Start_E3;Start_E2;Start_E1;Start_E4;Start_E5;Start_E6;Start_E7;Start_E8;Start_E9;Start_E10;Start_E11;Start_E12;Start_E13;Start_E14;Start_E15;Start_E16;Start_E17;Start_E18;Start_E19;Start_E20;Start_E21;Start_E22;Start_E23;Start_E24;Start_E25;Start_E26;Start_E27;Start_E28;Start_E29;Start_E30;Start_E31;Start_E32;Start_E33;Start_E63;Start_E64;Start_E65;Start_E66;Start_E67;Start_E68;Start_E54;Start_E5…	TMEM53;C1orf228;KIF2C;RPS8;SNORD38A;SNORD38B;SNORD46;SNORD55;BEST4;PLK3;BTBD19;TCTEX1D4;PTCH2;EIF2B3;UROD;HECTD3;ZSWIM5;LOC400752;HPDL;TOE1;MUTYH;TESK2;MMACHC;CCDC163P;PRDX1;AKR1A1;NASP;CCDC17;GPBP1L1;RPS15AP10;TMEM69;IPP;MAST2;PIK3R3;TSPAN1;POMGNT1;LURAP1;RAD54L;LRRC41;UQCRH;NSUN4;FAAH;LOC729041;DMBX1;LOC100507423;KNCN;MKNK1;MOB3C;ATPAF1;ATPAF1-AS1;LOC100130197;KIAA0494;CYP4B1;CYP4Z2P;CYP4A11;CY…	Tumor
chr20	57485872	57486027	33	1.45455	TCGA-A1-A0SK-01A-12R-A084-07;TCGA-A2-A04P-01A-31R-A034-07;TCGA-A2-A0CM-01A-31R-A034-07;TCGA-A2-A0D2-01A-21R-A034-07;TCGA-A2-A0SX-01A-12R-A084-07;TCGA-A2-A0YE-01A-11R-A109-07;TCGA-A2-A1G6-01A-11R-A13Q-07;TCGA-A2-A3XT-01A-11R-A22U-07;TCGA-A7-A26G-01A-21R-A169-07;TCGA-A8-A07C-01A-11R-A034-07;TCGA-A8-A08R-01A-11R-A034-07;TCGA-AC-A2BK-01A-11R-A21T-07;TCGA-AN-A0G0-01A-11R-A034-07;TCGA-AO-A124-01A-11R-A…	TN	intra_gene	within_exon	E13;E12	GNAS	Tumor-Specific
chr7	26232870	26232993	40	1.65	TCGA-A1-A0SK-01A-12R-A084-07;TCGA-A2-A04P-01A-31R-A034-07;TCGA-A2-A0D0-01A-11R-A00Z-07;TCGA-A2-A0D2-01A-21R-A034-07;TCGA-A2-A0ST-01A-12R-A084-07;TCGA-A2-A0SX-01A-12R-A084-07;TCGA-A2-A0T2-01A-11R-A084-07;TCGA-A2-A0YE-01A-11R-A109-07;TCGA-A2-A3XT-01A-11R-A22U-07;TCGA-A2-A3XX-01A-21R-A239-07;TCGA-A7-A26F-01A-21R-A169-07;TCGA-A7-A26G-01A-21R-A169-07;TCGA-A7-A26I-01A-11R-A169-07;TCGA-A8-A07C-01A-11R-A…	TN	intra_gene	exon-exon_boundary	Start_E9;Start_E10;End_E9;End_E10;Start_I10;End_I9;E9;E10	HNRNPA2B1	Tumor-Specific
chr19	35757809	35757860	38	1.65789	TCGA-A1-A0SK-01A-12R-A084-07;TCGA-A2-A04P-01A-31R-A034-07;TCGA-A2-A0ST-01A-12R-A084-07;TCGA-A2-A0SX-01A-12R-A084-07;TCGA-A2-A0T2-01A-11R-A084-07;TCGA-A2-A3XS-01A-11R-A22U-07;TCGA-A2-A3XU-01A-12R-A22U-07;TCGA-A2-A3XX-01A-21R-A239-07;TCGA-A7-A0CE-01A-11R-A00Z-07;TCGA-A7-A0DA-01A-31R-A115-07;TCGA-A7-A26I-01A-11R-A169-07;TCGA-AN-A0AT-01A-11R-A034-07;TCGA-AO-A0J4-01A-11R-A034-07;TCGA-AO-A1KR-01A-12R-A…	TN	intra_gene	exon-exon_boundary	End_E7;End_E8;End_E6;Start_I8;E7;E8;E6	LSR	Tumor-Specific
chrM	15415	15528	19	1.47368	TCGA-A1-A0SK-01A-12R-A084-07;TCGA-A2-A04P-01A-31R-A034-07;TCGA-A2-A3XT-01A-11R-A22U-07;TCGA-A7-A26G-01A-21R-A169-07;TCGA-A7-A26I-01A-11R-A169-07;TCGA-AO-A128-01A-11R-A10J-07;TCGA-AR-A1AR-01A-31R-A137-07;TCGA-AR-A1AY-01A-21R-A12P-07;TCGA-BH-A1FC-01A-11R-A13Q-07;TCGA-E2-A14N-01A-31R-A137-07;TCGA-E2-A14R-01A-11R-A115-07;TCGA-E2-A158-01A-11R-A12D-07;TCGA-E2-A1L7-01A-11R-A144-07;TCGA-E2-A1LG-01A-21R-A…	TN	NA	NA	NA	NA	Tumor
chr5	134705160	134705248	42	1.52381	TCGA-A1-A0SK-01A-12R-A084-07;TCGA-A2-A04Q-01A-21R-A034-07;TCGA-A2-A04T-01A-21R-A034-07;TCGA-A2-A0CM-01A-31R-A034-07;TCGA-A2-A0T0-01A-22R-A084-07;TCGA-A2-A0YE-01A-11R-A109-07;TCGA-A7-A0CE-01A-11R-A00Z-07;TCGA-A8-A07C-01A-11R-A034-07;TCGA-A8-A07O-01A-11R-A00Z-07;TCGA-AN-A04D-01A-21R-A034-07;TCGA-AN-A0G0-01A-11R-A034-07;TCGA-AO-A124-01A-11R-A10J-07;TCGA-AO-A128-01A-11R-A10J-07;TCGA-AO-A1KR-01A-12R-A…	TN	intra_gene	within_exon	E4	H2AFY	Tumor-Specific
chr17	15134048	15134124	46	1.63043	TCGA-A1-A0SK-01A-12R-A084-07;TCGA-A2-A04Q-01A-21R-A034-07;TCGA-A2-A04T-01A-21R-A034-07;TCGA-A2-A0D2-01A-21R-A034-07;TCGA-A2-A0EQ-01A-11R-A034-07;TCGA-A2-A0T0-01A-22R-A084-07;TCGA-A2-A0YE-01A-11R-A109-07;TCGA-A2-A0YM-01A-11R-A109-07;TCGA-A2-A3XT-01A-11R-A22U-07;TCGA-A7-A26G-01A-21R-A169-07;TCGA-A7-A26I-01A-11R-A169-07;TCGA-A8-A07C-01A-11R-A034-07;TCGA-A8-A08R-01A-11R-A034-07;TCGA-AN-A0G0-01A-11R-A…	TN	intra_gene	within_exon	E5;E4	PMP22	Tumor-Specific
chr19	53887029	53913968	41	2	TCGA-A1-A0SK-01A-12R-A084-07;TCGA-A2-A04Q-01A-21R-A034-07;TCGA-A2-A04T-01A-21R-A034-07;TCGA-A2-A0SX-01A-12R-A084-07;TCGA-A2-A0T0-01A-22R-A084-07;TCGA-A2-A0YM-01A-11R-A109-07;TCGA-A2-A3XS-01A-11R-A22U-07;TCGA-A7-A0DA-01A-31R-A115-07;TCGA-A7-A26I-01A-11R-A169-07;TCGA-A8-A07C-01A-11R-A034-07;TCGA-AC-A2BK-01A-11R-A21T-07;TCGA-AN-A0AL-01A-11R-A00Z-07;TCGA-AN-A0G0-01A-11R-A034-07;TCGA-AN-A0XU-01A-11R-A…	TN	inter_gene	exon-exon_boundary	Start_E1;Start_E2;Start_E3;Start_E4;End_E4;End_E1;End_E2;End_E3;Start_I1;Start_I2;Start_I3;Start_I4;End_I1;End_I2;End_I3;End_I4	ZNF765;ZNF525	Tumor-Specific
chr13	38153458	38154125	44	1.77273	TCGA-A1-A0SK-01A-12R-A084-07;TCGA-A2-A04Q-01A-21R-A034-07;TCGA-A2-A0CM-01A-31R-A034-07;TCGA-A2-A0D2-01A-21R-A034-07;TCGA-A2-A0ST-01A-12R-A084-07;TCGA-A2-A0T2-01A-11R-A084-07;TCGA-A2-A3XS-01A-11R-A22U-07;TCGA-A7-A0DA-01A-31R-A115-07;TCGA-A7-A26F-01A-21R-A169-07;TCGA-A7-A26G-01A-21R-A169-07;TCGA-A7-A26I-01A-11R-A169-07;TCGA-A8-A08R-01A-11R-A034-07;TCGA-AC-A2QH-01A-11R-A18M-07;TCGA-AN-A04D-01A-21R-A…	TN	intra_gene	exon-exon_boundary	Start_E12;Start_E13;End_E12;Start_I12;End_I11;End_I12	POSTN	Tumor-Specific
chr6	30259313	107678856	33	1.9697	TCGA-A1-A0SK-01A-12R-A084-07;TCGA-A2-A04Q-01A-21R-A034-07;TCGA-A2-A0D0-01A-11R-A00Z-07;TCGA-A2-A0D2-01A-21R-A034-07;TCGA-A2-A0EQ-01A-11R-A034-07;TCGA-A2-A0T2-01A-11R-A084-07;TCGA-A2-A3XS-01A-11R-A22U-07;TCGA-A7-A0CE-01A-11R-A00Z-07;TCGA-A7-A26G-01A-21R-A169-07;TCGA-A7-A26I-01A-11R-A169-07;TCGA-A8-A08R-01A-11R-A034-07;TCGA-AC-A2QH-01A-11R-A18M-07;TCGA-AO-A0J2-01A-11R-A034-07;TCGA-AO-A0J4-01A-11R-A…	TN	inter_gene	exon-exon_boundary	Start_E5;Start_E4;Start_E3;Start_E2;Start_E1;Start_E6;Start_E7;Start_E8;Start_E9;Start_E10;Start_E11;Start_E12;Start_E13;Start_E14;Start_E15;Start_E16;Start_E17;Start_E18;Start_E19;Start_E20;Start_E21;Start_E22;Start_E23;Start_E24;Start_E25;Start_E26;Start_E27;Start_E28;Start_E29;Start_E30;Start_E31;Start_E32;Start_E33;Start_E34;Start_E35;Start_E36;Start_E37;Start_E38;Start_E39;Start_E40;Start_E4…	HCG18;TRIM39;TRIM39-RPP21;RPP21;HLA-E;GNL1;ABCF1;PRR3;MIR877;PPP1R10;MRPS18B;ATAT1;C6orf136;DHX16;PPP1R18;MDC1;NRM;TUBB;FLOT1;IER3;DDR1;MIR4640;GTF2H4;VARS2;SFTA2;DPCR1;MUC21;MUC22;HCG22;C6orf15;PSORS1C1;CDSN;CCHCR1;PSORS1C2;TCF19;POU5F1;PSORS1C3;HCG27;HLA-C;HLA-B;MICA;HCG26;HCP5;MICB;MCCD1;ATP6V1G2-DDX39B;DDX39B;SNORD117;NFKBIL1;ATP6V1G2;SNORD84;LST1;LTA;TNF;LTB;NCR3;AIF1;PRRC2A;SNORA38;APOM;BAG…	Tumor
chr7	56131596	56131648	30	1.86667	TCGA-A1-A0SK-01A-12R-A084-07;TCGA-A2-A04Q-01A-21R-A034-07;TCGA-A2-A0D0-01A-11R-A00Z-07;TCGA-A2-A0EQ-01A-11R-A034-07;TCGA-A2-A0SX-01A-12R-A084-07;TCGA-A2-A0T0-01A-22R-A084-07;TCGA-A2-A3XS-01A-11R-A22U-07;TCGA-A8-A07C-01A-11R-A034-07;TCGA-AC-A2QH-01A-11R-A18M-07;TCGA-AN-A04D-01A-21R-A034-07;TCGA-AN-A0AT-01A-11R-A034-07;TCGA-AN-A0G0-01A-11R-A034-07;TCGA-AN-A0XU-01A-11R-A109-07;TCGA-AO-A0J4-01A-11R-A…	TN	intra_gene	within_exon	E13;E14	CCT6A	Tumor
chr6	29910533	30227474	19	14.9474	TCGA-A1-A0SK-01A-12R-A084-07;TCGA-A2-A04Q-01A-21R-A034-07;TCGA-A2-A0D0-01A-11R-A00Z-07;TCGA-A2-A3XX-01A-21R-A239-07;TCGA-AO-A0J4-01A-11R-A034-07;TCGA-AR-A256-01A-11R-A169-07;TCGA-AR-A2LH-01A-31R-A18M-07;TCGA-BH-A0B3-01A-11R-A056-07;TCGA-BH-A0BG-01A-11R-A115-07;TCGA-BH-A0E6-01A-11R-A034-07;TCGA-C8-A12V-01A-11R-A115-07;TCGA-D8-A13Z-01A-11R-A115-07;TCGA-D8-A1JG-01B-11R-A13Q-07;TCGA-E2-A159-01A-11R-A…	TN	inter_gene	exon-exon_boundary	Start_E2;Start_E3;Start_E4;Start_E5;Start_E6;Start_E7;Start_E8;Start_E1;Start_E9;Start_E10;End_E2;End_E3;End_E4;End_E5;End_E6;End_E7;End_E8;End_E1;End_E9;End_E10;Start_I1;Start_I3;Start_I4;Start_I5;Start_I6;Start_I7;Start_I8;Start_I2;Start_I9;End_I2;End_I3;End_I4;End_I5;End_I6;End_I7;End_I8;End_I1;End_I9	HLA-A;HCG9;HLA-J;ZNRD1-AS1;ZNRD1;PPP1R11;RNF39;TRIM31;TRIM40;TRIM10;TRIM15;TRIM26;HLA-L	Tumor
chr1	25558945	27106032	46	1.76087	TCGA-A1-A0SK-01A-12R-A084-07;TCGA-A2-A04Q-01A-21R-A034-07;TCGA-A2-A0D2-01A-21R-A034-07;TCGA-A2-A0SX-01A-12R-A084-07;TCGA-A2-A0YE-01A-11R-A109-07;TCGA-A7-A0CE-01A-11R-A00Z-07;TCGA-A8-A07O-01A-11R-A00Z-07;TCGA-AN-A0AT-01A-11R-A034-07;TCGA-AO-A03U-01B-21R-A10J-07;TCGA-AO-A0J4-01A-11R-A034-07;TCGA-AO-A128-01A-11R-A10J-07;TCGA-AR-A1AQ-01A-11R-A12P-07;TCGA-AR-A1AY-01A-21R-A12P-07;TCGA-AR-A256-01A-11R-A…	TN	inter_gene	exon-exon_boundary	Start_E1;Start_E2;Start_E3;Start_E4;Start_E5;Start_E6;Start_E7;Start_E8;Start_E9;Start_E10;Start_E11;Start_E12;Start_E13;Start_E14;Start_E15;Start_E16;Start_E17;Start_E18;Start_E19;Start_E20;Start_E21;Start_E22;End_E1;End_E2;End_E3;End_E4;End_E5;End_E6;End_E7;End_E8;End_E9;End_E10;End_E11;End_E12;End_E13;End_E14;End_E15;End_E16;End_E17;End_E18;End_E19;End_E20;End_E21;End_E22;Start_I1;Start_I2;Sta…	SYF2;C1orf63;RHD;TMEM50A;RHCE;TMEM57;LDLRAP1;MAN1C1;SEPN1;FAM54B;C1orf135;LOC646471;PAQR7;STMN1;MIR3917;PAFAH2;EXTL1;SLC30A2;TRIM63;PDIK1L;FAM110D;CNKSR1;ZNF593;CATSPER4;CEP85;SH3BGRL3;UBXN11;CD52;AIM1L;ZNF683;LIN28A;DHDDS;HMGN2;RPS6KA1;MIR1976;ARID1A	Tumor
chr17	62500906	62500960	26	1.65385	TCGA-A1-A0SK-01A-12R-A084-07;TCGA-A2-A04Q-01A-21R-A034-07;TCGA-A2-A0D2-01A-21R-A034-07;TCGA-A2-A0YE-01A-11R-A109-07;TCGA-A2-A3XT-01A-11R-A22U-07;TCGA-A7-A0DA-01A-31R-A115-07;TCGA-A7-A26G-01A-21R-A169-07;TCGA-AC-A2BK-01A-11R-A21T-07;TCGA-AN-A0G0-01A-11R-A034-07;TCGA-AR-A0U4-01A-11R-A109-07;TCGA-AR-A1AR-01A-31R-A137-07;TCGA-AR-A256-01A-11R-A169-07;TCGA-AR-A2LH-01A-31R-A18M-07;TCGA-AR-A2LR-01A-12R-A…	TN	intra_gene	exon-exon_boundary	Start_E2;End_I1;E2	DDX5	Tumor-Specific
chr14	69256112	69256201	36	1.44444	TCGA-A1-A0SK-01A-12R-A084-07;TCGA-A2-A04Q-01A-21R-A034-07;TCGA-A2-A0EQ-01A-11R-A034-07;TCGA-A2-A0ST-01A-12R-A084-07;TCGA-A2-A0SX-01A-12R-A084-07;TCGA-A7-A0DA-01A-31R-A115-07;TCGA-A7-A26F-01A-21R-A169-07;TCGA-A7-A26I-01A-11R-A169-07;TCGA-AN-A0G0-01A-11R-A034-07;TCGA-AO-A0J4-01A-11R-A034-07;TCGA-AO-A0J6-01A-11R-A034-07;TCGA-AO-A128-01A-11R-A10J-07;TCGA-AR-A0TS-01A-11R-A115-07;TCGA-AR-A1AI-01A-11R-A…	TN	intra_gene	within_exon	E3;E2	ZFP36L1	Tumor
chr11	18418435	18418515	28	1.60714	TCGA-A1-A0SK-01A-12R-A084-07;TCGA-A2-A04T-01A-21R-A034-07;TCGA-A2-A0CM-01A-31R-A034-07;TCGA-A2-A0EQ-01A-11R-A034-07;TCGA-A2-A0ST-01A-12R-A084-07;TCGA-A2-A0YE-01A-11R-A109-07;TCGA-A2-A3XS-01A-11R-A22U-07;TCGA-A7-A26F-01A-21R-A169-07;TCGA-AN-A04D-01A-21R-A034-07;TCGA-AN-A0AT-01A-11R-A034-07;TCGA-AO-A0J2-01A-11R-A034-07;TCGA-AO-A0J4-01A-11R-A034-07;TCGA-AO-A128-01A-11R-A10J-07;TCGA-AQ-A04J-01A-02R-A…	TN	intra_gene	exon-exon_boundary	End_E2;Start_I3;E2	LDHA	Tumor
chr12	98943233	121408907	32	1.40625	TCGA-A1-A0SK-01A-12R-A084-07;TCGA-A2-A04T-01A-21R-A034-07;TCGA-A2-A0CM-01A-31R-A034-07;TCGA-A2-A1G6-01A-11R-A13Q-07;TCGA-A7-A26I-01A-11R-A169-07;TCGA-A8-A08R-01A-11R-A034-07;TCGA-AO-A0J6-01A-11R-A034-07;TCGA-AO-A124-01A-11R-A10J-07;TCGA-AO-A128-01A-11R-A10J-07;TCGA-AO-A1KR-01A-12R-A144-07;TCGA-AR-A0TU-01A-31R-A109-07;TCGA-AR-A1AQ-01A-11R-A12P-07;TCGA-AR-A256-01A-11R-A169-07;TCGA-AR-A2LH-01A-31R-A…	TN	inter_gene	exon-exon_boundary	Start_E1;Start_E2;Start_E3;Start_E4;Start_E5;Start_E6;Start_E7;Start_E8;Start_E9;Start_E10;Start_E11;Start_E12;Start_E13;Start_E15;Start_E16;Start_E17;Start_E18;Start_E19;Start_E20;Start_E21;Start_E22;Start_E23;Start_E24;Start_E25;Start_E26;Start_E27;Start_E14;Start_E28;Start_E29;Start_E30;Start_E31;Start_E32;Start_E33;Start_E34;Start_E35;Start_E36;Start_E37;Start_E38;Start_E39;Start_E40;Start_E4…	SLC25A3;SNORA53;IKBIP;APAF1;ANKS1B;FAM71C;UHRF1BP1L;GOLGA2P5;ACTR6;MIR1827;DEPDC4;SCYL2;SLC17A8;NR1H4;GAS2L3;ANO4;SLC5A8;UTP20;ARL1;SPIC;MYBPC1;CHPT1;SYCP3;GNPTAB;DRAM1;CCDC53;NUP37;PARPBP;PMCH;IGF1;LINC00485;PAH;ASCL1;C12orf42;STAB2;NT5DC3;GNN;HSP90B1;MIR3652;C12orf73;TDG;GLT8D2;HCFC2;NFYB;TXNRD1;EID3;CHST11;MIR3922;SLC41A2;C12orf45;ALDH1L2;KIAA1033;APPL2;C12orf75;NUAK1;CKAP4;TCP11L2;POLR3B;LOC1…	Tumor
chr3	33907955	33908025	38	1.39474	TCGA-A1-A0SK-01A-12R-A084-07;TCGA-A2-A04T-01A-21R-A034-07;TCGA-A2-A0D0-01A-11R-A00Z-07;TCGA-A2-A0SX-01A-12R-A084-07;TCGA-A2-A0T0-01A-22R-A084-07;TCGA-A2-A3XS-01A-11R-A22U-07;TCGA-A2-A3XU-01A-12R-A22U-07;TCGA-A2-A3XX-01A-21R-A239-07;TCGA-A2-A3XY-01A-11R-A239-07;TCGA-A7-A0CE-01A-11R-A00Z-07;TCGA-A7-A0DA-01A-31R-A115-07;TCGA-A8-A08R-01A-11R-A034-07;TCGA-AN-A0AT-01A-11R-A034-07;TCGA-AO-A03U-01B-21R-A…	TN	intra_gene	within_exon	E18;E12	PDCD6IP	Tumor-Specific
chr12	56704741	56704832	42	1.42857	TCGA-A1-A0SK-01A-12R-A084-07;TCGA-A2-A04T-01A-21R-A034-07;TCGA-A2-A0EQ-01A-11R-A034-07;TCGA-A2-A0SX-01A-12R-A084-07;TCGA-A2-A0T0-01A-22R-A084-07;TCGA-A2-A0T2-01A-11R-A084-07;TCGA-A2-A3XU-01A-12R-A22U-07;TCGA-A2-A3XX-01A-21R-A239-07;TCGA-A7-A0CE-01A-11R-A00Z-07;TCGA-A8-A09X-01A-11R-A00Z-07;TCGA-AC-A2BK-01A-11R-A21T-07;TCGA-AC-A2QH-01A-11R-A18M-07;TCGA-AN-A04D-01A-21R-A034-07;TCGA-AN-A0AT-01A-11R-A…	TN	intra_gene	exon-exon_boundary	Start_E5;End_E5;Start_I2;End_I1;E5	CNPY2	Tumor-Specific
chr1	228680918	228680975	10	1.4	TCGA-A1-A0SK-01A-12R-A084-07;TCGA-A2-A04T-01A-21R-A034-07;TCGA-A2-A0T0-01A-22R-A084-07;TCGA-A2-A3XX-01A-21R-A239-07;TCGA-AR-A1AR-01A-31R-A137-07;TCGA-BH-A18Q-01A-12R-A12D-07;TCGA-D8-A13Z-01A-11R-A115-07;TCGA-D8-A27H-01A-11R-A16F-07;TCGA-E2-A158-01A-11R-A12D-07;TCGA-E2-A1LG-01A-21R-A14M-07	TN	intra_gene	exon-exon_boundary	End_E3;Start_I4;E3	RNF187	Tumor
chr1	144922551	144923727	21	1.47619	TCGA-A1-A0SK-01A-12R-A084-07;TCGA-A2-A04T-01A-21R-A034-07;TCGA-A7-A26G-01A-21R-A169-07;TCGA-A7-A26I-01A-11R-A169-07;TCGA-A8-A08R-01A-11R-A034-07;TCGA-AN-A0AT-01A-11R-A034-07;TCGA-AN-A0XU-01A-11R-A109-07;TCGA-AR-A0TU-01A-31R-A109-07;TCGA-BH-A0AV-01A-31R-A115-07;TCGA-BH-A18V-01A-11R-A12D-07;TCGA-BH-A1EW-01A-11R-A137-07;TCGA-C8-A1HJ-01A-11R-A13Q-07;TCGA-D8-A13Z-01A-11R-A115-07;TCGA-D8-A1XQ-01A-11R-A…	TN	intra_gene	exon-exon_boundary	Start_E3;Start_E7;Start_E10;End_E2;End_E6;End_E9;Start_I4;End_I4	PDE4DIP	Tumor
chr21	47541482	47541536	43	1.97674	TCGA-A1-A0SK-01A-12R-A084-07;TCGA-A2-A0CM-01A-31R-A034-07;TCGA-A2-A0D2-01A-21R-A034-07;TCGA-A2-A0EQ-01A-11R-A034-07;TCGA-A2-A0ST-01A-12R-A084-07;TCGA-A2-A0SX-01A-12R-A084-07;TCGA-A2-A0T0-01A-22R-A084-07;TCGA-A2-A0T2-01A-11R-A084-07;TCGA-A2-A3XX-01A-21R-A239-07;TCGA-A2-A3XY-01A-11R-A239-07;TCGA-A7-A0DA-01A-31R-A115-07;TCGA-A7-A26I-01A-11R-A169-07;TCGA-A8-A07C-01A-11R-A034-07;TCGA-A8-A07O-01A-11R-A…	TN	intra_gene	exon-exon_boundary	Start_E18;End_E18;Start_I19;End_I18;E18	COL6A2	Tumor-Specific
chr10	99416592	119646414	38	1.57895	TCGA-A1-A0SK-01A-12R-A084-07;TCGA-A2-A0CM-01A-31R-A034-07;TCGA-A2-A0SX-01A-12R-A084-07;TCGA-A7-A26F-01A-21R-A169-07;TCGA-A8-A09X-01A-11R-A00Z-07;TCGA-AN-A0AT-01A-11R-A034-07;TCGA-AO-A0J2-01A-11R-A034-07;TCGA-AO-A128-01A-11R-A10J-07;TCGA-AQ-A04J-01A-02R-A034-07;TCGA-AR-A0TS-01A-11R-A115-07;TCGA-AR-A0TU-01A-31R-A109-07;TCGA-AR-A0U1-01A-11R-A115-07;TCGA-AR-A0U4-01A-11R-A109-07;TCGA-AR-A1AY-01A-21R-A…	TN	inter_gene	exon-exon_boundary	Start_E4;Start_E5;Start_E6;Start_E7;Start_E8;Start_E9;Start_E1;Start_E2;Start_E3;Start_E10;Start_E11;Start_E12;Start_E13;Start_E15;Start_E14;Start_E16;Start_E17;Start_E18;Start_E19;Start_E20;Start_E21;Start_E22;Start_E23;Start_E24;Start_E25;Start_E26;Start_E27;Start_E28;Start_E29;Start_E30;Start_E31;Start_E32;Start_E34;Start_E35;Start_E36;Start_E37;Start_E38;Start_E39;Start_E40;Start_E33;Start_E4…	PI4K2A;AVPI1;MARVELD1;ZFYVE27;SFRP5;GOLGA7B;CRTAC1;C10orf28;LOXL4;MIR1287;PYROXD2;HPS1;MIR4685;HPSE2;CNNM1;GOT1;NKX2-3;SLC25A28;ENTPD7;COX15;CUTC;ABCC2;DNMBP;DNMBP-AS1;CPN1;ERLIN1;CHUK;CWF19L1;SNORA12;BLOC1S2;PKD2L1;SCD;LINC00263;WNT8B;SEC31B;NDUFB8;HIF1AN;PAX2;FAM178A;MIR608;SEMA4G;MRPL43;C10orf2;LZTS2;PDZD7;SFXN3;KAZALD1;TLX1NB;TLX1;FLJ41350;LBX1;BTRC;DPCD;POLL;MIR3158-1;MIR3158-2;FBXW4;FGF8;MG…	Tumor
chr6	29796319	29910803	53	9.43396	TCGA-A1-A0SK-01A-12R-A084-07;TCGA-A2-A0D0-01A-11R-A00Z-07;TCGA-A2-A0D2-01A-21R-A034-07;TCGA-A2-A0ST-01A-12R-A084-07;TCGA-A2-A0YE-01A-11R-A109-07;TCGA-A2-A0YM-01A-11R-A109-07;TCGA-A2-A3XS-01A-11R-A22U-07;TCGA-A2-A3XT-01A-11R-A22U-07;TCGA-A7-A26F-01A-21R-A169-07;TCGA-A8-A08R-01A-11R-A034-07;TCGA-AC-A2QH-01A-11R-A18M-07;TCGA-AN-A0AL-01A-11R-A00Z-07;TCGA-AN-A0XU-01A-11R-A109-07;TCGA-AO-A03U-01B-21R-A…	TN	inter_gene	exon-exon_boundary	Start_E4;Start_E5;Start_E6;Start_E7;Start_E8;Start_E1;Start_E2;Start_E3;End_E4;End_E5;End_E6;End_E7;End_E8;End_E1;End_E2;End_E3;Start_I5;Start_I6;Start_I7;Start_I8;Start_I1;Start_I2;Start_I3;Start_I4;End_I4;End_I5;End_I6;End_I7;End_I8;End_I1;End_I2;End_I3	HLA-G;HLA-H;HCG4B;HLA-A	Tumor
chr15	34727583	34846157	17	2.41176	TCGA-A1-A0SK-01A-12R-A084-07;TCGA-A2-A0D0-01A-11R-A00Z-07;TCGA-A2-A0SX-01A-12R-A084-07;TCGA-A2-A0T2-01A-11R-A084-07;TCGA-A2-A0YM-01A-11R-A109-07;TCGA-AO-A0J6-01A-11R-A034-07;TCGA-AO-A128-01A-11R-A10J-07;TCGA-AO-A12F-01A-11R-A115-07;TCGA-AR-A0TS-01A-11R-A115-07;TCGA-BH-A0WA-01A-11R-A109-07;TCGA-BH-A18Q-01A-12R-A12D-07;TCGA-D8-A13Z-01A-11R-A115-07;TCGA-D8-A1JL-01A-11R-A13Q-07;TCGA-E2-A1AZ-01A-11R-A…	TN	inter_gene	exon-exon_boundary	Start_E1;Start_E2;Start_E3;Start_E4;Start_E5;Start_E6;Start_E7;Start_E8;Start_E9;Start_E10;Start_E11;Start_E12;Start_E13;Start_E14;Start_E15;Start_E16;Start_E17;Start_E18;Start_E19;Start_E20;Start_E21;Start_E22;Start_E23;Start_E24;End_E1;End_E2;End_E3;End_E4;End_E5;End_E6;End_E7;End_E8;End_E9;End_E10;End_E11;End_E12;End_E13;End_E14;End_E15;End_E16;End_E17;End_E18;End_E19;End_E20;End_E21;End_E22;E…	GOLGA8A;GOLGA8B;MIR1233-1;MIR1233-2	Tumor-Specific
chr15	44085221	44085281	32	1.90625	TCGA-A1-A0SK-01A-12R-A084-07;TCGA-A2-A0D0-01A-11R-A00Z-07;TCGA-A2-A0SX-01A-12R-A084-07;TCGA-A2-A0YE-01A-11R-A109-07;TCGA-A2-A0YM-01A-11R-A109-07;TCGA-A7-A26I-01A-11R-A169-07;TCGA-A8-A07O-01A-11R-A00Z-07;TCGA-A8-A09X-01A-11R-A00Z-07;TCGA-AC-A2QJ-01A-12R-A19W-07;TCGA-AN-A04D-01A-21R-A034-07;TCGA-AN-A0AL-01A-11R-A00Z-07;TCGA-AN-A0XU-01A-11R-A109-07;TCGA-AO-A124-01A-11R-A10J-07;TCGA-AR-A0TS-01A-11R-A…	TN	inter_gene	exon-exon_boundary	End_E2;End_E4;Start_I1;E2;E4	SERF2;SERF2-C15ORF63	Tumor-Specific
chr1	153013553	153043334	15	11.2667	TCGA-A1-A0SK-01A-12R-A084-07;TCGA-A2-A0D0-01A-11R-A00Z-07;TCGA-A2-A0T2-01A-11R-A084-07;TCGA-A7-A26F-01A-21R-A169-07;TCGA-AC-A2QJ-01A-12R-A19W-07;TCGA-AN-A0AL-01A-11R-A00Z-07;TCGA-AO-A0J6-01A-11R-A034-07;TCGA-AO-A124-01A-11R-A10J-07;TCGA-AO-A129-01A-21R-A10J-07;TCGA-AR-A0U1-01A-11R-A115-07;TCGA-AR-A256-01A-11R-A169-07;TCGA-BH-A0B3-01A-11R-A056-07;TCGA-C8-A1HJ-01A-11R-A13Q-07;TCGA-C8-A27B-01A-11R-A…	TN	inter_gene	exon-exon_boundary	Start_E1;Start_E2;Start_E3;End_E1;End_E2;End_E3;Start_I1;Start_I2;Start_I3;End_I2;End_I1;End_I3	SPRR2D;SPRR2A;SPRR2B	Tumor
chr6	29796319	29856001	12	17.25	TCGA-A1-A0SK-01A-12R-A084-07;TCGA-A2-A0D0-01A-11R-A00Z-07;TCGA-A2-A3XS-01A-11R-A22U-07;TCGA-A2-A3XT-01A-11R-A22U-07;TCGA-AN-A0AT-01A-11R-A034-07;TCGA-AO-A0J6-01A-11R-A034-07;TCGA-BH-A0E6-01A-11R-A034-07;TCGA-E2-A1LK-01A-21R-A14D-07;TCGA-EW-A1OV-01A-11R-A144-07;TCGA-EW-A1OW-01A-21R-A144-07;TCGA-EW-A1PH-01A-11R-A14M-07;TCGA-GM-A2DI-01A-31R-A18M-07	TN	inter_gene	exon-exon_boundary	Start_E4;Start_E5;Start_E6;Start_E7;Start_E8;Start_E1;Start_E2;End_E4;End_E5;End_E6;End_E7;End_E8;End_E1;End_E2;Start_I5;Start_I6;Start_I7;Start_I8;Start_I1;Start_I2;Start_I3;End_I4;End_I5;End_I6;End_I7;End_I8;End_I1;End_I2	HLA-G;HLA-H	Tumor
chr6	29796319	29974846	15	25.1333	TCGA-A1-A0SK-01A-12R-A084-07;TCGA-A2-A0D0-01A-11R-A00Z-07;TCGA-A2-A3XS-01A-11R-A22U-07;TCGA-A2-A3XT-01A-11R-A22U-07;TCGA-AR-A256-01A-11R-A169-07;TCGA-BH-A0AV-01A-31R-A115-07;TCGA-BH-A0E6-01A-11R-A034-07;TCGA-E2-A14R-01A-11R-A115-07;TCGA-E2-A14X-01A-11R-A115-07;TCGA-E2-A159-01A-11R-A115-07;TCGA-E2-A1LK-01A-21R-A14D-07;TCGA-E2-A1LL-01A-11R-A144-07;TCGA-EW-A1OV-01A-11R-A144-07;TCGA-EW-A1OW-01A-21R-A…	TN	inter_gene	exon-exon_boundary	Start_E4;Start_E5;Start_E6;Start_E7;Start_E8;Start_E1;Start_E2;Start_E3;End_E4;End_E5;End_E6;End_E7;End_E8;End_E1;End_E2;End_E3;Start_I5;Start_I6;Start_I7;Start_I8;Start_I1;Start_I2;Start_I3;Start_I4;End_I4;End_I5;End_I6;End_I7;End_I8;End_I1;End_I2;End_I3	HLA-G;HLA-H;HCG4B;HLA-A;HCG9;HLA-J;ZNRD1-AS1	Tumor
chr6	29796319	30227861	6	6.83333	TCGA-A1-A0SK-01A-12R-A084-07;TCGA-A2-A0D0-01A-11R-A00Z-07;TCGA-A2-A3XS-01A-11R-A22U-07;TCGA-BH-A0E6-01A-11R-A034-07;TCGA-E2-A159-01A-11R-A115-07;TCGA-GM-A2DI-01A-31R-A18M-07	TN	inter_gene	exon-exon_boundary	Start_E4;Start_E5;Start_E6;Start_E7;Start_E8;Start_E1;Start_E2;Start_E3;Start_E9;Start_E10;End_E4;End_E5;End_E6;End_E7;End_E8;End_E1;End_E2;End_E3;End_E9;End_E10;Start_I5;Start_I6;Start_I7;Start_I8;Start_I1;Start_I2;Start_I3;Start_I4;Start_I9;End_I4;End_I5;End_I6;End_I7;End_I8;End_I1;End_I2;End_I3;End_I9	HLA-G;HLA-H;HCG4B;HLA-A;HCG9;HLA-J;ZNRD1-AS1;ZNRD1;PPP1R11;RNF39;TRIM31;TRIM40;TRIM10;TRIM15;TRIM26;HLA-L	Tumor
chr19	50000528	50000582	22	1.90909	TCGA-A1-A0SK-01A-12R-A084-07;TCGA-A2-A0D0-01A-11R-A00Z-07;TCGA-AO-A0J2-01A-11R-A034-07;TCGA-AO-A0J6-01A-11R-A034-07;TCGA-AR-A0TU-01A-31R-A109-07;TCGA-AR-A1AY-01A-21R-A12P-07;TCGA-AR-A2LH-01A-31R-A18M-07;TCGA-BH-A0BL-01A-11R-A115-07;TCGA-BH-A0WA-01A-11R-A109-07;TCGA-BH-A18G-01A-11R-A12D-07;TCGA-BH-A18T-01A-11R-A12D-07;TCGA-C8-A12V-01A-11R-A115-07;TCGA-C8-A26Y-01A-11R-A16F-07;TCGA-D8-A143-01A-11R-A…	TN	intra_gene	exon-exon_boundary	End_E2;Start_I3;E2	RPS11	Tumor-Specific
chr15	72501175	72501232	5	1.8	TCGA-A1-A0SK-01A-12R-A084-07;TCGA-A2-A0D2-01A-21R-A034-07;TCGA-A2-A0EQ-01A-11R-A034-07;TCGA-A2-A0T0-01A-22R-A084-07;TCGA-C8-A26X-01A-31R-A16F-07	TN	intra_gene	exon-exon_boundary	Start_E7;Start_E5;Start_E6;End_I3;E7;E5;E6	PKM2	Tumor
chr8	128752780	128752869	37	1.72973	TCGA-A1-A0SK-01A-12R-A084-07;TCGA-A2-A0D2-01A-21R-A034-07;TCGA-A2-A0SX-01A-12R-A084-07;TCGA-A2-A0T0-01A-22R-A084-07;TCGA-A2-A0YM-01A-11R-A109-07;TCGA-A2-A3XT-01A-11R-A22U-07;TCGA-A2-A3XY-01A-11R-A239-07;TCGA-A7-A26I-01A-11R-A169-07;TCGA-A8-A07O-01A-11R-A00Z-07;TCGA-A8-A08R-01A-11R-A034-07;TCGA-AN-A0AT-01A-11R-A034-07;TCGA-AN-A0XU-01A-11R-A109-07;TCGA-AO-A128-01A-11R-A10J-07;TCGA-AR-A0TS-01A-11R-A…	TN	intra_gene	within_exon	E3	MYC	Tumor
chr7	128399041	128399879	25	1.48	TCGA-A1-A0SK-01A-12R-A084-07;TCGA-A2-A0D2-01A-21R-A034-07;TCGA-A2-A0YE-01A-11R-A109-07;TCGA-A2-A0YM-01A-11R-A109-07;TCGA-A8-A07C-01A-11R-A034-07;TCGA-A8-A07O-01A-11R-A00Z-07;TCGA-AN-A04D-01A-21R-A034-07;TCGA-AO-A03U-01B-21R-A10J-07;TCGA-AO-A0J4-01A-11R-A034-07;TCGA-AR-A1AI-01A-11R-A12P-07;TCGA-BH-A0BL-01A-11R-A115-07;TCGA-BH-A0WA-01A-11R-A109-07;TCGA-BH-A18T-01A-11R-A12D-07;TCGA-BH-A18V-01A-11R-A…	TN	intra_gene	exon-exon_boundary	Start_E5;Start_E6;Start_E3;End_E4;End_E5;End_E2;Start_I6;End_I6	CALU	Tumor
chr1	46654906	46654971	31	1.41935	TCGA-A1-A0SK-01A-12R-A084-07;TCGA-A2-A0EQ-01A-11R-A034-07;TCGA-A2-A0SX-01A-12R-A084-07;TCGA-A2-A0T0-01A-22R-A084-07;TCGA-A2-A0T2-01A-11R-A084-07;TCGA-A7-A26F-01A-21R-A169-07;TCGA-A8-A08R-01A-11R-A034-07;TCGA-AN-A04D-01A-21R-A034-07;TCGA-AO-A03U-01B-21R-A10J-07;TCGA-AO-A1KR-01A-12R-A144-07;TCGA-AR-A0TS-01A-11R-A115-07;TCGA-AR-A1AI-01A-11R-A12P-07;TCGA-AR-A1AR-01A-31R-A137-07;TCGA-AR-A2LR-01A-12R-A…	TN	intra_gene	exon-exon_boundary	End_E22;E22	POMGNT1	Tumor
chr2	89156855	89157008	16	1.5	TCGA-A1-A0SK-01A-12R-A084-07;TCGA-A2-A0EQ-01A-11R-A034-07;TCGA-A2-A0SX-01A-12R-A084-07;TCGA-A2-A0YE-01A-11R-A109-07;TCGA-A8-A08R-01A-11R-A034-07;TCGA-AN-A0AL-01A-11R-A00Z-07;TCGA-AR-A1AQ-01A-11R-A12P-07;TCGA-C8-A1HJ-01A-11R-A13Q-07;TCGA-D8-A1JG-01B-11R-A13Q-07;TCGA-D8-A1XQ-01A-11R-A14M-07;TCGA-E2-A14R-01A-11R-A115-07;TCGA-E2-A14X-01A-11R-A115-07;TCGA-E2-A1L7-01A-11R-A144-07;TCGA-EW-A1OV-01A-11R-A…	TN	intra_gene	within_exon	E1	IGKC	Tumor
chrX	49031241	49031353	51	1.76471	TCGA-A1-A0SK-01A-12R-A084-07;TCGA-A2-A0EQ-01A-11R-A034-07;TCGA-A2-A0T2-01A-11R-A084-07;TCGA-A2-A0YM-01A-11R-A109-07;TCGA-A2-A1G6-01A-11R-A13Q-07;TCGA-A2-A3XX-01A-21R-A239-07;TCGA-A2-A3XY-01A-11R-A239-07;TCGA-A7-A0CE-01A-11R-A00Z-07;TCGA-A7-A26F-01A-21R-A169-07;TCGA-A7-A26G-01A-21R-A169-07;TCGA-A8-A08R-01A-11R-A034-07;TCGA-AC-A2BK-01A-11R-A21T-07;TCGA-AC-A2QJ-01A-12R-A19W-07;TCGA-AN-A04D-01A-21R-A…	TN	intra_gene	within_exon	E5	PLP2	Tumor
chr3	160132242	160132305	19	1.26316	TCGA-A1-A0SK-01A-12R-A084-07;TCGA-A2-A0EQ-01A-11R-A034-07;TCGA-A2-A0T2-01A-11R-A084-07;TCGA-A2-A3XY-01A-11R-A239-07;TCGA-AN-A04D-01A-21R-A034-07;TCGA-AN-A0G0-01A-11R-A034-07;TCGA-AN-A0XU-01A-11R-A109-07;TCGA-AO-A128-01A-11R-A10J-07;TCGA-AR-A0TS-01A-11R-A115-07;TCGA-AR-A0TU-01A-31R-A109-07;TCGA-AR-A1AI-01A-11R-A12P-07;TCGA-BH-A0B3-01A-11R-A056-07;TCGA-BH-A0BW-01A-11R-A115-07;TCGA-BH-A18V-01A-11R-A…	TN	intra_gene	exon-exon_boundary	End_E9;End_E8;Start_I9;E9;E8	SMC4	Tumor-Specific
chr7	91864170	91864765	13	1.69231	TCGA-A1-A0SK-01A-12R-A084-07;TCGA-A2-A0EQ-01A-11R-A034-07;TCGA-A7-A26F-01A-21R-A169-07;TCGA-AC-A2BK-01A-11R-A21T-07;TCGA-AO-A0J2-01A-11R-A034-07;TCGA-AO-A124-01A-11R-A10J-07;TCGA-AR-A0TS-01A-11R-A115-07;TCGA-AR-A2LR-01A-12R-A18M-07;TCGA-BH-A0B9-01A-11R-A056-07;TCGA-C8-A3M7-01A-12R-A21T-07;TCGA-D8-A1JF-01A-11R-A13Q-07;TCGA-E2-A1AZ-01A-11R-A12P-07;TCGA-E2-A1LL-01A-11R-A144-07	TN	intra_gene	exon-exon_boundary	Start_E8;Start_E9;Start_E10;End_E7;End_E8;End_E9;Start_I6;End_I6	KRIT1	Tumor
chr10	32096727	32097641	39	1.38462	TCGA-A1-A0SK-01A-12R-A084-07;TCGA-A2-A0ST-01A-12R-A084-07;TCGA-A2-A0SX-01A-12R-A084-07;TCGA-A2-A0T0-01A-22R-A084-07;TCGA-A7-A26F-01A-21R-A169-07;TCGA-A7-A26G-01A-21R-A169-07;TCGA-A8-A07C-01A-11R-A034-07;TCGA-AN-A04D-01A-21R-A034-07;TCGA-AN-A0G0-01A-11R-A034-07;TCGA-AO-A03U-01B-21R-A10J-07;TCGA-AO-A0J2-01A-11R-A034-07;TCGA-AO-A124-01A-11R-A10J-07;TCGA-AO-A128-01A-11R-A10J-07;TCGA-AO-A12F-01A-11R-A…	TN	intra_gene	exon-exon_boundary	Start_E20;End_E19;Start_I19;End_I19	ARHGAP12	Tumor
chr2	89265883	89339823	21	2.04762	TCGA-A1-A0SK-01A-12R-A084-07;TCGA-A2-A0ST-01A-12R-A084-07;TCGA-A2-A0SX-01A-12R-A084-07;TCGA-A2-A3XU-01A-12R-A22U-07;TCGA-A2-A3XY-01A-11R-A239-07;TCGA-A7-A26G-01A-21R-A169-07;TCGA-AN-A0AT-01A-11R-A034-07;TCGA-AO-A129-01A-21R-A10J-07;TCGA-AR-A0TS-01A-11R-A115-07;TCGA-AR-A1AQ-01A-11R-A12P-07;TCGA-BH-A42U-01A-12R-A24H-07;TCGA-C8-A12V-01A-11R-A115-07;TCGA-C8-A26X-01A-31R-A16F-07;TCGA-C8-A27B-01A-11R-A…	TN	inter_gene	exon-exon_boundary	Start_E1;End_E1;Start_I1;End_I1	IGKV1-6;IGKV1-8;IGKV3-7;IGKV1-9;IGKV3-11;IGKV1-12	Tumor
chr2	89265883	89345589	17	1.88235	TCGA-A1-A0SK-01A-12R-A084-07;TCGA-A2-A0ST-01A-12R-A084-07;TCGA-A7-A26F-01A-21R-A169-07;TCGA-A8-A08R-01A-11R-A034-07;TCGA-AN-A0AL-01A-11R-A00Z-07;TCGA-AR-A0U1-01A-11R-A115-07;TCGA-AR-A1AQ-01A-11R-A12P-07;TCGA-BH-A0RX-01A-21R-A084-07;TCGA-C8-A12V-01A-11R-A115-07;TCGA-C8-A26X-01A-31R-A16F-07;TCGA-C8-A3M7-01A-12R-A21T-07;TCGA-D8-A1JF-01A-11R-A13Q-07;TCGA-D8-A1JG-01B-11R-A13Q-07;TCGA-D8-A27M-01A-11R-A…	TN	inter_gene	exon-exon_boundary	Start_E1;End_E1;Start_I1;End_I1	IGKV1-6;IGKV1-8;IGKV3-7;IGKV1-9;IGKV1-12;IGKV3-11;IGKV3-15	Tumor
chr1	153029946	153043334	21	10.2381	TCGA-A1-A0SK-01A-12R-A084-07;TCGA-A2-A0T0-01A-22R-A084-07;TCGA-AC-A2QJ-01A-12R-A19W-07;TCGA-AO-A0J6-01A-11R-A034-07;TCGA-AO-A124-01A-11R-A10J-07;TCGA-AO-A129-01A-21R-A10J-07;TCGA-AR-A256-01A-11R-A169-07;TCGA-AR-A2LH-01A-31R-A18M-07;TCGA-BH-A0AV-01A-31R-A115-07;TCGA-BH-A0B3-01A-11R-A056-07;TCGA-BH-A0BL-01A-11R-A115-07;TCGA-BH-A18Q-01A-12R-A12D-07;TCGA-BH-A1F6-01A-11R-A13Q-07;TCGA-C8-A1HJ-01A-11R-A…	TN	inter_gene	exon-exon_boundary	Start_E1;Start_E2;Start_E3;End_E1;End_E3;End_E2;Start_I1;Start_I3;Start_I2;End_I3;End_I1;End_I2	SPRR2A;SPRR2B	Tumor
chr3	127789481	127789566	22	1.45455	TCGA-A1-A0SK-01A-12R-A084-07;TCGA-A2-A0YE-01A-11R-A109-07;TCGA-A2-A0YM-01A-11R-A109-07;TCGA-A7-A0DA-01A-31R-A115-07;TCGA-A7-A26F-01A-21R-A169-07;TCGA-AC-A2QJ-01A-12R-A19W-07;TCGA-AN-A04D-01A-21R-A034-07;TCGA-AN-A0XU-01A-11R-A109-07;TCGA-AO-A03U-01B-21R-A10J-07;TCGA-AO-A128-01A-11R-A10J-07;TCGA-AO-A129-01A-21R-A10J-07;TCGA-AR-A1AI-01A-11R-A12P-07;TCGA-AR-A1AY-01A-21R-A12P-07;TCGA-BH-A0B3-01A-11R-A…	TN	intra_gene	within_exon	E12	SEC61A1	Tumor-Specific
chr1	1337559	90228710	16	1.4375	TCGA-A1-A0SK-01A-12R-A084-07;TCGA-A2-A0YE-01A-11R-A109-07;TCGA-A2-A0YM-01A-11R-A109-07;TCGA-A8-A09X-01A-11R-A00Z-07;TCGA-AR-A0TS-01A-11R-A115-07;TCGA-AR-A2LH-01A-31R-A18M-07;TCGA-BH-A0AV-01A-31R-A115-07;TCGA-C8-A131-01A-11R-A115-07;TCGA-C8-A26X-01A-31R-A16F-07;TCGA-D8-A142-01A-11R-A115-07;TCGA-D8-A1XK-01A-21R-A14M-07;TCGA-E2-A14R-01A-11R-A115-07;TCGA-E2-A1B6-01A-31R-A12P-07;TCGA-E2-A1L7-01A-11R-A…	TN	inter_gene	exon-exon_boundary	Start_E1;Start_E2;Start_E3;Start_E4;Start_E5;Start_E6;Start_E7;Start_E8;Start_E9;Start_E10;Start_E11;Start_E12;Start_E13;Start_E14;Start_E15;Start_E16;Start_E17;Start_E18;Start_E19;Start_E20;Start_E21;Start_E22;Start_E23;Start_E24;Start_E36;Start_E37;Start_E25;Start_E26;Start_E27;Start_E28;Start_E29;Start_E30;Start_E31;Start_E32;Start_E33;Start_E34;Start_E35;Start_E38;Start_E39;Start_E40;Start_E4…	MRPL20;ANKRD65;TMEM88B;VWA1;ATAD3C;ATAD3B;ATAD3A;TMEM240;SSU72;C1orf233;MIB2;MMP23A;MMP23B;CDK11B;SLC35E2B;CDK11A;SLC35E2;NADK;GNB1;CALML6;TMEM52;KIAA1751;GABRD;PRKCZ;C1orf86;SKI;MORN1;LOC100129534;RER1;PEX10;PLCH2;PANK4;HES5;TNFRSF14;LOC100133445;LOC115110;FAM213B;MMEL1;TTC34;ACTRT2;FLJ42875;PRDM16;MIR4251;ARHGEF16;MEGF6;MIR551A;TPRG1L;WRAP73;TP73;CCDC27;TP73-AS1;LOC388588;LRRC47;CEP104;DFFB;LOC…	Tumor
chr1	155532569	155657992	16	1.25	TCGA-A1-A0SK-01A-12R-A084-07;TCGA-A2-A3XS-01A-11R-A22U-07;TCGA-A7-A26F-01A-21R-A169-07;TCGA-A8-A08R-01A-11R-A034-07;TCGA-AC-A2BK-01A-11R-A21T-07;TCGA-AC-A2QH-01A-11R-A18M-07;TCGA-AO-A124-01A-11R-A10J-07;TCGA-AO-A128-01A-11R-A10J-07;TCGA-AR-A0TS-01A-11R-A115-07;TCGA-BH-A0AV-01A-31R-A115-07;TCGA-D8-A1JF-01A-11R-A13Q-07;TCGA-D8-A27H-01A-11R-A16F-07;TCGA-D8-A27M-01A-11R-A16F-07;TCGA-E2-A158-01A-11R-A…	TN	inter_gene	exon-exon_boundary	Start_E1;Start_E2;Start_E3;Start_E4;Start_E5;Start_E6;Start_E7;Start_E8;Start_E9;Start_E10;Start_E11;Start_E12;Start_E13;Start_E14;End_E1;End_E2;End_E3;End_E4;End_E5;End_E6;End_E7;End_E8;End_E9;End_E10;End_E11;End_E12;End_E13;End_E14;Start_I1;Start_I2;Start_I3;Start_I4;Start_I5;Start_I6;Start_I7;Start_I8;End_I1;End_I2;End_I3;End_I4;End_I5;End_I6;End_I7;End_I8	MSTO1;YY1AP1;LOC645676	Tumor
chr22	22724150	22749435	12	2.08333	TCGA-A1-A0SK-01A-12R-A084-07;TCGA-AC-A2QJ-01A-12R-A19W-07;TCGA-AO-A0J4-01A-11R-A034-07;TCGA-AO-A124-01A-11R-A10J-07;TCGA-BH-A0E6-01A-11R-A034-07;TCGA-BH-A1EW-01A-11R-A137-07;TCGA-BH-A42U-01A-12R-A24H-07;TCGA-E2-A150-01A-11R-A12D-07;TCGA-E2-A1L7-01A-11R-A144-07;TCGA-E2-A1LH-01A-11R-A14D-07;TCGA-EW-A1OW-01A-21R-A144-07;TCGA-EW-A1P8-01A-11R-A144-07	TN	inter_gene	exon-exon_boundary	Start_E1;End_E1;Start_I1;End_I1	IGLV7-46;IGLV1-44;IGLV5-45;IGLV7-43	Tumor-Specific
chr17	40994276	40994390	3	3	TCGA-A1-A0SK-01A-12R-A084-07;TCGA-AO-A0J2-01A-11R-A034-07;TCGA-BH-A0E0-01A-11R-A056-07	TN	intra_gene	within_exon	E11	PSME3	Tumor
chr11	11686258	62366097	3	4.66667	TCGA-A1-A0SK-01A-12R-A084-07;TCGA-BH-A42U-01A-12R-A24H-07;TCGA-E2-A1AZ-01A-11R-A12P-07	TN	inter_gene	exon-exon_boundary	Start_E1;Start_E2;Start_E3;Start_E4;Start_E5;Start_E6;Start_E7;Start_E8;Start_E9;Start_E10;Start_E11;Start_E12;Start_E13;Start_E14;Start_E15;Start_E16;Start_E17;Start_E18;Start_E19;Start_E20;Start_E21;Start_E22;Start_E23;Start_E24;Start_E25;Start_E26;Start_E27;Start_E28;Start_E29;Start_E30;Start_E31;Start_E32;Start_E37;Start_E38;Start_E39;Start_E33;Start_E34;Start_E35;Start_E36;Start_E40;Start_E4…	USP47;DKK3;MICAL2;MICALCL;PARVA;TEAD1;LOC100506305;RASSF10;ARNTL;BTBD10;PTH;FAR1;SPON1;RRAS2;COPB1;PSMA1;PDE3B;CYP2R1;CALCA;CALCB;INSC;SOX6;C11orf58;PLEKHA7;OR7E14P;RPS13;PIK3C2A;NUCB2;B7H6;ABCC8;KCNJ11;USH1C;MYOD1;KCNC1;SERGEF;TPH1;SAAL1;SAA3P;MRGPRX3;MRGPRX4;LOC494141;SAA2;SAA2-SAA4;SAA4;SAA1;HPS5;GTF2H1;LDHA;LDHC;LDHAL6A;TSG101;UEVLD;LOC100506540;SPTY2D1;TMEM86A;IGSF22;PTPN5;MRGPRX1;MRGPRX2;ZD…	Tumor
chr12	14587283	14587357	1	5	TCGA-A1-A0SO-01A-22R-A084-07	TN	intra_gene	exon-exon_boundary	Start_E3;End_E3;Start_I4;End_I3;E3	ATF7IP	Tumor
chr1	61925259	61925365	1	5	TCGA-A1-A0SO-01A-22R-A084-07	TN	intra_gene	within_exon	E11;E12;E10	NFIA	Tumor
chr16	70358487	70369027	1	7	TCGA-A1-A0SO-01A-22R-A084-07	TN	inter_gene	exon-exon_boundary	Start_E4;Start_E5;Start_E6;Start_E7;Start_E8;Start_E9;Start_E10;Start_E11;Start_E12;Start_E3;End_E4;End_E5;End_E6;End_E7;End_E8;End_E9;End_E10;End_E11;End_E12;End_E3;Start_I5;Start_I6;Start_I7;Start_I8;Start_I9;Start_I10;End_I4;End_I5;End_I6;End_I7;End_I8;End_I9;End_I10;End_I2	DDX19B;LOC100506083	Tumor
chr17	30666877	30668286	1	5	TCGA-A1-A0SO-01A-22R-A084-07	TN	intra_gene	exon-exon_boundary	Start_E3;End_E2;Start_I2;End_I2	C17orf75	Tumor
chr19	50882292	50882438	1	5	TCGA-A1-A0SO-01A-22R-A084-07	TN	intra_gene	exon-exon_boundary	End_E6;End_E7;Start_I8;E6;E7	NR1H2	Tumor
chr19	53571251	53571328	1	6	TCGA-A1-A0SO-01A-22R-A084-07	TN	intra_gene	within_exon	E7;E6	ZNF160	Tumor
chr20	37059683	37059755	1	21	TCGA-A1-A0SO-01A-22R-A084-07	TN	inter_gene	exon-exon_boundary	Start_E3;End_E3;Start_I2;End_I1;E3	LOC388796;SNORA71D	Tumor
chr2	29158386	29165247	1	5	TCGA-A1-A0SO-01A-22R-A084-07	TN	intra_gene	exon-exon_boundary	Start_E12;Start_E13;Start_E14;Start_E15;Start_E16;End_E12;End_E13;End_E14;End_E15;End_E16;Start_I13;Start_I14;Start_I15;Start_I16;Start_I17;End_I12;End_I13;End_I14;End_I15;End_I16	WDR43	Tumor
chr3	194150828	194150888	1	6	TCGA-A1-A0SO-01A-22R-A084-07	TN	intra_gene	within_exon	E25	ATP13A3	Tumor
chr3	195778537	195778720	1	5	TCGA-A1-A0SO-01A-22R-A084-07	TN	intra_gene	within_exon	E19	TFRC	Tumor
chr8	12034331	12245843	1	5	TCGA-A1-A0SO-01A-22R-A084-07	TN	inter_gene	exon-exon_boundary	Start_E7;Start_E6;Start_E1;Start_E2;Start_E3;Start_E4;Start_E5;End_E7;End_E6;End_E1;End_E2;End_E3;End_E4;End_E5;Start_I7;Start_I1;Start_I2;Start_I3;Start_I4;Start_I5;Start_I6;End_I6;End_I7;End_I2;End_I1;End_I3;End_I4;End_I5	FAM86B1;FAM90A2P;DEFB130;LOC100133267;FAM66A;DEFB109P1	Tumor
chr6	30593902	30593965	43	1.97674	TCGA-A1-A0SO-01A-22R-A084-07;TCGA-A1-A0SP-01A-11R-A084-07;TCGA-A2-A04P-01A-31R-A034-07;TCGA-A2-A04Q-01A-21R-A034-07;TCGA-A2-A04T-01A-21R-A034-07;TCGA-A2-A0CM-01A-31R-A034-07;TCGA-A2-A0D2-01A-21R-A034-07;TCGA-A2-A0SX-01A-12R-A084-07;TCGA-A2-A0T0-01A-22R-A084-07;TCGA-A2-A0T2-01A-11R-A084-07;TCGA-A2-A3XS-01A-11R-A22U-07;TCGA-A2-A3XT-01A-11R-A22U-07;TCGA-A2-A3XU-01A-12R-A22U-07;TCGA-A2-A3XX-01A-21R-A…	TN	intra_gene	within_exon	E7	MRPS18B	Tumor-Specific
chr6	32411046	32411154	96	3.13542	TCGA-A1-A0SO-01A-22R-A084-07;TCGA-A1-A0SP-01A-11R-A084-07;TCGA-A2-A04P-01A-31R-A034-07;TCGA-A2-A04Q-01A-21R-A034-07;TCGA-A2-A04T-01A-21R-A034-07;TCGA-A2-A0D0-01A-11R-A00Z-07;TCGA-A2-A0EQ-01A-11R-A034-07;TCGA-A2-A0ST-01A-12R-A084-07;TCGA-A2-A0SX-01A-12R-A084-07;TCGA-A2-A0T0-01A-22R-A084-07;TCGA-A2-A0T2-01A-11R-A084-07;TCGA-A2-A0YM-01A-11R-A109-07;TCGA-A2-A1G6-01A-11R-A13Q-07;TCGA-A2-A3XT-01A-11R-A…	TN	intra_gene	within_exon	E3	HLA-DRA	Tumor-Specific
chrM	11977	12103	17	4.35294	TCGA-A1-A0SO-01A-22R-A084-07;TCGA-A1-A0SP-01A-11R-A084-07;TCGA-A2-A04P-01A-31R-A034-07;TCGA-A2-A04Q-01A-21R-A034-07;TCGA-A2-A04T-01A-21R-A034-07;TCGA-A2-A0D2-01A-21R-A034-07;TCGA-A2-A0T2-01A-11R-A084-07;TCGA-AN-A0AL-01A-11R-A00Z-07;TCGA-AN-A0AT-01A-11R-A034-07;TCGA-AO-A0J2-01A-11R-A034-07;TCGA-AO-A0J6-01A-11R-A034-07;TCGA-AQ-A04J-01A-02R-A034-07;TCGA-AR-A1AQ-01A-11R-A12P-07;TCGA-BH-A0RX-01A-21R-A…	TN	NA	NA	NA	NA	Tumor-Specific
chrM	15327	15402	52	1.80769	TCGA-A1-A0SO-01A-22R-A084-07;TCGA-A1-A0SP-01A-11R-A084-07;TCGA-A2-A04P-01A-31R-A034-07;TCGA-A2-A04Q-01A-21R-A034-07;TCGA-A2-A04T-01A-21R-A034-07;TCGA-A2-A0EQ-01A-11R-A034-07;TCGA-A2-A0T0-01A-22R-A084-07;TCGA-A2-A0T2-01A-11R-A084-07;TCGA-A2-A3XS-01A-11R-A22U-07;TCGA-A2-A3XT-01A-11R-A22U-07;TCGA-A2-A3XX-01A-21R-A239-07;TCGA-A2-A3XY-01A-11R-A239-07;TCGA-A7-A0DA-01A-31R-A115-07;TCGA-A7-A26F-01A-21R-A…	TN	NA	NA	NA	NA	Tumor
chr7	6505750	6505876	70	2.3	TCGA-A1-A0SO-01A-22R-A084-07;TCGA-A1-A0SP-01A-11R-A084-07;TCGA-A2-A04P-01A-31R-A034-07;TCGA-A2-A04Q-01A-21R-A034-07;TCGA-A2-A0CM-01A-31R-A034-07;TCGA-A2-A0EQ-01A-11R-A034-07;TCGA-A2-A0SX-01A-12R-A084-07;TCGA-A2-A0T0-01A-22R-A084-07;TCGA-A2-A0T2-01A-11R-A084-07;TCGA-A2-A0YE-01A-11R-A109-07;TCGA-A2-A0YM-01A-11R-A109-07;TCGA-A2-A3XS-01A-11R-A22U-07;TCGA-A2-A3XT-01A-11R-A22U-07;TCGA-A2-A3XY-01A-11R-A…	TN	intra_gene	within_exon	E4	KDELR2	Tumor-Specific
chr12	133345835	133345899	51	1.62745	TCGA-A1-A0SO-01A-22R-A084-07;TCGA-A1-A0SP-01A-11R-A084-07;TCGA-A2-A04P-01A-31R-A034-07;TCGA-A2-A04Q-01A-21R-A034-07;TCGA-A2-A0CM-01A-31R-A034-07;TCGA-A2-A0EQ-01A-11R-A034-07;TCGA-A2-A0SX-01A-12R-A084-07;TCGA-A2-A0T0-01A-22R-A084-07;TCGA-A2-A0T2-01A-11R-A084-07;TCGA-A2-A1G6-01A-11R-A13Q-07;TCGA-A2-A3XX-01A-21R-A239-07;TCGA-A2-A3XY-01A-11R-A239-07;TCGA-A7-A0DA-01A-31R-A115-07;TCGA-A8-A07O-01A-11R-A…	TN	intra_gene	within_exon	E24	GOLGA3	Tumor-Specific
chr12	6879717	6879811	21	2.09524	TCGA-A1-A0SO-01A-22R-A084-07;TCGA-A1-A0SP-01A-11R-A084-07;TCGA-A2-A04P-01A-31R-A034-07;TCGA-A2-A04Q-01A-21R-A034-07;TCGA-A2-A0D2-01A-21R-A034-07;TCGA-A2-A0SX-01A-12R-A084-07;TCGA-A2-A0T0-01A-22R-A084-07;TCGA-A2-A0YE-01A-11R-A109-07;TCGA-A2-A3XX-01A-21R-A239-07;TCGA-A2-A3XY-01A-11R-A239-07;TCGA-A8-A07O-01A-11R-A00Z-07;TCGA-AN-A04D-01A-21R-A034-07;TCGA-AQ-A04J-01A-02R-A034-07;TCGA-AR-A1AI-01A-11R-A…	TN	intra_gene	within_exon	E5	PTMS	Tumor-Specific
chrX	23801456	23801807	21	1.71429	TCGA-A1-A0SO-01A-22R-A084-07;TCGA-A1-A0SP-01A-11R-A084-07;TCGA-A2-A04P-01A-31R-A034-07;TCGA-A2-A04Q-01A-21R-A034-07;TCGA-A2-A0T0-01A-22R-A084-07;TCGA-A2-A3XX-01A-21R-A239-07;TCGA-A8-A07O-01A-11R-A00Z-07;TCGA-AO-A03U-01B-21R-A10J-07;TCGA-AO-A0J6-01A-11R-A034-07;TCGA-AR-A0TS-01A-11R-A115-07;TCGA-BH-A0BG-01A-11R-A115-07;TCGA-BH-A0RX-01A-21R-A084-07;TCGA-BH-A18V-01A-11R-A12D-07;TCGA-C8-A26X-01A-31R-A…	TN	intra_gene	exon-exon_boundary	Start_E2;End_E1;Start_I2;End_I2	SAT1	Tumor-Specific
chr2	85133526	236791056	55	2.67273	TCGA-A1-A0SO-01A-22R-A084-07;TCGA-A1-A0SP-01A-11R-A084-07;TCGA-A2-A04P-01A-31R-A034-07;TCGA-A2-A04T-01A-21R-A034-07;TCGA-A2-A0CM-01A-31R-A034-07;TCGA-A2-A0D2-01A-21R-A034-07;TCGA-A2-A0EQ-01A-11R-A034-07;TCGA-A2-A0SX-01A-12R-A084-07;TCGA-A2-A0T0-01A-22R-A084-07;TCGA-A2-A0YE-01A-11R-A109-07;TCGA-A2-A0YM-01A-11R-A109-07;TCGA-A2-A3XS-01A-11R-A22U-07;TCGA-A2-A3XU-01A-12R-A22U-07;TCGA-A2-A3XX-01A-21R-A…	TN	inter_gene	exon-exon_boundary	Start_E3;Start_E1;Start_E2;Start_E4;Start_E5;Start_E6;Start_E7;Start_E8;Start_E9;Start_E10;Start_E11;Start_E12;Start_E13;Start_E14;Start_E15;Start_E28;Start_E29;Start_E30;Start_E31;Start_E32;Start_E33;Start_E34;Start_E17;Start_E18;Start_E19;Start_E20;Start_E21;Start_E22;Start_E23;Start_E24;Start_E25;Start_E26;Start_E27;Start_E16;Start_E39;Start_E40;Start_E41;Start_E42;Start_E43;Start_E44;Start_E4…	TMSB10;KCMF1;TCF7L1;TGOLN2;RETSAT;ELMOD3;CAPG;SH2D6;MAT2A;LOC100630918;GGCX;VAMP5;VAMP8;RNF181;USP39;TMEM150A;C2orf68;SFTPB;GNLY;ATOH8;LOC284950;ST3GAL5;LOC90784;POLR1A;PTCD3;SNORD94;IMMT;MIR4779;MRPL35;REEP1;KDM3A;CHMP3;RNF103-CHMP3;RNF103;RMND5A;CD8A;CD8B;LOC100286979;RGPD1;RGPD2;PLGLB1;PLGLB2;LOC285074;LINC00152;MIR4435-1;MIR4435-2;KRCC1;SMYD1;MIR4780;FABP1;THNSL2;FOXI3;C2orf51;EIF2AK3;RPIA;AN…	Tumor
chr17	76220645	76220735	26	1.84615	TCGA-A1-A0SO-01A-22R-A084-07;TCGA-A1-A0SP-01A-11R-A084-07;TCGA-A2-A04P-01A-31R-A034-07;TCGA-A2-A04T-01A-21R-A034-07;TCGA-A2-A0CM-01A-31R-A034-07;TCGA-A2-A0D2-01A-21R-A034-07;TCGA-A2-A0EQ-01A-11R-A034-07;TCGA-A2-A0T0-01A-22R-A084-07;TCGA-A2-A0YM-01A-11R-A109-07;TCGA-A2-A3XT-01A-11R-A22U-07;TCGA-A2-A3XU-01A-12R-A22U-07;TCGA-A7-A0DA-01A-31R-A115-07;TCGA-A8-A07C-01A-11R-A034-07;TCGA-A8-A07O-01A-11R-A…	TN	intra_gene	within_exon	E3;E5;E4	BIRC5	Tumor-Specific
chr11	309205	309273	42	2.42857	TCGA-A1-A0SO-01A-22R-A084-07;TCGA-A1-A0SP-01A-11R-A084-07;TCGA-A2-A04P-01A-31R-A034-07;TCGA-A2-A04T-01A-21R-A034-07;TCGA-A2-A0CM-01A-31R-A034-07;TCGA-A2-A0D2-01A-21R-A034-07;TCGA-A2-A0ST-01A-12R-A084-07;TCGA-A2-A0T0-01A-22R-A084-07;TCGA-A2-A0T2-01A-11R-A084-07;TCGA-A2-A3XS-01A-11R-A22U-07;TCGA-A2-A3XT-01A-11R-A22U-07;TCGA-A2-A3XU-01A-12R-A22U-07;TCGA-A2-A3XX-01A-21R-A239-07;TCGA-A7-A26G-01A-21R-A…	TN	intra_gene	within_exon	E2	IFITM2	Tumor-Specific
chr7	94051210	94051264	47	2.38298	TCGA-A1-A0SO-01A-22R-A084-07;TCGA-A1-A0SP-01A-11R-A084-07;TCGA-A2-A04P-01A-31R-A034-07;TCGA-A2-A04T-01A-21R-A034-07;TCGA-A2-A0CM-01A-31R-A034-07;TCGA-A2-A0D2-01A-21R-A034-07;TCGA-A2-A0T0-01A-22R-A084-07;TCGA-A2-A0T2-01A-11R-A084-07;TCGA-A2-A0YE-01A-11R-A109-07;TCGA-A2-A3XX-01A-21R-A239-07;TCGA-A2-A3XY-01A-11R-A239-07;TCGA-A7-A26F-01A-21R-A169-07;TCGA-A7-A26G-01A-21R-A169-07;TCGA-A7-A26I-01A-11R-A…	TN	intra_gene	exon-exon_boundary	Start_E39;End_E39;Start_I40;End_I39;E39	COL1A2	Tumor
chr7	94047810	94047864	56	2.91071	TCGA-A1-A0SO-01A-22R-A084-07;TCGA-A1-A0SP-01A-11R-A084-07;TCGA-A2-A04P-01A-31R-A034-07;TCGA-A2-A04T-01A-21R-A034-07;TCGA-A2-A0CM-01A-31R-A034-07;TCGA-A2-A0EQ-01A-11R-A034-07;TCGA-A2-A0ST-01A-12R-A084-07;TCGA-A2-A0T2-01A-11R-A084-07;TCGA-A2-A3XX-01A-21R-A239-07;TCGA-A7-A0DA-01A-31R-A115-07;TCGA-A7-A26F-01A-21R-A169-07;TCGA-A7-A26I-01A-11R-A169-07;TCGA-A8-A07C-01A-11R-A034-07;TCGA-AC-A2QH-01A-11R-A…	TN	intra_gene	exon-exon_boundary	Start_E33;End_E33;Start_I34;End_I33;E33	COL1A2	Tumor
chr20	57484229	57484467	17	1.88235	TCGA-A1-A0SO-01A-22R-A084-07;TCGA-A1-A0SP-01A-11R-A084-07;TCGA-A2-A04P-01A-31R-A034-07;TCGA-A2-A04T-01A-21R-A034-07;TCGA-A2-A0D0-01A-11R-A00Z-07;TCGA-A2-A0T0-01A-22R-A084-07;TCGA-A2-A3XT-01A-11R-A22U-07;TCGA-A8-A08R-01A-11R-A034-07;TCGA-AO-A128-01A-11R-A10J-07;TCGA-AR-A1AI-01A-11R-A12P-07;TCGA-AR-A2LR-01A-12R-A18M-07;TCGA-BH-A0RX-01A-21R-A084-07;TCGA-BH-A18G-01A-11R-A12D-07;TCGA-BH-A18T-01A-11R-A…	TN	intra_gene	exon-exon_boundary	Start_E7;Start_E8;Start_E6;End_E7;End_E8;End_E6;Start_I7;Start_I8;End_I6;End_I7	GNAS	Tumor-Specific
chrM	3597	3741	19	1.78947	TCGA-A1-A0SO-01A-22R-A084-07;TCGA-A1-A0SP-01A-11R-A084-07;TCGA-A2-A04P-01A-31R-A034-07;TCGA-A2-A04T-01A-21R-A034-07;TCGA-A2-A0EQ-01A-11R-A034-07;TCGA-A2-A0T2-01A-11R-A084-07;TCGA-A2-A3XT-01A-11R-A22U-07;TCGA-AN-A04D-01A-21R-A034-07;TCGA-AO-A1KR-01A-12R-A144-07;TCGA-AR-A0U1-01A-11R-A115-07;TCGA-C8-A131-01A-11R-A115-07;TCGA-C8-A27B-01A-11R-A169-07;TCGA-D8-A1JL-01A-11R-A13Q-07;TCGA-E2-A159-01A-11R-A…	TN	NA	NA	NA	NA	Tumor
chr2	189859793	189860466	43	1.7907	TCGA-A1-A0SO-01A-22R-A084-07;TCGA-A1-A0SP-01A-11R-A084-07;TCGA-A2-A04P-01A-31R-A034-07;TCGA-A2-A0D2-01A-21R-A034-07;TCGA-A2-A0ST-01A-12R-A084-07;TCGA-A2-A0T2-01A-11R-A084-07;TCGA-A2-A0YM-01A-11R-A109-07;TCGA-A2-A3XT-01A-11R-A22U-07;TCGA-A2-A3XX-01A-21R-A239-07;TCGA-A7-A26F-01A-21R-A169-07;TCGA-A8-A07C-01A-11R-A034-07;TCGA-A8-A07O-01A-11R-A00Z-07;TCGA-A8-A08R-01A-11R-A034-07;TCGA-AC-A2QJ-01A-12R-A…	TN	inter_gene	exon-exon_boundary	Start_E22;Start_E1;End_E21;End_E1;Start_I1;End_I1	COL3A1;MIR3606	Tumor
chr4	71099863	71100830	13	2.76923	TCGA-A1-A0SO-01A-22R-A084-07;TCGA-A1-A0SP-01A-11R-A084-07;TCGA-A2-A04P-01A-31R-A034-07;TCGA-A2-A0D2-01A-21R-A034-07;TCGA-A2-A3XU-01A-12R-A22U-07;TCGA-AC-A2BK-01A-11R-A21T-07;TCGA-AO-A0J6-01A-11R-A034-07;TCGA-AQ-A04J-01A-02R-A034-07;TCGA-AR-A1AI-01A-11R-A12P-07;TCGA-BH-A0B9-01A-11R-A056-07;TCGA-BH-A0BW-01A-11R-A115-07;TCGA-GM-A2DH-01A-11R-A180-07;TCGA-LL-A441-01A-11R-A24H-07	TN	intra_gene	exon-exon_boundary	Start_E5;End_E4;Start_I5;End_I5	FDCSP	Tumor
chr4	71096921	71098743	8	3.5	TCGA-A1-A0SO-01A-22R-A084-07;TCGA-A1-A0SP-01A-11R-A084-07;TCGA-A2-A04P-01A-31R-A034-07;TCGA-A2-A0D2-01A-21R-A034-07;TCGA-A7-A26G-01A-21R-A169-07;TCGA-AR-A1AI-01A-11R-A12P-07;TCGA-AR-A1AY-01A-21R-A12P-07;TCGA-C8-A27B-01A-11R-A169-07	TN	intra_gene	exon-exon_boundary	Start_E2;Start_E3;End_E2;End_E3;Start_I3;Start_I4;End_I2;End_I3	FDCSP	Tumor
chrM	1689	1894	36	2.11111	TCGA-A1-A0SO-01A-22R-A084-07;TCGA-A1-A0SP-01A-11R-A084-07;TCGA-A2-A04P-01A-31R-A034-07;TCGA-A2-A0ST-01A-12R-A084-07;TCGA-A2-A0T0-01A-22R-A084-07;TCGA-A2-A0T2-01A-11R-A084-07;TCGA-A8-A07O-01A-11R-A00Z-07;TCGA-A8-A08R-01A-11R-A034-07;TCGA-AN-A0G0-01A-11R-A034-07;TCGA-AN-A0XU-01A-11R-A109-07;TCGA-AO-A129-01A-21R-A10J-07;TCGA-AO-A12F-01A-11R-A115-07;TCGA-AQ-A04J-01A-02R-A034-07;TCGA-AR-A1AI-01A-11R-A…	TN	NA	NA	NA	NA	Tumor
chr22	36688163	36688280	26	1.5	TCGA-A1-A0SO-01A-22R-A084-07;TCGA-A1-A0SP-01A-11R-A084-07;TCGA-A2-A04P-01A-31R-A034-07;TCGA-A2-A0SX-01A-12R-A084-07;TCGA-A2-A3XT-01A-11R-A22U-07;TCGA-A7-A26G-01A-21R-A169-07;TCGA-A8-A07C-01A-11R-A034-07;TCGA-A8-A07O-01A-11R-A00Z-07;TCGA-AQ-A04J-01A-02R-A034-07;TCGA-AR-A2LR-01A-12R-A18M-07;TCGA-BH-A0BL-01A-11R-A115-07;TCGA-BH-A0RX-01A-21R-A084-07;TCGA-BH-A1FC-01A-11R-A13Q-07;TCGA-C8-A12V-01A-11R-A…	TN	intra_gene	exon-exon_boundary	Start_E31;End_I30;E31	MYH9	Tumor-Specific
chr17	7416940	7417045	28	1.60714	TCGA-A1-A0SO-01A-22R-A084-07;TCGA-A1-A0SP-01A-11R-A084-07;TCGA-A2-A04Q-01A-21R-A034-07;TCGA-A2-A04T-01A-21R-A034-07;TCGA-A2-A0CM-01A-31R-A034-07;TCGA-A2-A0EQ-01A-11R-A034-07;TCGA-A2-A0YE-01A-11R-A109-07;TCGA-A8-A07O-01A-11R-A00Z-07;TCGA-AN-A04D-01A-21R-A034-07;TCGA-AN-A0G0-01A-11R-A034-07;TCGA-AN-A0XU-01A-11R-A109-07;TCGA-AO-A03U-01B-21R-A10J-07;TCGA-AO-A0J2-01A-11R-A034-07;TCGA-AQ-A04J-01A-02R-A…	TN	intra_gene	within_exon	E29	POLR2A	Tumor-Specific
chr21	27394269	27394320	48	2.10417	TCGA-A1-A0SO-01A-22R-A084-07;TCGA-A1-A0SP-01A-11R-A084-07;TCGA-A2-A04Q-01A-21R-A034-07;TCGA-A2-A04T-01A-21R-A034-07;TCGA-A2-A0D2-01A-21R-A034-07;TCGA-A2-A0EQ-01A-11R-A034-07;TCGA-A2-A0ST-01A-12R-A084-07;TCGA-A2-A0SX-01A-12R-A084-07;TCGA-A2-A0T0-01A-22R-A084-07;TCGA-A2-A0YE-01A-11R-A109-07;TCGA-A7-A26F-01A-21R-A169-07;TCGA-A7-A26G-01A-21R-A169-07;TCGA-A8-A07O-01A-11R-A00Z-07;TCGA-A8-A08R-01A-11R-A…	TN	intra_gene	within_exon	E6;E5	APP	Tumor-Specific
chr2	89157116	89157181	30	2.4	TCGA-A1-A0SO-01A-22R-A084-07;TCGA-A1-A0SP-01A-11R-A084-07;TCGA-A2-A04Q-01A-21R-A034-07;TCGA-A2-A0D2-01A-21R-A034-07;TCGA-A2-A0EQ-01A-11R-A034-07;TCGA-A2-A0ST-01A-12R-A084-07;TCGA-A2-A0SX-01A-12R-A084-07;TCGA-A2-A3XX-01A-21R-A239-07;TCGA-A8-A07C-01A-11R-A034-07;TCGA-A8-A08R-01A-11R-A034-07;TCGA-AN-A0XU-01A-11R-A109-07;TCGA-AO-A128-01A-11R-A10J-07;TCGA-AR-A0TU-01A-31R-A109-07;TCGA-AR-A1AQ-01A-11R-A…	TN	intra_gene	within_exon	E1	IGKC	Tumor
chr21	27394269	27394323	30	1.8	TCGA-A1-A0SO-01A-22R-A084-07;TCGA-A1-A0SP-01A-11R-A084-07;TCGA-A2-A04Q-01A-21R-A034-07;TCGA-A2-A0D2-01A-21R-A034-07;TCGA-A2-A0SX-01A-12R-A084-07;TCGA-A2-A0T0-01A-22R-A084-07;TCGA-A2-A0YM-01A-11R-A109-07;TCGA-A2-A1G6-01A-11R-A13Q-07;TCGA-A2-A3XT-01A-11R-A22U-07;TCGA-A2-A3XX-01A-21R-A239-07;TCGA-A7-A0CE-01A-11R-A00Z-07;TCGA-A8-A07O-01A-11R-A00Z-07;TCGA-A8-A08R-01A-11R-A034-07;TCGA-AN-A0G0-01A-11R-A…	TN	intra_gene	within_exon	E6;E5	APP	Tumor-Specific
chr15	45007783	45008558	25	1.52	TCGA-A1-A0SO-01A-22R-A084-07;TCGA-A1-A0SP-01A-11R-A084-07;TCGA-A2-A04Q-01A-21R-A034-07;TCGA-A2-A0D2-01A-21R-A034-07;TCGA-A2-A0SX-01A-12R-A084-07;TCGA-A2-A0T0-01A-22R-A084-07;TCGA-A2-A1G6-01A-11R-A13Q-07;TCGA-A2-A3XS-01A-11R-A22U-07;TCGA-A2-A3XT-01A-11R-A22U-07;TCGA-A7-A26G-01A-21R-A169-07;TCGA-A8-A08R-01A-11R-A034-07;TCGA-AO-A0J2-01A-11R-A034-07;TCGA-AR-A0TU-01A-31R-A109-07;TCGA-AR-A256-01A-11R-A…	TN	intra_gene	exon-exon_boundary	Start_E3;End_E2;End_E3;Start_I3;Start_I4;End_I3	B2M	Tumor-Specific
chr16	31927592	31927676	14	1.42857	TCGA-A1-A0SO-01A-22R-A084-07;TCGA-A1-A0SP-01A-11R-A084-07;TCGA-A2-A04Q-01A-21R-A034-07;TCGA-A2-A0D2-01A-21R-A034-07;TCGA-A2-A0T2-01A-11R-A084-07;TCGA-AQ-A04J-01A-02R-A034-07;TCGA-AR-A0TU-01A-31R-A109-07;TCGA-AR-A1AI-01A-11R-A12P-07;TCGA-BH-A0RX-01A-21R-A084-07;TCGA-C8-A3M7-01A-12R-A21T-07;TCGA-D8-A1JL-01A-11R-A13Q-07;TCGA-E2-A14N-01A-31R-A137-07;TCGA-EW-A1P8-01A-11R-A144-07;TCGA-LL-A441-01A-11R-A…	TN	intra_gene	within_exon	E4	ZNF267	Tumor-Specific
chr19	46330797	46330855	34	1.5	TCGA-A1-A0SO-01A-22R-A084-07;TCGA-A1-A0SP-01A-11R-A084-07;TCGA-A2-A04Q-01A-21R-A034-07;TCGA-A2-A0SX-01A-12R-A084-07;TCGA-A2-A0T0-01A-22R-A084-07;TCGA-A2-A0YE-01A-11R-A109-07;TCGA-A2-A3XS-01A-11R-A22U-07;TCGA-A2-A3XT-01A-11R-A22U-07;TCGA-A7-A26I-01A-11R-A169-07;TCGA-A8-A07O-01A-11R-A00Z-07;TCGA-AN-A04D-01A-21R-A034-07;TCGA-AN-A0XU-01A-11R-A109-07;TCGA-AO-A0J6-01A-11R-A034-07;TCGA-AO-A124-01A-11R-A…	TN	intra_gene	within_exon	E16	SYMPK	Tumor-Specific
chr19	47112162	47112238	21	1.47619	TCGA-A1-A0SO-01A-22R-A084-07;TCGA-A1-A0SP-01A-11R-A084-07;TCGA-A2-A04T-01A-21R-A034-07;TCGA-A2-A0CM-01A-31R-A034-07;TCGA-A2-A0D2-01A-21R-A034-07;TCGA-A2-A0EQ-01A-11R-A034-07;TCGA-A2-A0ST-01A-12R-A084-07;TCGA-A2-A0T2-01A-11R-A084-07;TCGA-A2-A3XX-01A-21R-A239-07;TCGA-A2-A3XY-01A-11R-A239-07;TCGA-A7-A26I-01A-11R-A169-07;TCGA-A8-A08R-01A-11R-A034-07;TCGA-AN-A04D-01A-21R-A034-07;TCGA-AN-A0AL-01A-11R-A…	TN	intra_gene	exon-exon_boundary	End_E5;Start_I6;E5	CALM3	Tumor-Specific
chr6	29856359	30228225	59	4	TCGA-A1-A0SO-01A-22R-A084-07;TCGA-A1-A0SP-01A-11R-A084-07;TCGA-A2-A04T-01A-21R-A034-07;TCGA-A2-A0D2-01A-21R-A034-07;TCGA-A2-A0ST-01A-12R-A084-07;TCGA-A2-A0T2-01A-11R-A084-07;TCGA-A2-A0YE-01A-11R-A109-07;TCGA-A7-A0CE-01A-11R-A00Z-07;TCGA-A7-A26F-01A-21R-A169-07;TCGA-A7-A26I-01A-11R-A169-07;TCGA-A8-A07C-01A-11R-A034-07;TCGA-AC-A2QH-01A-11R-A18M-07;TCGA-AN-A04D-01A-21R-A034-07;TCGA-AN-A0AL-01A-11R-A…	TN	inter_gene	exon-exon_boundary	Start_E4;Start_E5;Start_E6;Start_E7;Start_E1;Start_E2;Start_E3;Start_E8;Start_E9;Start_E10;End_E3;End_E4;End_E5;End_E6;End_E7;End_E1;End_E2;End_E8;End_E9;End_E10;Start_I4;Start_I5;Start_I6;Start_I7;Start_I1;Start_I2;Start_I3;Start_I8;Start_I9;End_I4;End_I5;End_I6;End_I7;End_I1;End_I2;End_I3;End_I8;End_I9	HLA-H;HCG4B;HLA-A;HCG9;HLA-J;ZNRD1-AS1;ZNRD1;PPP1R11;RNF39;TRIM31;TRIM40;TRIM10;TRIM15;TRIM26;HLA-L	Tumor
chr10	120801637	120801697	38	1.71053	TCGA-A1-A0SO-01A-22R-A084-07;TCGA-A1-A0SP-01A-11R-A084-07;TCGA-A2-A0CM-01A-31R-A034-07;TCGA-A2-A0D0-01A-11R-A00Z-07;TCGA-A2-A0EQ-01A-11R-A034-07;TCGA-A2-A0T0-01A-22R-A084-07;TCGA-A2-A0T2-01A-11R-A084-07;TCGA-A2-A1G6-01A-11R-A13Q-07;TCGA-A7-A0DA-01A-31R-A115-07;TCGA-A7-A26I-01A-11R-A169-07;TCGA-A8-A07C-01A-11R-A034-07;TCGA-A8-A07O-01A-11R-A00Z-07;TCGA-AN-A0G0-01A-11R-A034-07;TCGA-AN-A0XU-01A-11R-A…	TN	intra_gene	within_exon	E19	EIF3A	Tumor-Specific
chr9	33264309	33264399	17	1.29412	TCGA-A1-A0SO-01A-22R-A084-07;TCGA-A1-A0SP-01A-11R-A084-07;TCGA-A2-A0CM-01A-31R-A034-07;TCGA-A2-A0D2-01A-21R-A034-07;TCGA-A2-A0EQ-01A-11R-A034-07;TCGA-A2-A3XX-01A-21R-A239-07;TCGA-AC-A2BK-01A-11R-A21T-07;TCGA-AN-A0G0-01A-11R-A034-07;TCGA-AO-A03U-01B-21R-A10J-07;TCGA-BH-A0B3-01A-11R-A056-07;TCGA-BH-A18Q-01A-12R-A12D-07;TCGA-BH-A1F6-01A-11R-A13Q-07;TCGA-D8-A147-01A-11R-A115-07;TCGA-E2-A14X-01A-11R-A…	TN	intra_gene	within_exon	E1	BAG1	Tumor
chr19	55105905	55142558	32	2.40625	TCGA-A1-A0SO-01A-22R-A084-07;TCGA-A1-A0SP-01A-11R-A084-07;TCGA-A2-A0CM-01A-31R-A034-07;TCGA-A2-A0ST-01A-12R-A084-07;TCGA-A2-A0YM-01A-11R-A109-07;TCGA-A2-A3XT-01A-11R-A22U-07;TCGA-A7-A26G-01A-21R-A169-07;TCGA-A8-A07C-01A-11R-A034-07;TCGA-A8-A08R-01A-11R-A034-07;TCGA-AO-A0J4-01A-11R-A034-07;TCGA-AR-A0TS-01A-11R-A115-07;TCGA-AR-A1AI-01A-11R-A12P-07;TCGA-AR-A1AR-01A-31R-A137-07;TCGA-BH-A0AV-01A-31R-A…	TN	inter_gene	exon-exon_boundary	Start_E3;Start_E4;Start_E5;Start_E6;Start_E7;Start_E8;Start_E9;Start_E10;Start_E1;Start_E2;End_E3;End_E4;End_E5;End_E6;End_E7;End_E8;End_E9;End_E10;End_E1;End_E2;Start_I4;Start_I5;Start_I6;Start_I7;Start_I8;Start_I9;Start_I10;Start_I1;Start_I2;Start_I3;End_I3;End_I4;End_I5;End_I6;End_I7;End_I8;End_I9;End_I10;End_I1;End_I2	LILRA1;LILRB1	Tumor-Specific
chr2	189853330	189855057	63	3.44444	TCGA-A1-A0SO-01A-22R-A084-07;TCGA-A1-A0SP-01A-11R-A084-07;TCGA-A2-A0D2-01A-21R-A034-07;TCGA-A2-A0EQ-01A-11R-A034-07;TCGA-A2-A0SX-01A-12R-A084-07;TCGA-A2-A0T0-01A-22R-A084-07;TCGA-A2-A0YE-01A-11R-A109-07;TCGA-A2-A0YM-01A-11R-A109-07;TCGA-A2-A1G6-01A-11R-A13Q-07;TCGA-A2-A3XX-01A-21R-A239-07;TCGA-A2-A3XY-01A-11R-A239-07;TCGA-A7-A0DA-01A-31R-A115-07;TCGA-A7-A26F-01A-21R-A169-07;TCGA-A7-A26G-01A-21R-A…	TN	intra_gene	exon-exon_boundary	Start_E7;Start_E8;Start_E9;Start_E10;End_E7;End_E8;End_E9;Start_I8;Start_I9;Start_I10;End_I7;End_I8;End_I9;End_I10	COL3A1	Tumor
chr5	33455725	33455776	45	1.75556	TCGA-A1-A0SO-01A-22R-A084-07;TCGA-A1-A0SP-01A-11R-A084-07;TCGA-A2-A0D2-01A-21R-A034-07;TCGA-A2-A0SX-01A-12R-A084-07;TCGA-A2-A0YM-01A-11R-A109-07;TCGA-A7-A0DA-01A-31R-A115-07;TCGA-A7-A26F-01A-21R-A169-07;TCGA-A7-A26I-01A-11R-A169-07;TCGA-A8-A07O-01A-11R-A00Z-07;TCGA-A8-A08R-01A-11R-A034-07;TCGA-AC-A2BK-01A-11R-A21T-07;TCGA-AN-A04D-01A-21R-A034-07;TCGA-AN-A0AT-01A-11R-A034-07;TCGA-AN-A0G0-01A-11R-A…	TN	intra_gene	within_exon	E6	TARS	Tumor-Specific
chr17	48271709	48271808	20	1.8	TCGA-A1-A0SO-01A-22R-A084-07;TCGA-A1-A0SP-01A-11R-A084-07;TCGA-A2-A0D2-01A-21R-A034-07;TCGA-A2-A0T0-01A-22R-A084-07;TCGA-A2-A0YE-01A-11R-A109-07;TCGA-A2-A3XT-01A-11R-A22U-07;TCGA-A7-A26G-01A-21R-A169-07;TCGA-A7-A26I-01A-11R-A169-07;TCGA-A8-A07C-01A-11R-A034-07;TCGA-A8-A07O-01A-11R-A00Z-07;TCGA-A8-A08R-01A-11R-A034-07;TCGA-AN-A0AT-01A-11R-A034-07;TCGA-AO-A0J4-01A-11R-A034-07;TCGA-AQ-A04J-01A-02R-A…	TN	intra_gene	exon-exon_boundary	Start_E23;End_E23;Start_I23;End_I22;E23	COL1A1	Tumor-Specific
chr12	50156706	50156804	38	1.76316	TCGA-A1-A0SO-01A-22R-A084-07;TCGA-A1-A0SP-01A-11R-A084-07;TCGA-A2-A0EQ-01A-11R-A034-07;TCGA-A2-A0ST-01A-12R-A084-07;TCGA-A2-A0SX-01A-12R-A084-07;TCGA-A2-A0YM-01A-11R-A109-07;TCGA-A2-A3XT-01A-11R-A22U-07;TCGA-A7-A0CE-01A-11R-A00Z-07;TCGA-A7-A0DA-01A-31R-A115-07;TCGA-A7-A26G-01A-21R-A169-07;TCGA-A7-A26I-01A-11R-A169-07;TCGA-A8-A07C-01A-11R-A034-07;TCGA-A8-A07O-01A-11R-A00Z-07;TCGA-A8-A08R-01A-11R-A…	TN	intra_gene	within_exon	E10	TMBIM6	Tumor-Specific
chr19	50412375	50412438	10	1.9	TCGA-A1-A0SO-01A-22R-A084-07;TCGA-A1-A0SP-01A-11R-A084-07;TCGA-A2-A0EQ-01A-11R-A034-07;TCGA-A2-A0SX-01A-12R-A084-07;TCGA-AN-A0XU-01A-11R-A109-07;TCGA-AR-A0U4-01A-11R-A109-07;TCGA-BH-A0AV-01A-31R-A115-07;TCGA-BH-A0B3-01A-11R-A056-07;TCGA-BH-A0RX-01A-21R-A084-07;TCGA-D8-A142-01A-11R-A115-07	TN	intra_gene	within_exon	E2;E3	NUP62	Tumor
chr19	14673336	14673387	46	1.65217	TCGA-A1-A0SO-01A-22R-A084-07;TCGA-A1-A0SP-01A-11R-A084-07;TCGA-A2-A0EQ-01A-11R-A034-07;TCGA-A2-A0T2-01A-11R-A084-07;TCGA-A2-A0YM-01A-11R-A109-07;TCGA-A2-A1G6-01A-11R-A13Q-07;TCGA-A2-A3XX-01A-21R-A239-07;TCGA-A7-A0CE-01A-11R-A00Z-07;TCGA-A7-A0DA-01A-31R-A115-07;TCGA-A7-A26F-01A-21R-A169-07;TCGA-A8-A08R-01A-11R-A034-07;TCGA-AN-A04D-01A-21R-A034-07;TCGA-AN-A0XU-01A-11R-A109-07;TCGA-AO-A03U-01B-21R-A…	TN	intra_gene	exon-exon_boundary	Start_E2;End_E2;Start_I1;End_I1;E2	TECR	Tumor-Specific
chrM	11512	11676	30	2	TCGA-A1-A0SO-01A-22R-A084-07;TCGA-A1-A0SP-01A-11R-A084-07;TCGA-A2-A0EQ-01A-11R-A034-07;TCGA-A2-A3XS-01A-11R-A22U-07;TCGA-A2-A3XU-01A-12R-A22U-07;TCGA-A7-A0DA-01A-31R-A115-07;TCGA-AN-A0AT-01A-11R-A034-07;TCGA-AN-A0G0-01A-11R-A034-07;TCGA-AO-A0J6-01A-11R-A034-07;TCGA-AQ-A04J-01A-02R-A034-07;TCGA-AR-A0TS-01A-11R-A115-07;TCGA-AR-A0TU-01A-31R-A109-07;TCGA-AR-A1AR-01A-31R-A137-07;TCGA-BH-A0RX-01A-21R-A…	TN	NA	NA	NA	NA	Tumor
chr14	23315033	23315083	31	1.3871	TCGA-A1-A0SO-01A-22R-A084-07;TCGA-A1-A0SP-01A-11R-A084-07;TCGA-A2-A0SX-01A-12R-A084-07;TCGA-A2-A0T0-01A-22R-A084-07;TCGA-A2-A0T2-01A-11R-A084-07;TCGA-A2-A0YE-01A-11R-A109-07;TCGA-A2-A3XY-01A-11R-A239-07;TCGA-AC-A2BK-01A-11R-A21T-07;TCGA-AN-A04D-01A-21R-A034-07;TCGA-AN-A0AL-01A-11R-A00Z-07;TCGA-AO-A03U-01B-21R-A10J-07;TCGA-AO-A0J4-01A-11R-A034-07;TCGA-AR-A0U4-01A-11R-A109-07;TCGA-AR-A1AY-01A-21R-A…	TN	intra_gene	within_exon	E10	MMP14	Tumor
chr17	48271747	48271980	32	1.4375	TCGA-A1-A0SO-01A-22R-A084-07;TCGA-A1-A0SP-01A-11R-A084-07;TCGA-A2-A0SX-01A-12R-A084-07;TCGA-A2-A0T0-01A-22R-A084-07;TCGA-A2-A0YM-01A-11R-A109-07;TCGA-A7-A0DA-01A-31R-A115-07;TCGA-A7-A26F-01A-21R-A169-07;TCGA-A7-A26G-01A-21R-A169-07;TCGA-A8-A08R-01A-11R-A034-07;TCGA-AC-A2QH-01A-11R-A18M-07;TCGA-AN-A0G0-01A-11R-A034-07;TCGA-AO-A03U-01B-21R-A10J-07;TCGA-AR-A0TS-01A-11R-A115-07;TCGA-BH-A0AV-01A-31R-A…	TN	intra_gene	exon-exon_boundary	Start_E22;Start_E23;End_E22;Start_I22;End_I21;End_I22	COL1A1	Tumor-Specific
chr19	45412312	45412444	22	1.5	TCGA-A1-A0SO-01A-22R-A084-07;TCGA-A1-A0SP-01A-11R-A084-07;TCGA-A2-A0SX-01A-12R-A084-07;TCGA-A2-A0T0-01A-22R-A084-07;TCGA-A2-A3XT-01A-11R-A22U-07;TCGA-A2-A3XX-01A-21R-A239-07;TCGA-A2-A3XY-01A-11R-A239-07;TCGA-AC-A2QJ-01A-12R-A19W-07;TCGA-AN-A0XU-01A-11R-A109-07;TCGA-AO-A129-01A-21R-A10J-07;TCGA-AR-A1AR-01A-31R-A137-07;TCGA-AR-A2LR-01A-12R-A18M-07;TCGA-BH-A1FC-01A-11R-A13Q-07;TCGA-C8-A26X-01A-31R-A…	TN	intra_gene	within_exon	E4	APOE	Tumor-Specific
chr3	184039418	184039471	13	1.38462	TCGA-A1-A0SO-01A-22R-A084-07;TCGA-A1-A0SP-01A-11R-A084-07;TCGA-A2-A0SX-01A-12R-A084-07;TCGA-A2-A0T2-01A-11R-A084-07;TCGA-A7-A26F-01A-21R-A169-07;TCGA-AN-A0AT-01A-11R-A034-07;TCGA-BH-A0B3-01A-11R-A056-07;TCGA-BH-A0BL-01A-11R-A115-07;TCGA-C8-A27B-01A-11R-A169-07;TCGA-D8-A147-01A-11R-A115-07;TCGA-D8-A1JL-01A-11R-A13Q-07;TCGA-D8-A27M-01A-11R-A16F-07;TCGA-GM-A2DI-01A-31R-A18M-07	TN	intra_gene	within_exon	E11;E10;E3;E9;E6;E7	EIF4G1	Tumor-Specific
chr6	33661431	33661482	27	1.25926	TCGA-A1-A0SO-01A-22R-A084-07;TCGA-A1-A0SP-01A-11R-A084-07;TCGA-A2-A0SX-01A-12R-A084-07;TCGA-A2-A0YE-01A-11R-A109-07;TCGA-A2-A3XT-01A-11R-A22U-07;TCGA-A8-A07O-01A-11R-A00Z-07;TCGA-AC-A2BK-01A-11R-A21T-07;TCGA-AN-A0AL-01A-11R-A00Z-07;TCGA-AN-A0G0-01A-11R-A034-07;TCGA-AN-A0XU-01A-11R-A109-07;TCGA-AO-A0J2-01A-11R-A034-07;TCGA-AO-A124-01A-11R-A10J-07;TCGA-BH-A0AV-01A-31R-A115-07;TCGA-BH-A0BG-01A-11R-A…	TN	intra_gene	exon-exon_boundary	End_E56;Start_I57;E56	ITPR3	Tumor-Specific
chr2	29140786	29140861	46	1.65217	TCGA-A1-A0SO-01A-22R-A084-07;TCGA-A1-A0SP-01A-11R-A084-07;TCGA-A2-A0SX-01A-12R-A084-07;TCGA-A2-A0YE-01A-11R-A109-07;TCGA-A2-A3XY-01A-11R-A239-07;TCGA-A7-A0CE-01A-11R-A00Z-07;TCGA-A7-A26F-01A-21R-A169-07;TCGA-A7-A26I-01A-11R-A169-07;TCGA-A8-A07C-01A-11R-A034-07;TCGA-A8-A07O-01A-11R-A00Z-07;TCGA-A8-A08R-01A-11R-A034-07;TCGA-AC-A2BK-01A-11R-A21T-07;TCGA-AN-A0AT-01A-11R-A034-07;TCGA-AO-A0J4-01A-11R-A…	TN	intra_gene	exon-exon_boundary	End_E6;Start_I7;E6	WDR43	Tumor-Specific
chr11	1778571	1778691	36	1.72222	TCGA-A1-A0SO-01A-22R-A084-07;TCGA-A1-A0SP-01A-11R-A084-07;TCGA-A2-A0T0-01A-22R-A084-07;TCGA-A2-A3XS-01A-11R-A22U-07;TCGA-A2-A3XT-01A-11R-A22U-07;TCGA-A2-A3XU-01A-12R-A22U-07;TCGA-A2-A3XX-01A-21R-A239-07;TCGA-A7-A26G-01A-21R-A169-07;TCGA-A8-A07C-01A-11R-A034-07;TCGA-A8-A07O-01A-11R-A00Z-07;TCGA-AN-A0AL-01A-11R-A00Z-07;TCGA-AN-A0AT-01A-11R-A034-07;TCGA-AN-A0G0-01A-11R-A034-07;TCGA-AN-A0XU-01A-11R-A…	TN	intra_gene	within_exon	E5	CTSD	Tumor
chr14	105905040	105911820	13	1.53846	TCGA-A1-A0SO-01A-22R-A084-07;TCGA-A1-A0SP-01A-11R-A084-07;TCGA-A2-A0T0-01A-22R-A084-07;TCGA-A2-A3XT-01A-11R-A22U-07;TCGA-AN-A0AT-01A-11R-A034-07;TCGA-AN-A0XU-01A-11R-A109-07;TCGA-AR-A0TU-01A-31R-A109-07;TCGA-AR-A256-01A-11R-A169-07;TCGA-BH-A18Q-01A-12R-A12D-07;TCGA-BH-A18V-01A-11R-A12D-07;TCGA-C8-A27B-01A-11R-A169-07;TCGA-D8-A142-01A-11R-A115-07;TCGA-D8-A1JL-01A-11R-A13Q-07	TN	intra_gene	exon-exon_boundary	Start_E3;End_E2;Start_I3;End_I3	MTA1	Tumor-Specific
chr14	20925673	20925724	9	1.66667	TCGA-A1-A0SO-01A-22R-A084-07;TCGA-A1-A0SP-01A-11R-A084-07;TCGA-A2-A3XS-01A-11R-A22U-07;TCGA-A2-A3XU-01A-12R-A22U-07;TCGA-AN-A0AT-01A-11R-A034-07;TCGA-AN-A0G0-01A-11R-A034-07;TCGA-AO-A129-01A-21R-A10J-07;TCGA-BH-A18V-01A-11R-A12D-07;TCGA-D8-A1JF-01A-11R-A13Q-07	TN	intra_gene	within_exon	E5	APEX1	Tumor
chr19	36727600	36727684	7	1.85714	TCGA-A1-A0SO-01A-22R-A084-07;TCGA-A1-A0SP-01A-11R-A084-07;TCGA-A2-A3XT-01A-11R-A22U-07;TCGA-A7-A0DA-01A-31R-A115-07;TCGA-A7-A26I-01A-11R-A169-07;TCGA-D8-A27F-01A-11R-A16F-07;TCGA-E2-A158-01A-11R-A12D-07	TN	intra_gene	within_exon	E3;E4	ZNF146	Tumor
chr18	22030769	22030831	3	2.66667	TCGA-A1-A0SO-01A-22R-A084-07;TCGA-A1-A0SP-01A-11R-A084-07;TCGA-A8-A07O-01A-11R-A00Z-07	TN	intra_gene	within_exon	E11	IMPACT	Tumor
chrM	11217	11293	69	2.08696	TCGA-A1-A0SO-01A-22R-A084-07;TCGA-A2-A04P-01A-31R-A034-07;TCGA-A2-A04Q-01A-21R-A034-07;TCGA-A2-A04T-01A-21R-A034-07;TCGA-A2-A0CM-01A-31R-A034-07;TCGA-A2-A0D0-01A-11R-A00Z-07;TCGA-A2-A0D2-01A-21R-A034-07;TCGA-A2-A0EQ-01A-11R-A034-07;TCGA-A2-A0ST-01A-12R-A084-07;TCGA-A2-A0T0-01A-22R-A084-07;TCGA-A2-A0T2-01A-11R-A084-07;TCGA-A2-A1G6-01A-11R-A13Q-07;TCGA-A2-A3XS-01A-11R-A22U-07;TCGA-A2-A3XT-01A-11R-A…	TN	NA	NA	NA	NA	Tumor-Specific
chr9	100773555	100773671	21	1.61905	TCGA-A1-A0SO-01A-22R-A084-07;TCGA-A2-A04P-01A-31R-A034-07;TCGA-A2-A04Q-01A-21R-A034-07;TCGA-A2-A04T-01A-21R-A034-07;TCGA-A2-A0CM-01A-31R-A034-07;TCGA-A2-A0D2-01A-21R-A034-07;TCGA-A2-A0SX-01A-12R-A084-07;TCGA-A2-A0T0-01A-22R-A084-07;TCGA-A2-A0YE-01A-11R-A109-07;TCGA-A2-A3XT-01A-11R-A22U-07;TCGA-A2-A3XY-01A-11R-A239-07;TCGA-A8-A07C-01A-11R-A034-07;TCGA-A8-A08R-01A-11R-A034-07;TCGA-AC-A2BK-01A-11R-A…	TN	intra_gene	exon-exon_boundary	Start_E5;End_E5;Start_I6;End_I5;E5	ANP32B	Tumor-Specific
chr22	35789896	35789980	36	1.69444	TCGA-A1-A0SO-01A-22R-A084-07;TCGA-A2-A04P-01A-31R-A034-07;TCGA-A2-A04Q-01A-21R-A034-07;TCGA-A2-A04T-01A-21R-A034-07;TCGA-A2-A0CM-01A-31R-A034-07;TCGA-A2-A0EQ-01A-11R-A034-07;TCGA-A2-A0T2-01A-11R-A084-07;TCGA-A2-A3XY-01A-11R-A239-07;TCGA-A7-A26G-01A-21R-A169-07;TCGA-A8-A07O-01A-11R-A00Z-07;TCGA-A8-A08R-01A-11R-A034-07;TCGA-AN-A0AT-01A-11R-A034-07;TCGA-AN-A0G0-01A-11R-A034-07;TCGA-AN-A0XU-01A-11R-A…	TN	intra_gene	within_exon	E5	HMOX1	Tumor-Specific
chr19	47713258	47713339	33	1.54545	TCGA-A1-A0SO-01A-22R-A084-07;TCGA-A2-A04P-01A-31R-A034-07;TCGA-A2-A04Q-01A-21R-A034-07;TCGA-A2-A0CM-01A-31R-A034-07;TCGA-A2-A0D0-01A-11R-A00Z-07;TCGA-A2-A0D2-01A-21R-A034-07;TCGA-A2-A0T0-01A-22R-A084-07;TCGA-A2-A0T2-01A-11R-A084-07;TCGA-A7-A26I-01A-11R-A169-07;TCGA-A8-A07C-01A-11R-A034-07;TCGA-A8-A09X-01A-11R-A00Z-07;TCGA-AC-A2QH-01A-11R-A18M-07;TCGA-AN-A0G0-01A-11R-A034-07;TCGA-AO-A0J6-01A-11R-A…	TN	intra_gene	within_exon	E7;E8;E9	SAE1	Tumor-Specific
chrM	4919	5002	38	2.28947	TCGA-A1-A0SO-01A-22R-A084-07;TCGA-A2-A04P-01A-31R-A034-07;TCGA-A2-A04Q-01A-21R-A034-07;TCGA-A2-A0CM-01A-31R-A034-07;TCGA-A2-A0EQ-01A-11R-A034-07;TCGA-A2-A0SX-01A-12R-A084-07;TCGA-A2-A0T0-01A-22R-A084-07;TCGA-A2-A0T2-01A-11R-A084-07;TCGA-A2-A3XS-01A-11R-A22U-07;TCGA-A2-A3XT-01A-11R-A22U-07;TCGA-A7-A0CE-01A-11R-A00Z-07;TCGA-A7-A26G-01A-21R-A169-07;TCGA-A8-A07C-01A-11R-A034-07;TCGA-A8-A07O-01A-11R-A…	TN	NA	NA	NA	NA	Tumor-Specific
chr1	89518421	89518472	28	1.57143	TCGA-A1-A0SO-01A-22R-A084-07;TCGA-A2-A04P-01A-31R-A034-07;TCGA-A2-A04Q-01A-21R-A034-07;TCGA-A2-A0CM-01A-31R-A034-07;TCGA-A2-A0EQ-01A-11R-A034-07;TCGA-A2-A0SX-01A-12R-A084-07;TCGA-A2-A0T0-01A-22R-A084-07;TCGA-A2-A3XT-01A-11R-A22U-07;TCGA-A2-A3XY-01A-11R-A239-07;TCGA-A7-A26I-01A-11R-A169-07;TCGA-AN-A0AT-01A-11R-A034-07;TCGA-AO-A128-01A-11R-A10J-07;TCGA-AO-A129-01A-21R-A10J-07;TCGA-AQ-A04J-01A-02R-A…	TN	intra_gene	within_exon	E11	GBP1	Tumor
chr4	100242470	100269003	15	1.66667	TCGA-A1-A0SO-01A-22R-A084-07;TCGA-A2-A04P-01A-31R-A034-07;TCGA-A2-A04Q-01A-21R-A034-07;TCGA-A2-A0CM-01A-31R-A034-07;TCGA-A2-A0YM-01A-11R-A109-07;TCGA-A2-A3XX-01A-21R-A239-07;TCGA-AO-A0J2-01A-11R-A034-07;TCGA-AO-A128-01A-11R-A10J-07;TCGA-AO-A1KR-01A-12R-A144-07;TCGA-AR-A1AR-01A-31R-A137-07;TCGA-AR-A1AY-01A-21R-A12P-07;TCGA-BH-A0B3-01A-11R-A056-07;TCGA-E2-A1LL-01A-11R-A144-07;TCGA-GM-A2DD-01A-11R-A…	TN	inter_gene	exon-exon_boundary	Start_E1;Start_E2;Start_E3;Start_E4;Start_E5;Start_E6;Start_E7;Start_E8;Start_E9;End_E1;End_E2;End_E3;End_E4;End_E5;End_E6;End_E7;End_E8;End_E9;Start_I1;Start_I2;Start_I3;Start_I4;Start_I5;Start_I6;Start_I7;Start_I8;Start_I9;End_I9;End_I1;End_I2;End_I3;End_I4;End_I5;End_I6;End_I7;End_I8	ADH1B;ADH1C	Tumor
chrM	8926	9030	17	2.82353	TCGA-A1-A0SO-01A-22R-A084-07;TCGA-A2-A04P-01A-31R-A034-07;TCGA-A2-A04Q-01A-21R-A034-07;TCGA-A2-A0EQ-01A-11R-A034-07;TCGA-A2-A0ST-01A-12R-A084-07;TCGA-A2-A0T2-01A-11R-A084-07;TCGA-A2-A3XT-01A-11R-A22U-07;TCGA-AN-A0AT-01A-11R-A034-07;TCGA-AQ-A04J-01A-02R-A034-07;TCGA-AR-A0U4-01A-11R-A109-07;TCGA-BH-A0B3-01A-11R-A056-07;TCGA-BH-A0BW-01A-11R-A115-07;TCGA-BH-A18Q-01A-12R-A12D-07;TCGA-D8-A13Z-01A-11R-A…	TN	NA	NA	NA	NA	Tumor-Specific
chr14	106208677	106209139	24	2.83333	TCGA-A1-A0SO-01A-22R-A084-07;TCGA-A2-A04P-01A-31R-A034-07;TCGA-A2-A04Q-01A-21R-A034-07;TCGA-A2-A0EQ-01A-11R-A034-07;TCGA-A2-A0SX-01A-12R-A084-07;TCGA-A2-A3XS-01A-11R-A22U-07;TCGA-A2-A3XT-01A-11R-A22U-07;TCGA-A2-A3XX-01A-21R-A239-07;TCGA-A7-A26F-01A-21R-A169-07;TCGA-A7-A26G-01A-21R-A169-07;TCGA-AC-A2BK-01A-11R-A21T-07;TCGA-AO-A0J4-01A-11R-A034-07;TCGA-AR-A0U4-01A-11R-A109-07;TCGA-BH-A1FC-01A-11R-A…	TN	intra_gene	exon-exon_boundary	Start_E1;Start_E2;Start_E3;End_E1;End_E2;End_E3;Start_I1;End_I1	IGHG1	Tumor
chr19	49426415	49426480	34	1.76471	TCGA-A1-A0SO-01A-22R-A084-07;TCGA-A2-A04P-01A-31R-A034-07;TCGA-A2-A04Q-01A-21R-A034-07;TCGA-A2-A0SX-01A-12R-A084-07;TCGA-A2-A0T0-01A-22R-A084-07;TCGA-A2-A0T2-01A-11R-A084-07;TCGA-A2-A3XS-01A-11R-A22U-07;TCGA-A2-A3XY-01A-11R-A239-07;TCGA-A7-A0DA-01A-31R-A115-07;TCGA-A7-A26G-01A-21R-A169-07;TCGA-A8-A07O-01A-11R-A00Z-07;TCGA-AC-A2QJ-01A-12R-A19W-07;TCGA-AN-A0AL-01A-11R-A00Z-07;TCGA-AN-A0G0-01A-11R-A…	TN	intra_gene	within_exon	E13	NUCB1	Tumor-Specific
chr3	49396663	49396732	12	1.66667	TCGA-A1-A0SO-01A-22R-A084-07;TCGA-A2-A04P-01A-31R-A034-07;TCGA-A2-A04Q-01A-21R-A034-07;TCGA-A2-A0T0-01A-22R-A084-07;TCGA-A2-A3XS-01A-11R-A22U-07;TCGA-A2-A3XT-01A-11R-A22U-07;TCGA-A2-A3XU-01A-12R-A22U-07;TCGA-A2-A3XX-01A-21R-A239-07;TCGA-AC-A2QH-01A-11R-A18M-07;TCGA-AN-A0XU-01A-11R-A109-07;TCGA-C8-A26X-01A-31R-A16F-07;TCGA-GM-A3XL-01A-11R-A22U-07	TN	intra_gene	within_exon	E5	RHOA	Tumor-Specific
chr15	45010011	45010071	54	1.48148	TCGA-A1-A0SO-01A-22R-A084-07;TCGA-A2-A04P-01A-31R-A034-07;TCGA-A2-A04T-01A-21R-A034-07;TCGA-A2-A0CM-01A-31R-A034-07;TCGA-A2-A0D0-01A-11R-A00Z-07;TCGA-A2-A0EQ-01A-11R-A034-07;TCGA-A2-A0ST-01A-12R-A084-07;TCGA-A2-A0SX-01A-12R-A084-07;TCGA-A2-A0T0-01A-22R-A084-07;TCGA-A2-A0T2-01A-11R-A084-07;TCGA-A2-A0YE-01A-11R-A109-07;TCGA-A2-A0YM-01A-11R-A109-07;TCGA-A2-A1G6-01A-11R-A13Q-07;TCGA-A2-A3XS-01A-11R-A…	TN	intra_gene	within_exon	E4	B2M	Tumor-Specific
chr8	11696010	11696075	67	2.10448	TCGA-A1-A0SO-01A-22R-A084-07;TCGA-A2-A04P-01A-31R-A034-07;TCGA-A2-A04T-01A-21R-A034-07;TCGA-A2-A0D0-01A-11R-A00Z-07;TCGA-A2-A0D2-01A-21R-A034-07;TCGA-A2-A0ST-01A-12R-A084-07;TCGA-A2-A0SX-01A-12R-A084-07;TCGA-A2-A0T0-01A-22R-A084-07;TCGA-A2-A0T2-01A-11R-A084-07;TCGA-A2-A0YE-01A-11R-A109-07;TCGA-A2-A1G6-01A-11R-A13Q-07;TCGA-A2-A3XT-01A-11R-A22U-07;TCGA-A2-A3XU-01A-12R-A22U-07;TCGA-A7-A0CE-01A-11R-A…	TN	intra_gene	within_exon	E8	FDFT1	Tumor
chr2	54092402	54092453	46	1.84783	TCGA-A1-A0SO-01A-22R-A084-07;TCGA-A2-A04P-01A-31R-A034-07;TCGA-A2-A04T-01A-21R-A034-07;TCGA-A2-A0EQ-01A-11R-A034-07;TCGA-A2-A0SX-01A-12R-A084-07;TCGA-A2-A0T0-01A-22R-A084-07;TCGA-A2-A0T2-01A-11R-A084-07;TCGA-A2-A3XT-01A-11R-A22U-07;TCGA-A7-A0DA-01A-31R-A115-07;TCGA-A7-A26F-01A-21R-A169-07;TCGA-A7-A26G-01A-21R-A169-07;TCGA-A7-A26I-01A-11R-A169-07;TCGA-A8-A07C-01A-11R-A034-07;TCGA-A8-A07O-01A-11R-A…	TN	intra_gene	within_exon	E47	PSME4	Tumor-Specific
chr4	83740011	83740101	26	1.88462	TCGA-A1-A0SO-01A-22R-A084-07;TCGA-A2-A04P-01A-31R-A034-07;TCGA-A2-A04T-01A-21R-A034-07;TCGA-A2-A0EQ-01A-11R-A034-07;TCGA-A2-A0T0-01A-22R-A084-07;TCGA-A2-A0T2-01A-11R-A084-07;TCGA-A2-A3XS-01A-11R-A22U-07;TCGA-A2-A3XT-01A-11R-A22U-07;TCGA-A2-A3XY-01A-11R-A239-07;TCGA-A8-A07C-01A-11R-A034-07;TCGA-A8-A08R-01A-11R-A034-07;TCGA-AC-A2QH-01A-11R-A18M-07;TCGA-AN-A04D-01A-21R-A034-07;TCGA-AN-A0XU-01A-11R-A…	TN	intra_gene	within_exon	E26;E27;E25	SEC31A	Tumor
chr6	31920015	147885259	56	1.69643	TCGA-A1-A0SO-01A-22R-A084-07;TCGA-A2-A04P-01A-31R-A034-07;TCGA-A2-A0CM-01A-31R-A034-07;TCGA-A2-A0D2-01A-21R-A034-07;TCGA-A2-A0EQ-01A-11R-A034-07;TCGA-A2-A3XS-01A-11R-A22U-07;TCGA-A2-A3XT-01A-11R-A22U-07;TCGA-A2-A3XU-01A-12R-A22U-07;TCGA-A2-A3XX-01A-21R-A239-07;TCGA-A2-A3XY-01A-11R-A239-07;TCGA-A7-A0CE-01A-11R-A00Z-07;TCGA-A7-A26G-01A-21R-A169-07;TCGA-A8-A07O-01A-11R-A00Z-07;TCGA-A8-A08R-01A-11R-A…	TN	inter_gene	exon-exon_boundary	Start_E1;Start_E2;Start_E3;Start_E4;Start_E5;Start_E6;Start_E7;Start_E8;Start_E9;Start_E10;Start_E11;Start_E12;Start_E13;Start_E14;Start_E15;Start_E16;Start_E17;Start_E18;Start_E19;Start_E20;Start_E21;Start_E22;Start_E23;Start_E24;Start_E25;Start_E26;Start_E27;Start_E28;Start_E29;Start_E30;Start_E31;Start_E32;Start_E33;Start_E34;Start_E35;Start_E36;Start_E37;Start_E38;Start_E39;Start_E40;Start_E4…	SKIV2L;MIR1236;RDBP;STK19;DOM3Z;C4A;C4B;LOC100293534;CYP21A1P;CYP21A2;TNXA;TNXB;ATF6B;FKBPL;PPT2;PPT2-EGFL8;LOC100507547;PRRT1;EGFL8;AGPAT1;RNF5;RNF5P1;AGER;GPSM3;PBX2;NOTCH4;C6orf10;HCG23;BTNL2;HLA-DRA;HLA-DRB5;HLA-DRB6;HLA-DRB1;HLA-DQA1;HLA-DQB1;HLA-DQA2;HLA-DQB2;HLA-DOB;TAP2;LOC100507463;PSMB8;TAP1;PSMB9;LOC100294145;HLA-DMB;HLA-DMA;BRD2;HLA-DOA;HLA-DPB1;HLA-DPA1;HLA-DPB2;COL11A2;HSD17B8;MIR21…	Tumor
chr1	155708140	155708231	34	2.5	TCGA-A1-A0SO-01A-22R-A084-07;TCGA-A2-A04P-01A-31R-A034-07;TCGA-A2-A0CM-01A-31R-A034-07;TCGA-A2-A0D2-01A-21R-A034-07;TCGA-A2-A0SX-01A-12R-A084-07;TCGA-A2-A0T0-01A-22R-A084-07;TCGA-A2-A3XT-01A-11R-A22U-07;TCGA-A2-A3XU-01A-12R-A22U-07;TCGA-A2-A3XY-01A-11R-A239-07;TCGA-A7-A26I-01A-11R-A169-07;TCGA-A8-A07O-01A-11R-A00Z-07;TCGA-AN-A04D-01A-21R-A034-07;TCGA-AO-A0J2-01A-11R-A034-07;TCGA-AO-A0J4-01A-11R-A…	TN	intra_gene	within_exon	E14;E12;E13	DAP3	Tumor
chrM	13854	13998	23	1.86957	TCGA-A1-A0SO-01A-22R-A084-07;TCGA-A2-A04P-01A-31R-A034-07;TCGA-A2-A0CM-01A-31R-A034-07;TCGA-A2-A0D2-01A-21R-A034-07;TCGA-A2-A1G6-01A-11R-A13Q-07;TCGA-A2-A3XS-01A-11R-A22U-07;TCGA-A2-A3XX-01A-21R-A239-07;TCGA-A7-A26G-01A-21R-A169-07;TCGA-A8-A07O-01A-11R-A00Z-07;TCGA-AN-A0G0-01A-11R-A034-07;TCGA-AO-A0J6-01A-11R-A034-07;TCGA-AQ-A04J-01A-02R-A034-07;TCGA-AR-A1AQ-01A-11R-A12P-07;TCGA-AR-A1AY-01A-21R-A…	TN	NA	NA	NA	NA	Tumor-Specific
chr17	76967496	76967555	21	2.04762	TCGA-A1-A0SO-01A-22R-A084-07;TCGA-A2-A04P-01A-31R-A034-07;TCGA-A2-A0CM-01A-31R-A034-07;TCGA-A2-A0T0-01A-22R-A084-07;TCGA-A2-A3XT-01A-11R-A22U-07;TCGA-A7-A0DA-01A-31R-A115-07;TCGA-A7-A26G-01A-21R-A169-07;TCGA-A8-A07O-01A-11R-A00Z-07;TCGA-AN-A0AL-01A-11R-A00Z-07;TCGA-AN-A0XU-01A-11R-A109-07;TCGA-AR-A0TU-01A-31R-A109-07;TCGA-BH-A0WA-01A-11R-A109-07;TCGA-C8-A26Y-01A-11R-A16F-07;TCGA-C8-A27B-01A-11R-A…	TN	intra_gene	within_exon	E6	LGALS3BP	Tumor-Specific
chr1	55315481	55315643	43	1.48837	TCGA-A1-A0SO-01A-22R-A084-07;TCGA-A2-A04P-01A-31R-A034-07;TCGA-A2-A0D0-01A-11R-A00Z-07;TCGA-A2-A0D2-01A-21R-A034-07;TCGA-A2-A0EQ-01A-11R-A034-07;TCGA-A2-A0ST-01A-12R-A084-07;TCGA-A2-A0SX-01A-12R-A084-07;TCGA-A2-A0YE-01A-11R-A109-07;TCGA-A7-A0DA-01A-31R-A115-07;TCGA-A7-A26F-01A-21R-A169-07;TCGA-A7-A26I-01A-11R-A169-07;TCGA-A8-A07O-01A-11R-A00Z-07;TCGA-A8-A09X-01A-11R-A00Z-07;TCGA-AN-A0AL-01A-11R-A…	TN	intra_gene	within_exon	E9	DHCR24	Tumor
chr5	137891775	137892242	40	1.625	TCGA-A1-A0SO-01A-22R-A084-07;TCGA-A2-A04P-01A-31R-A034-07;TCGA-A2-A0D2-01A-21R-A034-07;TCGA-A2-A0SX-01A-12R-A084-07;TCGA-A2-A0T0-01A-22R-A084-07;TCGA-A2-A0YE-01A-11R-A109-07;TCGA-A2-A1G6-01A-11R-A13Q-07;TCGA-A7-A0DA-01A-31R-A115-07;TCGA-A7-A26F-01A-21R-A169-07;TCGA-A7-A26I-01A-11R-A169-07;TCGA-A8-A07O-01A-11R-A00Z-07;TCGA-A8-A08R-01A-11R-A034-07;TCGA-AN-A04D-01A-21R-A034-07;TCGA-AN-A0AT-01A-11R-A…	TN	intra_gene	exon-exon_boundary	Start_E17;End_E16;Start_I16;End_I16	HSPA9	Tumor-Specific
chr12	110811295	110811350	17	1.58824	TCGA-A1-A0SO-01A-22R-A084-07;TCGA-A2-A04P-01A-31R-A034-07;TCGA-A2-A0EQ-01A-11R-A034-07;TCGA-A2-A0T0-01A-22R-A084-07;TCGA-A7-A0DA-01A-31R-A115-07;TCGA-A8-A08R-01A-11R-A034-07;TCGA-BH-A0BW-01A-11R-A115-07;TCGA-BH-A0RX-01A-21R-A084-07;TCGA-BH-A0WA-01A-11R-A109-07;TCGA-C8-A1HJ-01A-11R-A13Q-07;TCGA-C8-A26X-01A-31R-A16F-07;TCGA-C8-A27B-01A-11R-A169-07;TCGA-D8-A1JL-01A-11R-A13Q-07;TCGA-E2-A159-01A-11R-A…	TN	intra_gene	within_exon	E11	ANAPC7	Tumor
chr17	48470099	48470159	10	1.9	TCGA-A1-A0SO-01A-22R-A084-07;TCGA-A2-A04P-01A-31R-A034-07;TCGA-A2-A0ST-01A-12R-A084-07;TCGA-A2-A3XS-01A-11R-A22U-07;TCGA-A2-A3XT-01A-11R-A22U-07;TCGA-A8-A08R-01A-11R-A034-07;TCGA-AN-A0XU-01A-11R-A109-07;TCGA-AQ-A04J-01A-02R-A034-07;TCGA-C8-A1HJ-01A-11R-A13Q-07;TCGA-E2-A1LI-01A-12R-A157-07	TN	intra_gene	exon-exon_boundary	End_E3;Start_I3;E3	LRRC59	Tumor
chr2	55200113	55200269	13	2.07692	TCGA-A1-A0SO-01A-22R-A084-07;TCGA-A2-A04P-01A-31R-A034-07;TCGA-A2-A0SX-01A-12R-A084-07;TCGA-A2-A0T0-01A-22R-A084-07;TCGA-A8-A07O-01A-11R-A00Z-07;TCGA-AO-A0J4-01A-11R-A034-07;TCGA-AQ-A04J-01A-02R-A034-07;TCGA-AR-A0TU-01A-31R-A109-07;TCGA-C8-A27B-01A-11R-A169-07;TCGA-D8-A13Z-01A-11R-A115-07;TCGA-E2-A1LG-01A-21R-A14M-07;TCGA-EW-A1OV-01A-11R-A144-07;TCGA-EW-A3U0-01A-11R-A22K-07	TN	intra_gene	within_exon	E7;E9;E8	RTN4	Tumor-Specific
chr10	111667553	111674802	5	2	TCGA-A1-A0SO-01A-22R-A084-07;TCGA-A2-A04P-01A-31R-A034-07;TCGA-A2-A0SX-01A-12R-A084-07;TCGA-A2-A3XS-01A-11R-A22U-07;TCGA-A8-A07O-01A-11R-A00Z-07	TN	intra_gene	exon-exon_boundary	Start_E3;Start_E2;End_E2;Start_I1;End_I1	XPNPEP1	Tumor
chr19	59057232	59058769	10	2.4	TCGA-A1-A0SO-01A-22R-A084-07;TCGA-A2-A04P-01A-31R-A034-07;TCGA-A2-A0T0-01A-22R-A084-07;TCGA-A2-A1G6-01A-11R-A13Q-07;TCGA-A2-A3XT-01A-11R-A22U-07;TCGA-AN-A0AT-01A-11R-A034-07;TCGA-AR-A2LH-01A-31R-A18M-07;TCGA-C8-A27B-01A-11R-A169-07;TCGA-EW-A1P8-01A-11R-A144-07;TCGA-LL-A441-01A-11R-A24H-07	TN	intra_gene	exon-exon_boundary	Start_E4;End_E3;Start_I4;End_I4	TRIM28	Tumor
chr7	94060445	94060497	11	2	TCGA-A1-A0SO-01A-22R-A084-07;TCGA-A2-A04P-01A-31R-A034-07;TCGA-A2-A0T0-01A-22R-A084-07;TCGA-A2-A3XU-01A-12R-A22U-07;TCGA-A2-A3XX-01A-21R-A239-07;TCGA-A2-A3XY-01A-11R-A239-07;TCGA-A8-A07O-01A-11R-A00Z-07;TCGA-AC-A2QJ-01A-12R-A19W-07;TCGA-BH-A0WA-01A-11R-A109-07;TCGA-BH-A42U-01A-12R-A24H-07;TCGA-EW-A3U0-01A-11R-A22K-07	TN	intra_gene	within_exon	E52	COL1A2	Tumor
chr6	24653210	24653267	5	2	TCGA-A1-A0SO-01A-22R-A084-07;TCGA-A2-A04P-01A-31R-A034-07;TCGA-A2-A0T0-01A-22R-A084-07;TCGA-A8-A07O-01A-11R-A00Z-07;TCGA-D8-A1JL-01A-11R-A13Q-07	TN	intra_gene	exon-exon_boundary	End_E6;Start_I6;E6	TDP2	Tumor
chr6	33668220	33668274	18	1.55556	TCGA-A1-A0SO-01A-22R-A084-07;TCGA-A2-A04P-01A-31R-A034-07;TCGA-A2-A0T2-01A-11R-A084-07;TCGA-A2-A3XU-01A-12R-A22U-07;TCGA-A7-A0CE-01A-11R-A00Z-07;TCGA-A8-A07O-01A-11R-A00Z-07;TCGA-AN-A04D-01A-21R-A034-07;TCGA-AO-A124-01A-11R-A10J-07;TCGA-BH-A0BG-01A-11R-A115-07;TCGA-BH-A18T-01A-11R-A12D-07;TCGA-C8-A131-01A-11R-A115-07;TCGA-C8-A26Y-01A-11R-A16F-07;TCGA-D8-A13Z-01A-11R-A115-07;TCGA-D8-A1JG-01B-11R-A…	TN	intra_gene	exon-exon_boundary	End_E3;Start_I3;E3	MNF1	Tumor-Specific
chr19	36142181	36142247	19	1.57895	TCGA-A1-A0SO-01A-22R-A084-07;TCGA-A2-A04P-01A-31R-A034-07;TCGA-A2-A0T2-01A-11R-A084-07;TCGA-A2-A3XY-01A-11R-A239-07;TCGA-A7-A0DA-01A-31R-A115-07;TCGA-A7-A26I-01A-11R-A169-07;TCGA-AN-A0AL-01A-11R-A00Z-07;TCGA-AN-A0AT-01A-11R-A034-07;TCGA-AO-A0J2-01A-11R-A034-07;TCGA-AO-A128-01A-11R-A10J-07;TCGA-AQ-A04J-01A-02R-A034-07;TCGA-AR-A0TS-01A-11R-A115-07;TCGA-BH-A0B9-01A-11R-A056-07;TCGA-BH-A0BG-01A-11R-A…	TN	intra_gene	exon-exon_boundary	End_E2;Start_I3;E2	COX6B1	Tumor-Specific
chr1	160063749	160063860	15	1.53333	TCGA-A1-A0SO-01A-22R-A084-07;TCGA-A2-A04P-01A-31R-A034-07;TCGA-A2-A0T2-01A-11R-A084-07;TCGA-A2-A3XY-01A-11R-A239-07;TCGA-A7-A26I-01A-11R-A169-07;TCGA-A8-A07C-01A-11R-A034-07;TCGA-AC-A2QH-01A-11R-A18M-07;TCGA-AN-A04D-01A-21R-A034-07;TCGA-BH-A0B3-01A-11R-A056-07;TCGA-BH-A0BL-01A-11R-A115-07;TCGA-BH-A18Q-01A-12R-A12D-07;TCGA-D8-A1JG-01B-11R-A13Q-07;TCGA-E2-A14R-01A-11R-A115-07;TCGA-E2-A159-01A-11R-A…	TN	intra_gene	within_exon	E4;E3	IGSF8	Tumor
chr14	23033822	97748622	7	3.42857	TCGA-A1-A0SO-01A-22R-A084-07;TCGA-A2-A04P-01A-31R-A034-07;TCGA-A8-A07O-01A-11R-A00Z-07;TCGA-AN-A0AT-01A-11R-A034-07;TCGA-AO-A0J2-01A-11R-A034-07;TCGA-AR-A1AR-01A-31R-A137-07;TCGA-D8-A1JF-01A-11R-A13Q-07	TN	inter_gene	exon-exon_boundary	Start_E3;Start_E2;Start_E1;Start_E4;Start_E5;Start_E6;Start_E7;Start_E8;Start_E9;Start_E10;Start_E11;Start_E12;Start_E13;Start_E14;Start_E15;Start_E16;Start_E17;Start_E18;Start_E19;Start_E35;Start_E36;Start_E37;Start_E38;Start_E39;Start_E20;Start_E21;Start_E22;Start_E23;Start_E24;Start_E25;Start_E26;Start_E27;Start_E28;Start_E29;Start_E30;Start_E31;Start_E32;Start_E33;Start_E34;Start_E40;Start_E4…	DAD1;ABHD4;OXA1L;SLC7A7;MMP14;MRPL52;LRP10;REM2;RBM23;PRMT5;HAUS4;MIR4707;AJUBA;C14orf93;PSMB5;PSMB11;CDH24;ACIN1;C14orf119;CEBPE;SLC7A8;HOMEZ;PPP1R3E;BCL2L2;BCL2L2-PABPN1;PABPN1;SLC22A17;EFS;CMTM5;IL25;MYH6;MIR208A;MIR208B;MYH7;NGDN;THTPA;ZFHX2;AP1G2;JPH4;DHRS2;C14orf165;C14orf167;DHRS4;DHRS4L2;DHRS4L1;LRRC16B;CPNE6;NRL;PCK2;DCAF11;FITM1;PSME1;FAM158A;RNF31;PSME2;IRF9;REC8;IPO4;TM9SF1;TSSK4;CHMP…	Tumor
chr1	154554984	154555101	13	1.61538	TCGA-A1-A0SO-01A-22R-A084-07;TCGA-A2-A04Q-01A-21R-A034-07;TCGA-A2-A04T-01A-21R-A034-07;TCGA-A2-A0CM-01A-31R-A034-07;TCGA-A2-A0T0-01A-22R-A084-07;TCGA-A2-A0T2-01A-11R-A084-07;TCGA-A2-A3XT-01A-11R-A22U-07;TCGA-A2-A3XU-01A-12R-A22U-07;TCGA-A2-A3XX-01A-21R-A239-07;TCGA-A2-A3XY-01A-11R-A239-07;TCGA-AN-A0G0-01A-11R-A034-07;TCGA-BH-A0RX-01A-21R-A084-07;TCGA-EW-A3U0-01A-11R-A22K-07	TN	intra_gene	within_exon	E15	ADAR	Tumor
chr1	41326814	41326870	30	1.33333	TCGA-A1-A0SO-01A-22R-A084-07;TCGA-A2-A04Q-01A-21R-A034-07;TCGA-A2-A04T-01A-21R-A034-07;TCGA-A2-A0T2-01A-11R-A084-07;TCGA-A2-A3XS-01A-11R-A22U-07;TCGA-A7-A0DA-01A-31R-A115-07;TCGA-A7-A26G-01A-21R-A169-07;TCGA-AN-A0XU-01A-11R-A109-07;TCGA-AO-A0J4-01A-11R-A034-07;TCGA-AO-A1KR-01A-12R-A144-07;TCGA-AQ-A04J-01A-02R-A034-07;TCGA-AR-A0TS-01A-11R-A115-07;TCGA-AR-A0TU-01A-31R-A109-07;TCGA-AR-A1AI-01A-11R-A…	TN	intra_gene	within_exon	E1	CITED4	Tumor
chrM	15381	15528	39	1.87179	TCGA-A1-A0SO-01A-22R-A084-07;TCGA-A2-A04Q-01A-21R-A034-07;TCGA-A2-A0CM-01A-31R-A034-07;TCGA-A2-A0EQ-01A-11R-A034-07;TCGA-A2-A0ST-01A-12R-A084-07;TCGA-A2-A0T0-01A-22R-A084-07;TCGA-A2-A3XU-01A-12R-A22U-07;TCGA-A2-A3XX-01A-21R-A239-07;TCGA-A7-A26G-01A-21R-A169-07;TCGA-A7-A26I-01A-11R-A169-07;TCGA-A8-A07C-01A-11R-A034-07;TCGA-AN-A0AT-01A-11R-A034-07;TCGA-AO-A03U-01B-21R-A10J-07;TCGA-AO-A12F-01A-11R-A…	TN	NA	NA	NA	NA	Tumor
chr2	89156685	195542805	11	9.09091	TCGA-A1-A0SO-01A-22R-A084-07;TCGA-A2-A04Q-01A-21R-A034-07;TCGA-A2-A0CM-01A-31R-A034-07;TCGA-A2-A0EQ-01A-11R-A034-07;TCGA-A2-A0SX-01A-12R-A084-07;TCGA-A7-A26G-01A-21R-A169-07;TCGA-BH-A18V-01A-11R-A12D-07;TCGA-BH-A1FC-01A-11R-A13Q-07;TCGA-D8-A1JF-01A-11R-A13Q-07;TCGA-E2-A14X-01A-11R-A115-07;TCGA-EW-A1OV-01A-11R-A144-07	TN	inter_gene	exon-exon_boundary	Start_E1;Start_E4;Start_E2;Start_E3;Start_E23;Start_E24;Start_E17;Start_E18;Start_E19;Start_E20;Start_E21;Start_E22;Start_E11;Start_E12;Start_E13;Start_E14;Start_E15;Start_E16;Start_E7;Start_E8;Start_E9;Start_E10;Start_E5;Start_E6;Start_E39;Start_E40;Start_E41;Start_E42;Start_E43;Start_E44;Start_E45;Start_E25;Start_E26;Start_E27;Start_E28;Start_E29;Start_E30;Start_E31;Start_E32;Start_E33;Start_E3…	IGKC;IGKJ1;IGKJ2;IGKJ3;IGKJ4;IGKJ5;IGKV4-1;IGKV5-2;IGKV1-5;IGKV1-6;IGKV1-8;IGKV3-7;IGKV1-9;IGKV1-12;IGKV3-11;IGKV3-15;IGKV1-16;IGKV1-17;IGKV3-20;IGKV6-21;IGKV2-24;IGKV1-27;IGKV2-28;IGKV2-30;IGKV1-33;IGKV1-37;IGKV1-39;IGKV2-40;IGKV2D-40;IGKV1D-39;IGKV1D-37;IGKV1D-33;IGKV2D-30;IGKV2D-29;IGKV2D-28;IGKV2D-26;IGKV2D-24;IGKV6D-21;IGKV3D-20;IGKV6D-41;IGKV1D-17;IGKV1D-16;IGKV3D-15;IGKV1D-13;IGKV1D-12;IGK…	Tumor
chr1	154179420	154179543	11	1.81818	TCGA-A1-A0SO-01A-22R-A084-07;TCGA-A2-A04Q-01A-21R-A034-07;TCGA-A2-A0CM-01A-31R-A034-07;TCGA-A2-A0T0-01A-22R-A084-07;TCGA-A2-A3XS-01A-11R-A22U-07;TCGA-A2-A3XU-01A-12R-A22U-07;TCGA-A2-A3XY-01A-11R-A239-07;TCGA-AO-A12F-01A-11R-A115-07;TCGA-BH-A18T-01A-11R-A12D-07;TCGA-C8-A27B-01A-11R-A169-07;TCGA-E2-A1L7-01A-11R-A144-07	TN	intra_gene	within_exon	E7;E6;E5	C1orf43	Tumor
chr22	23237571	25715807	14	1.57143	TCGA-A1-A0SO-01A-22R-A084-07;TCGA-A2-A04Q-01A-21R-A034-07;TCGA-A2-A0D2-01A-21R-A034-07;TCGA-A2-A3XX-01A-21R-A239-07;TCGA-A2-A3XY-01A-11R-A239-07;TCGA-AO-A129-01A-21R-A10J-07;TCGA-BH-A0BW-01A-11R-A115-07;TCGA-BH-A0E6-01A-11R-A034-07;TCGA-BH-A1F6-01A-11R-A13Q-07;TCGA-C8-A12V-01A-11R-A115-07;TCGA-D8-A1JF-01A-11R-A13Q-07;TCGA-D8-A27H-01A-11R-A16F-07;TCGA-E2-A14X-01A-11R-A115-07;TCGA-GM-A3XL-01A-11R-A…	TN	inter_gene	exon-exon_boundary	Start_E1;Start_E5;Start_E6;Start_E7;Start_E2;Start_E3;Start_E4;Start_E8;Start_E9;Start_E10;Start_E11;Start_E12;Start_E13;Start_E14;Start_E15;Start_E16;Start_E17;Start_E18;Start_E19;Start_E20;Start_E21;Start_E22;Start_E23;Start_E24;Start_E25;Start_E26;Start_E27;Start_E28;Start_E29;Start_E30;Start_E31;Start_E32;Start_E33;Start_E34;Start_E35;Start_E36;Start_E37;End_E1;End_E3;End_E2;End_E5;End_E6;End…	IGLC2;IGLC3;IGLJ2;IGLJ3;IGLC7;IGLJ4;IGLJ5;IGLJ6;IGLJ7;GNAZ;RTDR1;RAB36;BCR;FBXW4P1;CES5AP1;ZDHHC8P1;IGLL1;C22orf43;GUSBP11;RGL4;VPREB3;ZNF70;C22orf15;MMP11;CHCHD10;SMARCB1;DERL3;SLC2A11;MIF;LOC284889;DDTL;DDT;GSTT2;GSTT2B;GSTTP1;LOC391322;GSTT1;GSTTP2;CABIN1;SUSD2;GGT5;POM121L9P;SPECC1L;ADORA2A;C22orf45;UPB1;SNRPD3;C22orf13;GGT1;FAM211B;BCRP3;POM121L10P;PIWIL3;TOP1P2;SGSM1;TMEM211;KIAA1671;LOC100…	Tumor
chrM	8684	8821	15	1.6	TCGA-A1-A0SO-01A-22R-A084-07;TCGA-A2-A04Q-01A-21R-A034-07;TCGA-A2-A0D2-01A-21R-A034-07;TCGA-A7-A0DA-01A-31R-A115-07;TCGA-A8-A07C-01A-11R-A034-07;TCGA-AN-A04D-01A-21R-A034-07;TCGA-AN-A0G0-01A-11R-A034-07;TCGA-AO-A12F-01A-11R-A115-07;TCGA-AQ-A04J-01A-02R-A034-07;TCGA-AR-A1AY-01A-21R-A12P-07;TCGA-BH-A0E6-01A-11R-A034-07;TCGA-BH-A0RX-01A-21R-A084-07;TCGA-BH-A18T-01A-11R-A12D-07;TCGA-D8-A142-01A-11R-A…	TN	NA	NA	NA	NA	Tumor-Specific
chr3	25656954	25657077	33	1.51515	TCGA-A1-A0SO-01A-22R-A084-07;TCGA-A2-A04Q-01A-21R-A034-07;TCGA-A2-A0EQ-01A-11R-A034-07;TCGA-A2-A0ST-01A-12R-A084-07;TCGA-A2-A0T0-01A-22R-A084-07;TCGA-A2-A0YM-01A-11R-A109-07;TCGA-A2-A3XT-01A-11R-A22U-07;TCGA-A7-A0DA-01A-31R-A115-07;TCGA-A7-A26F-01A-21R-A169-07;TCGA-A7-A26I-01A-11R-A169-07;TCGA-A8-A07C-01A-11R-A034-07;TCGA-A8-A08R-01A-11R-A034-07;TCGA-AC-A2BK-01A-11R-A21T-07;TCGA-AN-A0AT-01A-11R-A…	TN	intra_gene	exon-exon_boundary	Start_E26;End_I25;E26	TOP2B	Tumor-Specific
chr2	89384775	89442159	18	2.22222	TCGA-A1-A0SO-01A-22R-A084-07;TCGA-A2-A04Q-01A-21R-A034-07;TCGA-A2-A0EQ-01A-11R-A034-07;TCGA-A2-A1G6-01A-11R-A13Q-07;TCGA-A8-A08R-01A-11R-A034-07;TCGA-AO-A129-01A-21R-A10J-07;TCGA-AR-A1AI-01A-11R-A12P-07;TCGA-AR-A1AQ-01A-11R-A12P-07;TCGA-AR-A2LH-01A-31R-A18M-07;TCGA-BH-A0E6-01A-11R-A034-07;TCGA-BH-A18V-01A-11R-A12D-07;TCGA-BH-A1F6-01A-11R-A13Q-07;TCGA-C8-A26X-01A-31R-A16F-07;TCGA-C8-A3M7-01A-12R-A…	TN	inter_gene	exon-exon_boundary	Start_E1;End_E1;Start_I1;End_I1	IGKV3-15;IGKV1-16;IGKV1-17;IGKV3-20	Tumor
chr7	94053647	94053755	44	1.84091	TCGA-A1-A0SO-01A-22R-A084-07;TCGA-A2-A04Q-01A-21R-A034-07;TCGA-A2-A0SX-01A-12R-A084-07;TCGA-A2-A0T0-01A-22R-A084-07;TCGA-A2-A0T2-01A-11R-A084-07;TCGA-A7-A0DA-01A-31R-A115-07;TCGA-A7-A26F-01A-21R-A169-07;TCGA-A7-A26G-01A-21R-A169-07;TCGA-A7-A26I-01A-11R-A169-07;TCGA-A8-A07O-01A-11R-A00Z-07;TCGA-A8-A08R-01A-11R-A034-07;TCGA-AN-A0XU-01A-11R-A109-07;TCGA-AO-A03U-01B-21R-A10J-07;TCGA-AO-A0J4-01A-11R-A…	TN	intra_gene	exon-exon_boundary	Start_E41;End_E41;Start_I42;End_I41;E41	COL1A2	Tumor
chr2	89156918	89157017	34	1.73529	TCGA-A1-A0SO-01A-22R-A084-07;TCGA-A2-A04Q-01A-21R-A034-07;TCGA-A2-A0SX-01A-12R-A084-07;TCGA-A2-A0YE-01A-11R-A109-07;TCGA-A2-A3XX-01A-21R-A239-07;TCGA-A7-A26F-01A-21R-A169-07;TCGA-A7-A26G-01A-21R-A169-07;TCGA-A8-A08R-01A-11R-A034-07;TCGA-AN-A0AT-01A-11R-A034-07;TCGA-AN-A0XU-01A-11R-A109-07;TCGA-AO-A129-01A-21R-A10J-07;TCGA-AR-A0U1-01A-11R-A115-07;TCGA-AR-A1AI-01A-11R-A12P-07;TCGA-AR-A1AQ-01A-11R-A…	TN	intra_gene	within_exon	E1	IGKC	Tumor
chr17	42430240	42430317	22	1.5	TCGA-A1-A0SO-01A-22R-A084-07;TCGA-A2-A04Q-01A-21R-A034-07;TCGA-A2-A0SX-01A-12R-A084-07;TCGA-A7-A0DA-01A-31R-A115-07;TCGA-A7-A26G-01A-21R-A169-07;TCGA-A8-A07C-01A-11R-A034-07;TCGA-A8-A08R-01A-11R-A034-07;TCGA-AC-A2QJ-01A-12R-A19W-07;TCGA-AN-A0G0-01A-11R-A034-07;TCGA-AR-A1AI-01A-11R-A12P-07;TCGA-AR-A1AR-01A-31R-A137-07;TCGA-AR-A2LR-01A-12R-A18M-07;TCGA-BH-A1EW-01A-11R-A137-07;TCGA-D8-A147-01A-11R-A…	TN	intra_gene	within_exon	E13	GRN	Tumor-Specific
chr3	48509706	48509793	29	2.27586	TCGA-A1-A0SO-01A-22R-A084-07;TCGA-A2-A04Q-01A-21R-A034-07;TCGA-A2-A0T0-01A-22R-A084-07;TCGA-A2-A0YE-01A-11R-A109-07;TCGA-A2-A3XU-01A-12R-A22U-07;TCGA-A7-A26F-01A-21R-A169-07;TCGA-AN-A0G0-01A-11R-A034-07;TCGA-AO-A03U-01B-21R-A10J-07;TCGA-AO-A0J2-01A-11R-A034-07;TCGA-AO-A128-01A-11R-A10J-07;TCGA-AR-A0TU-01A-31R-A109-07;TCGA-AR-A0U1-01A-11R-A115-07;TCGA-AR-A1AR-01A-31R-A137-07;TCGA-AR-A1AY-01A-21R-A…	TN	intra_gene	within_exon	E6	SHISA5	Tumor-Specific
chr9	131396034	131396095	11	1.72727	TCGA-A1-A0SO-01A-22R-A084-07;TCGA-A2-A04Q-01A-21R-A034-07;TCGA-A2-A0T2-01A-11R-A084-07;TCGA-A2-A3XT-01A-11R-A22U-07;TCGA-AO-A0J6-01A-11R-A034-07;TCGA-C8-A27B-01A-11R-A169-07;TCGA-D8-A27F-01A-11R-A16F-07;TCGA-E2-A159-01A-11R-A115-07;TCGA-EW-A1OV-01A-11R-A144-07;TCGA-EW-A3U0-01A-11R-A22K-07;TCGA-GM-A2DH-01A-11R-A180-07	TN	intra_gene	within_exon	E9	WDR34	Tumor
chr17	26674698	26674783	20	1.35	TCGA-A1-A0SO-01A-22R-A084-07;TCGA-A2-A04Q-01A-21R-A034-07;TCGA-A2-A3XU-01A-12R-A22U-07;TCGA-A2-A3XX-01A-21R-A239-07;TCGA-A2-A3XY-01A-11R-A239-07;TCGA-A7-A0CE-01A-11R-A00Z-07;TCGA-AN-A0AT-01A-11R-A034-07;TCGA-AN-A0G0-01A-11R-A034-07;TCGA-AN-A0XU-01A-11R-A109-07;TCGA-AO-A0J2-01A-11R-A034-07;TCGA-AR-A0TS-01A-11R-A115-07;TCGA-BH-A0BG-01A-11R-A115-07;TCGA-BH-A18V-01A-11R-A12D-07;TCGA-BH-A1F6-01A-11R-A…	TN	intra_gene	within_exon	E11	POLDIP2	Tumor-Specific
chr10	98281248	98281327	27	1.66667	TCGA-A1-A0SO-01A-22R-A084-07;TCGA-A2-A04T-01A-21R-A034-07;TCGA-A2-A0CM-01A-31R-A034-07;TCGA-A2-A0EQ-01A-11R-A034-07;TCGA-A2-A0T0-01A-22R-A084-07;TCGA-A7-A26F-01A-21R-A169-07;TCGA-A7-A26G-01A-21R-A169-07;TCGA-A8-A07O-01A-11R-A00Z-07;TCGA-A8-A08R-01A-11R-A034-07;TCGA-AN-A0G0-01A-11R-A034-07;TCGA-AO-A128-01A-11R-A10J-07;TCGA-AR-A0TU-01A-31R-A109-07;TCGA-AR-A2LH-01A-31R-A18M-07;TCGA-BH-A0BG-01A-11R-A…	TN	intra_gene	within_exon	E15	TM9SF3	Tumor-Specific
chr1	17395566	17395647	23	1.73913	TCGA-A1-A0SO-01A-22R-A084-07;TCGA-A2-A04T-01A-21R-A034-07;TCGA-A2-A0CM-01A-31R-A034-07;TCGA-A2-A0EQ-01A-11R-A034-07;TCGA-A2-A0YM-01A-11R-A109-07;TCGA-A2-A3XY-01A-11R-A239-07;TCGA-A8-A07C-01A-11R-A034-07;TCGA-A8-A07O-01A-11R-A00Z-07;TCGA-A8-A08R-01A-11R-A034-07;TCGA-AN-A0XU-01A-11R-A109-07;TCGA-AO-A124-01A-11R-A10J-07;TCGA-AR-A0TS-01A-11R-A115-07;TCGA-AR-A1AI-01A-11R-A12P-07;TCGA-AR-A1AR-01A-31R-A…	TN	intra_gene	within_exon	E16	PADI2	Tumor
chr6	35754774	35761689	42	3.78571	TCGA-A1-A0SO-01A-22R-A084-07;TCGA-A2-A04T-01A-21R-A034-07;TCGA-A2-A0CM-01A-31R-A034-07;TCGA-A2-A0T2-01A-11R-A084-07;TCGA-A2-A3XT-01A-11R-A22U-07;TCGA-A2-A3XX-01A-21R-A239-07;TCGA-A2-A3XY-01A-11R-A239-07;TCGA-A7-A26G-01A-21R-A169-07;TCGA-A8-A07O-01A-11R-A00Z-07;TCGA-A8-A09X-01A-11R-A00Z-07;TCGA-AN-A0AT-01A-11R-A034-07;TCGA-AN-A0G0-01A-11R-A034-07;TCGA-AO-A129-01A-21R-A10J-07;TCGA-AO-A12F-01A-11R-A…	TN	inter_gene	exon-exon_boundary	Start_E2;Start_E3;End_E2;End_E3;Start_I3;End_I2;End_I3	CLPSL1;CLPS	Tumor-Specific
chr12	57628249	57628310	45	1.57778	TCGA-A1-A0SO-01A-22R-A084-07;TCGA-A2-A04T-01A-21R-A034-07;TCGA-A2-A0D0-01A-11R-A00Z-07;TCGA-A2-A0EQ-01A-11R-A034-07;TCGA-A2-A0SX-01A-12R-A084-07;TCGA-A2-A0T0-01A-22R-A084-07;TCGA-A2-A0T2-01A-11R-A084-07;TCGA-A2-A0YE-01A-11R-A109-07;TCGA-A2-A3XS-01A-11R-A22U-07;TCGA-A2-A3XU-01A-12R-A22U-07;TCGA-A7-A26F-01A-21R-A169-07;TCGA-A7-A26I-01A-11R-A169-07;TCGA-AC-A2BK-01A-11R-A21T-07;TCGA-AN-A04D-01A-21R-A…	TN	intra_gene	within_exon	E12;E11	SHMT2	Tumor-Specific
chrM	11765	11881	25	1.44	TCGA-A1-A0SO-01A-22R-A084-07;TCGA-A2-A04T-01A-21R-A034-07;TCGA-A2-A0D2-01A-21R-A034-07;TCGA-A2-A0EQ-01A-11R-A034-07;TCGA-A2-A0T0-01A-22R-A084-07;TCGA-A2-A0T2-01A-11R-A084-07;TCGA-A2-A1G6-01A-11R-A13Q-07;TCGA-A2-A3XS-01A-11R-A22U-07;TCGA-A2-A3XY-01A-11R-A239-07;TCGA-A8-A07C-01A-11R-A034-07;TCGA-AN-A04D-01A-21R-A034-07;TCGA-AO-A03U-01B-21R-A10J-07;TCGA-AO-A0J2-01A-11R-A034-07;TCGA-AO-A0J4-01A-11R-A…	TN	NA	NA	NA	NA	Tumor
chr6	31236673	31236760	31	1.83871	TCGA-A1-A0SO-01A-22R-A084-07;TCGA-A2-A04T-01A-21R-A034-07;TCGA-A2-A0EQ-01A-11R-A034-07;TCGA-A7-A26G-01A-21R-A169-07;TCGA-A7-A26I-01A-11R-A169-07;TCGA-A8-A07O-01A-11R-A00Z-07;TCGA-AN-A0G0-01A-11R-A034-07;TCGA-AN-A0XU-01A-11R-A109-07;TCGA-AO-A03U-01B-21R-A10J-07;TCGA-AR-A0TU-01A-31R-A109-07;TCGA-AR-A0U4-01A-11R-A109-07;TCGA-AR-A1AI-01A-11R-A12P-07;TCGA-BH-A0B3-01A-11R-A056-07;TCGA-BH-A0BG-01A-11R-A…	TN	intra_gene	within_exon	E8	HLA-C	Tumor-Specific
chr14	69376034	69376106	41	1.63415	TCGA-A1-A0SO-01A-22R-A084-07;TCGA-A2-A04T-01A-21R-A034-07;TCGA-A2-A0SX-01A-12R-A084-07;TCGA-A2-A3XS-01A-11R-A22U-07;TCGA-A2-A3XT-01A-11R-A22U-07;TCGA-A2-A3XX-01A-21R-A239-07;TCGA-A8-A07C-01A-11R-A034-07;TCGA-AC-A2BK-01A-11R-A21T-07;TCGA-AN-A04D-01A-21R-A034-07;TCGA-AN-A0G0-01A-11R-A034-07;TCGA-AN-A0XU-01A-11R-A109-07;TCGA-AO-A0J4-01A-11R-A034-07;TCGA-AR-A0TS-01A-11R-A115-07;TCGA-AR-A0U1-01A-11R-A…	TN	intra_gene	exon-exon_boundary	Start_E6;End_E6;Start_I6;End_I5;E6	ACTN1	Tumor
chr1	197479904	197479991	15	1.53333	TCGA-A1-A0SO-01A-22R-A084-07;TCGA-A2-A04T-01A-21R-A034-07;TCGA-A2-A0T0-01A-22R-A084-07;TCGA-AR-A0U4-01A-11R-A109-07;TCGA-AR-A1AI-01A-11R-A12P-07;TCGA-AR-A1AY-01A-21R-A12P-07;TCGA-BH-A0AV-01A-31R-A115-07;TCGA-BH-A0E6-01A-11R-A034-07;TCGA-BH-A18V-01A-11R-A12D-07;TCGA-BH-A1EW-01A-11R-A137-07;TCGA-C8-A27B-01A-11R-A169-07;TCGA-D8-A142-01A-11R-A115-07;TCGA-D8-A1JF-01A-11R-A13Q-07;TCGA-E2-A14X-01A-11R-A…	TN	intra_gene	within_exon	E23	DENND1B	Tumor
chr11	62397690	62397748	23	1.43478	TCGA-A1-A0SO-01A-22R-A084-07;TCGA-A2-A04T-01A-21R-A034-07;TCGA-A2-A0YE-01A-11R-A109-07;TCGA-A2-A3XT-01A-11R-A22U-07;TCGA-A2-A3XX-01A-21R-A239-07;TCGA-A2-A3XY-01A-11R-A239-07;TCGA-A7-A26G-01A-21R-A169-07;TCGA-AN-A04D-01A-21R-A034-07;TCGA-AN-A0G0-01A-11R-A034-07;TCGA-AN-A0XU-01A-11R-A109-07;TCGA-AR-A1AY-01A-21R-A12P-07;TCGA-AR-A2LR-01A-12R-A18M-07;TCGA-BH-A0B3-01A-11R-A056-07;TCGA-BH-A0WA-01A-11R-A…	TN	intra_gene	exon-exon_boundary	Start_E13;Start_E14;End_I12;E13;E14	GANAB	Tumor
chr12	69656257	69656342	13	1.69231	TCGA-A1-A0SO-01A-22R-A084-07;TCGA-A2-A04T-01A-21R-A034-07;TCGA-A2-A3XT-01A-11R-A22U-07;TCGA-A8-A07O-01A-11R-A00Z-07;TCGA-A8-A08R-01A-11R-A034-07;TCGA-AN-A04D-01A-21R-A034-07;TCGA-AO-A0J2-01A-11R-A034-07;TCGA-AO-A0J6-01A-11R-A034-07;TCGA-AO-A124-01A-11R-A10J-07;TCGA-BH-A0BG-01A-11R-A115-07;TCGA-C8-A3M7-01A-12R-A21T-07;TCGA-D8-A1JL-01A-11R-A13Q-07;TCGA-GM-A2DF-01A-11R-A180-07	TN	intra_gene	exon-exon_boundary	End_E9;Start_I10;E9	CPSF6	Tumor-Specific
chrM	15502	15619	34	1.35294	TCGA-A1-A0SO-01A-22R-A084-07;TCGA-A2-A0CM-01A-31R-A034-07;TCGA-A2-A0D2-01A-21R-A034-07;TCGA-A2-A0ST-01A-12R-A084-07;TCGA-A2-A0T2-01A-11R-A084-07;TCGA-A2-A3XS-01A-11R-A22U-07;TCGA-A2-A3XX-01A-21R-A239-07;TCGA-A2-A3XY-01A-11R-A239-07;TCGA-A7-A26F-01A-21R-A169-07;TCGA-A7-A26G-01A-21R-A169-07;TCGA-A7-A26I-01A-11R-A169-07;TCGA-AN-A0AL-01A-11R-A00Z-07;TCGA-AO-A0J2-01A-11R-A034-07;TCGA-AO-A0J4-01A-11R-A…	TN	NA	NA	NA	NA	Tumor
chr16	2335574	2336744	32	1.4375	TCGA-A1-A0SO-01A-22R-A084-07;TCGA-A2-A0CM-01A-31R-A034-07;TCGA-A2-A0EQ-01A-11R-A034-07;TCGA-A2-A0ST-01A-12R-A084-07;TCGA-A2-A0T2-01A-11R-A084-07;TCGA-A2-A3XT-01A-11R-A22U-07;TCGA-A2-A3XU-01A-12R-A22U-07;TCGA-A7-A0DA-01A-31R-A115-07;TCGA-A7-A26G-01A-21R-A169-07;TCGA-A8-A07C-01A-11R-A034-07;TCGA-AN-A04D-01A-21R-A034-07;TCGA-AN-A0G0-01A-11R-A034-07;TCGA-AN-A0XU-01A-11R-A109-07;TCGA-AO-A03U-01B-21R-A…	TN	intra_gene	exon-exon_boundary	Start_E23;End_E22;Start_I22;End_I22	ABCA3	Tumor-Specific
chr17	57763080	57763145	31	1.45161	TCGA-A1-A0SO-01A-22R-A084-07;TCGA-A2-A0CM-01A-31R-A034-07;TCGA-A2-A0EQ-01A-11R-A034-07;TCGA-A2-A1G6-01A-11R-A13Q-07;TCGA-A7-A26G-01A-21R-A169-07;TCGA-A7-A26I-01A-11R-A169-07;TCGA-AN-A04D-01A-21R-A034-07;TCGA-AN-A0AT-01A-11R-A034-07;TCGA-AN-A0G0-01A-11R-A034-07;TCGA-AN-A0XU-01A-11R-A109-07;TCGA-AO-A03U-01B-21R-A10J-07;TCGA-AO-A0J4-01A-11R-A034-07;TCGA-AO-A128-01A-11R-A10J-07;TCGA-AQ-A04J-01A-02R-A…	TN	intra_gene	within_exon	E30	CLTC	Tumor-Specific
chr1	153634754	153634890	12	1.5	TCGA-A1-A0SO-01A-22R-A084-07;TCGA-A2-A0CM-01A-31R-A034-07;TCGA-A2-A0EQ-01A-11R-A034-07;TCGA-A2-A3XS-01A-11R-A22U-07;TCGA-A2-A3XX-01A-21R-A239-07;TCGA-AN-A04D-01A-21R-A034-07;TCGA-AR-A1AR-01A-31R-A137-07;TCGA-BH-A0WA-01A-11R-A109-07;TCGA-BH-A1FC-01A-11R-A13Q-07;TCGA-D8-A1XQ-01A-11R-A14M-07;TCGA-E2-A14R-01A-11R-A115-07;TCGA-E2-A1LI-01A-12R-A157-07	TN	intra_gene	within_exon	E14	ILF2	Tumor
chr19	39666021	39667262	11	1.36364	TCGA-A1-A0SO-01A-22R-A084-07;TCGA-A2-A0CM-01A-31R-A034-07;TCGA-A2-A0SX-01A-12R-A084-07;TCGA-A7-A26G-01A-21R-A169-07;TCGA-BH-A0B3-01A-11R-A056-07;TCGA-BH-A0B9-01A-11R-A056-07;TCGA-BH-A0BG-01A-11R-A115-07;TCGA-C8-A131-01A-11R-A115-07;TCGA-D8-A1JG-01B-11R-A13Q-07;TCGA-D8-A1JL-01A-11R-A13Q-07;TCGA-D8-A27F-01A-11R-A16F-07	TN	intra_gene	exon-exon_boundary	Start_E9;Start_E7;Start_E6;Start_E8;End_E8;End_E6;End_E5;End_E7;Start_I7;End_I7	PAK4	Tumor
chr10	5541305	5541362	8	2.5	TCGA-A1-A0SO-01A-22R-A084-07;TCGA-A2-A0CM-01A-31R-A034-07;TCGA-A2-A0T0-01A-22R-A084-07;TCGA-A2-A3XS-01A-11R-A22U-07;TCGA-A8-A07C-01A-11R-A034-07;TCGA-A8-A07O-01A-11R-A00Z-07;TCGA-AO-A12F-01A-11R-A115-07;TCGA-E2-A1LH-01A-11R-A14D-07	TN	intra_gene	within_exon	E1	CALML5	Tumor
chr1	115267841	115267954	31	1.54839	TCGA-A1-A0SO-01A-22R-A084-07;TCGA-A2-A0D0-01A-11R-A00Z-07;TCGA-A2-A0D2-01A-21R-A034-07;TCGA-A2-A0YM-01A-11R-A109-07;TCGA-A2-A3XS-01A-11R-A22U-07;TCGA-A7-A26I-01A-11R-A169-07;TCGA-A8-A07C-01A-11R-A034-07;TCGA-AC-A2BK-01A-11R-A21T-07;TCGA-AN-A0XU-01A-11R-A109-07;TCGA-AO-A0J2-01A-11R-A034-07;TCGA-AO-A0J6-01A-11R-A034-07;TCGA-AO-A12F-01A-11R-A115-07;TCGA-AR-A0U4-01A-11R-A109-07;TCGA-AR-A1AQ-01A-11R-A…	TN	intra_gene	exon-exon_boundary	Start_E15;Start_E16;Start_E14;Start_E13;End_E15;End_E16;End_E14;End_E13;Start_I14;End_I13;E15;E16;E14;E13	CSDE1	Tumor
chr19	49995299	49995399	20	2.1	TCGA-A1-A0SO-01A-22R-A084-07;TCGA-A2-A0D0-01A-11R-A00Z-07;TCGA-A2-A0EQ-01A-11R-A034-07;TCGA-A2-A3XT-01A-11R-A22U-07;TCGA-A2-A3XX-01A-21R-A239-07;TCGA-A2-A3XY-01A-11R-A239-07;TCGA-A7-A0DA-01A-31R-A115-07;TCGA-AC-A2QJ-01A-12R-A19W-07;TCGA-BH-A0AV-01A-31R-A115-07;TCGA-BH-A0BG-01A-11R-A115-07;TCGA-BH-A0E6-01A-11R-A034-07;TCGA-BH-A18V-01A-11R-A12D-07;TCGA-D8-A143-01A-11R-A115-07;TCGA-E2-A14N-01A-31R-A…	TN	intra_gene	within_exon	E8	RPL13A	Tumor-Specific
chr19	39216522	39217653	12	1.66667	TCGA-A1-A0SO-01A-22R-A084-07;TCGA-A2-A0D0-01A-11R-A00Z-07;TCGA-A2-A0SX-01A-12R-A084-07;TCGA-A2-A0YE-01A-11R-A109-07;TCGA-AN-A0XU-01A-11R-A109-07;TCGA-AO-A03U-01B-21R-A10J-07;TCGA-AO-A12F-01A-11R-A115-07;TCGA-BH-A0B3-01A-11R-A056-07;TCGA-BH-A18T-01A-11R-A12D-07;TCGA-BH-A18V-01A-11R-A12D-07;TCGA-D8-A27H-01A-11R-A16F-07;TCGA-EW-A1P7-01A-21R-A144-07	TN	intra_gene	exon-exon_boundary	Start_E18;End_E17;Start_I18;End_I18	ACTN4	Tumor-Specific
chr7	11021998	11030474	25	1.84	TCGA-A1-A0SO-01A-22R-A084-07;TCGA-A2-A0D0-01A-11R-A00Z-07;TCGA-A7-A0CE-01A-11R-A00Z-07;TCGA-A7-A26G-01A-21R-A169-07;TCGA-A8-A08R-01A-11R-A034-07;TCGA-A8-A09X-01A-11R-A00Z-07;TCGA-AC-A2BK-01A-11R-A21T-07;TCGA-AN-A04D-01A-21R-A034-07;TCGA-AN-A0XU-01A-11R-A109-07;TCGA-AO-A0J2-01A-11R-A034-07;TCGA-AO-A0J4-01A-11R-A034-07;TCGA-AR-A0U1-01A-11R-A115-07;TCGA-BH-A0B9-01A-11R-A056-07;TCGA-BH-A1FC-01A-11R-A…	TN	intra_gene	exon-exon_boundary	Start_E3;Start_E4;End_E3;End_E4;Start_I4;Start_I5;End_I3;End_I4	PHF14	Tumor-Specific
chr17	39919401	39919453	25	1.64	TCGA-A1-A0SO-01A-22R-A084-07;TCGA-A2-A0D2-01A-21R-A034-07;TCGA-A2-A0EQ-01A-11R-A034-07;TCGA-A2-A0SX-01A-12R-A084-07;TCGA-A2-A0T0-01A-22R-A084-07;TCGA-A2-A3XS-01A-11R-A22U-07;TCGA-A2-A3XX-01A-21R-A239-07;TCGA-A2-A3XY-01A-11R-A239-07;TCGA-A7-A0CE-01A-11R-A00Z-07;TCGA-A8-A07C-01A-11R-A034-07;TCGA-A8-A07O-01A-11R-A00Z-07;TCGA-AN-A0G0-01A-11R-A034-07;TCGA-AO-A03U-01B-21R-A10J-07;TCGA-AO-A0J2-01A-11R-A…	TN	intra_gene	within_exon	E8	JUP	Tumor-Specific
chr22	19044610	19044664	29	1.37931	TCGA-A1-A0SO-01A-22R-A084-07;TCGA-A2-A0D2-01A-21R-A034-07;TCGA-A2-A0ST-01A-12R-A084-07;TCGA-A2-A3XS-01A-11R-A22U-07;TCGA-A2-A3XX-01A-21R-A239-07;TCGA-AC-A2BK-01A-11R-A21T-07;TCGA-AN-A0G0-01A-11R-A034-07;TCGA-AO-A124-01A-11R-A10J-07;TCGA-AQ-A04J-01A-02R-A034-07;TCGA-AR-A0TS-01A-11R-A115-07;TCGA-AR-A0U1-01A-11R-A115-07;TCGA-AR-A1AI-01A-11R-A12P-07;TCGA-AR-A1AQ-01A-11R-A12P-07;TCGA-AR-A2LH-01A-31R-A…	TN	intra_gene	exon-exon_boundary	Start_E5;Start_E6;End_I3;E5;E6	DGCR2	Tumor-Specific
chr13	114150139	114150202	12	1.75	TCGA-A1-A0SO-01A-22R-A084-07;TCGA-A2-A0D2-01A-21R-A034-07;TCGA-A2-A0SX-01A-12R-A084-07;TCGA-A2-A0T0-01A-22R-A084-07;TCGA-A2-A3XS-01A-11R-A22U-07;TCGA-A8-A07O-01A-11R-A00Z-07;TCGA-A8-A08R-01A-11R-A034-07;TCGA-AN-A0AT-01A-11R-A034-07;TCGA-AN-A0G0-01A-11R-A034-07;TCGA-AQ-A04J-01A-02R-A034-07;TCGA-AR-A0TS-01A-11R-A115-07;TCGA-D8-A147-01A-11R-A115-07	TN	intra_gene	within_exon	E2	TMCO3	Tumor-Specific
chr19	42734865	42734929	9	1.77778	TCGA-A1-A0SO-01A-22R-A084-07;TCGA-A2-A0D2-01A-21R-A034-07;TCGA-A2-A0T0-01A-22R-A084-07;TCGA-A2-A3XS-01A-11R-A22U-07;TCGA-A7-A26F-01A-21R-A169-07;TCGA-A7-A26I-01A-11R-A169-07;TCGA-A8-A07O-01A-11R-A00Z-07;TCGA-AR-A0TU-01A-31R-A109-07;TCGA-EW-A1OV-01A-11R-A144-07	TN	intra_gene	within_exon	E11	GSK3A	Tumor
chrM	2821	2985	26	1.76923	TCGA-A1-A0SO-01A-22R-A084-07;TCGA-A2-A0D2-01A-21R-A034-07;TCGA-A2-A0T2-01A-11R-A084-07;TCGA-A8-A07C-01A-11R-A034-07;TCGA-AO-A0J2-01A-11R-A034-07;TCGA-AO-A124-01A-11R-A10J-07;TCGA-AQ-A04J-01A-02R-A034-07;TCGA-AR-A0TU-01A-31R-A109-07;TCGA-BH-A0AV-01A-31R-A115-07;TCGA-BH-A0WA-01A-11R-A109-07;TCGA-BH-A18Q-01A-12R-A12D-07;TCGA-BH-A1F6-01A-11R-A13Q-07;TCGA-D8-A143-01A-11R-A115-07;TCGA-D8-A147-01A-11R-A…	TN	NA	NA	NA	NA	Tumor
chrM	10184	10256	4	4.75	TCGA-A1-A0SO-01A-22R-A084-07;TCGA-A2-A0D2-01A-21R-A034-07;TCGA-E2-A1LI-01A-12R-A157-07;TCGA-GI-A2C9-01A-11R-A21T-07	TN	NA	NA	NA	NA	Tumor
chr17	79525677	79525740	18	1.61111	TCGA-A1-A0SO-01A-22R-A084-07;TCGA-A2-A0EQ-01A-11R-A034-07;TCGA-A2-A0ST-01A-12R-A084-07;TCGA-A2-A0T0-01A-22R-A084-07;TCGA-A2-A3XS-01A-11R-A22U-07;TCGA-A2-A3XX-01A-21R-A239-07;TCGA-A2-A3XY-01A-11R-A239-07;TCGA-AO-A0J6-01A-11R-A034-07;TCGA-AO-A1KR-01A-12R-A144-07;TCGA-AQ-A04J-01A-02R-A034-07;TCGA-AR-A0TU-01A-31R-A109-07;TCGA-AR-A1AI-01A-11R-A12P-07;TCGA-AR-A256-01A-11R-A169-07;TCGA-D8-A147-01A-11R-A…	TN	intra_gene	within_exon	E17	NPLOC4	Tumor-Specific
chrX	48434926	48434992	24	1.5	TCGA-A1-A0SO-01A-22R-A084-07;TCGA-A2-A0EQ-01A-11R-A034-07;TCGA-A2-A0SX-01A-12R-A084-07;TCGA-A2-A0T0-01A-22R-A084-07;TCGA-A2-A3XX-01A-21R-A239-07;TCGA-A8-A07O-01A-11R-A00Z-07;TCGA-A8-A08R-01A-11R-A034-07;TCGA-AN-A04D-01A-21R-A034-07;TCGA-AR-A0TS-01A-11R-A115-07;TCGA-AR-A0U4-01A-11R-A109-07;TCGA-AR-A1AI-01A-11R-A12P-07;TCGA-AR-A256-01A-11R-A169-07;TCGA-BH-A0BG-01A-11R-A115-07;TCGA-BH-A0E6-01A-11R-A…	TN	intra_gene	exon-exon_boundary	End_E5;Start_I6;E5	RBM3	Tumor
chr17	1800846	1800914	9	1.55556	TCGA-A1-A0SO-01A-22R-A084-07;TCGA-A2-A0EQ-01A-11R-A034-07;TCGA-A2-A0T0-01A-22R-A084-07;TCGA-A2-A3XX-01A-21R-A239-07;TCGA-AN-A0XU-01A-11R-A109-07;TCGA-AO-A129-01A-21R-A10J-07;TCGA-AO-A12F-01A-11R-A115-07;TCGA-BH-A0WA-01A-11R-A109-07;TCGA-BH-A1EW-01A-11R-A137-07	TN	intra_gene	within_exon	E17	RPA1	Tumor
chr16	84600209	84600298	13	1.76923	TCGA-A1-A0SO-01A-22R-A084-07;TCGA-A2-A0EQ-01A-11R-A034-07;TCGA-A2-A3XT-01A-11R-A22U-07;TCGA-A8-A07O-01A-11R-A00Z-07;TCGA-AN-A0XU-01A-11R-A109-07;TCGA-AO-A0J4-01A-11R-A034-07;TCGA-AQ-A04J-01A-02R-A034-07;TCGA-BH-A0BW-01A-11R-A115-07;TCGA-BH-A18V-01A-11R-A12D-07;TCGA-E2-A14R-01A-11R-A115-07;TCGA-E2-A1LI-01A-12R-A157-07;TCGA-GM-A2DD-01A-11R-A180-07;TCGA-GM-A2DH-01A-11R-A180-07	TN	intra_gene	within_exon	E4	COTL1	Tumor-Specific
chr5	180663997	180664663	54	1.83333	TCGA-A1-A0SO-01A-22R-A084-07;TCGA-A2-A0ST-01A-12R-A084-07;TCGA-A2-A0T0-01A-22R-A084-07;TCGA-A2-A0YM-01A-11R-A109-07;TCGA-A2-A1G6-01A-11R-A13Q-07;TCGA-A2-A3XS-01A-11R-A22U-07;TCGA-A2-A3XT-01A-11R-A22U-07;TCGA-A2-A3XU-01A-12R-A22U-07;TCGA-A2-A3XX-01A-21R-A239-07;TCGA-A2-A3XY-01A-11R-A239-07;TCGA-A7-A0DA-01A-31R-A115-07;TCGA-A7-A26G-01A-21R-A169-07;TCGA-A7-A26I-01A-11R-A169-07;TCGA-A8-A07C-01A-11R-A…	TN	intra_gene	exon-exon_boundary	Start_E8;End_E7;Start_I7;End_I7	GNB2L1	Tumor-Specific
chr6	29523812	29523868	25	1.8	TCGA-A1-A0SO-01A-22R-A084-07;TCGA-A2-A0ST-01A-12R-A084-07;TCGA-A2-A0YE-01A-11R-A109-07;TCGA-A2-A3XY-01A-11R-A239-07;TCGA-A7-A0CE-01A-11R-A00Z-07;TCGA-A8-A07C-01A-11R-A034-07;TCGA-A8-A07O-01A-11R-A00Z-07;TCGA-A8-A08R-01A-11R-A034-07;TCGA-AN-A0XU-01A-11R-A109-07;TCGA-AQ-A04J-01A-02R-A034-07;TCGA-AR-A1AI-01A-11R-A12P-07;TCGA-AR-A1AR-01A-31R-A137-07;TCGA-BH-A0B3-01A-11R-A056-07;TCGA-BH-A0RX-01A-21R-A…	TN	intra_gene	within_exon	E2	UBD	Tumor-Specific
chr2	47387565	47387653	25	2.68	TCGA-A1-A0SO-01A-22R-A084-07;TCGA-A2-A0ST-01A-12R-A084-07;TCGA-A2-A3XU-01A-12R-A22U-07;TCGA-A7-A26I-01A-11R-A169-07;TCGA-A8-A07O-01A-11R-A00Z-07;TCGA-AN-A0G0-01A-11R-A034-07;TCGA-AN-A0XU-01A-11R-A109-07;TCGA-AO-A03U-01B-21R-A10J-07;TCGA-AO-A0J2-01A-11R-A034-07;TCGA-AO-A0J6-01A-11R-A034-07;TCGA-AO-A124-01A-11R-A10J-07;TCGA-AO-A1KR-01A-12R-A144-07;TCGA-AR-A0TS-01A-11R-A115-07;TCGA-AR-A2LR-01A-12R-A…	TN	intra_gene	within_exon	E6	CALM2	Tumor-Specific
chr13	46722561	46725121	17	1.58824	TCGA-A1-A0SO-01A-22R-A084-07;TCGA-A2-A0ST-01A-12R-A084-07;TCGA-A8-A07C-01A-11R-A034-07;TCGA-AO-A0J4-01A-11R-A034-07;TCGA-AO-A124-01A-11R-A10J-07;TCGA-AQ-A04J-01A-02R-A034-07;TCGA-BH-A0B3-01A-11R-A056-07;TCGA-BH-A0BL-01A-11R-A115-07;TCGA-BH-A18T-01A-11R-A12D-07;TCGA-C8-A26X-01A-31R-A16F-07;TCGA-D8-A1JF-01A-11R-A13Q-07;TCGA-D8-A1JG-01B-11R-A13Q-07;TCGA-D8-A1XQ-01A-11R-A14M-07;TCGA-E2-A1AZ-01A-11R-A…	TN	intra_gene	exon-exon_boundary	Start_E9;End_E8;Start_I8;End_I8	LCP1	Tumor-Specific
chr12	6857367	6857464	7	1.57143	TCGA-A1-A0SO-01A-22R-A084-07;TCGA-A2-A0SX-01A-12R-A084-07;TCGA-A2-A0T0-01A-22R-A084-07;TCGA-AC-A2QH-01A-11R-A18M-07;TCGA-AO-A0J2-01A-11R-A034-07;TCGA-D8-A1JL-01A-11R-A13Q-07;TCGA-EW-A1P8-01A-11R-A144-07	TN	intra_gene	within_exon	E9	MLF2	Tumor
chr11	2018670	2018741	7	2	TCGA-A1-A0SO-01A-22R-A084-07;TCGA-A2-A0SX-01A-12R-A084-07;TCGA-A2-A0T2-01A-11R-A084-07;TCGA-A2-A0YE-01A-11R-A109-07;TCGA-AO-A12F-01A-11R-A115-07;TCGA-AR-A0TS-01A-11R-A115-07;TCGA-AR-A2LR-01A-12R-A18M-07	TN	intra_gene	within_exon	E1	H19	Tumor
chr3	49847068	49847119	9	1.55556	TCGA-A1-A0SO-01A-22R-A084-07;TCGA-A2-A0SX-01A-12R-A084-07;TCGA-A2-A0YE-01A-11R-A109-07;TCGA-A2-A3XX-01A-21R-A239-07;TCGA-AR-A0TS-01A-11R-A115-07;TCGA-D8-A1JG-01B-11R-A13Q-07;TCGA-E2-A14R-01A-11R-A115-07;TCGA-E2-A150-01A-11R-A12D-07;TCGA-GM-A3XL-01A-11R-A22U-07	TN	intra_gene	within_exon	E16	UBA7	Tumor
chr17	49371263	49371329	4	2	TCGA-A1-A0SO-01A-22R-A084-07;TCGA-A2-A0SX-01A-12R-A084-07;TCGA-A2-A3XT-01A-11R-A22U-07;TCGA-A8-A07O-01A-11R-A00Z-07	TN	intra_gene	exon-exon_boundary	Start_E12;End_I12;E12	UTP18	Tumor
chr1	109740213	109740276	12	1.75	TCGA-A1-A0SO-01A-22R-A084-07;TCGA-A2-A0SX-01A-12R-A084-07;TCGA-A7-A26F-01A-21R-A169-07;TCGA-A8-A07C-01A-11R-A034-07;TCGA-AN-A0XU-01A-11R-A109-07;TCGA-AO-A0J2-01A-11R-A034-07;TCGA-AR-A2LH-01A-31R-A18M-07;TCGA-BH-A18T-01A-11R-A12D-07;TCGA-D8-A27F-01A-11R-A16F-07;TCGA-E2-A158-01A-11R-A12D-07;TCGA-E2-A1L7-01A-11R-A144-07;TCGA-LL-A441-01A-11R-A24H-07	TN	intra_gene	exon-exon_boundary	End_E16;Start_I17;E16	KIAA1324	Tumor
chr10	5493817	5494355	12	1.33333	TCGA-A1-A0SO-01A-22R-A084-07;TCGA-A2-A0T0-01A-22R-A084-07;TCGA-A2-A0YE-01A-11R-A109-07;TCGA-A7-A26I-01A-11R-A169-07;TCGA-AC-A2BK-01A-11R-A21T-07;TCGA-AR-A0TS-01A-11R-A115-07;TCGA-BH-A0B3-01A-11R-A056-07;TCGA-BH-A0BW-01A-11R-A115-07;TCGA-BH-A0WA-01A-11R-A109-07;TCGA-D8-A147-01A-11R-A115-07;TCGA-D8-A27F-01A-11R-A16F-07;TCGA-LL-A441-01A-11R-A24H-07	TN	intra_gene	exon-exon_boundary	Start_E5;Start_E3;End_E4;End_E2;Start_I5;End_I5	NET1	Tumor
chr5	176939826	176940044	9	1.55556	TCGA-A1-A0SO-01A-22R-A084-07;TCGA-A2-A0T0-01A-22R-A084-07;TCGA-A2-A0YE-01A-11R-A109-07;TCGA-A8-A07O-01A-11R-A00Z-07;TCGA-AO-A0J6-01A-11R-A034-07;TCGA-C8-A1HJ-01A-11R-A13Q-07;TCGA-D8-A1JG-01B-11R-A13Q-07;TCGA-E2-A1B6-01A-31R-A12P-07;TCGA-LL-A441-01A-11R-A24H-07	TN	intra_gene	exon-exon_boundary	Start_E13;End_E12;Start_I12;End_I12	DDX41	Tumor
chr17	66033593	66036882	40	1.575	TCGA-A1-A0SO-01A-22R-A084-07;TCGA-A2-A0T0-01A-22R-A084-07;TCGA-A2-A0YM-01A-11R-A109-07;TCGA-A2-A3XT-01A-11R-A22U-07;TCGA-A7-A26F-01A-21R-A169-07;TCGA-A8-A08R-01A-11R-A034-07;TCGA-AC-A2QH-01A-11R-A18M-07;TCGA-AN-A0AT-01A-11R-A034-07;TCGA-AN-A0XU-01A-11R-A109-07;TCGA-AO-A0J6-01A-11R-A034-07;TCGA-AQ-A04J-01A-02R-A034-07;TCGA-AR-A0TS-01A-11R-A115-07;TCGA-AR-A0TU-01A-31R-A109-07;TCGA-AR-A1AI-01A-11R-A…	TN	intra_gene	exon-exon_boundary	Start_E4;End_E3;End_E4;Start_I4;Start_I5;End_I4	KPNA2	Tumor-Specific
chr22	24122862	24123133	20	1.75	TCGA-A1-A0SO-01A-22R-A084-07;TCGA-A2-A0T0-01A-22R-A084-07;TCGA-A2-A3XS-01A-11R-A22U-07;TCGA-A7-A26G-01A-21R-A169-07;TCGA-A7-A26I-01A-11R-A169-07;TCGA-AO-A03U-01B-21R-A10J-07;TCGA-AO-A0J4-01A-11R-A034-07;TCGA-AR-A1AQ-01A-11R-A12P-07;TCGA-AR-A1AY-01A-21R-A12P-07;TCGA-BH-A0BL-01A-11R-A115-07;TCGA-D8-A142-01A-11R-A115-07;TCGA-D8-A1JF-01A-11R-A13Q-07;TCGA-D8-A1JG-01B-11R-A13Q-07;TCGA-D8-A1JL-01A-11R-A…	TN	intra_gene	exon-exon_boundary	Start_E5;End_E4;Start_I5;End_I5	MMP11	Tumor-Specific
chr10	17271676	17271739	9	1.44444	TCGA-A1-A0SO-01A-22R-A084-07;TCGA-A2-A0T0-01A-22R-A084-07;TCGA-A2-A3XS-01A-11R-A22U-07;TCGA-A8-A09X-01A-11R-A00Z-07;TCGA-AR-A0TS-01A-11R-A115-07;TCGA-BH-A0BL-01A-11R-A115-07;TCGA-C8-A3M7-01A-12R-A21T-07;TCGA-D8-A27M-01A-11R-A16F-07;TCGA-EW-A3U0-01A-11R-A22K-07	TN	intra_gene	within_exon	E2	VIM	Tumor
chr1	245018841	245018910	21	1.71429	TCGA-A1-A0SO-01A-22R-A084-07;TCGA-A2-A0T0-01A-22R-A084-07;TCGA-A2-A3XT-01A-11R-A22U-07;TCGA-A2-A3XX-01A-21R-A239-07;TCGA-A7-A0CE-01A-11R-A00Z-07;TCGA-A8-A08R-01A-11R-A034-07;TCGA-AN-A0XU-01A-11R-A109-07;TCGA-AO-A03U-01B-21R-A10J-07;TCGA-AO-A0J4-01A-11R-A034-07;TCGA-AO-A124-01A-11R-A10J-07;TCGA-AR-A0TU-01A-31R-A109-07;TCGA-BH-A0BG-01A-11R-A115-07;TCGA-BH-A0BL-01A-11R-A115-07;TCGA-C8-A26Y-01A-11R-A…	TN	intra_gene	exon-exon_boundary	Start_E12;End_I10;E12	HNRNPU	Tumor
chr14	21485558	21485629	9	3.11111	TCGA-A1-A0SO-01A-22R-A084-07;TCGA-A2-A0T0-01A-22R-A084-07;TCGA-A2-A3XU-01A-12R-A22U-07;TCGA-AO-A0J4-01A-11R-A034-07;TCGA-AO-A124-01A-11R-A10J-07;TCGA-AQ-A04J-01A-02R-A034-07;TCGA-C8-A27B-01A-11R-A169-07;TCGA-E2-A14X-01A-11R-A115-07;TCGA-GM-A2DH-01A-11R-A180-07	TN	intra_gene	within_exon	E16;E17;E15	NDRG2	Tumor
chrX	153195569	153195664	8	1.625	TCGA-A1-A0SO-01A-22R-A084-07;TCGA-A2-A0T0-01A-22R-A084-07;TCGA-A2-A3XX-01A-21R-A239-07;TCGA-AC-A2QJ-01A-12R-A19W-07;TCGA-AN-A04D-01A-21R-A034-07;TCGA-AO-A124-01A-11R-A10J-07;TCGA-BH-A42U-01A-12R-A24H-07;TCGA-E2-A158-01A-11R-A12D-07	TN	intra_gene	exon-exon_boundary	Start_E7;Start_E8;End_I7;E7;E8	NAA10	Tumor
chr10	17277341	17277881	12	2.25	TCGA-A1-A0SO-01A-22R-A084-07;TCGA-A2-A0T0-01A-22R-A084-07;TCGA-A2-A3XY-01A-11R-A239-07;TCGA-A7-A26G-01A-21R-A169-07;TCGA-A8-A07C-01A-11R-A034-07;TCGA-AR-A2LR-01A-12R-A18M-07;TCGA-BH-A0RX-01A-21R-A084-07;TCGA-BH-A0WA-01A-11R-A109-07;TCGA-C8-A27B-01A-11R-A169-07;TCGA-D8-A147-01A-11R-A115-07;TCGA-D8-A1JF-01A-11R-A13Q-07;TCGA-LL-A441-01A-11R-A24H-07	TN	intra_gene	exon-exon_boundary	Start_E8;End_E7;End_E8;Start_I8;Start_I9;End_I8	VIM	Tumor
chr3	9506198	9506312	8	1.625	TCGA-A1-A0SO-01A-22R-A084-07;TCGA-A2-A0T0-01A-22R-A084-07;TCGA-A2-A3XY-01A-11R-A239-07;TCGA-A8-A07C-01A-11R-A034-07;TCGA-AN-A0AT-01A-11R-A034-07;TCGA-AO-A128-01A-11R-A10J-07;TCGA-BH-A1EW-01A-11R-A137-07;TCGA-EW-A1OW-01A-21R-A144-07	TN	intra_gene	within_exon	E18	SETD5	Tumor
chr1	40539369	40539453	16	2	TCGA-A1-A0SO-01A-22R-A084-07;TCGA-A2-A0T0-01A-22R-A084-07;TCGA-A2-A3XY-01A-11R-A239-07;TCGA-A8-A07O-01A-11R-A00Z-07;TCGA-A8-A08R-01A-11R-A034-07;TCGA-AO-A0J2-01A-11R-A034-07;TCGA-AO-A0J4-01A-11R-A034-07;TCGA-BH-A0B3-01A-11R-A056-07;TCGA-BH-A0BL-01A-11R-A115-07;TCGA-C8-A27B-01A-11R-A169-07;TCGA-D8-A142-01A-11R-A115-07;TCGA-D8-A147-01A-11R-A115-07;TCGA-D8-A1JG-01B-11R-A13Q-07;TCGA-EW-A1P8-01A-11R-A…	TN	intra_gene	within_exon	E9;E6	PPT1	Tumor
chr19	1598187	1605383	4	2	TCGA-A1-A0SO-01A-22R-A084-07;TCGA-A2-A0T0-01A-22R-A084-07;TCGA-A7-A0CE-01A-11R-A00Z-07;TCGA-BH-A1FC-01A-11R-A13Q-07	TN	intra_gene	exon-exon_boundary	Start_E2;Start_E3;End_E1;End_E2;Start_I1;Start_I2;End_I1;End_I2	UQCR11	Tumor
chrM	13687	13791	22	1.59091	TCGA-A1-A0SO-01A-22R-A084-07;TCGA-A2-A0T0-01A-22R-A084-07;TCGA-A7-A0DA-01A-31R-A115-07;TCGA-A7-A26G-01A-21R-A169-07;TCGA-A8-A07O-01A-11R-A00Z-07;TCGA-AO-A03U-01B-21R-A10J-07;TCGA-AO-A128-01A-11R-A10J-07;TCGA-AR-A1AI-01A-11R-A12P-07;TCGA-AR-A1AQ-01A-11R-A12P-07;TCGA-AR-A256-01A-11R-A169-07;TCGA-BH-A0B3-01A-11R-A056-07;TCGA-BH-A0B9-01A-11R-A056-07;TCGA-BH-A0RX-01A-21R-A084-07;TCGA-C8-A131-01A-11R-A…	TN	NA	NA	NA	NA	Tumor-Specific
chr6	91228976	91233441	11	1.90909	TCGA-A1-A0SO-01A-22R-A084-07;TCGA-A2-A0T0-01A-22R-A084-07;TCGA-A7-A26G-01A-21R-A169-07;TCGA-A8-A07O-01A-11R-A00Z-07;TCGA-AQ-A04J-01A-02R-A034-07;TCGA-AR-A1AY-01A-21R-A12P-07;TCGA-BH-A18V-01A-11R-A12D-07;TCGA-C8-A26Y-01A-11R-A16F-07;TCGA-D8-A142-01A-11R-A115-07;TCGA-D8-A1JG-01B-11R-A13Q-07;TCGA-E2-A1LI-01A-12R-A157-07	TN	intra_gene	exon-exon_boundary	Start_E14;Start_E15;End_E13;End_E14;End_E15;Start_I13;Start_I14;End_I13	MAP3K7	Tumor
chr1	183514274	183514370	15	1.73333	TCGA-A1-A0SO-01A-22R-A084-07;TCGA-A2-A0T2-01A-11R-A084-07;TCGA-A2-A0YM-01A-11R-A109-07;TCGA-A7-A26G-01A-21R-A169-07;TCGA-A8-A07C-01A-11R-A034-07;TCGA-A8-A07O-01A-11R-A00Z-07;TCGA-AO-A124-01A-11R-A10J-07;TCGA-BH-A0E0-01A-11R-A056-07;TCGA-BH-A18Q-01A-12R-A12D-07;TCGA-D8-A13Z-01A-11R-A115-07;TCGA-D8-A1JG-01B-11R-A13Q-07;TCGA-E2-A14X-01A-11R-A115-07;TCGA-EW-A1P7-01A-21R-A144-07;TCGA-GM-A2DH-01A-11R-A…	TN	intra_gene	within_exon	E15;E16	SMG7	Tumor
chr1	12025611	12027072	10	2.2	TCGA-A1-A0SO-01A-22R-A084-07;TCGA-A2-A0T2-01A-11R-A084-07;TCGA-A2-A3XU-01A-12R-A22U-07;TCGA-A2-A3XY-01A-11R-A239-07;TCGA-A7-A26G-01A-21R-A169-07;TCGA-A8-A07O-01A-11R-A00Z-07;TCGA-AQ-A04J-01A-02R-A034-07;TCGA-D8-A1JG-01B-11R-A13Q-07;TCGA-D8-A1XQ-01A-11R-A14M-07;TCGA-EW-A1P8-01A-11R-A144-07	TN	intra_gene	exon-exon_boundary	Start_E15;Start_E16;End_E14;End_E15;Start_I15;Start_I16;End_I15;End_I16	PLOD1	Tumor
chr1	220253086	220263089	10	1.7	TCGA-A1-A0SO-01A-22R-A084-07;TCGA-A2-A0T2-01A-11R-A084-07;TCGA-A2-A3XX-01A-21R-A239-07;TCGA-A8-A07C-01A-11R-A034-07;TCGA-A8-A07O-01A-11R-A00Z-07;TCGA-AO-A0J2-01A-11R-A034-07;TCGA-AO-A0J4-01A-11R-A034-07;TCGA-AR-A1AQ-01A-11R-A12P-07;TCGA-BH-A18T-01A-11R-A12D-07;TCGA-E2-A14X-01A-11R-A115-07	TN	intra_gene	exon-exon_boundary	Start_E2;End_E1;Start_I1;End_I1	BPNT1	Tumor
chr22	36688163	36689422	11	1.63636	TCGA-A1-A0SO-01A-22R-A084-07;TCGA-A2-A0YE-01A-11R-A109-07;TCGA-A2-A3XS-01A-11R-A22U-07;TCGA-AC-A2QH-01A-11R-A18M-07;TCGA-AN-A0G0-01A-11R-A034-07;TCGA-AQ-A04J-01A-02R-A034-07;TCGA-BH-A0BG-01A-11R-A115-07;TCGA-BH-A0WA-01A-11R-A109-07;TCGA-D8-A27H-01A-11R-A16F-07;TCGA-E2-A1LK-01A-21R-A14D-07;TCGA-GM-A2DF-01A-11R-A180-07	TN	intra_gene	exon-exon_boundary	Start_E31;End_E30;Start_I30;End_I30	MYH9	Tumor
chr18	28666555	28666606	10	1.6	TCGA-A1-A0SO-01A-22R-A084-07;TCGA-A2-A0YE-01A-11R-A109-07;TCGA-A2-A3XS-01A-11R-A22U-07;TCGA-AN-A0G0-01A-11R-A034-07;TCGA-AO-A124-01A-11R-A10J-07;TCGA-BH-A18T-01A-11R-A12D-07;TCGA-D8-A147-01A-11R-A115-07;TCGA-EW-A1OW-01A-21R-A144-07;TCGA-GI-A2C9-01A-11R-A21T-07;TCGA-GM-A2DH-01A-11R-A180-07	TN	intra_gene	within_exon	E7	DSC2	Tumor
chr1	167887319	195021489	23	1.3913	TCGA-A1-A0SO-01A-22R-A084-07;TCGA-A2-A0YE-01A-11R-A109-07;TCGA-AC-A2QJ-01A-12R-A19W-07;TCGA-AN-A0XU-01A-11R-A109-07;TCGA-AO-A0J2-01A-11R-A034-07;TCGA-AR-A0U4-01A-11R-A109-07;TCGA-AR-A1AI-01A-11R-A12P-07;TCGA-AR-A1AR-01A-31R-A137-07;TCGA-AR-A2LH-01A-31R-A18M-07;TCGA-BH-A0E0-01A-11R-A056-07;TCGA-BH-A1EW-01A-11R-A137-07;TCGA-BH-A1FC-01A-11R-A13Q-07;TCGA-BH-A42U-01A-12R-A24H-07;TCGA-C8-A1HJ-01A-11R-A…	TN	inter_gene	exon-exon_boundary	Start_E3;Start_E4;Start_E5;Start_E6;Start_E2;Start_E1;Start_E7;Start_E8;Start_E9;Start_E10;Start_E11;Start_E12;Start_E13;Start_E14;Start_E15;Start_E16;Start_E17;Start_E18;Start_E19;Start_E20;Start_E21;Start_E22;Start_E23;Start_E24;Start_E25;Start_E26;Start_E27;Start_E28;Start_E29;Start_E30;Start_E31;Start_E32;Start_E33;Start_E34;Start_E35;Start_E36;Start_E37;Start_E38;Start_E39;Start_E40;Start_E4…	BRP44;DCAF6;GPR161;TIPRL;SFT2D2;ANKRD36BP1;TBX19;MIR557;LOC100505918;XCL2;XCL1;DPT;MGC4473;ATP1B1;NME7;BLZF1;C1orf114;SLC19A2;F5;SELP;SELL;SELE;C1orf112;METTL18;SCYL3;KIFAP3;METTL11B;MIR3119-2;MIR3119-1;LOC284688;GORAB;PRRX1;C1orf129;FMO3;MIR1295A;FMO6P;FMO2;FMO1;FMO4;TOP1P1;PRRC2C;MYOC;VAMP4;METTL13;DNM3;MIR3120;MIR199A2;MIR214;DNM3OS;C1orf105;PIGC;C1orf9;FASLG;TNFSF18;TNFSF4;LOC100506023;PRDX6;…	Tumor
chr6	43022148	43022224	6	2	TCGA-A1-A0SO-01A-22R-A084-07;TCGA-A2-A0YE-01A-11R-A109-07;TCGA-AO-A128-01A-11R-A10J-07;TCGA-AR-A0TU-01A-31R-A109-07;TCGA-C8-A131-01A-11R-A115-07;TCGA-EW-A1PB-01A-11R-A144-07	TN	intra_gene	exon-exon_boundary	Start_E7;End_I6;E7	MRPL2	Tumor
chr12	52452518	52452623	22	1.5	TCGA-A1-A0SO-01A-22R-A084-07;TCGA-A2-A0YM-01A-11R-A109-07;TCGA-A2-A1G6-01A-11R-A13Q-07;TCGA-A2-A3XY-01A-11R-A239-07;TCGA-A8-A07C-01A-11R-A034-07;TCGA-AR-A2LR-01A-12R-A18M-07;TCGA-BH-A0BL-01A-11R-A115-07;TCGA-BH-A0WA-01A-11R-A109-07;TCGA-BH-A1F6-01A-11R-A13Q-07;TCGA-BH-A1FC-01A-11R-A13Q-07;TCGA-BH-A42U-01A-12R-A24H-07;TCGA-C8-A1HJ-01A-11R-A13Q-07;TCGA-C8-A3M7-01A-12R-A21T-07;TCGA-D8-A142-01A-11R-A…	TN	intra_gene	within_exon	E8;E7	NR4A1	Tumor-Specific
chr10	120801564	120801651	16	1.25	TCGA-A1-A0SO-01A-22R-A084-07;TCGA-A2-A3XT-01A-11R-A22U-07;TCGA-A7-A0CE-01A-11R-A00Z-07;TCGA-A7-A0DA-01A-31R-A115-07;TCGA-AN-A04D-01A-21R-A034-07;TCGA-AO-A03U-01B-21R-A10J-07;TCGA-BH-A0B3-01A-11R-A056-07;TCGA-BH-A18V-01A-11R-A12D-07;TCGA-C8-A12V-01A-11R-A115-07;TCGA-D8-A147-01A-11R-A115-07;TCGA-D8-A1JG-01B-11R-A13Q-07;TCGA-D8-A27H-01A-11R-A16F-07;TCGA-D8-A27M-01A-11R-A16F-07;TCGA-E2-A1B6-01A-31R-A…	TN	intra_gene	within_exon	E19	EIF3A	Tumor-Specific
chr3	41281646	41281861	5	1.8	TCGA-A1-A0SO-01A-22R-A084-07;TCGA-A2-A3XT-01A-11R-A22U-07;TCGA-E2-A159-01A-11R-A115-07;TCGA-GI-A2C9-01A-11R-A21T-07;TCGA-LL-A441-01A-11R-A24H-07	TN	intra_gene	within_exon	E16;E15	CTNNB1	Tumor
chr1	38174218	38174271	2	3.5	TCGA-A1-A0SO-01A-22R-A084-07;TCGA-A2-A3XU-01A-12R-A22U-07	TN	intra_gene	within_exon	E11	CDCA8	Tumor
chr5	61681824	61681929	9	1.66667	TCGA-A1-A0SO-01A-22R-A084-07;TCGA-A2-A3XU-01A-12R-A22U-07;TCGA-A7-A26G-01A-21R-A169-07;TCGA-A8-A07O-01A-11R-A00Z-07;TCGA-AN-A0AT-01A-11R-A034-07;TCGA-AR-A1AQ-01A-11R-A12P-07;TCGA-AR-A256-01A-11R-A169-07;TCGA-BH-A1EW-01A-11R-A137-07;TCGA-BH-A1FC-01A-11R-A13Q-07	TN	intra_gene	within_exon	E21;E20	KIF2A	Tumor
chr4	71275536	71275592	3	2.33333	TCGA-A1-A0SO-01A-22R-A084-07;TCGA-A2-A3XU-01A-12R-A22U-07;TCGA-AR-A1AR-01A-31R-A137-07	TN	intra_gene	within_exon	E3	PROL1	Tumor
chr19	12907874	12907948	4	2	TCGA-A1-A0SO-01A-22R-A084-07;TCGA-A2-A3XU-01A-12R-A22U-07;TCGA-AR-A2LR-01A-12R-A18M-07;TCGA-BH-A0WA-01A-11R-A109-07	TN	intra_gene	within_exon	E6	PRDX2	Tumor
chr19	53452836	53452917	5	1.8	TCGA-A1-A0SO-01A-22R-A084-07;TCGA-A2-A3XX-01A-21R-A239-07;TCGA-AQ-A04J-01A-02R-A034-07;TCGA-BH-A0RX-01A-21R-A084-07;TCGA-D8-A1XQ-01A-11R-A14M-07	TN	intra_gene	within_exon	E5;E4	ZNF816	Tumor
chr1	21103141	21103198	6	2.33333	TCGA-A1-A0SO-01A-22R-A084-07;TCGA-A7-A26F-01A-21R-A169-07;TCGA-A8-A07O-01A-11R-A00Z-07;TCGA-AN-A0G0-01A-11R-A034-07;TCGA-AR-A0TS-01A-11R-A115-07;TCGA-GM-A2DH-01A-11R-A180-07	TN	intra_gene	within_exon	E4	HP1BP3	Tumor
chr3	41275167	41275230	7	1.57143	TCGA-A1-A0SO-01A-22R-A084-07;TCGA-A7-A26G-01A-21R-A169-07;TCGA-AR-A1AI-01A-11R-A12P-07;TCGA-D8-A1JF-01A-11R-A13Q-07;TCGA-D8-A1JL-01A-11R-A13Q-07;TCGA-D8-A1XQ-01A-11R-A14M-07;TCGA-D8-A27F-01A-11R-A16F-07	TN	intra_gene	within_exon	E9	CTNNB1	Tumor
chr2	39109561	39109682	5	2	TCGA-A1-A0SO-01A-22R-A084-07;TCGA-A7-A26I-01A-11R-A169-07;TCGA-A8-A07C-01A-11R-A034-07;TCGA-AN-A0G0-01A-11R-A034-07;TCGA-GM-A2DH-01A-11R-A180-07	TN	intra_gene	exon-exon_boundary	Start_E5;End_I5;E5	MORN2	Tumor
chr19	52719880	52722969	5	2.2	TCGA-A1-A0SO-01A-22R-A084-07;TCGA-A7-A26I-01A-11R-A169-07;TCGA-AN-A0AT-01A-11R-A034-07;TCGA-BH-A0B9-01A-11R-A056-07;TCGA-E2-A14X-01A-11R-A115-07	TN	intra_gene	exon-exon_boundary	Start_E10;Start_E9;End_E9;End_E8;Start_I10;End_I10	PPP2R1A	Tumor
chr14	23495263	23495401	5	2	TCGA-A1-A0SO-01A-22R-A084-07;TCGA-A7-A26I-01A-11R-A169-07;TCGA-AR-A0TU-01A-31R-A109-07;TCGA-BH-A0BW-01A-11R-A115-07;TCGA-E2-A1AZ-01A-11R-A12P-07	TN	intra_gene	within_exon	E3;E4	PSMB5	Tumor
chr7	50514004	50514055	6	2.5	TCGA-A1-A0SO-01A-22R-A084-07;TCGA-A8-A07C-01A-11R-A034-07;TCGA-A8-A07O-01A-11R-A00Z-07;TCGA-AC-A2BK-01A-11R-A21T-07;TCGA-AN-A0AT-01A-11R-A034-07;TCGA-AR-A1AI-01A-11R-A12P-07	TN	intra_gene	within_exon	E4	FIGNL1	Tumor
chr21	27423392	27423494	8	1.75	TCGA-A1-A0SO-01A-22R-A084-07;TCGA-A8-A07O-01A-11R-A00Z-07;TCGA-AN-A0AT-01A-11R-A034-07;TCGA-AO-A03U-01B-21R-A10J-07;TCGA-D8-A1JL-01A-11R-A13Q-07;TCGA-D8-A27M-01A-11R-A16F-07;TCGA-EW-A1P8-01A-11R-A144-07;TCGA-EW-A1PB-01A-11R-A144-07	TN	intra_gene	within_exon	E5;E4	APP	Tumor
chr12	12270789	12270878	6	2	TCGA-A1-A0SO-01A-22R-A084-07;TCGA-A8-A07O-01A-11R-A00Z-07;TCGA-D8-A27F-01A-11R-A16F-07;TCGA-E2-A14R-01A-11R-A115-07;TCGA-E2-A1AZ-01A-11R-A12P-07;TCGA-GM-A2DH-01A-11R-A180-07	TN	intra_gene	within_exon	E23	LRP6	Tumor
chr19	7935956	7936025	3	3	TCGA-A1-A0SO-01A-22R-A084-07;TCGA-A8-A08R-01A-11R-A034-07;TCGA-BH-A0WA-01A-11R-A109-07	TN	intra_gene	within_exon	E5	FLJ22184	Tumor
chr12	12672910	12673862	5	2	TCGA-A1-A0SO-01A-22R-A084-07;TCGA-A8-A09X-01A-11R-A00Z-07;TCGA-AR-A1AY-01A-21R-A12P-07;TCGA-D8-A1JG-01B-11R-A13Q-07;TCGA-GM-A2DH-01A-11R-A180-07	TN	intra_gene	exon-exon_boundary	Start_E3;End_E2;Start_I2;End_I2	DUSP16	Tumor
chr3	149678667	149678757	9	1.44444	TCGA-A1-A0SO-01A-22R-A084-07;TCGA-AN-A0XU-01A-11R-A109-07;TCGA-AQ-A04J-01A-02R-A034-07;TCGA-BH-A0BL-01A-11R-A115-07;TCGA-BH-A0BW-01A-11R-A115-07;TCGA-D8-A1JF-01A-11R-A13Q-07;TCGA-EW-A1OV-01A-11R-A144-07;TCGA-EW-A1PB-01A-11R-A144-07;TCGA-GM-A2DD-01A-11R-A180-07	TN	intra_gene	within_exon	E11;E10	RNF13	Tumor
chr19	45418128	45430086	3	3	TCGA-A1-A0SO-01A-22R-A084-07;TCGA-AO-A03U-01B-21R-A10J-07;TCGA-E2-A1B6-01A-31R-A12P-07	TN	inter_gene	exon-exon_boundary	Start_E2;Start_E3;Start_E4;Start_E1;End_E2;End_E3;End_E4;End_E1;Start_I3;Start_I4;Start_I1;End_I2;End_I3;End_I4;End_I1	APOC1;APOC1P1	Tumor
chr14	63888710	63888771	2	3	TCGA-A1-A0SO-01A-22R-A084-07;TCGA-D8-A1XK-01A-21R-A14M-07	TN	intra_gene	exon-exon_boundary	End_E4;Start_I4;E4	PPP2R5E	Tumor
chr15	78757651	78758644	3	2.33333	TCGA-A1-A0SO-01A-22R-A084-07;TCGA-D8-A27F-01A-11R-A16F-07;TCGA-E2-A14X-01A-11R-A115-07	TN	intra_gene	exon-exon_boundary	Start_E5;End_E4;Start_I5;End_I5	IREB2	Tumor
chr1	32800114	32800225	2	3	TCGA-A1-A0SO-01A-22R-A084-07;TCGA-E2-A14X-01A-11R-A115-07	TN	intra_gene	within_exon	E2	MARCKSL1	Tumor
chr17	79801679	79801750	83	2.87952	TCGA-A1-A0SP-01A-11R-A084-07;TCGA-A2-A04P-01A-31R-A034-07;TCGA-A2-A04Q-01A-21R-A034-07;TCGA-A2-A04T-01A-21R-A034-07;TCGA-A2-A0CM-01A-31R-A034-07;TCGA-A2-A0EQ-01A-11R-A034-07;TCGA-A2-A0ST-01A-12R-A084-07;TCGA-A2-A0SX-01A-12R-A084-07;TCGA-A2-A0T0-01A-22R-A084-07;TCGA-A2-A0T2-01A-11R-A084-07;TCGA-A2-A0YM-01A-11R-A109-07;TCGA-A2-A1G6-01A-11R-A13Q-07;TCGA-A2-A3XS-01A-11R-A22U-07;TCGA-A2-A3XT-01A-11R-A…	TN	intra_gene	within_exon	E11	P4HB	Tumor-Specific
chrX	66735345	125605931	21	2.09524	TCGA-A1-A0SP-01A-11R-A084-07;TCGA-A2-A04P-01A-31R-A034-07;TCGA-A2-A04Q-01A-21R-A034-07;TCGA-A2-A04T-01A-21R-A034-07;TCGA-A2-A0CM-01A-31R-A034-07;TCGA-A2-A0EQ-01A-11R-A034-07;TCGA-A2-A0T0-01A-22R-A084-07;TCGA-A2-A0T2-01A-11R-A084-07;TCGA-A2-A3XX-01A-21R-A239-07;TCGA-A8-A07C-01A-11R-A034-07;TCGA-A8-A07O-01A-11R-A00Z-07;TCGA-AN-A04D-01A-21R-A034-07;TCGA-AN-A0AT-01A-11R-A034-07;TCGA-AQ-A04J-01A-02R-A…	TN	inter_gene	exon-exon_boundary	Start_E1;Start_E3;Start_E4;Start_E5;Start_E6;Start_E7;Start_E8;Start_E23;Start_E24;Start_E25;Start_E21;Start_E22;Start_E20;Start_E19;Start_E17;Start_E18;Start_E16;Start_E12;Start_E13;Start_E14;Start_E15;Start_E9;Start_E10;Start_E11;Start_E2;Start_E26;Start_E27;Start_E28;Start_E29;Start_E30;Start_E31;Start_E32;Start_E33;Start_E34;Start_E35;Start_E36;Start_E37;Start_E38;Start_E39;Start_E40;Start_E4…	AR;OPHN1;YIPF6;STARD8;EFNB1;PJA1;FAM155B;EDA;MIR676;AWAT2;OTUD6A;IGBP1;DGAT2L6;AWAT1;P2RY4;ARR3;KIF4A;RAB41;PDZD11;GDPD2;DLG3;TEX11;SLC7A3;SNX12;FOXO4;CXorf65;IL2RG;MED12;NLGN3;BCYRN1;GJB1;ZMYM3;NONO;ITGB1BP2;TAF1;INGX;OGT;ACRC;CXCR3;FLJ46446;LOC100132741;CXorf49;CXorf49B;NHSL2;RPS26P11;RGAG4;FLJ44635;PIN4;ERCC6L;RPS4X;CITED1;HDAC8;PHKA1;LOC100129407;DMRTC1;DMRTC1B;LINC00246A;LINC00246B;PABPC1L2B…	Tumor
chr22	36680490	36681183	57	2.03509	TCGA-A1-A0SP-01A-11R-A084-07;TCGA-A2-A04P-01A-31R-A034-07;TCGA-A2-A04Q-01A-21R-A034-07;TCGA-A2-A04T-01A-21R-A034-07;TCGA-A2-A0D0-01A-11R-A00Z-07;TCGA-A2-A0D2-01A-21R-A034-07;TCGA-A2-A0SX-01A-12R-A084-07;TCGA-A2-A0T0-01A-22R-A084-07;TCGA-A2-A0T2-01A-11R-A084-07;TCGA-A2-A0YM-01A-11R-A109-07;TCGA-A7-A26F-01A-21R-A169-07;TCGA-A7-A26G-01A-21R-A169-07;TCGA-A7-A26I-01A-11R-A169-07;TCGA-A8-A07O-01A-11R-A…	TN	intra_gene	exon-exon_boundary	Start_E39;End_E38;Start_I38;End_I38	MYH9	Tumor-Specific
chrM	11769	11893	73	1.93151	TCGA-A1-A0SP-01A-11R-A084-07;TCGA-A2-A04P-01A-31R-A034-07;TCGA-A2-A04Q-01A-21R-A034-07;TCGA-A2-A04T-01A-21R-A034-07;TCGA-A2-A0D2-01A-21R-A034-07;TCGA-A2-A0EQ-01A-11R-A034-07;TCGA-A2-A0ST-01A-12R-A084-07;TCGA-A2-A0YE-01A-11R-A109-07;TCGA-A2-A0YM-01A-11R-A109-07;TCGA-A2-A1G6-01A-11R-A13Q-07;TCGA-A2-A3XT-01A-11R-A22U-07;TCGA-A2-A3XX-01A-21R-A239-07;TCGA-A7-A26F-01A-21R-A169-07;TCGA-A7-A26G-01A-21R-A…	TN	NA	NA	NA	NA	Tumor
chr2	189864010	189864109	39	1.89744	TCGA-A1-A0SP-01A-11R-A084-07;TCGA-A2-A04P-01A-31R-A034-07;TCGA-A2-A04Q-01A-21R-A034-07;TCGA-A2-A0EQ-01A-11R-A034-07;TCGA-A2-A0SX-01A-12R-A084-07;TCGA-A2-A3XT-01A-11R-A22U-07;TCGA-A2-A3XX-01A-21R-A239-07;TCGA-A7-A0CE-01A-11R-A00Z-07;TCGA-A7-A26F-01A-21R-A169-07;TCGA-A7-A26G-01A-21R-A169-07;TCGA-A7-A26I-01A-11R-A169-07;TCGA-AC-A2QJ-01A-12R-A19W-07;TCGA-AN-A0G0-01A-11R-A034-07;TCGA-AO-A128-01A-11R-A…	TN	intra_gene	exon-exon_boundary	Start_E30;End_E30;Start_I30;End_I29;E30	COL3A1	Tumor
chr2	189859266	189859320	76	4	TCGA-A1-A0SP-01A-11R-A084-07;TCGA-A2-A04P-01A-31R-A034-07;TCGA-A2-A04T-01A-21R-A034-07;TCGA-A2-A0CM-01A-31R-A034-07;TCGA-A2-A0D2-01A-21R-A034-07;TCGA-A2-A0EQ-01A-11R-A034-07;TCGA-A2-A0SX-01A-12R-A084-07;TCGA-A2-A0T0-01A-22R-A084-07;TCGA-A2-A0YE-01A-11R-A109-07;TCGA-A2-A1G6-01A-11R-A13Q-07;TCGA-A2-A3XU-01A-12R-A22U-07;TCGA-A2-A3XX-01A-21R-A239-07;TCGA-A7-A0DA-01A-31R-A115-07;TCGA-A7-A26F-01A-21R-A…	TN	intra_gene	exon-exon_boundary	Start_E19;End_E19;Start_I20;End_I19;E19	COL3A1	Tumor
chr1	12035286	12035352	40	2.15	TCGA-A1-A0SP-01A-11R-A084-07;TCGA-A2-A04P-01A-31R-A034-07;TCGA-A2-A04T-01A-21R-A034-07;TCGA-A2-A0CM-01A-31R-A034-07;TCGA-A2-A0D2-01A-21R-A034-07;TCGA-A2-A0EQ-01A-11R-A034-07;TCGA-A2-A0T0-01A-22R-A084-07;TCGA-A2-A0T2-01A-11R-A084-07;TCGA-A2-A0YE-01A-11R-A109-07;TCGA-A2-A3XS-01A-11R-A22U-07;TCGA-A2-A3XT-01A-11R-A22U-07;TCGA-A2-A3XX-01A-21R-A239-07;TCGA-A2-A3XY-01A-11R-A239-07;TCGA-A7-A0DA-01A-31R-A…	TN	intra_gene	within_exon	E19	PLOD1	Tumor
chr2	89156745	89156832	29	1.48276	TCGA-A1-A0SP-01A-11R-A084-07;TCGA-A2-A04P-01A-31R-A034-07;TCGA-A2-A04T-01A-21R-A034-07;TCGA-A2-A0D2-01A-21R-A034-07;TCGA-A2-A0ST-01A-12R-A084-07;TCGA-A2-A0SX-01A-12R-A084-07;TCGA-A7-A26G-01A-21R-A169-07;TCGA-AN-A0AL-01A-11R-A00Z-07;TCGA-AN-A0G0-01A-11R-A034-07;TCGA-AO-A0J2-01A-11R-A034-07;TCGA-AO-A0J4-01A-11R-A034-07;TCGA-AO-A129-01A-21R-A10J-07;TCGA-AR-A0TS-01A-11R-A115-07;TCGA-AR-A1AI-01A-11R-A…	TN	intra_gene	within_exon	E1	IGKC	Tumor
chr12	15034970	15035203	35	2.34286	TCGA-A1-A0SP-01A-11R-A084-07;TCGA-A2-A04P-01A-31R-A034-07;TCGA-A2-A04T-01A-21R-A034-07;TCGA-A2-A0SX-01A-12R-A084-07;TCGA-A2-A0T0-01A-22R-A084-07;TCGA-A2-A0T2-01A-11R-A084-07;TCGA-A2-A1G6-01A-11R-A13Q-07;TCGA-A2-A3XS-01A-11R-A22U-07;TCGA-A2-A3XU-01A-12R-A22U-07;TCGA-A7-A26G-01A-21R-A169-07;TCGA-A8-A07C-01A-11R-A034-07;TCGA-AC-A2BK-01A-11R-A21T-07;TCGA-AC-A2QH-01A-11R-A18M-07;TCGA-AN-A0G0-01A-11R-A…	TN	intra_gene	exon-exon_boundary	Start_E4;Start_E5;End_I3;E4;E5	MGP	Tumor-Specific
chr8	145215872	145448187	69	2.07246	TCGA-A1-A0SP-01A-11R-A084-07;TCGA-A2-A04P-01A-31R-A034-07;TCGA-A2-A0CM-01A-31R-A034-07;TCGA-A2-A0D0-01A-11R-A00Z-07;TCGA-A2-A0D2-01A-21R-A034-07;TCGA-A2-A0EQ-01A-11R-A034-07;TCGA-A2-A0T0-01A-22R-A084-07;TCGA-A2-A0T2-01A-11R-A084-07;TCGA-A2-A0YE-01A-11R-A109-07;TCGA-A2-A0YM-01A-11R-A109-07;TCGA-A2-A3XT-01A-11R-A22U-07;TCGA-A2-A3XU-01A-12R-A22U-07;TCGA-A2-A3XX-01A-21R-A239-07;TCGA-A7-A0DA-01A-31R-A…	TN	inter_gene	exon-exon_boundary	Start_E2;Start_E3;Start_E4;Start_E5;Start_E6;Start_E7;Start_E8;Start_E9;Start_E10;Start_E11;Start_E12;Start_E13;Start_E14;Start_E15;Start_E16;Start_E17;Start_E18;Start_E19;Start_E20;Start_E21;Start_E22;Start_E23;Start_E24;Start_E25;Start_E26;Start_E27;Start_E28;Start_E29;Start_E30;Start_E31;Start_E32;Start_E33;Start_E34;Start_E35;Start_E36;Start_E37;Start_E38;Start_E39;Start_E40;Start_E41;Start_E…	HEATR7A;SCXA;SCXB;FAM203A;BOP1	Tumor-Specific
chrX	47442806	47444366	28	1.67857	TCGA-A1-A0SP-01A-11R-A084-07;TCGA-A2-A04P-01A-31R-A034-07;TCGA-A2-A0CM-01A-31R-A034-07;TCGA-A2-A0D2-01A-21R-A034-07;TCGA-A2-A3XS-01A-11R-A22U-07;TCGA-A2-A3XT-01A-11R-A22U-07;TCGA-A2-A3XY-01A-11R-A239-07;TCGA-A8-A07O-01A-11R-A00Z-07;TCGA-AC-A2BK-01A-11R-A21T-07;TCGA-AC-A2QJ-01A-12R-A19W-07;TCGA-AN-A0XU-01A-11R-A109-07;TCGA-AO-A12F-01A-11R-A115-07;TCGA-AQ-A04J-01A-02R-A034-07;TCGA-AR-A1AI-01A-11R-A…	TN	intra_gene	exon-exon_boundary	Start_E2;Start_E3;End_E2;Start_I3;End_I2;End_I3	TIMP1	Tumor
chr2	20232425	138129934	38	1.60526	TCGA-A1-A0SP-01A-11R-A084-07;TCGA-A2-A04P-01A-31R-A034-07;TCGA-A2-A0D2-01A-21R-A034-07;TCGA-A2-A0EQ-01A-11R-A034-07;TCGA-A2-A0SX-01A-12R-A084-07;TCGA-A2-A0T2-01A-11R-A084-07;TCGA-A2-A0YE-01A-11R-A109-07;TCGA-A2-A3XS-01A-11R-A22U-07;TCGA-A2-A3XU-01A-12R-A22U-07;TCGA-A2-A3XX-01A-21R-A239-07;TCGA-A2-A3XY-01A-11R-A239-07;TCGA-A7-A0CE-01A-11R-A00Z-07;TCGA-A7-A0DA-01A-31R-A115-07;TCGA-A8-A08R-01A-11R-A…	TN	inter_gene	exon-exon_boundary	Start_E6;Start_E7;Start_E2;Start_E3;Start_E4;Start_E5;Start_E1;Start_E13;Start_E14;Start_E15;Start_E16;Start_E17;Start_E18;Start_E19;Start_E20;Start_E12;Start_E8;Start_E9;Start_E10;Start_E11;Start_E27;Start_E28;Start_E29;Start_E21;Start_E22;Start_E23;Start_E24;Start_E25;Start_E26;Start_E38;Start_E39;Start_E40;Start_E37;Start_E30;Start_E31;Start_E32;Start_E33;Start_E34;Start_E35;Start_E36;Start_E4…	LAPTM4A;SDC1;PUM2;RHOB;HS1BP3;GDF7;C2orf43;APOB;LOC645949;KLHL29;ATAD2B;UBXN2A;MFSD2B;C2orf44;FKBP1B;SF3B14;TP53I3;LOC375190;PFN4;C2orf84;ITSN2;NCOA1;CENPO;PTRHD1;ADCY3;DNAJC27;DNAJC27-AS1;EFR3B;POMC;DNMT3A;MIR1301;DTNB;ASXL2;KIF3C;RAB10;FAM59B;HADHA;HADHB;GPR113;EPT1;CCDC164;OTOF;C2orf70;CIB4;KCNK3;C2orf18;CENPA;DPYSL5;MAPRE3;TMEM214;AGBL5;OST4;EMILIN1;KHK;CGREF1;ABHD1;PREB;TCF23;C2orf53;SLC5A6;…	Tumor
chr17	76967595	76967748	33	1.78788	TCGA-A1-A0SP-01A-11R-A084-07;TCGA-A2-A04P-01A-31R-A034-07;TCGA-A2-A0D2-01A-21R-A034-07;TCGA-A2-A0T2-01A-11R-A084-07;TCGA-A2-A0YE-01A-11R-A109-07;TCGA-A2-A0YM-01A-11R-A109-07;TCGA-A2-A3XU-01A-12R-A22U-07;TCGA-A7-A26G-01A-21R-A169-07;TCGA-AN-A0AL-01A-11R-A00Z-07;TCGA-AN-A0XU-01A-11R-A109-07;TCGA-AO-A03U-01B-21R-A10J-07;TCGA-AO-A0J4-01A-11R-A034-07;TCGA-AO-A124-01A-11R-A10J-07;TCGA-AO-A128-01A-11R-A…	TN	intra_gene	within_exon	E6	LGALS3BP	Tumor-Specific
chrM	11536	11676	14	1.64286	TCGA-A1-A0SP-01A-11R-A084-07;TCGA-A2-A04P-01A-31R-A034-07;TCGA-A2-A0D2-01A-21R-A034-07;TCGA-A2-A3XT-01A-11R-A22U-07;TCGA-A7-A26F-01A-21R-A169-07;TCGA-A7-A26I-01A-11R-A169-07;TCGA-AN-A04D-01A-21R-A034-07;TCGA-AN-A0AT-01A-11R-A034-07;TCGA-AN-A0G0-01A-11R-A034-07;TCGA-AQ-A04J-01A-02R-A034-07;TCGA-AR-A1AR-01A-31R-A137-07;TCGA-EW-A1OV-01A-11R-A144-07;TCGA-EW-A1P8-01A-11R-A144-07;TCGA-EW-A3U0-01A-11R-A…	TN	NA	NA	NA	NA	Tumor
chr8	145637825	145637881	15	1.66667	TCGA-A1-A0SP-01A-11R-A084-07;TCGA-A2-A04P-01A-31R-A034-07;TCGA-A2-A0EQ-01A-11R-A034-07;TCGA-A2-A0ST-01A-12R-A084-07;TCGA-A2-A0T0-01A-22R-A084-07;TCGA-A2-A3XU-01A-12R-A22U-07;TCGA-A2-A3XX-01A-21R-A239-07;TCGA-A8-A07O-01A-11R-A00Z-07;TCGA-AO-A0J2-01A-11R-A034-07;TCGA-BH-A18V-01A-11R-A12D-07;TCGA-D8-A13Z-01A-11R-A115-07;TCGA-D8-A1XK-01A-21R-A14M-07;TCGA-E2-A14R-01A-11R-A115-07;TCGA-E2-A158-01A-11R-A…	TN	intra_gene	within_exon	E11;E12	SLC39A4	Tumor-Specific
chr12	13066344	13066395	29	1.75862	TCGA-A1-A0SP-01A-11R-A084-07;TCGA-A2-A04P-01A-31R-A034-07;TCGA-A2-A0T0-01A-22R-A084-07;TCGA-A2-A0T2-01A-11R-A084-07;TCGA-A2-A0YM-01A-11R-A109-07;TCGA-A2-A1G6-01A-11R-A13Q-07;TCGA-A2-A3XX-01A-21R-A239-07;TCGA-A7-A26F-01A-21R-A169-07;TCGA-A7-A26G-01A-21R-A169-07;TCGA-A8-A08R-01A-11R-A034-07;TCGA-A8-A09X-01A-11R-A00Z-07;TCGA-AO-A03U-01B-21R-A10J-07;TCGA-AO-A0J2-01A-11R-A034-07;TCGA-AO-A0J4-01A-11R-A…	TN	intra_gene	within_exon	E4	GPRC5A	Tumor-Specific
chr11	763484	763777	19	1.78947	TCGA-A1-A0SP-01A-11R-A084-07;TCGA-A2-A04P-01A-31R-A034-07;TCGA-A2-A0T0-01A-22R-A084-07;TCGA-A2-A0T2-01A-11R-A084-07;TCGA-A2-A3XT-01A-11R-A22U-07;TCGA-A7-A0CE-01A-11R-A00Z-07;TCGA-A8-A07C-01A-11R-A034-07;TCGA-A8-A07O-01A-11R-A00Z-07;TCGA-A8-A08R-01A-11R-A034-07;TCGA-AR-A1AI-01A-11R-A12P-07;TCGA-AR-A1AQ-01A-11R-A12P-07;TCGA-AR-A2LR-01A-12R-A18M-07;TCGA-BH-A0WA-01A-11R-A109-07;TCGA-BH-A18V-01A-11R-A…	TN	intra_gene	exon-exon_boundary	Start_E6;End_E5;Start_I6;End_I6	TALDO1	Tumor-Specific
chr8	131129173	131129234	29	1.65517	TCGA-A1-A0SP-01A-11R-A084-07;TCGA-A2-A04P-01A-31R-A034-07;TCGA-A2-A3XT-01A-11R-A22U-07;TCGA-A7-A26I-01A-11R-A169-07;TCGA-A8-A07C-01A-11R-A034-07;TCGA-A8-A07O-01A-11R-A00Z-07;TCGA-A8-A08R-01A-11R-A034-07;TCGA-AN-A0AT-01A-11R-A034-07;TCGA-AO-A129-01A-21R-A10J-07;TCGA-AR-A0TU-01A-31R-A109-07;TCGA-AR-A1AY-01A-21R-A12P-07;TCGA-AR-A256-01A-11R-A169-07;TCGA-AR-A2LR-01A-12R-A18M-07;TCGA-BH-A0AV-01A-31R-A…	TN	intra_gene	exon-exon_boundary	Start_E22;Start_E21;End_I20;E22;E21	ASAP1	Tumor-Specific
chr1	8000849	106975270	50	1.78	TCGA-A1-A0SP-01A-11R-A084-07;TCGA-A2-A04Q-01A-21R-A034-07;TCGA-A2-A04T-01A-21R-A034-07;TCGA-A2-A0CM-01A-31R-A034-07;TCGA-A2-A0D2-01A-21R-A034-07;TCGA-A2-A0ST-01A-12R-A084-07;TCGA-A2-A0SX-01A-12R-A084-07;TCGA-A2-A0T0-01A-22R-A084-07;TCGA-A2-A0YM-01A-11R-A109-07;TCGA-A2-A3XT-01A-11R-A22U-07;TCGA-A7-A26G-01A-21R-A169-07;TCGA-A7-A26I-01A-11R-A169-07;TCGA-A8-A08R-01A-11R-A034-07;TCGA-AN-A0XU-01A-11R-A…	TN	inter_gene	exon-exon_boundary	Start_E1;Start_E2;Start_E3;Start_E4;Start_E5;Start_E6;Start_E7;Start_E8;Start_E19;Start_E20;Start_E21;Start_E22;Start_E23;Start_E9;Start_E10;Start_E11;Start_E12;Start_E13;Start_E24;Start_E14;Start_E15;Start_E16;Start_E17;Start_E18;Start_E25;Start_E26;Start_E27;Start_E28;Start_E29;Start_E30;Start_E31;Start_E32;Start_E33;Start_E34;Start_E35;Start_E36;Start_E37;Start_E38;Start_E39;Start_E40;Start_E4…	TNFRSF9;PARK7;ERRFI1;SLC45A1;RERE;ENO1;ENO1-AS1;CA6;SLC2A7;SLC2A5;GPR157;MIR34A;H6PD;SPSB1;SLC25A33;TMEM201;PIK3CD;C1orf200;CLSTN1;CTNNBIP1;LZIC;NMNAT1;RBP7;UBE4B;KIF1B;PGD;APITD1;APITD1-CORT;CORT;DFFA;PEX14;CASZ1;C1orf127;TARDBP;MASP2;SRM;EXOSC10;MTOR;ANGPTL7;UBIAD1;PTCHD2;FBXO44;FBXO2;FBXO6;MAD2L2;C1orf187;AGTRAP;MTHFR;CLCN6;NPPA-AS1;NPPA;NPPB;KIAA2013;PLOD1;MFN2;MIIP;TNFRSF8;TNFRSF1B;MIR4632;V…	Tumor
chr7	94047035	94047143	49	1.7551	TCGA-A1-A0SP-01A-11R-A084-07;TCGA-A2-A04Q-01A-21R-A034-07;TCGA-A2-A04T-01A-21R-A034-07;TCGA-A2-A0D2-01A-21R-A034-07;TCGA-A2-A0EQ-01A-11R-A034-07;TCGA-A2-A0ST-01A-12R-A084-07;TCGA-A2-A0SX-01A-12R-A084-07;TCGA-A2-A0T2-01A-11R-A084-07;TCGA-A2-A0YE-01A-11R-A109-07;TCGA-A2-A0YM-01A-11R-A109-07;TCGA-A2-A1G6-01A-11R-A13Q-07;TCGA-A7-A0DA-01A-31R-A115-07;TCGA-A7-A26G-01A-21R-A169-07;TCGA-A8-A07C-01A-11R-A…	TN	intra_gene	exon-exon_boundary	Start_E32;End_E32;Start_I33;End_I32;E32	COL1A2	Tumor
chr14	106208677	106209171	47	1.68085	TCGA-A1-A0SP-01A-11R-A084-07;TCGA-A2-A04Q-01A-21R-A034-07;TCGA-A2-A04T-01A-21R-A034-07;TCGA-A2-A0D2-01A-21R-A034-07;TCGA-A2-A0EQ-01A-11R-A034-07;TCGA-A2-A0ST-01A-12R-A084-07;TCGA-A2-A0SX-01A-12R-A084-07;TCGA-A2-A0YE-01A-11R-A109-07;TCGA-A2-A3XS-01A-11R-A22U-07;TCGA-A2-A3XT-01A-11R-A22U-07;TCGA-A2-A3XX-01A-21R-A239-07;TCGA-A2-A3XY-01A-11R-A239-07;TCGA-A7-A26F-01A-21R-A169-07;TCGA-A7-A26G-01A-21R-A…	TN	intra_gene	exon-exon_boundary	Start_E1;Start_E2;Start_E3;End_E1;End_E2;End_E3;Start_I1;End_I1	IGHG1	Tumor
chr6	33256426	33256637	40	1.3	TCGA-A1-A0SP-01A-11R-A084-07;TCGA-A2-A04Q-01A-21R-A034-07;TCGA-A2-A04T-01A-21R-A034-07;TCGA-A2-A0EQ-01A-11R-A034-07;TCGA-A2-A0SX-01A-12R-A084-07;TCGA-A2-A0T0-01A-22R-A084-07;TCGA-A2-A0YM-01A-11R-A109-07;TCGA-A2-A3XS-01A-11R-A22U-07;TCGA-A2-A3XY-01A-11R-A239-07;TCGA-A7-A0DA-01A-31R-A115-07;TCGA-A7-A26F-01A-21R-A169-07;TCGA-A7-A26I-01A-11R-A169-07;TCGA-A8-A07C-01A-11R-A034-07;TCGA-A8-A07O-01A-11R-A…	TN	intra_gene	exon-exon_boundary	Start_E2;Start_E3;End_E2;Start_I1;End_I1	WDR46	Tumor-Specific
chr2	89156880	89157038	30	2	TCGA-A1-A0SP-01A-11R-A084-07;TCGA-A2-A04Q-01A-21R-A034-07;TCGA-A2-A04T-01A-21R-A034-07;TCGA-A2-A0EQ-01A-11R-A034-07;TCGA-A2-A0SX-01A-12R-A084-07;TCGA-A7-A26G-01A-21R-A169-07;TCGA-A8-A07C-01A-11R-A034-07;TCGA-AN-A0XU-01A-11R-A109-07;TCGA-AQ-A04J-01A-02R-A034-07;TCGA-AR-A1AI-01A-11R-A12P-07;TCGA-BH-A0B3-01A-11R-A056-07;TCGA-BH-A0BW-01A-11R-A115-07;TCGA-BH-A0RX-01A-21R-A084-07;TCGA-BH-A1FC-01A-11R-A…	TN	intra_gene	within_exon	E1	IGKC	Tumor
chr14	106208537	106237479	22	1.68182	TCGA-A1-A0SP-01A-11R-A084-07;TCGA-A2-A04Q-01A-21R-A034-07;TCGA-A2-A04T-01A-21R-A034-07;TCGA-A2-A0SX-01A-12R-A084-07;TCGA-A7-A26G-01A-21R-A169-07;TCGA-A8-A07C-01A-11R-A034-07;TCGA-A8-A08R-01A-11R-A034-07;TCGA-AO-A0J4-01A-11R-A034-07;TCGA-AO-A128-01A-11R-A10J-07;TCGA-AQ-A04J-01A-02R-A034-07;TCGA-AR-A0TS-01A-11R-A115-07;TCGA-AR-A0U1-01A-11R-A115-07;TCGA-AR-A1AI-01A-11R-A12P-07;TCGA-AR-A1AQ-01A-11R-A…	TN	inter_gene	exon-exon_boundary	Start_E1;Start_E2;Start_E3;End_E1;End_E2;End_E3;Start_I1;End_I1	IGHG1;IGHG3	Tumor
chr19	9006641	9025658	26	3.5	TCGA-A1-A0SP-01A-11R-A084-07;TCGA-A2-A04Q-01A-21R-A034-07;TCGA-A2-A04T-01A-21R-A034-07;TCGA-A2-A0YM-01A-11R-A109-07;TCGA-A2-A3XT-01A-11R-A22U-07;TCGA-A7-A0CE-01A-11R-A00Z-07;TCGA-AN-A04D-01A-21R-A034-07;TCGA-AO-A0J4-01A-11R-A034-07;TCGA-AO-A0J6-01A-11R-A034-07;TCGA-AO-A128-01A-11R-A10J-07;TCGA-AQ-A04J-01A-02R-A034-07;TCGA-AR-A0TS-01A-11R-A115-07;TCGA-AR-A0U1-01A-11R-A115-07;TCGA-AR-A256-01A-11R-A…	TN	intra_gene	exon-exon_boundary	Start_E37;Start_E38;Start_E39;Start_E40;Start_E41;Start_E42;Start_E43;Start_E44;Start_E15;Start_E16;Start_E17;Start_E18;Start_E19;Start_E20;Start_E21;Start_E22;Start_E23;Start_E24;Start_E25;Start_E26;Start_E27;Start_E28;Start_E29;Start_E30;Start_E31;Start_E32;Start_E33;Start_E34;Start_E35;Start_E36;End_E37;End_E38;End_E39;End_E40;End_E41;End_E42;End_E43;End_E44;End_E15;End_E16;End_E17;End_E18;End…	MUC16	Tumor
chrM	11752	11893	53	1.83019	TCGA-A1-A0SP-01A-11R-A084-07;TCGA-A2-A04Q-01A-21R-A034-07;TCGA-A2-A04T-01A-21R-A034-07;TCGA-A2-A1G6-01A-11R-A13Q-07;TCGA-A2-A3XS-01A-11R-A22U-07;TCGA-A2-A3XU-01A-12R-A22U-07;TCGA-A7-A0CE-01A-11R-A00Z-07;TCGA-A7-A26F-01A-21R-A169-07;TCGA-A7-A26G-01A-21R-A169-07;TCGA-A7-A26I-01A-11R-A169-07;TCGA-A8-A08R-01A-11R-A034-07;TCGA-AC-A2BK-01A-11R-A21T-07;TCGA-AC-A2QH-01A-11R-A18M-07;TCGA-AN-A04D-01A-21R-A…	TN	NA	NA	NA	NA	Tumor
chrM	8924	9081	16	1.625	TCGA-A1-A0SP-01A-11R-A084-07;TCGA-A2-A04Q-01A-21R-A034-07;TCGA-A2-A0CM-01A-31R-A034-07;TCGA-A2-A0D2-01A-21R-A034-07;TCGA-A2-A0EQ-01A-11R-A034-07;TCGA-A2-A0T0-01A-22R-A084-07;TCGA-A2-A3XT-01A-11R-A22U-07;TCGA-A2-A3XX-01A-21R-A239-07;TCGA-AO-A03U-01B-21R-A10J-07;TCGA-AQ-A04J-01A-02R-A034-07;TCGA-AR-A0TS-01A-11R-A115-07;TCGA-C8-A27B-01A-11R-A169-07;TCGA-E2-A1LI-01A-12R-A157-07;TCGA-GM-A2DD-01A-11R-A…	TN	NA	NA	NA	NA	Tumor-Specific
chr12	52639193	52639259	46	1.86957	TCGA-A1-A0SP-01A-11R-A084-07;TCGA-A2-A04Q-01A-21R-A034-07;TCGA-A2-A0CM-01A-31R-A034-07;TCGA-A2-A0D2-01A-21R-A034-07;TCGA-A2-A0SX-01A-12R-A084-07;TCGA-A2-A0T0-01A-22R-A084-07;TCGA-A2-A0T2-01A-11R-A084-07;TCGA-A2-A0YM-01A-11R-A109-07;TCGA-A2-A3XU-01A-12R-A22U-07;TCGA-A2-A3XX-01A-21R-A239-07;TCGA-A2-A3XY-01A-11R-A239-07;TCGA-A7-A0CE-01A-11R-A00Z-07;TCGA-A7-A26G-01A-21R-A169-07;TCGA-A8-A08R-01A-11R-A…	TN	intra_gene	exon-exon_boundary	Start_E7;End_I7;E7	KRT7	Tumor-Specific
chr7	94029526	94029589	47	2.04255	TCGA-A1-A0SP-01A-11R-A084-07;TCGA-A2-A04Q-01A-21R-A034-07;TCGA-A2-A0CM-01A-31R-A034-07;TCGA-A2-A0D2-01A-21R-A034-07;TCGA-A2-A0SX-01A-12R-A084-07;TCGA-A2-A0T0-01A-22R-A084-07;TCGA-A2-A0T2-01A-11R-A084-07;TCGA-A2-A1G6-01A-11R-A13Q-07;TCGA-A2-A3XS-01A-11R-A22U-07;TCGA-A2-A3XX-01A-21R-A239-07;TCGA-A2-A3XY-01A-11R-A239-07;TCGA-A7-A26F-01A-21R-A169-07;TCGA-A7-A26G-01A-21R-A169-07;TCGA-A8-A07C-01A-11R-A…	TN	intra_gene	exon-exon_boundary	End_E5;Start_I6;E5	COL1A2	Tumor
chr14	106725608	107042666	41	2.68293	TCGA-A1-A0SP-01A-11R-A084-07;TCGA-A2-A04Q-01A-21R-A034-07;TCGA-A2-A0CM-01A-31R-A034-07;TCGA-A2-A0EQ-01A-11R-A034-07;TCGA-A2-A0ST-01A-12R-A084-07;TCGA-A2-A0YE-01A-11R-A109-07;TCGA-A2-A3XX-01A-21R-A239-07;TCGA-A7-A26G-01A-21R-A169-07;TCGA-A8-A08R-01A-11R-A034-07;TCGA-AN-A0AL-01A-11R-A00Z-07;TCGA-AN-A0XU-01A-11R-A109-07;TCGA-AO-A03U-01B-21R-A10J-07;TCGA-AO-A0J4-01A-11R-A034-07;TCGA-AO-A128-01A-11R-A…	TN	inter_gene	exon-exon_boundary	Start_E1;Start_E2;Start_E3;End_E1;End_E2;End_E3;Start_I1;Start_I2;Start_I3;End_I1;End_I2;End_I3	IGHV1-24;IGHV3-23;LINC00226;IGHV2-26;IGHV4-28;IGHV3-30;IGHV4-31;IGHV3-33;IGHV4-34;IGHV3-35;IGHV3-38;IGHV4-39;IGHV3-43;LINC00221;IGHV1-45;IGHV1-46;IGHV3-48;IGHV3-49;IGHV5-51;IGHV3-53	Tumor
chr10	5807332	5807420	55	1.54545	TCGA-A1-A0SP-01A-11R-A084-07;TCGA-A2-A04Q-01A-21R-A034-07;TCGA-A2-A0CM-01A-31R-A034-07;TCGA-A2-A0EQ-01A-11R-A034-07;TCGA-A2-A0T2-01A-11R-A084-07;TCGA-A2-A1G6-01A-11R-A13Q-07;TCGA-A7-A26F-01A-21R-A169-07;TCGA-A7-A26G-01A-21R-A169-07;TCGA-A8-A07C-01A-11R-A034-07;TCGA-AC-A2BK-01A-11R-A21T-07;TCGA-AN-A0AT-01A-11R-A034-07;TCGA-AN-A0XU-01A-11R-A109-07;TCGA-AO-A03U-01B-21R-A10J-07;TCGA-AO-A0J6-01A-11R-A…	TN	intra_gene	within_exon	E10;E11	GDI2	Tumor
chr14	106805329	106829714	14	2.14286	TCGA-A1-A0SP-01A-11R-A084-07;TCGA-A2-A04Q-01A-21R-A034-07;TCGA-A2-A0CM-01A-31R-A034-07;TCGA-A2-A3XX-01A-21R-A239-07;TCGA-A7-A26G-01A-21R-A169-07;TCGA-AN-A0AT-01A-11R-A034-07;TCGA-AO-A0J4-01A-11R-A034-07;TCGA-AR-A0U1-01A-11R-A115-07;TCGA-AR-A1AQ-01A-11R-A12P-07;TCGA-BH-A0E6-01A-11R-A034-07;TCGA-BH-A0RX-01A-21R-A084-07;TCGA-C8-A12V-01A-11R-A115-07;TCGA-D8-A1JG-01B-11R-A13Q-07;TCGA-GM-A2DF-01A-11R-A…	TN	inter_gene	exon-exon_boundary	Start_E1;End_E1;Start_I1;End_I1	IGHV4-31;IGHV3-33;IGHV4-34	Tumor
chr7	94029514	94029577	35	1.85714	TCGA-A1-A0SP-01A-11R-A084-07;TCGA-A2-A04Q-01A-21R-A034-07;TCGA-A2-A0D2-01A-21R-A034-07;TCGA-A2-A0EQ-01A-11R-A034-07;TCGA-A2-A0SX-01A-12R-A084-07;TCGA-A2-A0T0-01A-22R-A084-07;TCGA-A2-A0T2-01A-11R-A084-07;TCGA-A2-A3XS-01A-11R-A22U-07;TCGA-A2-A3XT-01A-11R-A22U-07;TCGA-A2-A3XX-01A-21R-A239-07;TCGA-A2-A3XY-01A-11R-A239-07;TCGA-A7-A26F-01A-21R-A169-07;TCGA-A7-A26G-01A-21R-A169-07;TCGA-AN-A0AT-01A-11R-A…	TN	intra_gene	exon-exon_boundary	Start_E5;End_I5;E5	COL1A2	Tumor
chr14	106725608	106994118	36	3.08333	TCGA-A1-A0SP-01A-11R-A084-07;TCGA-A2-A04Q-01A-21R-A034-07;TCGA-A2-A0EQ-01A-11R-A034-07;TCGA-A2-A0ST-01A-12R-A084-07;TCGA-A2-A0SX-01A-12R-A084-07;TCGA-A2-A0YE-01A-11R-A109-07;TCGA-A2-A3XX-01A-21R-A239-07;TCGA-A7-A26G-01A-21R-A169-07;TCGA-A8-A07C-01A-11R-A034-07;TCGA-AN-A0AL-01A-11R-A00Z-07;TCGA-AO-A0J4-01A-11R-A034-07;TCGA-AO-A128-01A-11R-A10J-07;TCGA-AO-A129-01A-21R-A10J-07;TCGA-AQ-A04J-01A-02R-A…	TN	inter_gene	exon-exon_boundary	Start_E1;Start_E2;Start_E3;End_E1;End_E2;End_E3;Start_I1;Start_I2;Start_I3;End_I1;End_I2;End_I3	IGHV1-24;IGHV3-23;LINC00226;IGHV2-26;IGHV4-28;IGHV3-30;IGHV4-31;IGHV3-33;IGHV4-34;IGHV3-35;IGHV3-38;IGHV4-39;IGHV3-43;LINC00221;IGHV1-45;IGHV1-46;IGHV3-48	Tumor
chr12	6879786	6879838	38	1.60526	TCGA-A1-A0SP-01A-11R-A084-07;TCGA-A2-A04Q-01A-21R-A034-07;TCGA-A2-A0EQ-01A-11R-A034-07;TCGA-A2-A0SX-01A-12R-A084-07;TCGA-A2-A0T0-01A-22R-A084-07;TCGA-A2-A3XT-01A-11R-A22U-07;TCGA-A2-A3XU-01A-12R-A22U-07;TCGA-A7-A26I-01A-11R-A169-07;TCGA-A8-A07C-01A-11R-A034-07;TCGA-A8-A08R-01A-11R-A034-07;TCGA-AN-A0G0-01A-11R-A034-07;TCGA-AN-A0XU-01A-11R-A109-07;TCGA-AO-A0J6-01A-11R-A034-07;TCGA-AO-A124-01A-11R-A…	TN	intra_gene	within_exon	E5	PTMS	Tumor-Specific
chr2	89246921	89339823	26	2.5	TCGA-A1-A0SP-01A-11R-A084-07;TCGA-A2-A04Q-01A-21R-A034-07;TCGA-A2-A0ST-01A-12R-A084-07;TCGA-A2-A0SX-01A-12R-A084-07;TCGA-A2-A3XT-01A-11R-A22U-07;TCGA-A2-A3XX-01A-21R-A239-07;TCGA-A2-A3XY-01A-11R-A239-07;TCGA-A7-A26G-01A-21R-A169-07;TCGA-A8-A08R-01A-11R-A034-07;TCGA-AN-A0AL-01A-11R-A00Z-07;TCGA-AO-A0J4-01A-11R-A034-07;TCGA-AO-A129-01A-21R-A10J-07;TCGA-AR-A0U1-01A-11R-A115-07;TCGA-AR-A1AI-01A-11R-A…	TN	inter_gene	exon-exon_boundary	Start_E1;End_E1;Start_I1;End_I1	IGKV1-5;IGKV1-6;IGKV1-8;IGKV3-7;IGKV1-9;IGKV3-11;IGKV1-12	Tumor
chr6	32632659	123419789	31	2.96774	TCGA-A1-A0SP-01A-11R-A084-07;TCGA-A2-A04Q-01A-21R-A034-07;TCGA-A2-A0ST-01A-12R-A084-07;TCGA-A2-A0SX-01A-12R-A084-07;TCGA-A2-A3XT-01A-11R-A22U-07;TCGA-A2-A3XX-01A-21R-A239-07;TCGA-A2-A3XY-01A-11R-A239-07;TCGA-A8-A08R-01A-11R-A034-07;TCGA-A8-A09X-01A-11R-A00Z-07;TCGA-AO-A03U-01B-21R-A10J-07;TCGA-AO-A0J2-01A-11R-A034-07;TCGA-AO-A0J6-01A-11R-A034-07;TCGA-AO-A129-01A-21R-A10J-07;TCGA-AR-A0TS-01A-11R-A…	TN	inter_gene	exon-exon_boundary	Start_E1;Start_E2;Start_E3;Start_E4;Start_E5;Start_E6;Start_E7;Start_E8;Start_E9;Start_E10;Start_E11;Start_E12;Start_E13;Start_E14;Start_E23;Start_E24;Start_E25;Start_E26;Start_E27;Start_E28;Start_E29;Start_E30;Start_E31;Start_E32;Start_E33;Start_E34;Start_E35;Start_E36;Start_E37;Start_E38;Start_E39;Start_E40;Start_E41;Start_E42;Start_E43;Start_E44;Start_E45;Start_E46;Start_E47;Start_E48;Start_E4…	HLA-DQB1;HLA-DQA2;HLA-DQB2;HLA-DOB;TAP2;LOC100507463;PSMB8;TAP1;PSMB9;LOC100294145;HLA-DMB;HLA-DMA;BRD2;HLA-DOA;HLA-DPB1;HLA-DPA1;HLA-DPB2;COL11A2;HSD17B8;MIR219-1;RING1;SLC39A7;RXRB;HCG25;VPS52;RPS18;B3GALT4;PFDN6;WDR46;RGL2;TAPBP;DAXX;ZBTB22;KIFC1;PHF1;SYNGAP1;CUTA;ZBTB9;GGNBP1;BAK1;LINC00336;ITPR3;MNF1;IP6K3;LEMD2;MLN;LOC100507584;MIR1275;GRM4;HMGA1;C6orf1;NUDT3;RPS10-NUDT3;RPS10;PACSIN1;SPDEF…	Tumor
chr14	106805329	106877739	13	3.53846	TCGA-A1-A0SP-01A-11R-A084-07;TCGA-A2-A04Q-01A-21R-A034-07;TCGA-A2-A0ST-01A-12R-A084-07;TCGA-A2-A3XX-01A-21R-A239-07;TCGA-A7-A26F-01A-21R-A169-07;TCGA-A7-A26G-01A-21R-A169-07;TCGA-A8-A09X-01A-11R-A00Z-07;TCGA-AR-A1AQ-01A-11R-A12P-07;TCGA-BH-A0BG-01A-11R-A115-07;TCGA-BH-A0RX-01A-21R-A084-07;TCGA-D8-A1JG-01B-11R-A13Q-07;TCGA-E2-A14X-01A-11R-A115-07;TCGA-EW-A3U0-01A-11R-A22K-07	TN	inter_gene	exon-exon_boundary	Start_E1;End_E1;Start_I1;End_I1	IGHV4-31;IGHV3-33;IGHV4-34;IGHV3-35;IGHV3-38;IGHV4-39	Tumor
chr14	106805329	107062248	19	3.26316	TCGA-A1-A0SP-01A-11R-A084-07;TCGA-A2-A04Q-01A-21R-A034-07;TCGA-A2-A0ST-01A-12R-A084-07;TCGA-A2-A3XX-01A-21R-A239-07;TCGA-A7-A26G-01A-21R-A169-07;TCGA-A8-A07C-01A-11R-A034-07;TCGA-AN-A0XU-01A-11R-A109-07;TCGA-AO-A0J6-01A-11R-A034-07;TCGA-AO-A128-01A-11R-A10J-07;TCGA-AO-A129-01A-21R-A10J-07;TCGA-BH-A0BL-01A-11R-A115-07;TCGA-BH-A0RX-01A-21R-A084-07;TCGA-BH-A1FC-01A-11R-A13Q-07;TCGA-D8-A1JF-01A-11R-A…	TN	inter_gene	exon-exon_boundary	Start_E1;Start_E2;Start_E3;End_E1;End_E2;End_E3;Start_I1;Start_I2;Start_I3;End_I1;End_I2;End_I3	IGHV4-31;IGHV3-33;IGHV4-34;IGHV3-35;IGHV3-38;IGHV4-39;IGHV3-43;LINC00221;IGHV1-45;IGHV1-46;IGHV3-48;IGHV3-49;IGHV5-51;IGHV3-53;IGHV1-58	Tumor
chr6	29913417	29977590	31	1.83871	TCGA-A1-A0SP-01A-11R-A084-07;TCGA-A2-A04Q-01A-21R-A034-07;TCGA-A2-A0SX-01A-12R-A084-07;TCGA-A2-A0T0-01A-22R-A084-07;TCGA-A2-A0YM-01A-11R-A109-07;TCGA-A2-A3XX-01A-21R-A239-07;TCGA-A8-A07C-01A-11R-A034-07;TCGA-AO-A0J4-01A-11R-A034-07;TCGA-AO-A0J6-01A-11R-A034-07;TCGA-AO-A129-01A-21R-A10J-07;TCGA-AR-A0TS-01A-11R-A115-07;TCGA-AR-A0TU-01A-31R-A109-07;TCGA-AR-A0U4-01A-11R-A109-07;TCGA-AR-A1AY-01A-21R-A…	TN	inter_gene	exon-exon_boundary	Start_E1;Start_E2;Start_E3;Start_E4;Start_E5;Start_E6;Start_E7;End_E8;End_E1;End_E2;End_E3;End_E4;End_E5;End_E6;Start_I1;Start_I2;Start_I3;Start_I4;Start_I5;Start_I6;Start_I7;End_I1;End_I2;End_I3;End_I6;End_I4;End_I5;End_I7	HCG9;HLA-J;ZNRD1-AS1;HLA-A	Tumor
chr9	33036659	33037095	24	1.625	TCGA-A1-A0SP-01A-11R-A084-07;TCGA-A2-A04Q-01A-21R-A034-07;TCGA-A2-A0T2-01A-11R-A084-07;TCGA-A2-A3XT-01A-11R-A22U-07;TCGA-A2-A3XY-01A-11R-A239-07;TCGA-A7-A26I-01A-11R-A169-07;TCGA-AC-A2BK-01A-11R-A21T-07;TCGA-AN-A0AT-01A-11R-A034-07;TCGA-AN-A0XU-01A-11R-A109-07;TCGA-AO-A0J4-01A-11R-A034-07;TCGA-AO-A128-01A-11R-A10J-07;TCGA-AR-A0TS-01A-11R-A115-07;TCGA-AR-A0U4-01A-11R-A109-07;TCGA-AR-A256-01A-11R-A…	TN	intra_gene	exon-exon_boundary	Start_E8;End_E7;Start_I8;End_I8	DNAJA1	Tumor
chr10	73580029	73580083	10	1.4	TCGA-A1-A0SP-01A-11R-A084-07;TCGA-A2-A04Q-01A-21R-A034-07;TCGA-A2-A0T2-01A-11R-A084-07;TCGA-A2-A3XY-01A-11R-A239-07;TCGA-A8-A07O-01A-11R-A00Z-07;TCGA-AO-A128-01A-11R-A10J-07;TCGA-AR-A2LH-01A-31R-A18M-07;TCGA-C8-A27B-01A-11R-A169-07;TCGA-D8-A13Z-01A-11R-A115-07;TCGA-D8-A1JL-01A-11R-A13Q-07	TN	intra_gene	exon-exon_boundary	Start_E10;Start_E9;End_I2;E10;E9	PSAP	Tumor
chr14	106878046	107062552	44	3.22727	TCGA-A1-A0SP-01A-11R-A084-07;TCGA-A2-A04T-01A-21R-A034-07;TCGA-A2-A0CM-01A-31R-A034-07;TCGA-A2-A0D2-01A-21R-A034-07;TCGA-A2-A0ST-01A-12R-A084-07;TCGA-A2-A0YE-01A-11R-A109-07;TCGA-A2-A1G6-01A-11R-A13Q-07;TCGA-A2-A3XS-01A-11R-A22U-07;TCGA-A7-A0CE-01A-11R-A00Z-07;TCGA-A7-A26F-01A-21R-A169-07;TCGA-A7-A26G-01A-21R-A169-07;TCGA-A8-A09X-01A-11R-A00Z-07;TCGA-AN-A04D-01A-21R-A034-07;TCGA-AN-A0AL-01A-11R-A…	TN	inter_gene	exon-exon_boundary	Start_E1;Start_E2;Start_E3;End_E1;End_E2;End_E3;Start_I1;Start_I2;Start_I3;End_I1;End_I2;End_I3	IGHV4-39;IGHV3-43;LINC00221;IGHV1-45;IGHV1-46;IGHV3-48;IGHV3-49;IGHV5-51;IGHV3-53;IGHV1-58	Tumor
chr14	106805443	106877853	42	12.1429	TCGA-A1-A0SP-01A-11R-A084-07;TCGA-A2-A04T-01A-21R-A034-07;TCGA-A2-A0CM-01A-31R-A034-07;TCGA-A2-A0ST-01A-12R-A084-07;TCGA-A2-A0SX-01A-12R-A084-07;TCGA-A2-A3XX-01A-21R-A239-07;TCGA-A2-A3XY-01A-11R-A239-07;TCGA-A7-A26F-01A-21R-A169-07;TCGA-A7-A26G-01A-21R-A169-07;TCGA-A8-A07C-01A-11R-A034-07;TCGA-AN-A0AL-01A-11R-A00Z-07;TCGA-AN-A0XU-01A-11R-A109-07;TCGA-AO-A0J4-01A-11R-A034-07;TCGA-AO-A129-01A-21R-A…	TN	inter_gene	exon-exon_boundary	Start_E1;End_E1;Start_I1;End_I1	IGHV4-31;IGHV3-33;IGHV4-34;IGHV3-35;IGHV3-38;IGHV4-39	Tumor
chr17	42153511	42153590	35	1.71429	TCGA-A1-A0SP-01A-11R-A084-07;TCGA-A2-A04T-01A-21R-A034-07;TCGA-A2-A0D2-01A-21R-A034-07;TCGA-A2-A0ST-01A-12R-A084-07;TCGA-A2-A0SX-01A-12R-A084-07;TCGA-A2-A0T0-01A-22R-A084-07;TCGA-A2-A0YE-01A-11R-A109-07;TCGA-A2-A3XS-01A-11R-A22U-07;TCGA-A2-A3XT-01A-11R-A22U-07;TCGA-A2-A3XX-01A-21R-A239-07;TCGA-A2-A3XY-01A-11R-A239-07;TCGA-A7-A0CE-01A-11R-A00Z-07;TCGA-A8-A07O-01A-11R-A00Z-07;TCGA-AC-A2QH-01A-11R-A…	TN	intra_gene	within_exon	E6;E7	G6PC3	Tumor-Specific
chr12	52913743	52913803	29	2.24138	TCGA-A1-A0SP-01A-11R-A084-07;TCGA-A2-A04T-01A-21R-A034-07;TCGA-A2-A0ST-01A-12R-A084-07;TCGA-A2-A0SX-01A-12R-A084-07;TCGA-A2-A3XU-01A-12R-A22U-07;TCGA-A7-A0DA-01A-31R-A115-07;TCGA-A7-A26F-01A-21R-A169-07;TCGA-A7-A26I-01A-11R-A169-07;TCGA-AN-A0AT-01A-11R-A034-07;TCGA-AN-A0XU-01A-11R-A109-07;TCGA-AO-A0J6-01A-11R-A034-07;TCGA-AR-A1AY-01A-21R-A12P-07;TCGA-BH-A0B3-01A-11R-A056-07;TCGA-BH-A0B9-01A-11R-A…	TN	intra_gene	within_exon	E1	KRT5	Tumor-Specific
chr16	72090059	72097159	32	3.625	TCGA-A1-A0SP-01A-11R-A084-07;TCGA-A2-A04T-01A-21R-A034-07;TCGA-A2-A0ST-01A-12R-A084-07;TCGA-A2-A3XT-01A-11R-A22U-07;TCGA-A2-A3XU-01A-12R-A22U-07;TCGA-A2-A3XY-01A-11R-A239-07;TCGA-A7-A0CE-01A-11R-A00Z-07;TCGA-AC-A2QJ-01A-12R-A19W-07;TCGA-AN-A0G0-01A-11R-A034-07;TCGA-AO-A03U-01B-21R-A10J-07;TCGA-AO-A12F-01A-11R-A115-07;TCGA-AO-A1KR-01A-12R-A144-07;TCGA-AR-A0U1-01A-11R-A115-07;TCGA-AR-A2LR-01A-12R-A…	TN	inter_gene	exon-exon_boundary	Start_E2;Start_E3;Start_E4;Start_E5;Start_E6;Start_E7;Start_E1;End_E2;End_E3;End_E4;End_E5;End_E6;End_E7;End_E1;Start_I3;Start_I4;Start_I5;Start_I6;Start_I7;Start_I1;Start_I2;End_I2;End_I3;End_I4;End_I5;End_I6;End_I7;End_I1	HP;HPR	Tumor-Specific
chr1	182354672	182354975	44	2.43182	TCGA-A1-A0SP-01A-11R-A084-07;TCGA-A2-A04T-01A-21R-A034-07;TCGA-A2-A0SX-01A-12R-A084-07;TCGA-A2-A0T0-01A-22R-A084-07;TCGA-A2-A3XX-01A-21R-A239-07;TCGA-A2-A3XY-01A-11R-A239-07;TCGA-A7-A0CE-01A-11R-A00Z-07;TCGA-A7-A26F-01A-21R-A169-07;TCGA-A8-A07C-01A-11R-A034-07;TCGA-A8-A08R-01A-11R-A034-07;TCGA-AC-A2BK-01A-11R-A21T-07;TCGA-AN-A04D-01A-21R-A034-07;TCGA-AN-A0AL-01A-11R-A00Z-07;TCGA-AN-A0AT-01A-11R-A…	TN	intra_gene	exon-exon_boundary	Start_E6;Start_E7;End_E5;End_E6;Start_I5;End_I5	GLUL	Tumor
chr1	156106176	156106227	21	1.38095	TCGA-A1-A0SP-01A-11R-A084-07;TCGA-A2-A04T-01A-21R-A034-07;TCGA-A2-A0YE-01A-11R-A109-07;TCGA-A2-A3XY-01A-11R-A239-07;TCGA-AN-A0AT-01A-11R-A034-07;TCGA-AN-A0G0-01A-11R-A034-07;TCGA-AO-A03U-01B-21R-A10J-07;TCGA-AO-A12F-01A-11R-A115-07;TCGA-AR-A0TU-01A-31R-A109-07;TCGA-AR-A1AI-01A-11R-A12P-07;TCGA-BH-A0BW-01A-11R-A115-07;TCGA-BH-A18Q-01A-12R-A12D-07;TCGA-BH-A18T-01A-11R-A12D-07;TCGA-BH-A18V-01A-11R-A…	TN	intra_gene	exon-exon_boundary	End_E7;Start_I8;E7	LMNA	Tumor
chr7	50473472	151575758	9	5.77778	TCGA-A1-A0SP-01A-11R-A084-07;TCGA-A2-A0CM-01A-31R-A034-07;TCGA-A2-A0D0-01A-11R-A00Z-07;TCGA-A2-A0EQ-01A-11R-A034-07;TCGA-A2-A3XS-01A-11R-A22U-07;TCGA-AC-A2BK-01A-11R-A21T-07;TCGA-AR-A1AY-01A-21R-A12P-07;TCGA-BH-A1F6-01A-11R-A13Q-07;TCGA-E2-A1LG-01A-21R-A14M-07	TN	inter_gene	exon-exon_boundary	Start_E15;Start_E14;Start_E13;Start_E1;Start_E2;Start_E3;Start_E4;Start_E11;Start_E12;Start_E10;Start_E9;Start_E8;Start_E7;Start_E6;Start_E5;Start_E16;Start_E17;Start_E18;Start_E19;Start_E20;Start_E21;Start_E22;Start_E23;Start_E24;Start_E25;Start_E26;Start_E27;Start_E28;Start_E29;Start_E30;Start_E31;Start_E32;Start_E33;Start_E34;Start_E35;Start_E36;Start_E37;Start_E38;Start_E39;Start_E40;Start_E4…	DDC;FIGNL1;LOC100129427;GRB10;COBL;POM121L12;FLJ45974;HPVC1;VSTM2A;LOC285878;SEC61G;EGFR;LANCL2;VOPP1;FKBP9L;SEPT14;ZNF713;GBAS;MRPS17;PSPH;CCT6A;SNORA15;SUMF2;PHKG1;CHCHD2;LOC389493;LOC650226;DKFZp434L192;LOC100130849;MIR4283-1;MIR4283-2;ZNF479;GUSBP10;MIR3147;ZNF716;LOC643955;LOC100287704;LOC100287834;LOC100506050;ZNF727;ZNF735;ZNF679;ZNF736;LOC649395;ZNF680;LOC641746;ZNF107;ZNF138;ZNF273;ERV3-…	Tumor
chr14	58734205	60646530	73	2.87671	TCGA-A1-A0SP-01A-11R-A084-07;TCGA-A2-A0CM-01A-31R-A034-07;TCGA-A2-A0D0-01A-11R-A00Z-07;TCGA-A2-A0T2-01A-11R-A084-07;TCGA-A2-A1G6-01A-11R-A13Q-07;TCGA-A2-A3XS-01A-11R-A22U-07;TCGA-A2-A3XX-01A-21R-A239-07;TCGA-A2-A3XY-01A-11R-A239-07;TCGA-A7-A26F-01A-21R-A169-07;TCGA-A7-A26G-01A-21R-A169-07;TCGA-A7-A26I-01A-11R-A169-07;TCGA-A8-A07O-01A-11R-A00Z-07;TCGA-AN-A0G0-01A-11R-A034-07;TCGA-AN-A0XU-01A-11R-A…	TN	inter_gene	exon-exon_boundary	Start_E8;Start_E7;Start_E9;Start_E10;Start_E11;Start_E3;Start_E4;Start_E1;Start_E2;Start_E5;Start_E6;Start_E12;Start_E13;Start_E14;Start_E15;Start_E16;Start_E17;Start_E18;Start_E19;Start_E20;Start_E21;Start_E22;Start_E23;Start_E24;Start_E25;Start_E26;Start_E27;Start_E28;Start_E29;Start_E30;Start_E31;Start_E32;Start_E33;Start_E34;End_E8;End_E7;End_E9;End_E10;End_E11;End_E3;End_E4;End_E1;End_E2;End…	PSMA3;FLJ31306;ARID4A;TOMM20L;TIMM9;KIAA0586;DACT1;DAAM1;GPR135;C14orf149;JKAMP;C14orf38;RTN1;C14orf135;DHRS7;PPM1A	Tumor
chr16	84600217	84600307	30	1.76667	TCGA-A1-A0SP-01A-11R-A084-07;TCGA-A2-A0CM-01A-31R-A034-07;TCGA-A2-A0D2-01A-21R-A034-07;TCGA-A2-A0T0-01A-22R-A084-07;TCGA-A2-A3XX-01A-21R-A239-07;TCGA-A8-A07O-01A-11R-A00Z-07;TCGA-AO-A0J2-01A-11R-A034-07;TCGA-AO-A0J4-01A-11R-A034-07;TCGA-AO-A0J6-01A-11R-A034-07;TCGA-AR-A0TU-01A-31R-A109-07;TCGA-AR-A0U4-01A-11R-A109-07;TCGA-AR-A1AI-01A-11R-A12P-07;TCGA-AR-A1AQ-01A-11R-A12P-07;TCGA-AR-A1AY-01A-21R-A…	TN	intra_gene	within_exon	E4	COTL1	Tumor-Specific
chr17	48264375	48264483	24	1.41667	TCGA-A1-A0SP-01A-11R-A084-07;TCGA-A2-A0CM-01A-31R-A034-07;TCGA-A2-A0EQ-01A-11R-A034-07;TCGA-A7-A0DA-01A-31R-A115-07;TCGA-A7-A26I-01A-11R-A169-07;TCGA-A8-A07O-01A-11R-A00Z-07;TCGA-A8-A09X-01A-11R-A00Z-07;TCGA-AC-A2QH-01A-11R-A18M-07;TCGA-AO-A03U-01B-21R-A10J-07;TCGA-AR-A0TU-01A-31R-A109-07;TCGA-AR-A0U4-01A-11R-A109-07;TCGA-AR-A1AR-01A-31R-A137-07;TCGA-BH-A0AV-01A-31R-A115-07;TCGA-BH-A0B3-01A-11R-A…	TN	intra_gene	exon-exon_boundary	Start_E47;End_E47;Start_I47;End_I46;E47	COL1A1	Tumor-Specific
chr6	32407698	32410256	22	1.59091	TCGA-A1-A0SP-01A-11R-A084-07;TCGA-A2-A0CM-01A-31R-A034-07;TCGA-A2-A0ST-01A-12R-A084-07;TCGA-A2-A3XT-01A-11R-A22U-07;TCGA-A7-A26I-01A-11R-A169-07;TCGA-A8-A07C-01A-11R-A034-07;TCGA-A8-A08R-01A-11R-A034-07;TCGA-AO-A0J2-01A-11R-A034-07;TCGA-AO-A128-01A-11R-A10J-07;TCGA-AR-A0U4-01A-11R-A109-07;TCGA-BH-A0BG-01A-11R-A115-07;TCGA-BH-A0WA-01A-11R-A109-07;TCGA-BH-A18Q-01A-12R-A12D-07;TCGA-BH-A42U-01A-12R-A…	TN	intra_gene	exon-exon_boundary	Start_E2;End_E1;Start_I2;End_I2	HLA-DRA	Tumor-Specific
chr1	36766581	36766650	24	1.29167	TCGA-A1-A0SP-01A-11R-A084-07;TCGA-A2-A0CM-01A-31R-A034-07;TCGA-A2-A0T0-01A-22R-A084-07;TCGA-A2-A0YE-01A-11R-A109-07;TCGA-A2-A3XT-01A-11R-A22U-07;TCGA-A2-A3XX-01A-21R-A239-07;TCGA-A7-A26G-01A-21R-A169-07;TCGA-A8-A07O-01A-11R-A00Z-07;TCGA-A8-A08R-01A-11R-A034-07;TCGA-AN-A04D-01A-21R-A034-07;TCGA-AN-A0AT-01A-11R-A034-07;TCGA-AR-A0TS-01A-11R-A115-07;TCGA-BH-A0BL-01A-11R-A115-07;TCGA-BH-A0BW-01A-11R-A…	TN	intra_gene	within_exon	E10	THRAP3	Tumor
chrM	5129	5368	20	1.5	TCGA-A1-A0SP-01A-11R-A084-07;TCGA-A2-A0D0-01A-11R-A00Z-07;TCGA-A2-A3XU-01A-12R-A22U-07;TCGA-A7-A26G-01A-21R-A169-07;TCGA-AN-A0AL-01A-11R-A00Z-07;TCGA-AN-A0G0-01A-11R-A034-07;TCGA-AO-A0J4-01A-11R-A034-07;TCGA-AO-A129-01A-21R-A10J-07;TCGA-BH-A0BG-01A-11R-A115-07;TCGA-BH-A0BL-01A-11R-A115-07;TCGA-BH-A1EW-01A-11R-A137-07;TCGA-C8-A26Y-01A-11R-A16F-07;TCGA-C8-A3M7-01A-12R-A21T-07;TCGA-D8-A1JG-01B-11R-A…	TN	NA	NA	NA	NA	Tumor
chr10	35772331	35772406	3	3.33333	TCGA-A1-A0SP-01A-11R-A084-07;TCGA-A2-A0D0-01A-11R-A00Z-07;TCGA-A8-A07C-01A-11R-A034-07	TN	intra_gene	exon-exon_boundary	Start_E2;Start_E4;End_E2;End_E4;Start_I3;End_I2;E2;E4	CCNY	Tumor
chr2	89326834	89442223	20	3.35	TCGA-A1-A0SP-01A-11R-A084-07;TCGA-A2-A0D2-01A-21R-A034-07;TCGA-A2-A0EQ-01A-11R-A034-07;TCGA-A2-A0ST-01A-12R-A084-07;TCGA-A7-A26F-01A-21R-A169-07;TCGA-A7-A26G-01A-21R-A169-07;TCGA-A8-A07C-01A-11R-A034-07;TCGA-AR-A0U1-01A-11R-A115-07;TCGA-AR-A1AQ-01A-11R-A12P-07;TCGA-AR-A2LH-01A-31R-A18M-07;TCGA-BH-A1EW-01A-11R-A137-07;TCGA-BH-A1FC-01A-11R-A13Q-07;TCGA-C8-A12V-01A-11R-A115-07;TCGA-C8-A26X-01A-31R-A…	TN	inter_gene	exon-exon_boundary	Start_E1;End_E1;Start_I1;End_I1	IGKV1-12;IGKV3-11;IGKV3-15;IGKV1-16;IGKV1-17;IGKV3-20	Tumor
chr17	48277205	48277274	60	2.18333	TCGA-A1-A0SP-01A-11R-A084-07;TCGA-A2-A0D2-01A-21R-A034-07;TCGA-A2-A0EQ-01A-11R-A034-07;TCGA-A2-A0T2-01A-11R-A084-07;TCGA-A2-A0YE-01A-11R-A109-07;TCGA-A2-A0YM-01A-11R-A109-07;TCGA-A2-A3XT-01A-11R-A22U-07;TCGA-A2-A3XX-01A-21R-A239-07;TCGA-A7-A0DA-01A-31R-A115-07;TCGA-A7-A26I-01A-11R-A169-07;TCGA-A8-A07C-01A-11R-A034-07;TCGA-AC-A2QH-01A-11R-A18M-07;TCGA-AN-A04D-01A-21R-A034-07;TCGA-AN-A0AL-01A-11R-A…	TN	intra_gene	within_exon	E2	COL1A1	Tumor-Specific
chr8	80950229	80950341	44	1.54545	TCGA-A1-A0SP-01A-11R-A084-07;TCGA-A2-A0D2-01A-21R-A034-07;TCGA-A2-A0EQ-01A-11R-A034-07;TCGA-A2-A0YM-01A-11R-A109-07;TCGA-A2-A3XT-01A-11R-A22U-07;TCGA-A7-A26G-01A-21R-A169-07;TCGA-A7-A26I-01A-11R-A169-07;TCGA-AC-A2BK-01A-11R-A21T-07;TCGA-AC-A2QH-01A-11R-A18M-07;TCGA-AN-A04D-01A-21R-A034-07;TCGA-AN-A0G0-01A-11R-A034-07;TCGA-AO-A0J2-01A-11R-A034-07;TCGA-AO-A0J4-01A-11R-A034-07;TCGA-AO-A0J6-01A-11R-A…	TN	intra_gene	within_exon	E6;E8	TPD52	Tumor
chr7	94024284	94024397	39	1.82051	TCGA-A1-A0SP-01A-11R-A084-07;TCGA-A2-A0D2-01A-21R-A034-07;TCGA-A2-A0T0-01A-22R-A084-07;TCGA-A2-A0YM-01A-11R-A109-07;TCGA-A2-A3XY-01A-11R-A239-07;TCGA-A7-A0DA-01A-31R-A115-07;TCGA-A7-A26F-01A-21R-A169-07;TCGA-A7-A26G-01A-21R-A169-07;TCGA-A7-A26I-01A-11R-A169-07;TCGA-A8-A07C-01A-11R-A034-07;TCGA-A8-A07O-01A-11R-A00Z-07;TCGA-AC-A2BK-01A-11R-A21T-07;TCGA-AN-A0G0-01A-11R-A034-07;TCGA-AN-A0XU-01A-11R-A…	TN	intra_gene	within_exon	E1	COL1A2	Tumor
chr19	12371253	55899407	69	2.30435	TCGA-A1-A0SP-01A-11R-A084-07;TCGA-A2-A0D2-01A-21R-A034-07;TCGA-A2-A0YE-01A-11R-A109-07;TCGA-A2-A1G6-01A-11R-A13Q-07;TCGA-A2-A3XS-01A-11R-A22U-07;TCGA-A2-A3XU-01A-12R-A22U-07;TCGA-A7-A0CE-01A-11R-A00Z-07;TCGA-A7-A0DA-01A-31R-A115-07;TCGA-A7-A26F-01A-21R-A169-07;TCGA-A7-A26G-01A-21R-A169-07;TCGA-A7-A26I-01A-11R-A169-07;TCGA-A8-A07C-01A-11R-A034-07;TCGA-AC-A2BK-01A-11R-A21T-07;TCGA-AC-A2QJ-01A-12R-A…	TN	inter_gene	exon-exon_boundary	Start_E4;Start_E5;Start_E3;Start_E2;Start_E1;Start_E6;Start_E16;Start_E17;Start_E18;Start_E19;Start_E20;Start_E21;Start_E22;Start_E23;Start_E24;Start_E7;Start_E8;Start_E9;Start_E10;Start_E11;Start_E12;Start_E13;Start_E14;Start_E15;Start_E25;Start_E26;Start_E46;Start_E47;Start_E38;Start_E39;Start_E40;Start_E41;Start_E42;Start_E43;Start_E44;Start_E45;Start_E32;Start_E33;Start_E34;Start_E35;Start_E3…	ZNF44;ZNF563;ZNF442;ZNF799;ZNF443;ZNF709;ZNF564;ZNF490;ZNF791;MAN2B1;WDR83;WDR83OS;DHPS;FBXW9;TNPO2;SNORD41;C19orf43;ASNA1;BEST2;HOOK2;JUNB;PRDX2;RNASEH2A;RTBDN;MAST1;DNASE2;GCDH;KLF1;SYCE2;FARSA;CALR;RAD23A;GADD45GIP1;DAND5;NFIX;LYL1;TRMT1;NACC1;IER2;STX10;CACNA1A;CCDC130;MRI1;C19orf53;ZSWIM4;LOC284454;MIR23A;MIR24-2;MIR27A;MIR181C;MIR181D;NANOS3;C19orf57;CC2D1A;PODNL1;DCAF15;RFX1;RLN3;IL27RA;PA…	Tumor
chr14	106805443	107281194	33	3.39394	TCGA-A1-A0SP-01A-11R-A084-07;TCGA-A2-A0EQ-01A-11R-A034-07;TCGA-A2-A0ST-01A-12R-A084-07;TCGA-A2-A0SX-01A-12R-A084-07;TCGA-A2-A0YE-01A-11R-A109-07;TCGA-A2-A3XX-01A-21R-A239-07;TCGA-A2-A3XY-01A-11R-A239-07;TCGA-A7-A26F-01A-21R-A169-07;TCGA-A7-A26G-01A-21R-A169-07;TCGA-AO-A0J4-01A-11R-A034-07;TCGA-AO-A129-01A-21R-A10J-07;TCGA-AQ-A04J-01A-02R-A034-07;TCGA-AR-A1AI-01A-11R-A12P-07;TCGA-BH-A18V-01A-11R-A…	TN	inter_gene	exon-exon_boundary	Start_E1;Start_E2;Start_E3;End_E1;End_E2;End_E3;Start_I1;Start_I2;Start_I3;End_I1;End_I2;End_I3	IGHV4-31;IGHV3-33;IGHV4-34;IGHV3-35;IGHV3-38;IGHV4-39;IGHV3-43;LINC00221;IGHV1-45;IGHV1-46;IGHV3-48;IGHV3-49;IGHV5-51;IGHV3-53;IGHV1-58;IGHV4-59;IGHV4-61;IGHV3-64;IGHV3-66;IGHV1-69;IGHV2-70;IGHV3-72;IGHV3-73;IGHV3-74;IGHV7-81	Tumor
chr2	89326834	89384839	22	3.18182	TCGA-A1-A0SP-01A-11R-A084-07;TCGA-A2-A0EQ-01A-11R-A034-07;TCGA-A2-A0SX-01A-12R-A084-07;TCGA-A2-A0T2-01A-11R-A084-07;TCGA-A2-A0YE-01A-11R-A109-07;TCGA-A7-A0CE-01A-11R-A00Z-07;TCGA-A7-A26G-01A-21R-A169-07;TCGA-AO-A0J4-01A-11R-A034-07;TCGA-AO-A124-01A-11R-A10J-07;TCGA-AQ-A04J-01A-02R-A034-07;TCGA-AR-A0U1-01A-11R-A115-07;TCGA-AR-A2LH-01A-31R-A18M-07;TCGA-BH-A0B3-01A-11R-A056-07;TCGA-BH-A0RX-01A-21R-A…	TN	inter_gene	exon-exon_boundary	Start_E1;End_E1;Start_I1;End_I1	IGKV1-12;IGKV3-11;IGKV3-15	Tumor
chrM	15381	15539	26	1.69231	TCGA-A1-A0SP-01A-11R-A084-07;TCGA-A2-A0EQ-01A-11R-A034-07;TCGA-A2-A3XT-01A-11R-A22U-07;TCGA-A2-A3XY-01A-11R-A239-07;TCGA-A7-A26I-01A-11R-A169-07;TCGA-A8-A07O-01A-11R-A00Z-07;TCGA-AN-A0G0-01A-11R-A034-07;TCGA-AO-A12F-01A-11R-A115-07;TCGA-AQ-A04J-01A-02R-A034-07;TCGA-AR-A0U1-01A-11R-A115-07;TCGA-AR-A1AR-01A-31R-A137-07;TCGA-AR-A256-01A-11R-A169-07;TCGA-BH-A0E6-01A-11R-A034-07;TCGA-BH-A18T-01A-11R-A…	TN	NA	NA	NA	NA	Tumor
chr20	3027290	3027368	14	1.78571	TCGA-A1-A0SP-01A-11R-A084-07;TCGA-A2-A0ST-01A-12R-A084-07;TCGA-A2-A0T0-01A-22R-A084-07;TCGA-A2-A3XS-01A-11R-A22U-07;TCGA-A2-A3XT-01A-11R-A22U-07;TCGA-A7-A0DA-01A-31R-A115-07;TCGA-AC-A2BK-01A-11R-A21T-07;TCGA-AO-A03U-01B-21R-A10J-07;TCGA-AR-A1AI-01A-11R-A12P-07;TCGA-AR-A2LH-01A-31R-A18M-07;TCGA-C8-A3M7-01A-12R-A21T-07;TCGA-E2-A1LK-01A-21R-A14D-07;TCGA-EW-A1PB-01A-11R-A144-07;TCGA-GM-A2DH-01A-11R-A…	TN	intra_gene	within_exon	E3	MRPS26	Tumor-Specific
chr2	89265883	89459337	12	4.33333	TCGA-A1-A0SP-01A-11R-A084-07;TCGA-A2-A0ST-01A-12R-A084-07;TCGA-A2-A3XX-01A-21R-A239-07;TCGA-A8-A08R-01A-11R-A034-07;TCGA-AO-A0J4-01A-11R-A034-07;TCGA-AR-A1AQ-01A-11R-A12P-07;TCGA-BH-A0B9-01A-11R-A056-07;TCGA-C8-A26X-01A-31R-A16F-07;TCGA-D8-A1XQ-01A-11R-A14M-07;TCGA-E2-A1LI-01A-12R-A157-07;TCGA-EW-A1P7-01A-21R-A144-07;TCGA-LL-A441-01A-11R-A24H-07	TN	inter_gene	exon-exon_boundary	Start_E1;End_E1;Start_I1;End_I1	IGKV1-6;IGKV1-8;IGKV3-7;IGKV1-9;IGKV1-12;IGKV3-11;IGKV3-15;IGKV1-16;IGKV1-17;IGKV3-20;IGKV6-21	Tumor
chr17	48263166	48263286	31	1.70968	TCGA-A1-A0SP-01A-11R-A084-07;TCGA-A2-A0SX-01A-12R-A084-07;TCGA-A2-A0T0-01A-22R-A084-07;TCGA-A2-A0YE-01A-11R-A109-07;TCGA-A2-A3XT-01A-11R-A22U-07;TCGA-A2-A3XU-01A-12R-A22U-07;TCGA-A7-A26I-01A-11R-A169-07;TCGA-A8-A07O-01A-11R-A00Z-07;TCGA-AC-A2QJ-01A-12R-A19W-07;TCGA-AN-A04D-01A-21R-A034-07;TCGA-AO-A0J2-01A-11R-A034-07;TCGA-AO-A0J6-01A-11R-A034-07;TCGA-AO-A128-01A-11R-A10J-07;TCGA-AO-A129-01A-21R-A…	TN	intra_gene	within_exon	E50	COL1A1	Tumor-Specific
chr7	94048809	94049756	11	1.45455	TCGA-A1-A0SP-01A-11R-A084-07;TCGA-A2-A0SX-01A-12R-A084-07;TCGA-A2-A3XY-01A-11R-A239-07;TCGA-A7-A26G-01A-21R-A169-07;TCGA-AO-A03U-01B-21R-A10J-07;TCGA-AR-A0TS-01A-11R-A115-07;TCGA-BH-A18T-01A-11R-A12D-07;TCGA-BH-A1FC-01A-11R-A13Q-07;TCGA-D8-A1JF-01A-11R-A13Q-07;TCGA-D8-A27M-01A-11R-A16F-07;TCGA-EW-A1P8-01A-11R-A144-07	TN	intra_gene	exon-exon_boundary	Start_E34;Start_E35;Start_E36;End_E34;End_E35;End_E36;Start_I35;Start_I36;Start_I37;End_I34;End_I35;End_I36	COL1A2	Tumor
chr12	120882174	120882251	10	1.5	TCGA-A1-A0SP-01A-11R-A084-07;TCGA-A2-A0T2-01A-11R-A084-07;TCGA-A8-A07O-01A-11R-A00Z-07;TCGA-AR-A0TU-01A-31R-A109-07;TCGA-AR-A1AQ-01A-11R-A12P-07;TCGA-C8-A12V-01A-11R-A115-07;TCGA-C8-A1HJ-01A-11R-A13Q-07;TCGA-D8-A147-01A-11R-A115-07;TCGA-E2-A1LI-01A-12R-A157-07;TCGA-LL-A441-01A-11R-A24H-07	TN	intra_gene	within_exon	E2	TRIAP1	Tumor
chr4	57229	90605587	28	1.60714	TCGA-A1-A0SP-01A-11R-A084-07;TCGA-A2-A0YE-01A-11R-A109-07;TCGA-A2-A3XX-01A-21R-A239-07;TCGA-A7-A0DA-01A-31R-A115-07;TCGA-A7-A26F-01A-21R-A169-07;TCGA-A8-A07C-01A-11R-A034-07;TCGA-A8-A08R-01A-11R-A034-07;TCGA-A8-A09X-01A-11R-A00Z-07;TCGA-AC-A2QJ-01A-12R-A19W-07;TCGA-AO-A0J4-01A-11R-A034-07;TCGA-AO-A0J6-01A-11R-A034-07;TCGA-AR-A0U4-01A-11R-A109-07;TCGA-BH-A0AV-01A-31R-A115-07;TCGA-BH-A0B9-01A-11R-A…	TN	inter_gene	exon-exon_boundary	Start_E2;Start_E3;Start_E4;Start_E5;Start_E6;Start_E1;Start_E7;Start_E8;Start_E9;Start_E10;Start_E11;Start_E12;Start_E13;Start_E14;Start_E15;Start_E16;Start_E17;Start_E18;Start_E19;Start_E20;Start_E21;Start_E22;Start_E25;Start_E26;Start_E27;Start_E28;Start_E23;Start_E24;Start_E29;Start_E30;Start_E31;Start_E32;Start_E33;Start_E34;Start_E35;Start_E36;Start_E37;Start_E38;Start_E39;Start_E40;Start_E4…	ZNF595;ZNF718;ZNF876P;ZNF732;ZNF141;ABCA11P;ZNF721;PIGG;PDE6B;MYL5;ATP5I;MFSD7;PCGF3;CPLX1;LOC100129917;GAK;TMEM175;DGKQ;IDUA;SLC26A1;FGFRL1;RNF212;TMED11P;SPON2;LOC100130872;CTBP1;C4orf42;MAEA;KIAA1530;CRIPAK;FAM53A;SLBP;TMEM129;TACC3;FGFR3;LETM1;WHSC1;SCARNA22;MIR943;WHSC2;C4orf48;NAT8L;POLN;HAUS3;MIR4800;MXD4;ZFYVE28;LOC402160;RNF4;FAM193A;TNIP2;SH3BP2;ADD1;MFSD10;NOP14-AS1;NOP14;GRK4;HTT;HTT-…	Tumor
chr3	37356955	37357018	23	1.56522	TCGA-A1-A0SP-01A-11R-A084-07;TCGA-A2-A0YE-01A-11R-A109-07;TCGA-A7-A0DA-01A-31R-A115-07;TCGA-A7-A26F-01A-21R-A169-07;TCGA-A8-A07C-01A-11R-A034-07;TCGA-A8-A07O-01A-11R-A00Z-07;TCGA-A8-A08R-01A-11R-A034-07;TCGA-A8-A09X-01A-11R-A00Z-07;TCGA-AN-A0AT-01A-11R-A034-07;TCGA-AO-A0J4-01A-11R-A034-07;TCGA-AO-A124-01A-11R-A10J-07;TCGA-AQ-A04J-01A-02R-A034-07;TCGA-AR-A0TS-01A-11R-A115-07;TCGA-AR-A1AI-01A-11R-A…	TN	intra_gene	within_exon	E12;E11	GOLGA4	Tumor-Specific
chr11	62283696	62283781	19	1.42105	TCGA-A1-A0SP-01A-11R-A084-07;TCGA-A2-A0YE-01A-11R-A109-07;TCGA-A7-A0DA-01A-31R-A115-07;TCGA-A7-A26I-01A-11R-A169-07;TCGA-A8-A07O-01A-11R-A00Z-07;TCGA-AN-A0G0-01A-11R-A034-07;TCGA-AO-A12F-01A-11R-A115-07;TCGA-AR-A0TU-01A-31R-A109-07;TCGA-AR-A1AR-01A-31R-A137-07;TCGA-BH-A0BG-01A-11R-A115-07;TCGA-BH-A0E6-01A-11R-A034-07;TCGA-BH-A18T-01A-11R-A12D-07;TCGA-BH-A1EW-01A-11R-A137-07;TCGA-C8-A26X-01A-31R-A…	TN	intra_gene	within_exon	E5	AHNAK	Tumor
chr6	31238090	31323197	41	10.5854	TCGA-A1-A0SP-01A-11R-A084-07;TCGA-A2-A3XS-01A-11R-A22U-07;TCGA-A2-A3XX-01A-21R-A239-07;TCGA-A7-A26F-01A-21R-A169-07;TCGA-A8-A08R-01A-11R-A034-07;TCGA-AN-A0AL-01A-11R-A00Z-07;TCGA-AN-A0XU-01A-11R-A109-07;TCGA-AO-A128-01A-11R-A10J-07;TCGA-AR-A1AQ-01A-11R-A12P-07;TCGA-AR-A2LH-01A-31R-A18M-07;TCGA-BH-A0AV-01A-31R-A115-07;TCGA-BH-A0B9-01A-11R-A056-07;TCGA-BH-A0BG-01A-11R-A115-07;TCGA-BH-A0RX-01A-21R-A…	TN	inter_gene	exon-exon_boundary	Start_E1;Start_E2;Start_E3;Start_E4;Start_E5;Start_E6;Start_E7;Start_E8;End_E1;End_E2;End_E3;End_E4;End_E5;End_E6;End_E7;End_E8;Start_I1;Start_I2;Start_I3;Start_I4;Start_I5;Start_I6;Start_I7;Start_I8;End_I8;End_I1;End_I2;End_I3;End_I4;End_I5;End_I6;End_I7	HLA-C;HLA-B	Tumor
chrM	8461	8568	5	2.6	TCGA-A1-A0SP-01A-11R-A084-07;TCGA-A2-A3XU-01A-12R-A22U-07;TCGA-C8-A27B-01A-11R-A169-07;TCGA-E2-A1LS-01A-12R-A157-07;TCGA-GM-A2DD-01A-11R-A180-07	TN	inter_gene	exon-exon_boundary	Start_E1;End_E1	MT-ATP6;MT-ATP8	Tumor
chr1	19407842	19407893	21	1.42857	TCGA-A1-A0SP-01A-11R-A084-07;TCGA-A2-A3XX-01A-21R-A239-07;TCGA-A2-A3XY-01A-11R-A239-07;TCGA-A8-A07O-01A-11R-A00Z-07;TCGA-AO-A03U-01B-21R-A10J-07;TCGA-AO-A124-01A-11R-A10J-07;TCGA-AR-A2LR-01A-12R-A18M-07;TCGA-BH-A0BG-01A-11R-A115-07;TCGA-BH-A0BW-01A-11R-A115-07;TCGA-BH-A18V-01A-11R-A12D-07;TCGA-BH-A1FC-01A-11R-A13Q-07;TCGA-C8-A26Y-01A-11R-A16F-07;TCGA-C8-A3M7-01A-12R-A21T-07;TCGA-D8-A13Z-01A-11R-A…	TN	intra_gene	exon-exon_boundary	End_E103;Start_I103;E103	UBR4	Tumor
chr17	39740011	39777343	7	3.42857	TCGA-A1-A0SP-01A-11R-A084-07;TCGA-A2-A3XY-01A-11R-A239-07;TCGA-D8-A27H-01A-11R-A16F-07;TCGA-E2-A14X-01A-11R-A115-07;TCGA-E2-A1LG-01A-21R-A14M-07;TCGA-EW-A1OW-01A-21R-A144-07;TCGA-EW-A1P7-01A-21R-A144-07	TN	inter_gene	exon-exon_boundary	Start_E1;Start_E2;Start_E3;Start_E4;Start_E5;Start_E6;Start_E7;Start_E8;End_E1;End_E2;End_E3;End_E4;End_E5;End_E6;End_E7;End_E8;Start_I1;Start_I2;Start_I3;Start_I4;Start_I5;Start_I6;Start_I7;Start_I8;End_I1;End_I2;End_I3;End_I8;End_I4;End_I5;End_I6;End_I7	KRT14;KRT16;KRT17	Tumor
chr20	43804513	43804585	22	2.81818	TCGA-A1-A0SP-01A-11R-A084-07;TCGA-A7-A0CE-01A-11R-A00Z-07;TCGA-A7-A26F-01A-21R-A169-07;TCGA-AN-A0XU-01A-11R-A109-07;TCGA-AO-A03U-01B-21R-A10J-07;TCGA-AO-A0J2-01A-11R-A034-07;TCGA-AR-A1AQ-01A-11R-A12P-07;TCGA-AR-A2LH-01A-31R-A18M-07;TCGA-BH-A0BW-01A-11R-A115-07;TCGA-BH-A0E0-01A-11R-A056-07;TCGA-BH-A0RX-01A-21R-A084-07;TCGA-BH-A18V-01A-11R-A12D-07;TCGA-C8-A131-01A-11R-A115-07;TCGA-C8-A1HJ-01A-11R-A…	TN	intra_gene	exon-exon_boundary	Start_E2;End_I2;E2	PI3	Tumor-Specific
chr10	17277239	17277314	32	1.40625	TCGA-A1-A0SP-01A-11R-A084-07;TCGA-A7-A26F-01A-21R-A169-07;TCGA-A8-A07C-01A-11R-A034-07;TCGA-A8-A07O-01A-11R-A00Z-07;TCGA-AN-A04D-01A-21R-A034-07;TCGA-AN-A0AT-01A-11R-A034-07;TCGA-AO-A0J2-01A-11R-A034-07;TCGA-AO-A0J4-01A-11R-A034-07;TCGA-AO-A0J6-01A-11R-A034-07;TCGA-AO-A128-01A-11R-A10J-07;TCGA-AO-A129-01A-21R-A10J-07;TCGA-AQ-A04J-01A-02R-A034-07;TCGA-AR-A0U1-01A-11R-A115-07;TCGA-AR-A256-01A-11R-A…	TN	intra_gene	within_exon	E7	VIM	Tumor
chr14	106134829	106208056	19	10.6316	TCGA-A1-A0SP-01A-11R-A084-07;TCGA-A7-A26G-01A-21R-A169-07;TCGA-A8-A08R-01A-11R-A034-07;TCGA-AN-A0XU-01A-11R-A109-07;TCGA-AR-A0U1-01A-11R-A115-07;TCGA-AR-A1AI-01A-11R-A12P-07;TCGA-AR-A1AQ-01A-11R-A12P-07;TCGA-BH-A0BW-01A-11R-A115-07;TCGA-BH-A1FC-01A-11R-A13Q-07;TCGA-BH-A42U-01A-12R-A24H-07;TCGA-C8-A26X-01A-31R-A16F-07;TCGA-D8-A13Z-01A-11R-A115-07;TCGA-D8-A142-01A-11R-A115-07;TCGA-D8-A1JF-01A-11R-A…	TN	inter_gene	exon-exon_boundary	Start_E1;Start_E2;Start_E3;End_E1;End_E2;End_E3;Start_I1;Start_I2;Start_I3;End_I1;End_I2	ELK2AP;IGHA1;IGHG1	Tumor
chr6	33258800	33258869	8	1.625	TCGA-A1-A0SP-01A-11R-A084-07;TCGA-A7-A26G-01A-21R-A169-07;TCGA-AQ-A04J-01A-02R-A034-07;TCGA-AR-A2LH-01A-31R-A18M-07;TCGA-BH-A0WA-01A-11R-A109-07;TCGA-C8-A27B-01A-11R-A169-07;TCGA-EW-A1PH-01A-11R-A14M-07;TCGA-GM-A2DI-01A-31R-A18M-07	TN	NA	NA	NA	NA	Tumor
chr14	106110882	106237498	8	1.875	TCGA-A1-A0SP-01A-11R-A084-07;TCGA-A8-A07C-01A-11R-A034-07;TCGA-A8-A09X-01A-11R-A00Z-07;TCGA-AR-A0TS-01A-11R-A115-07;TCGA-BH-A1FC-01A-11R-A13Q-07;TCGA-C8-A26X-01A-31R-A16F-07;TCGA-D8-A1XQ-01A-11R-A14M-07;TCGA-EW-A3U0-01A-11R-A22K-07	TN	inter_gene	exon-exon_boundary	Start_E1;Start_E2;Start_E3;End_E1;End_E2;End_E3;Start_I1;Start_I2;Start_I3;End_I3;End_I1;End_I2	IGHG2;ELK2AP;IGHA1;IGHG1;IGHG3	Tumor
chr10	74035010	74035077	14	1.71429	TCGA-A1-A0SP-01A-11R-A084-07;TCGA-A8-A07O-01A-11R-A00Z-07;TCGA-AC-A2QH-01A-11R-A18M-07;TCGA-AO-A0J6-01A-11R-A034-07;TCGA-AO-A124-01A-11R-A10J-07;TCGA-AO-A129-01A-21R-A10J-07;TCGA-AR-A0U1-01A-11R-A115-07;TCGA-AR-A0U4-01A-11R-A109-07;TCGA-AR-A1AQ-01A-11R-A12P-07;TCGA-BH-A0B3-01A-11R-A056-07;TCGA-C8-A27B-01A-11R-A169-07;TCGA-D8-A1JL-01A-11R-A13Q-07;TCGA-E2-A14X-01A-11R-A115-07;TCGA-GM-A2DB-01A-31R-A…	TN	intra_gene	within_exon	E3	DDIT4	Tumor-Specific
chr20	25655196	25655258	5	1.8	TCGA-A1-A0SP-01A-11R-A084-07;TCGA-AO-A0J6-01A-11R-A034-07;TCGA-AO-A1KR-01A-12R-A144-07;TCGA-AR-A0TS-01A-11R-A115-07;TCGA-C8-A26Y-01A-11R-A16F-07	TN	intra_gene	within_exon	E5	ZNF337	Tumor
chr4	71117002	71117068	1	7	TCGA-A2-A04P-01A-31R-A034-07	TN	intra_gene	within_exon	E5	CSN3	Tumor
chr2	189861890	189861944	67	2.98507	TCGA-A2-A04P-01A-31R-A034-07;TCGA-A2-A04Q-01A-21R-A034-07;TCGA-A2-A04T-01A-21R-A034-07;TCGA-A2-A0CM-01A-31R-A034-07;TCGA-A2-A0D2-01A-21R-A034-07;TCGA-A2-A0EQ-01A-11R-A034-07;TCGA-A2-A0ST-01A-12R-A084-07;TCGA-A2-A0SX-01A-12R-A084-07;TCGA-A2-A0T0-01A-22R-A084-07;TCGA-A2-A0T2-01A-11R-A084-07;TCGA-A2-A1G6-01A-11R-A13Q-07;TCGA-A2-A3XT-01A-11R-A22U-07;TCGA-A2-A3XX-01A-21R-A239-07;TCGA-A2-A3XY-01A-11R-A…	TN	intra_gene	exon-exon_boundary	Start_E25;End_E25;Start_I25;End_I24;E25	COL3A1	Tumor
chrM	11279	11435	30	1.66667	TCGA-A2-A04P-01A-31R-A034-07;TCGA-A2-A04Q-01A-21R-A034-07;TCGA-A2-A04T-01A-21R-A034-07;TCGA-A2-A0CM-01A-31R-A034-07;TCGA-A2-A0D2-01A-21R-A034-07;TCGA-A2-A0EQ-01A-11R-A034-07;TCGA-A2-A3XX-01A-21R-A239-07;TCGA-A7-A26G-01A-21R-A169-07;TCGA-A7-A26I-01A-11R-A169-07;TCGA-A8-A07C-01A-11R-A034-07;TCGA-A8-A07O-01A-11R-A00Z-07;TCGA-AN-A04D-01A-21R-A034-07;TCGA-AN-A0AT-01A-11R-A034-07;TCGA-AO-A0J2-01A-11R-A…	TN	NA	NA	NA	NA	Tumor-Specific
chrM	11758	11893	41	1.56098	TCGA-A2-A04P-01A-31R-A034-07;TCGA-A2-A04Q-01A-21R-A034-07;TCGA-A2-A04T-01A-21R-A034-07;TCGA-A2-A0CM-01A-31R-A034-07;TCGA-A2-A0D2-01A-21R-A034-07;TCGA-A2-A0SX-01A-12R-A084-07;TCGA-A7-A26I-01A-11R-A169-07;TCGA-A8-A07C-01A-11R-A034-07;TCGA-AN-A04D-01A-21R-A034-07;TCGA-AN-A0XU-01A-11R-A109-07;TCGA-AO-A03U-01B-21R-A10J-07;TCGA-AO-A0J2-01A-11R-A034-07;TCGA-AO-A0J4-01A-11R-A034-07;TCGA-AO-A0J6-01A-11R-A…	TN	NA	NA	NA	NA	Tumor
chr1	155225818	155225869	38	1.76316	TCGA-A2-A04P-01A-31R-A034-07;TCGA-A2-A04Q-01A-21R-A034-07;TCGA-A2-A04T-01A-21R-A034-07;TCGA-A2-A0CM-01A-31R-A034-07;TCGA-A2-A0SX-01A-12R-A084-07;TCGA-A2-A0T2-01A-11R-A084-07;TCGA-A2-A0YM-01A-11R-A109-07;TCGA-A2-A3XS-01A-11R-A22U-07;TCGA-A2-A3XU-01A-12R-A22U-07;TCGA-A7-A26I-01A-11R-A169-07;TCGA-A8-A07O-01A-11R-A00Z-07;TCGA-AC-A2BK-01A-11R-A21T-07;TCGA-AN-A0AT-01A-11R-A034-07;TCGA-AO-A03U-01B-21R-A…	TN	intra_gene	within_exon	E9;E8	SCAMP3	Tumor
chrM	9243	9440	40	2.05	TCGA-A2-A04P-01A-31R-A034-07;TCGA-A2-A04Q-01A-21R-A034-07;TCGA-A2-A04T-01A-21R-A034-07;TCGA-A2-A0CM-01A-31R-A034-07;TCGA-A2-A0T0-01A-22R-A084-07;TCGA-A7-A26F-01A-21R-A169-07;TCGA-A7-A26G-01A-21R-A169-07;TCGA-A7-A26I-01A-11R-A169-07;TCGA-AO-A0J4-01A-11R-A034-07;TCGA-AO-A0J6-01A-11R-A034-07;TCGA-AO-A124-01A-11R-A10J-07;TCGA-AO-A129-01A-21R-A10J-07;TCGA-AQ-A04J-01A-02R-A034-07;TCGA-AR-A0U1-01A-11R-A…	TN	NA	NA	NA	NA	Tumor-Specific
chr4	146019282	190985070	31	2.25806	TCGA-A2-A04P-01A-31R-A034-07;TCGA-A2-A04Q-01A-21R-A034-07;TCGA-A2-A04T-01A-21R-A034-07;TCGA-A2-A0D0-01A-11R-A00Z-07;TCGA-A2-A0ST-01A-12R-A084-07;TCGA-A7-A26G-01A-21R-A169-07;TCGA-A8-A07O-01A-11R-A00Z-07;TCGA-AN-A0AL-01A-11R-A00Z-07;TCGA-AO-A0J2-01A-11R-A034-07;TCGA-AO-A129-01A-21R-A10J-07;TCGA-AO-A1KR-01A-12R-A144-07;TCGA-AR-A1AQ-01A-11R-A12P-07;TCGA-AR-A2LH-01A-31R-A18M-07;TCGA-BH-A0AV-01A-31R-A…	TN	inter_gene	exon-exon_boundary	Start_E2;Start_E3;Start_E4;Start_E5;Start_E1;Start_E6;Start_E7;Start_E8;Start_E9;Start_E10;Start_E11;Start_E12;Start_E13;Start_E14;Start_E15;Start_E16;Start_E17;Start_E18;Start_E19;Start_E20;Start_E21;Start_E22;Start_E23;Start_E57;Start_E58;Start_E54;Start_E55;Start_E56;Start_E53;Start_E51;Start_E52;Start_E49;Start_E50;Start_E48;Start_E47;Start_E45;Start_E46;Start_E43;Start_E44;Start_E41;Start_E4…	ABCE1;ANAPC10;OTUD4;SMAD1;MMAA;C4orf51;ZNF827;LOC100505545;LSM6;SLC10A7;POU4F2;TTC29;EDNRA;TMEM184C;PRMT10;ARHGAP10;MIR4799;NR3C2;DCLK2;LRBA;MAB21L2;RPS3A;SNORD73A;SH3D19;PRSS48;FAM160A1;PET112;FBXW7;MIR3140;DKFZP434I0714;MIR4453;TMEM154;TIGD4;ARFIP1;FHDC1;TRIM2;ANXA2P1;MND1;KIAA0922;TLR2;RNF175;SFRP2;DCHS2;PLRG1;FGB;FGA;FGG;LRAT;RBM46;NPY2R;MAP9;GUCY1A3;GUCY1B3;ACCN5;TDO2;CTSO;PDGFC;GLRB;GRIA2;L…	Tumor
chr8	144103442	144103551	78	2.02564	TCGA-A2-A04P-01A-31R-A034-07;TCGA-A2-A04Q-01A-21R-A034-07;TCGA-A2-A04T-01A-21R-A034-07;TCGA-A2-A0EQ-01A-11R-A034-07;TCGA-A2-A0ST-01A-12R-A084-07;TCGA-A2-A0SX-01A-12R-A084-07;TCGA-A2-A0T0-01A-22R-A084-07;TCGA-A2-A0T2-01A-11R-A084-07;TCGA-A2-A0YE-01A-11R-A109-07;TCGA-A2-A0YM-01A-11R-A109-07;TCGA-A2-A3XS-01A-11R-A22U-07;TCGA-A2-A3XX-01A-21R-A239-07;TCGA-A7-A0CE-01A-11R-A00Z-07;TCGA-A7-A0DA-01A-31R-A…	TN	intra_gene	within_exon	E4	LY6E	Tumor-Specific
chr8	27462604	27462666	36	2.55556	TCGA-A2-A04P-01A-31R-A034-07;TCGA-A2-A04Q-01A-21R-A034-07;TCGA-A2-A04T-01A-21R-A034-07;TCGA-A2-A0EQ-01A-11R-A034-07;TCGA-A2-A0T0-01A-22R-A084-07;TCGA-A2-A0T2-01A-11R-A084-07;TCGA-A2-A0YE-01A-11R-A109-07;TCGA-A2-A1G6-01A-11R-A13Q-07;TCGA-A2-A3XU-01A-12R-A22U-07;TCGA-A7-A0DA-01A-31R-A115-07;TCGA-A7-A26F-01A-21R-A169-07;TCGA-A7-A26I-01A-11R-A169-07;TCGA-AN-A0G0-01A-11R-A034-07;TCGA-AN-A0XU-01A-11R-A…	TN	intra_gene	within_exon	E5	CLU	Tumor
chr1	228336399	228336549	33	1.87879	TCGA-A2-A04P-01A-31R-A034-07;TCGA-A2-A04Q-01A-21R-A034-07;TCGA-A2-A04T-01A-21R-A034-07;TCGA-A2-A0ST-01A-12R-A084-07;TCGA-A2-A0YE-01A-11R-A109-07;TCGA-A2-A0YM-01A-11R-A109-07;TCGA-A2-A3XS-01A-11R-A22U-07;TCGA-A2-A3XU-01A-12R-A22U-07;TCGA-A2-A3XX-01A-21R-A239-07;TCGA-A2-A3XY-01A-11R-A239-07;TCGA-A8-A07O-01A-11R-A00Z-07;TCGA-AC-A2QJ-01A-12R-A19W-07;TCGA-AN-A0AT-01A-11R-A034-07;TCGA-AO-A0J2-01A-11R-A…	TN	intra_gene	within_exon	E9;E8;E7	GUK1	Tumor
chrM	4019	4158	17	1.70588	TCGA-A2-A04P-01A-31R-A034-07;TCGA-A2-A04Q-01A-21R-A034-07;TCGA-A2-A04T-01A-21R-A034-07;TCGA-A2-A0SX-01A-12R-A084-07;TCGA-A7-A26I-01A-11R-A169-07;TCGA-AN-A0XU-01A-11R-A109-07;TCGA-AR-A0TS-01A-11R-A115-07;TCGA-AR-A0TU-01A-31R-A109-07;TCGA-C8-A1HJ-01A-11R-A13Q-07;TCGA-C8-A27B-01A-11R-A169-07;TCGA-E2-A14N-01A-31R-A137-07;TCGA-E2-A14R-01A-11R-A115-07;TCGA-E2-A159-01A-11R-A115-07;TCGA-E2-A1LI-01A-12R-A…	TN	NA	NA	NA	NA	Tumor-Specific
chr3	12882992	129116082	34	2.44118	TCGA-A2-A04P-01A-31R-A034-07;TCGA-A2-A04Q-01A-21R-A034-07;TCGA-A2-A0CM-01A-31R-A034-07;TCGA-A2-A0D0-01A-11R-A00Z-07;TCGA-A2-A0EQ-01A-11R-A034-07;TCGA-A2-A0T2-01A-11R-A084-07;TCGA-A2-A3XX-01A-21R-A239-07;TCGA-A7-A0CE-01A-11R-A00Z-07;TCGA-A7-A26F-01A-21R-A169-07;TCGA-A7-A26I-01A-11R-A169-07;TCGA-AC-A2BK-01A-11R-A21T-07;TCGA-AC-A2QJ-01A-12R-A19W-07;TCGA-AN-A0AT-01A-11R-A034-07;TCGA-AN-A0G0-01A-11R-A…	TN	inter_gene	exon-exon_boundary	Start_E1;Start_E14;Start_E15;Start_E7;Start_E8;Start_E9;Start_E10;Start_E11;Start_E12;Start_E13;Start_E4;Start_E5;Start_E6;Start_E2;Start_E3;Start_E32;Start_E33;Start_E34;Start_E35;Start_E36;Start_E37;Start_E38;Start_E39;Start_E40;Start_E21;Start_E22;Start_E23;Start_E24;Start_E25;Start_E26;Start_E27;Start_E28;Start_E29;Start_E30;Start_E31;Start_E16;Start_E17;Start_E18;Start_E19;Start_E20;Start_E4…	RPL32;IQSEC1;NUP210;HDAC11;FBLN2;LOC285375;WNT7A;LOC100132526;TPRXL;CHCHD4;TMEM43;XPC;LSM3;SLC6A6;GRIP2;C3orf19;C3orf20;FGD5;NR2C2;FGD5-AS1;MRPS25;ZFYVE20;COL6A4P1;CAPN7;LOC100505696;SH3BP5;METTL6;EAF1;COLQ;MIR4270;HACL1;BTD;ANKRD28;MIR563;GALNTL2;OXNAD1;DPH3;RFTN1;DAZL;PLCL2;MIR3714;TBC1D5;LOC339862;SATB1;KCNH8;MIR4791;EFHB;RAB5A;PP2D1;KAT2B;SGOL1;VENTXP7;ZNF385D;UBE2E2;MIR548AC;UBE2E1;NKIRAS1;R…	Tumor
chr2	85133523	236791054	37	1.94595	TCGA-A2-A04P-01A-31R-A034-07;TCGA-A2-A04Q-01A-21R-A034-07;TCGA-A2-A0CM-01A-31R-A034-07;TCGA-A2-A0D2-01A-21R-A034-07;TCGA-A2-A0EQ-01A-11R-A034-07;TCGA-A2-A0SX-01A-12R-A084-07;TCGA-A2-A0T0-01A-22R-A084-07;TCGA-A2-A0T2-01A-11R-A084-07;TCGA-A2-A0YE-01A-11R-A109-07;TCGA-A7-A26I-01A-11R-A169-07;TCGA-A8-A07C-01A-11R-A034-07;TCGA-A8-A08R-01A-11R-A034-07;TCGA-AC-A2BK-01A-11R-A21T-07;TCGA-AN-A04D-01A-21R-A…	TN	inter_gene	exon-exon_boundary	Start_E3;Start_E1;Start_E2;Start_E4;Start_E5;Start_E6;Start_E7;Start_E8;Start_E9;Start_E10;Start_E11;Start_E12;Start_E13;Start_E14;Start_E15;Start_E28;Start_E29;Start_E30;Start_E31;Start_E32;Start_E33;Start_E34;Start_E17;Start_E18;Start_E19;Start_E20;Start_E21;Start_E22;Start_E23;Start_E24;Start_E25;Start_E26;Start_E27;Start_E16;Start_E39;Start_E40;Start_E41;Start_E42;Start_E43;Start_E44;Start_E4…	TMSB10;KCMF1;TCF7L1;TGOLN2;RETSAT;ELMOD3;CAPG;SH2D6;MAT2A;LOC100630918;GGCX;VAMP5;VAMP8;RNF181;USP39;TMEM150A;C2orf68;SFTPB;GNLY;ATOH8;LOC284950;ST3GAL5;LOC90784;POLR1A;PTCD3;SNORD94;IMMT;MIR4779;MRPL35;REEP1;KDM3A;CHMP3;RNF103-CHMP3;RNF103;RMND5A;CD8A;CD8B;LOC100286979;RGPD1;RGPD2;PLGLB1;PLGLB2;LOC285074;LINC00152;MIR4435-1;MIR4435-2;KRCC1;SMYD1;MIR4780;FABP1;THNSL2;FOXI3;C2orf51;EIF2AK3;RPIA;AN…	Tumor
chr2	89156852	89156999	24	2.125	TCGA-A2-A04P-01A-31R-A034-07;TCGA-A2-A04Q-01A-21R-A034-07;TCGA-A2-A0CM-01A-31R-A034-07;TCGA-A2-A0D2-01A-21R-A034-07;TCGA-A2-A0ST-01A-12R-A084-07;TCGA-A2-A0SX-01A-12R-A084-07;TCGA-A2-A3XS-01A-11R-A22U-07;TCGA-A2-A3XX-01A-21R-A239-07;TCGA-A2-A3XY-01A-11R-A239-07;TCGA-A7-A26G-01A-21R-A169-07;TCGA-AQ-A04J-01A-02R-A034-07;TCGA-AR-A1AI-01A-11R-A12P-07;TCGA-AR-A2LH-01A-31R-A18M-07;TCGA-BH-A0RX-01A-21R-A…	TN	intra_gene	within_exon	E1	IGKC	Tumor
chr7	94055741	94056569	36	1.58333	TCGA-A2-A04P-01A-31R-A034-07;TCGA-A2-A04Q-01A-21R-A034-07;TCGA-A2-A0CM-01A-31R-A034-07;TCGA-A2-A0D2-01A-21R-A034-07;TCGA-A2-A0SX-01A-12R-A084-07;TCGA-A2-A3XY-01A-11R-A239-07;TCGA-A7-A26F-01A-21R-A169-07;TCGA-A7-A26G-01A-21R-A169-07;TCGA-A7-A26I-01A-11R-A169-07;TCGA-A8-A07C-01A-11R-A034-07;TCGA-AN-A0G0-01A-11R-A034-07;TCGA-AO-A03U-01B-21R-A10J-07;TCGA-AO-A0J2-01A-11R-A034-07;TCGA-AO-A129-01A-21R-A…	TN	intra_gene	exon-exon_boundary	Start_E46;Start_E47;Start_E48;End_E46;End_E47;Start_I47;Start_I48;End_I46;End_I47;End_I48	COL1A2	Tumor
chr1	245018859	245019265	50	1.68	TCGA-A2-A04P-01A-31R-A034-07;TCGA-A2-A04Q-01A-21R-A034-07;TCGA-A2-A0CM-01A-31R-A034-07;TCGA-A2-A0EQ-01A-11R-A034-07;TCGA-A2-A0ST-01A-12R-A084-07;TCGA-A2-A0SX-01A-12R-A084-07;TCGA-A2-A0YM-01A-11R-A109-07;TCGA-A2-A3XS-01A-11R-A22U-07;TCGA-A2-A3XT-01A-11R-A22U-07;TCGA-A2-A3XU-01A-12R-A22U-07;TCGA-A2-A3XX-01A-21R-A239-07;TCGA-A7-A26F-01A-21R-A169-07;TCGA-A8-A07C-01A-11R-A034-07;TCGA-A8-A07O-01A-11R-A…	TN	intra_gene	exon-exon_boundary	Start_E12;End_E11;Start_I10;End_I10	HNRNPU	Tumor
chr2	220101082	220101168	41	1.39024	TCGA-A2-A04P-01A-31R-A034-07;TCGA-A2-A04Q-01A-21R-A034-07;TCGA-A2-A0CM-01A-31R-A034-07;TCGA-A2-A0ST-01A-12R-A084-07;TCGA-A2-A0SX-01A-12R-A084-07;TCGA-A2-A0T0-01A-22R-A084-07;TCGA-A2-A0T2-01A-11R-A084-07;TCGA-A2-A3XS-01A-11R-A22U-07;TCGA-A2-A3XT-01A-11R-A22U-07;TCGA-A2-A3XU-01A-12R-A22U-07;TCGA-A2-A3XX-01A-21R-A239-07;TCGA-A7-A26F-01A-21R-A169-07;TCGA-A8-A07C-01A-11R-A034-07;TCGA-A8-A07O-01A-11R-A…	TN	intra_gene	within_exon	E14	ANKZF1	Tumor
chr19	45419446	45430290	25	1.72	TCGA-A2-A04P-01A-31R-A034-07;TCGA-A2-A04Q-01A-21R-A034-07;TCGA-A2-A0CM-01A-31R-A034-07;TCGA-A2-A0T2-01A-11R-A084-07;TCGA-A8-A08R-01A-11R-A034-07;TCGA-A8-A09X-01A-11R-A00Z-07;TCGA-AN-A04D-01A-21R-A034-07;TCGA-AO-A128-01A-11R-A10J-07;TCGA-AR-A0TU-01A-31R-A109-07;TCGA-AR-A1AI-01A-11R-A12P-07;TCGA-AR-A1AR-01A-31R-A137-07;TCGA-BH-A0BL-01A-11R-A115-07;TCGA-BH-A0BW-01A-11R-A115-07;TCGA-BH-A42U-01A-12R-A…	TN	inter_gene	exon-exon_boundary	Start_E3;Start_E4;Start_E1;Start_E2;End_E3;End_E4;End_E1;End_E2;Start_I4;Start_I1;Start_I2;End_I3;End_I4;End_I1	APOC1;APOC1P1	Tumor-Specific
chr8	26268026	26268110	32	1.59375	TCGA-A2-A04P-01A-31R-A034-07;TCGA-A2-A04Q-01A-21R-A034-07;TCGA-A2-A0D0-01A-11R-A00Z-07;TCGA-A2-A0D2-01A-21R-A034-07;TCGA-A2-A0T2-01A-11R-A084-07;TCGA-A2-A0YE-01A-11R-A109-07;TCGA-A2-A3XX-01A-21R-A239-07;TCGA-A2-A3XY-01A-11R-A239-07;TCGA-A7-A26G-01A-21R-A169-07;TCGA-A7-A26I-01A-11R-A169-07;TCGA-A8-A07C-01A-11R-A034-07;TCGA-A8-A08R-01A-11R-A034-07;TCGA-AN-A0G0-01A-11R-A034-07;TCGA-AN-A0XU-01A-11R-A…	TN	intra_gene	within_exon	E6	BNIP3L	Tumor
chr5	134262742	134262847	17	1.64706	TCGA-A2-A04P-01A-31R-A034-07;TCGA-A2-A04Q-01A-21R-A034-07;TCGA-A2-A0D0-01A-11R-A00Z-07;TCGA-A2-A0EQ-01A-11R-A034-07;TCGA-A2-A1G6-01A-11R-A13Q-07;TCGA-AC-A2BK-01A-11R-A21T-07;TCGA-AC-A2QH-01A-11R-A18M-07;TCGA-AN-A0XU-01A-11R-A109-07;TCGA-AO-A0J6-01A-11R-A034-07;TCGA-AO-A128-01A-11R-A10J-07;TCGA-AR-A1AQ-01A-11R-A12P-07;TCGA-AR-A1AR-01A-31R-A137-07;TCGA-BH-A0BW-01A-11R-A115-07;TCGA-BH-A0E6-01A-11R-A…	TN	NA	NA	NA	NA	Tumor-Specific
chr11	117075228	117075388	31	1.67742	TCGA-A2-A04P-01A-31R-A034-07;TCGA-A2-A04Q-01A-21R-A034-07;TCGA-A2-A0D2-01A-21R-A034-07;TCGA-A2-A0SX-01A-12R-A084-07;TCGA-A2-A0T2-01A-11R-A084-07;TCGA-A2-A3XS-01A-11R-A22U-07;TCGA-A7-A0DA-01A-31R-A115-07;TCGA-A8-A09X-01A-11R-A00Z-07;TCGA-AN-A04D-01A-21R-A034-07;TCGA-AN-A0AL-01A-11R-A00Z-07;TCGA-AO-A0J2-01A-11R-A034-07;TCGA-AO-A0J4-01A-11R-A034-07;TCGA-AO-A124-01A-11R-A10J-07;TCGA-AO-A128-01A-11R-A…	TN	intra_gene	within_exon	E5	TAGLN	Tumor-Specific
chr17	48266742	48266814	26	1.57692	TCGA-A2-A04P-01A-31R-A034-07;TCGA-A2-A04Q-01A-21R-A034-07;TCGA-A2-A0D2-01A-21R-A034-07;TCGA-A2-A0T0-01A-22R-A084-07;TCGA-A2-A3XY-01A-11R-A239-07;TCGA-A7-A0DA-01A-31R-A115-07;TCGA-A7-A26F-01A-21R-A169-07;TCGA-A7-A26I-01A-11R-A169-07;TCGA-A8-A07C-01A-11R-A034-07;TCGA-A8-A08R-01A-11R-A034-07;TCGA-A8-A09X-01A-11R-A00Z-07;TCGA-AC-A2QJ-01A-12R-A19W-07;TCGA-AN-A0AT-01A-11R-A034-07;TCGA-AR-A2LR-01A-12R-A…	TN	intra_gene	exon-exon_boundary	End_E39;Start_I39;E39	COL1A1	Tumor-Specific
chr12	15038670	15038734	26	1.69231	TCGA-A2-A04P-01A-31R-A034-07;TCGA-A2-A04Q-01A-21R-A034-07;TCGA-A2-A0D2-01A-21R-A034-07;TCGA-A7-A26G-01A-21R-A169-07;TCGA-A8-A08R-01A-11R-A034-07;TCGA-AC-A2BK-01A-11R-A21T-07;TCGA-AO-A03U-01B-21R-A10J-07;TCGA-AO-A0J6-01A-11R-A034-07;TCGA-AO-A124-01A-11R-A10J-07;TCGA-AQ-A04J-01A-02R-A034-07;TCGA-AR-A1AI-01A-11R-A12P-07;TCGA-AR-A1AR-01A-31R-A137-07;TCGA-AR-A256-01A-11R-A169-07;TCGA-BH-A0RX-01A-21R-A…	TN	intra_gene	exon-exon_boundary	End_E1;Start_I1;E1	MGP	Tumor-Specific
chr6	31237742	31322442	66	3.84848	TCGA-A2-A04P-01A-31R-A034-07;TCGA-A2-A04Q-01A-21R-A034-07;TCGA-A2-A0EQ-01A-11R-A034-07;TCGA-A2-A0ST-01A-12R-A084-07;TCGA-A2-A0YE-01A-11R-A109-07;TCGA-A2-A3XS-01A-11R-A22U-07;TCGA-A2-A3XT-01A-11R-A22U-07;TCGA-A2-A3XU-01A-12R-A22U-07;TCGA-A2-A3XX-01A-21R-A239-07;TCGA-A7-A26F-01A-21R-A169-07;TCGA-A7-A26G-01A-21R-A169-07;TCGA-A8-A07C-01A-11R-A034-07;TCGA-A8-A08R-01A-11R-A034-07;TCGA-A8-A09X-01A-11R-A…	TN	inter_gene	exon-exon_boundary	Start_E1;Start_E2;Start_E3;Start_E4;Start_E5;Start_E6;Start_E7;Start_E8;End_E1;End_E2;End_E3;End_E4;End_E5;End_E6;End_E7;End_E8;Start_I1;Start_I2;Start_I3;Start_I4;Start_I5;Start_I6;Start_I7;Start_I8;End_I8;End_I1;End_I2;End_I3;End_I4;End_I5;End_I6;End_I7	HLA-C;HLA-B	Tumor
chr21	47424721	47424820	49	1.81633	TCGA-A2-A04P-01A-31R-A034-07;TCGA-A2-A04Q-01A-21R-A034-07;TCGA-A2-A0EQ-01A-11R-A034-07;TCGA-A2-A0SX-01A-12R-A084-07;TCGA-A2-A0T0-01A-22R-A084-07;TCGA-A2-A0T2-01A-11R-A084-07;TCGA-A2-A3XT-01A-11R-A22U-07;TCGA-A2-A3XX-01A-21R-A239-07;TCGA-A7-A0DA-01A-31R-A115-07;TCGA-A7-A26G-01A-21R-A169-07;TCGA-A7-A26I-01A-11R-A169-07;TCGA-A8-A07C-01A-11R-A034-07;TCGA-A8-A07O-01A-11R-A00Z-07;TCGA-A8-A08R-01A-11R-A…	TN	intra_gene	within_exon	E35	COL6A1	Tumor-Specific
chr2	89156736	89156855	19	1.52632	TCGA-A2-A04P-01A-31R-A034-07;TCGA-A2-A04Q-01A-21R-A034-07;TCGA-A2-A0EQ-01A-11R-A034-07;TCGA-A2-A0SX-01A-12R-A084-07;TCGA-A2-A3XU-01A-12R-A22U-07;TCGA-A2-A3XX-01A-21R-A239-07;TCGA-A7-A26G-01A-21R-A169-07;TCGA-AC-A2BK-01A-11R-A21T-07;TCGA-AN-A0AT-01A-11R-A034-07;TCGA-AO-A0J4-01A-11R-A034-07;TCGA-AQ-A04J-01A-02R-A034-07;TCGA-AR-A1AI-01A-11R-A12P-07;TCGA-BH-A0RX-01A-21R-A084-07;TCGA-C8-A26X-01A-31R-A…	TN	intra_gene	within_exon	E1	IGKC	Tumor
chr17	48269843	48270035	51	1.47059	TCGA-A2-A04P-01A-31R-A034-07;TCGA-A2-A04Q-01A-21R-A034-07;TCGA-A2-A0EQ-01A-11R-A034-07;TCGA-A2-A0T2-01A-11R-A084-07;TCGA-A2-A3XS-01A-11R-A22U-07;TCGA-A2-A3XT-01A-11R-A22U-07;TCGA-A2-A3XX-01A-21R-A239-07;TCGA-A7-A0CE-01A-11R-A00Z-07;TCGA-A8-A07C-01A-11R-A034-07;TCGA-AC-A2BK-01A-11R-A21T-07;TCGA-AN-A0AL-01A-11R-A00Z-07;TCGA-AN-A0AT-01A-11R-A034-07;TCGA-AN-A0G0-01A-11R-A034-07;TCGA-AN-A0XU-01A-11R-A…	TN	intra_gene	exon-exon_boundary	Start_E29;End_E28;End_E29;Start_I28;Start_I29;End_I28	COL1A1	Tumor-Specific
chr14	95088719	95088828	31	2.29032	TCGA-A2-A04P-01A-31R-A034-07;TCGA-A2-A04Q-01A-21R-A034-07;TCGA-A2-A0SX-01A-12R-A084-07;TCGA-A2-A0T0-01A-22R-A084-07;TCGA-A2-A0T2-01A-11R-A084-07;TCGA-A2-A0YM-01A-11R-A109-07;TCGA-A2-A1G6-01A-11R-A13Q-07;TCGA-A2-A3XT-01A-11R-A22U-07;TCGA-A7-A0CE-01A-11R-A00Z-07;TCGA-A7-A0DA-01A-31R-A115-07;TCGA-A7-A26F-01A-21R-A169-07;TCGA-A7-A26G-01A-21R-A169-07;TCGA-AN-A04D-01A-21R-A034-07;TCGA-AN-A0AT-01A-11R-A…	TN	intra_gene	exon-exon_boundary	End_E4;Start_I5;E4	SERPINA3	Tumor-Specific
chr2	89156880	89157011	30	1.83333	TCGA-A2-A04P-01A-31R-A034-07;TCGA-A2-A04Q-01A-21R-A034-07;TCGA-A2-A0SX-01A-12R-A084-07;TCGA-A2-A3XS-01A-11R-A22U-07;TCGA-A2-A3XX-01A-21R-A239-07;TCGA-A2-A3XY-01A-11R-A239-07;TCGA-A7-A26F-01A-21R-A169-07;TCGA-A7-A26G-01A-21R-A169-07;TCGA-AN-A0G0-01A-11R-A034-07;TCGA-AO-A0J6-01A-11R-A034-07;TCGA-AR-A0TS-01A-11R-A115-07;TCGA-AR-A2LH-01A-31R-A18M-07;TCGA-BH-A0AV-01A-31R-A115-07;TCGA-BH-A18Q-01A-12R-A…	TN	intra_gene	within_exon	E1	IGKC	Tumor
chr14	106110972	106237588	12	3.33333	TCGA-A2-A04P-01A-31R-A034-07;TCGA-A2-A04Q-01A-21R-A034-07;TCGA-A2-A0SX-01A-12R-A084-07;TCGA-BH-A0B3-01A-11R-A056-07;TCGA-BH-A0E6-01A-11R-A034-07;TCGA-BH-A1FC-01A-11R-A13Q-07;TCGA-C8-A26X-01A-31R-A16F-07;TCGA-D8-A1XQ-01A-11R-A14M-07;TCGA-EW-A1OV-01A-11R-A144-07;TCGA-EW-A1OW-01A-21R-A144-07;TCGA-GM-A2DF-01A-11R-A180-07;TCGA-LL-A441-01A-11R-A24H-07	TN	inter_gene	exon-exon_boundary	Start_E1;Start_E2;Start_E3;End_E1;End_E2;End_E3;Start_I1;Start_I2;Start_I3;End_I3;End_I1;End_I2	IGHG2;ELK2AP;IGHA1;IGHG1;IGHG3	Tumor
chr2	59984119	90153780	19	2.84211	TCGA-A2-A04P-01A-31R-A034-07;TCGA-A2-A04Q-01A-21R-A034-07;TCGA-A2-A3XT-01A-11R-A22U-07;TCGA-A7-A26G-01A-21R-A169-07;TCGA-A7-A26I-01A-11R-A169-07;TCGA-A8-A09X-01A-11R-A00Z-07;TCGA-AN-A0AL-01A-11R-A00Z-07;TCGA-AR-A1AQ-01A-11R-A12P-07;TCGA-AR-A2LH-01A-31R-A18M-07;TCGA-BH-A0RX-01A-21R-A084-07;TCGA-BH-A1F6-01A-11R-A13Q-07;TCGA-C8-A26X-01A-31R-A16F-07;TCGA-D8-A142-01A-11R-A115-07;TCGA-E2-A14R-01A-11R-A…	TN	inter_gene	exon-exon_boundary	Start_E1;Start_E5;Start_E3;Start_E4;Start_E2;Start_E6;Start_E7;Start_E8;Start_E9;Start_E10;Start_E11;Start_E12;Start_E13;Start_E14;Start_E15;Start_E16;Start_E17;Start_E18;Start_E19;Start_E20;Start_E21;Start_E22;Start_E76;Start_E77;Start_E78;Start_E79;Start_E80;Start_E69;Start_E70;Start_E71;Start_E72;Start_E73;Start_E74;Start_E75;Start_E60;Start_E61;Start_E62;Start_E63;Start_E64;Start_E65;Start_E6…	MIR4432;BCL11A;PAPOLG;FLJ16341;REL;PUS10;PEX13;KIAA1841;C2orf74;LOC339803;AHSA2;USP34;SNORA70B;XPO1;FAM161A;CCT4;COMMD1;B3GNT2;TMEM17;EHBP1;LOC100132215;OTX1;DBIL5P2;WDPCP;MDH1;UGP2;VPS54;PELI1;LINC00309;LGALSL;AFTPH;MIR4434;LOC339807;SERTAD2;LOC400958;SLC1A4;CEP68;RAB1A;ACTR2;SPRED2;MIR4778;MEIS1;LOC644838;ETAA1;C1D;WDR92;PNO1;PPP3R1;CNRIP1;PLEK;APLF;FBXO48;PROKR1;ARHGAP25;BMP10;GKN2;GKN1;ANTXR1…	Tumor
chr17	39658938	39680249	20	2.35	TCGA-A2-A04P-01A-31R-A034-07;TCGA-A2-A04Q-01A-21R-A034-07;TCGA-A2-A3XU-01A-12R-A22U-07;TCGA-A7-A0CE-01A-11R-A00Z-07;TCGA-AN-A0XU-01A-11R-A109-07;TCGA-AR-A0U1-01A-11R-A115-07;TCGA-AR-A1AI-01A-11R-A12P-07;TCGA-BH-A0AV-01A-31R-A115-07;TCGA-BH-A0BL-01A-11R-A115-07;TCGA-C8-A26Y-01A-11R-A16F-07;TCGA-D8-A13Z-01A-11R-A115-07;TCGA-D8-A27F-01A-11R-A16F-07;TCGA-D8-A27H-01A-11R-A16F-07;TCGA-E2-A159-01A-11R-A…	TN	inter_gene	exon-exon_boundary	Start_E1;Start_E2;Start_E3;Start_E4;Start_E5;Start_E6;Start_E7;Start_E8;End_E1;End_E2;End_E3;End_E4;End_E5;End_E6;End_E7;End_E8;Start_I1;Start_I2;Start_I3;Start_I4;Start_I5;Start_I6;Start_I7;Start_I8;End_I1;End_I2;End_I3;End_I4;End_I8;End_I5;End_I6;End_I7	KRT13;KRT15;KRT19	Tumor-Specific
chr5	149781214	149781323	19	1.52632	TCGA-A2-A04P-01A-31R-A034-07;TCGA-A2-A04Q-01A-21R-A034-07;TCGA-A2-A3XX-01A-21R-A239-07;TCGA-A7-A26G-01A-21R-A169-07;TCGA-A8-A07C-01A-11R-A034-07;TCGA-A8-A08R-01A-11R-A034-07;TCGA-AC-A2QJ-01A-12R-A19W-07;TCGA-AO-A03U-01B-21R-A10J-07;TCGA-AO-A0J2-01A-11R-A034-07;TCGA-AO-A0J6-01A-11R-A034-07;TCGA-AR-A0U4-01A-11R-A109-07;TCGA-AR-A1AQ-01A-11R-A12P-07;TCGA-AR-A1AR-01A-31R-A137-07;TCGA-C8-A26Y-01A-11R-A…	TN	intra_gene	exon-exon_boundary	End_E6;End_E9;End_E8;Start_I6;E6;E9;E8	CD74	Tumor-Specific
chr8	27457431	27457509	5	2	TCGA-A2-A04P-01A-31R-A034-07;TCGA-A2-A04Q-01A-21R-A034-07;TCGA-A2-A3XY-01A-11R-A239-07;TCGA-BH-A18G-01A-11R-A12D-07;TCGA-D8-A1JG-01B-11R-A13Q-07	TN	intra_gene	within_exon	E7	CLU	Tumor
chr12	125396368	125396824	10	2.1	TCGA-A2-A04P-01A-31R-A034-07;TCGA-A2-A04Q-01A-21R-A034-07;TCGA-A7-A26I-01A-11R-A169-07;TCGA-AC-A2QJ-01A-12R-A19W-07;TCGA-AR-A0TS-01A-11R-A115-07;TCGA-AR-A256-01A-11R-A169-07;TCGA-BH-A0WA-01A-11R-A109-07;TCGA-D8-A13Z-01A-11R-A115-07;TCGA-D8-A1XK-01A-21R-A14M-07;TCGA-E2-A14R-01A-11R-A115-07	TN	intra_gene	within_exon	E2	UBC	Tumor
chr16	30899165	30899233	20	1.45	TCGA-A2-A04P-01A-31R-A034-07;TCGA-A2-A04T-01A-21R-A034-07;TCGA-A2-A0CM-01A-31R-A034-07;TCGA-A2-A0D0-01A-11R-A00Z-07;TCGA-A2-A0D2-01A-21R-A034-07;TCGA-A2-A0EQ-01A-11R-A034-07;TCGA-A2-A0ST-01A-12R-A084-07;TCGA-A2-A0T0-01A-22R-A084-07;TCGA-A2-A3XU-01A-12R-A22U-07;TCGA-A2-A3XX-01A-21R-A239-07;TCGA-A8-A07O-01A-11R-A00Z-07;TCGA-AC-A2QJ-01A-12R-A19W-07;TCGA-AN-A0G0-01A-11R-A034-07;TCGA-AO-A129-01A-21R-A…	TN	intra_gene	within_exon	E6	BCL7C	Tumor-Specific
chrM	15367	15528	29	1.7931	TCGA-A2-A04P-01A-31R-A034-07;TCGA-A2-A04T-01A-21R-A034-07;TCGA-A2-A0CM-01A-31R-A034-07;TCGA-A2-A0D2-01A-21R-A034-07;TCGA-A2-A0T2-01A-11R-A084-07;TCGA-A7-A26I-01A-11R-A169-07;TCGA-A8-A07C-01A-11R-A034-07;TCGA-A8-A07O-01A-11R-A00Z-07;TCGA-A8-A08R-01A-11R-A034-07;TCGA-AN-A04D-01A-21R-A034-07;TCGA-AN-A0AT-01A-11R-A034-07;TCGA-AO-A0J6-01A-11R-A034-07;TCGA-AO-A124-01A-11R-A10J-07;TCGA-AQ-A04J-01A-02R-A…	TN	NA	NA	NA	NA	Tumor
chrM	15409	15528	44	1.72727	TCGA-A2-A04P-01A-31R-A034-07;TCGA-A2-A04T-01A-21R-A034-07;TCGA-A2-A0CM-01A-31R-A034-07;TCGA-A2-A0D2-01A-21R-A034-07;TCGA-A2-A0YM-01A-11R-A109-07;TCGA-A2-A3XT-01A-11R-A22U-07;TCGA-A7-A26F-01A-21R-A169-07;TCGA-A7-A26G-01A-21R-A169-07;TCGA-A7-A26I-01A-11R-A169-07;TCGA-A8-A07C-01A-11R-A034-07;TCGA-A8-A07O-01A-11R-A00Z-07;TCGA-AN-A04D-01A-21R-A034-07;TCGA-AN-A0G0-01A-11R-A034-07;TCGA-AO-A128-01A-11R-A…	TN	NA	NA	NA	NA	Tumor
chr8	144103449	144103508	29	1.72414	TCGA-A2-A04P-01A-31R-A034-07;TCGA-A2-A04T-01A-21R-A034-07;TCGA-A2-A0CM-01A-31R-A034-07;TCGA-A2-A0SX-01A-12R-A084-07;TCGA-A2-A0T0-01A-22R-A084-07;TCGA-A2-A0T2-01A-11R-A084-07;TCGA-A2-A3XS-01A-11R-A22U-07;TCGA-A2-A3XX-01A-21R-A239-07;TCGA-A7-A26F-01A-21R-A169-07;TCGA-A8-A07O-01A-11R-A00Z-07;TCGA-AC-A2QJ-01A-12R-A19W-07;TCGA-AN-A0AT-01A-11R-A034-07;TCGA-AO-A03U-01B-21R-A10J-07;TCGA-AO-A0J6-01A-11R-A…	TN	intra_gene	within_exon	E4	LY6E	Tumor-Specific
chr1	159890224	159890283	31	1.48387	TCGA-A2-A04P-01A-31R-A034-07;TCGA-A2-A04T-01A-21R-A034-07;TCGA-A2-A0CM-01A-31R-A034-07;TCGA-A2-A0SX-01A-12R-A084-07;TCGA-A2-A0T0-01A-22R-A084-07;TCGA-A2-A0YM-01A-11R-A109-07;TCGA-A2-A3XS-01A-11R-A22U-07;TCGA-A2-A3XU-01A-12R-A22U-07;TCGA-A7-A0CE-01A-11R-A00Z-07;TCGA-A7-A26F-01A-21R-A169-07;TCGA-A7-A26I-01A-11R-A169-07;TCGA-A8-A07O-01A-11R-A00Z-07;TCGA-A8-A08R-01A-11R-A034-07;TCGA-AN-A0AT-01A-11R-A…	TN	intra_gene	within_exon	E2	TAGLN2	Tumor
chr7	73470687	73470741	17	1.76471	TCGA-A2-A04P-01A-31R-A034-07;TCGA-A2-A04T-01A-21R-A034-07;TCGA-A2-A0D2-01A-21R-A034-07;TCGA-A2-A0EQ-01A-11R-A034-07;TCGA-A2-A0SX-01A-12R-A084-07;TCGA-A2-A0YE-01A-11R-A109-07;TCGA-A2-A3XY-01A-11R-A239-07;TCGA-A7-A0DA-01A-31R-A115-07;TCGA-A7-A26I-01A-11R-A169-07;TCGA-AN-A0XU-01A-11R-A109-07;TCGA-AO-A0J4-01A-11R-A034-07;TCGA-AR-A0TS-01A-11R-A115-07;TCGA-AR-A1AQ-01A-11R-A12P-07;TCGA-BH-A0BL-01A-11R-A…	TN	intra_gene	within_exon	E20;E19	ELN	Tumor
chrM	11765	11893	54	1.53704	TCGA-A2-A04P-01A-31R-A034-07;TCGA-A2-A04T-01A-21R-A034-07;TCGA-A2-A0D2-01A-21R-A034-07;TCGA-A2-A0T0-01A-22R-A084-07;TCGA-A2-A1G6-01A-11R-A13Q-07;TCGA-A2-A3XT-01A-11R-A22U-07;TCGA-A7-A0CE-01A-11R-A00Z-07;TCGA-A7-A26F-01A-21R-A169-07;TCGA-A7-A26G-01A-21R-A169-07;TCGA-A7-A26I-01A-11R-A169-07;TCGA-A8-A07C-01A-11R-A034-07;TCGA-AC-A2QH-01A-11R-A18M-07;TCGA-AN-A04D-01A-21R-A034-07;TCGA-AN-A0AT-01A-11R-A…	TN	NA	NA	NA	NA	Tumor
chr7	99564383	99564439	16	1.75	TCGA-A2-A04P-01A-31R-A034-07;TCGA-A2-A04T-01A-21R-A034-07;TCGA-A2-A0EQ-01A-11R-A034-07;TCGA-A2-A3XU-01A-12R-A22U-07;TCGA-A2-A3XX-01A-21R-A239-07;TCGA-A7-A0CE-01A-11R-A00Z-07;TCGA-A8-A07C-01A-11R-A034-07;TCGA-A8-A07O-01A-11R-A00Z-07;TCGA-AN-A04D-01A-21R-A034-07;TCGA-AO-A0J2-01A-11R-A034-07;TCGA-AO-A0J6-01A-11R-A034-07;TCGA-AO-A124-01A-11R-A10J-07;TCGA-AR-A2LH-01A-31R-A18M-07;TCGA-BH-A1FC-01A-11R-A…	TN	intra_gene	within_exon	E4	AZGP1	Tumor
chrM	6433	6545	23	1.52174	TCGA-A2-A04P-01A-31R-A034-07;TCGA-A2-A04T-01A-21R-A034-07;TCGA-A2-A0T2-01A-11R-A084-07;TCGA-A2-A3XS-01A-11R-A22U-07;TCGA-A7-A26G-01A-21R-A169-07;TCGA-A7-A26I-01A-11R-A169-07;TCGA-A8-A07O-01A-11R-A00Z-07;TCGA-AN-A0G0-01A-11R-A034-07;TCGA-AO-A1KR-01A-12R-A144-07;TCGA-AQ-A04J-01A-02R-A034-07;TCGA-AR-A1AR-01A-31R-A137-07;TCGA-AR-A256-01A-11R-A169-07;TCGA-AR-A2LH-01A-31R-A18M-07;TCGA-BH-A0RX-01A-21R-A…	TN	NA	NA	NA	NA	Tumor
chr2	20237316	20237375	23	1.47826	TCGA-A2-A04P-01A-31R-A034-07;TCGA-A2-A04T-01A-21R-A034-07;TCGA-A2-A0YM-01A-11R-A109-07;TCGA-A2-A3XU-01A-12R-A22U-07;TCGA-A7-A26F-01A-21R-A169-07;TCGA-A7-A26I-01A-11R-A169-07;TCGA-A8-A07C-01A-11R-A034-07;TCGA-A8-A08R-01A-11R-A034-07;TCGA-AO-A03U-01B-21R-A10J-07;TCGA-AO-A128-01A-11R-A10J-07;TCGA-AR-A0U4-01A-11R-A109-07;TCGA-AR-A1AY-01A-21R-A12P-07;TCGA-BH-A0BL-01A-11R-A115-07;TCGA-BH-A0WA-01A-11R-A…	TN	intra_gene	exon-exon_boundary	Start_E3;End_I2;E3	LAPTM4A	Tumor-Specific
chr18	43666101	43666181	63	2.19048	TCGA-A2-A04P-01A-31R-A034-07;TCGA-A2-A0CM-01A-31R-A034-07;TCGA-A2-A0D0-01A-11R-A00Z-07;TCGA-A2-A0EQ-01A-11R-A034-07;TCGA-A2-A0SX-01A-12R-A084-07;TCGA-A2-A0T0-01A-22R-A084-07;TCGA-A2-A1G6-01A-11R-A13Q-07;TCGA-A2-A3XS-01A-11R-A22U-07;TCGA-A2-A3XT-01A-11R-A22U-07;TCGA-A7-A0CE-01A-11R-A00Z-07;TCGA-A7-A26I-01A-11R-A169-07;TCGA-A8-A08R-01A-11R-A034-07;TCGA-AC-A2QJ-01A-12R-A19W-07;TCGA-AN-A04D-01A-21R-A…	TN	intra_gene	within_exon	E11;E10	ATP5A1	Tumor-Specific
chr12	110034827	110034902	40	1.45	TCGA-A2-A04P-01A-31R-A034-07;TCGA-A2-A0CM-01A-31R-A034-07;TCGA-A2-A0D0-01A-11R-A00Z-07;TCGA-A2-A0EQ-01A-11R-A034-07;TCGA-A2-A0YE-01A-11R-A109-07;TCGA-A2-A3XU-01A-12R-A22U-07;TCGA-AC-A2QJ-01A-12R-A19W-07;TCGA-AO-A0J6-01A-11R-A034-07;TCGA-AO-A129-01A-21R-A10J-07;TCGA-AO-A1KR-01A-12R-A144-07;TCGA-AR-A0TU-01A-31R-A109-07;TCGA-AR-A1AI-01A-11R-A12P-07;TCGA-AR-A1AY-01A-21R-A12P-07;TCGA-AR-A2LR-01A-12R-A…	TN	intra_gene	within_exon	E11	MVK	Tumor
chr6	41903374	167683571	24	1.83333	TCGA-A2-A04P-01A-31R-A034-07;TCGA-A2-A0CM-01A-31R-A034-07;TCGA-A2-A0D2-01A-21R-A034-07;TCGA-A2-A0ST-01A-12R-A084-07;TCGA-A2-A0T2-01A-11R-A084-07;TCGA-A2-A3XX-01A-21R-A239-07;TCGA-A7-A26F-01A-21R-A169-07;TCGA-AN-A04D-01A-21R-A034-07;TCGA-AO-A0J2-01A-11R-A034-07;TCGA-AO-A0J6-01A-11R-A034-07;TCGA-AO-A128-01A-11R-A10J-07;TCGA-AQ-A04J-01A-02R-A034-07;TCGA-AR-A0U1-01A-11R-A115-07;TCGA-AR-A1AI-01A-11R-A…	TN	inter_gene	exon-exon_boundary	Start_E2;Start_E3;Start_E4;Start_E5;Start_E1;Start_E6;Start_E7;Start_E8;Start_E9;Start_E16;Start_E17;Start_E18;Start_E14;Start_E15;Start_E10;Start_E11;Start_E12;Start_E13;Start_E19;Start_E20;Start_E21;Start_E22;Start_E23;Start_E24;Start_E25;Start_E26;Start_E27;Start_E28;Start_E29;Start_E30;Start_E31;Start_E32;Start_E33;Start_E34;Start_E35;Start_E36;Start_E37;Start_E38;Start_E39;Start_E40;Start_E4…	CCND3;TAF8;C6orf132;GUCA1A;GUCA1B;MRPS10;TRERF1;UBR2;PRPH2;ATP6V0CP3;TBCC;KIAA0240;RPL7L1;C6orf226;PTCRA;CNPY3;GNMT;PEX6;PPP2R5D;KLHDC3;RRP36;MEA1;CUL7;MRPL2;KLC4;PTK7;SRF;CUL9;C6orf108;TTBK1;SLC22A7;CRIP3;ZNF318;ABCC10;DLK2;TJAP1;LRRC73;YIPF3;POLR1C;XPO5;POLH;MAD2L1BP;GTPBP2;RSPH9;MRPS18A;VEGFA;LOC100132354;C6orf223;MRPL14;TMEM63B;CAPN11;SLC29A1;HSP90AB1;MIR4647;NFKBIE;SLC35B2;TMEM151B;TCTE1;AAR…	Tumor
chrM	9416	9469	33	2.84848	TCGA-A2-A04P-01A-31R-A034-07;TCGA-A2-A0CM-01A-31R-A034-07;TCGA-A2-A0EQ-01A-11R-A034-07;TCGA-A2-A3XT-01A-11R-A22U-07;TCGA-A2-A3XY-01A-11R-A239-07;TCGA-A7-A26F-01A-21R-A169-07;TCGA-A8-A07C-01A-11R-A034-07;TCGA-A8-A08R-01A-11R-A034-07;TCGA-AC-A2QH-01A-11R-A18M-07;TCGA-AN-A04D-01A-21R-A034-07;TCGA-AO-A0J2-01A-11R-A034-07;TCGA-AO-A0J6-01A-11R-A034-07;TCGA-AO-A12F-01A-11R-A115-07;TCGA-AO-A1KR-01A-12R-A…	TN	NA	NA	NA	NA	Tumor-Specific
chrM	8117	8172	42	2.47619	TCGA-A2-A04P-01A-31R-A034-07;TCGA-A2-A0CM-01A-31R-A034-07;TCGA-A2-A0T0-01A-22R-A084-07;TCGA-A2-A3XS-01A-11R-A22U-07;TCGA-A2-A3XT-01A-11R-A22U-07;TCGA-A7-A26F-01A-21R-A169-07;TCGA-A7-A26G-01A-21R-A169-07;TCGA-A8-A07O-01A-11R-A00Z-07;TCGA-AC-A2QH-01A-11R-A18M-07;TCGA-AN-A0AT-01A-11R-A034-07;TCGA-AN-A0XU-01A-11R-A109-07;TCGA-AO-A0J2-01A-11R-A034-07;TCGA-AO-A128-01A-11R-A10J-07;TCGA-AO-A12F-01A-11R-A…	TN	NA	NA	NA	NA	Tumor-Specific
chrX	125606974	125607083	21	2.52381	TCGA-A2-A04P-01A-31R-A034-07;TCGA-A2-A0CM-01A-31R-A034-07;TCGA-A2-A0T0-01A-22R-A084-07;TCGA-A7-A26G-01A-21R-A169-07;TCGA-AC-A2BK-01A-11R-A21T-07;TCGA-BH-A0BW-01A-11R-A115-07;TCGA-BH-A42U-01A-12R-A24H-07;TCGA-C8-A131-01A-11R-A115-07;TCGA-C8-A26X-01A-31R-A16F-07;TCGA-E2-A14X-01A-11R-A115-07;TCGA-E2-A159-01A-11R-A115-07;TCGA-E2-A1LG-01A-21R-A14M-07;TCGA-E2-A1LK-01A-21R-A14D-07;TCGA-E2-A1LL-01A-11R-A…	TN	NA	NA	NA	NA	Tumor
chr1	155571863	155695810	24	1.375	TCGA-A2-A04P-01A-31R-A034-07;TCGA-A2-A0CM-01A-31R-A034-07;TCGA-A2-A0YM-01A-11R-A109-07;TCGA-A2-A3XY-01A-11R-A239-07;TCGA-A7-A26F-01A-21R-A169-07;TCGA-A8-A07C-01A-11R-A034-07;TCGA-AC-A2QH-01A-11R-A18M-07;TCGA-AN-A0G0-01A-11R-A034-07;TCGA-AO-A0J2-01A-11R-A034-07;TCGA-AO-A0J4-01A-11R-A034-07;TCGA-AO-A128-01A-11R-A10J-07;TCGA-AO-A129-01A-21R-A10J-07;TCGA-AR-A1AI-01A-11R-A12P-07;TCGA-AR-A1AR-01A-31R-A…	TN	inter_gene	exon-exon_boundary	Start_E1;Start_E2;Start_E3;Start_E4;Start_E5;Start_E6;Start_E7;Start_E8;Start_E9;Start_E10;Start_E11;Start_E12;Start_E13;Start_E14;End_E1;End_E2;End_E3;End_E4;End_E5;End_E6;End_E7;End_E8;End_E9;End_E10;End_E11;End_E12;End_E13;End_E14;Start_I1;Start_I2;Start_I3;Start_I4;Start_I5;Start_I6;Start_I7;Start_I8;End_I1;End_I2;End_I3;End_I4;End_I5;End_I6;End_I7;End_I8	MSTO1;YY1AP1;DAP3	Tumor
chr7	99565868	99566004	16	1.5625	TCGA-A2-A04P-01A-31R-A034-07;TCGA-A2-A0CM-01A-31R-A034-07;TCGA-A2-A3XS-01A-11R-A22U-07;TCGA-A2-A3XX-01A-21R-A239-07;TCGA-A7-A26F-01A-21R-A169-07;TCGA-A7-A26G-01A-21R-A169-07;TCGA-AN-A04D-01A-21R-A034-07;TCGA-BH-A1FC-01A-11R-A13Q-07;TCGA-C8-A26Y-01A-11R-A16F-07;TCGA-D8-A1JG-01B-11R-A13Q-07;TCGA-E2-A14R-01A-11R-A115-07;TCGA-E2-A1LK-01A-21R-A14D-07;TCGA-EW-A3U0-01A-11R-A22K-07;TCGA-GM-A2DD-01A-11R-A…	TN	intra_gene	within_exon	E3	AZGP1	Tumor
chr16	29821843	29821913	13	1.53846	TCGA-A2-A04P-01A-31R-A034-07;TCGA-A2-A0CM-01A-31R-A034-07;TCGA-A2-A3XU-01A-12R-A22U-07;TCGA-A7-A26G-01A-21R-A169-07;TCGA-A8-A07O-01A-11R-A00Z-07;TCGA-AC-A2QJ-01A-12R-A19W-07;TCGA-AN-A04D-01A-21R-A034-07;TCGA-AR-A0TU-01A-31R-A109-07;TCGA-AR-A2LR-01A-12R-A18M-07;TCGA-BH-A0BL-01A-11R-A115-07;TCGA-C8-A26X-01A-31R-A16F-07;TCGA-E2-A158-01A-11R-A12D-07;TCGA-GM-A2DF-01A-11R-A180-07	TN	intra_gene	within_exon	E6;E5	MAZ	Tumor-Specific
chr2	10923854	136557494	25	1.36	TCGA-A2-A04P-01A-31R-A034-07;TCGA-A2-A0D0-01A-11R-A00Z-07;TCGA-A2-A0D2-01A-21R-A034-07;TCGA-A2-A0T0-01A-22R-A084-07;TCGA-A2-A1G6-01A-11R-A13Q-07;TCGA-AN-A04D-01A-21R-A034-07;TCGA-AN-A0G0-01A-11R-A034-07;TCGA-AO-A128-01A-11R-A10J-07;TCGA-AO-A12F-01A-11R-A115-07;TCGA-AR-A0U1-01A-11R-A115-07;TCGA-AR-A1AQ-01A-11R-A12P-07;TCGA-AR-A1AR-01A-31R-A137-07;TCGA-AR-A2LR-01A-12R-A18M-07;TCGA-BH-A0BL-01A-11R-A…	TN	inter_gene	exon-exon_boundary	Start_E11;Start_E12;Start_E13;Start_E2;Start_E3;Start_E4;Start_E5;Start_E6;Start_E7;Start_E8;Start_E9;Start_E10;Start_E1;Start_E27;Start_E28;Start_E29;Start_E30;Start_E31;Start_E32;Start_E33;Start_E18;Start_E19;Start_E20;Start_E21;Start_E22;Start_E23;Start_E24;Start_E25;Start_E26;Start_E14;Start_E15;Start_E16;Start_E17;Start_E52;Start_E49;Start_E50;Start_E51;Start_E48;Start_E45;Start_E46;Start_E4…	PDIA6;KCNF1;FLJ33534;C2orf50;PQLC3;ROCK2;E2F6;GREB1;MIR4429;NTSR2;LPIN1;MIR4262;TRIB2;MIR3125;LOC100506474;FAM84A;NBAS;DDX1;MYCN;MYCNOS;FAM49A;RAD51AP2;VSNL1;SMC6;GEN1;MSGN1;KCNS3;NT5C1B-RDH14;RDH14;NT5C1B;MIR4757;OSR1;FLJ12334;TTC32;WDR35;MATN3;LAPTM4A;SDC1;PUM2;RHOB;HS1BP3;GDF7;C2orf43;APOB;LOC645949;KLHL29;ATAD2B;UBXN2A;MFSD2B;C2orf44;FKBP1B;SF3B14;TP53I3;LOC375190;PFN4;C2orf84;ITSN2;NCOA1;CEN…	Tumor
chr1	150547686	150547784	19	1.47368	TCGA-A2-A04P-01A-31R-A034-07;TCGA-A2-A0D0-01A-11R-A00Z-07;TCGA-A2-A0YM-01A-11R-A109-07;TCGA-A2-A1G6-01A-11R-A13Q-07;TCGA-A2-A3XU-01A-12R-A22U-07;TCGA-AN-A0XU-01A-11R-A109-07;TCGA-AO-A03U-01B-21R-A10J-07;TCGA-AO-A12F-01A-11R-A115-07;TCGA-AQ-A04J-01A-02R-A034-07;TCGA-AR-A1AI-01A-11R-A12P-07;TCGA-AR-A1AR-01A-31R-A137-07;TCGA-BH-A42U-01A-12R-A24H-07;TCGA-C8-A1HJ-01A-11R-A13Q-07;TCGA-D8-A1JL-01A-11R-A…	TN	intra_gene	within_exon	E4;E3;E2	MCL1	Tumor
chr20	33128607	33128683	26	1.65385	TCGA-A2-A04P-01A-31R-A034-07;TCGA-A2-A0D0-01A-11R-A00Z-07;TCGA-A2-A3XS-01A-11R-A22U-07;TCGA-A7-A26F-01A-21R-A169-07;TCGA-A7-A26G-01A-21R-A169-07;TCGA-A7-A26I-01A-11R-A169-07;TCGA-AC-A2QH-01A-11R-A18M-07;TCGA-AC-A2QJ-01A-12R-A19W-07;TCGA-AN-A0AL-01A-11R-A00Z-07;TCGA-AN-A0G0-01A-11R-A034-07;TCGA-AO-A129-01A-21R-A10J-07;TCGA-AR-A0U4-01A-11R-A109-07;TCGA-AR-A1AY-01A-21R-A12P-07;TCGA-BH-A0BG-01A-11R-A…	TN	intra_gene	within_exon	E4	DYNLRB1	Tumor-Specific
chr17	27207288	27207355	9	2.22222	TCGA-A2-A04P-01A-31R-A034-07;TCGA-A2-A0D0-01A-11R-A00Z-07;TCGA-A7-A26G-01A-21R-A169-07;TCGA-AN-A04D-01A-21R-A034-07;TCGA-AN-A0G0-01A-11R-A034-07;TCGA-AO-A0J2-01A-11R-A034-07;TCGA-BH-A0BW-01A-11R-A115-07;TCGA-BH-A18G-01A-11R-A12D-07;TCGA-BH-A18T-01A-11R-A12D-07	TN	intra_gene	within_exon	E11	FLOT2	Tumor
chr5	141517365	141520178	23	1.30435	TCGA-A2-A04P-01A-31R-A034-07;TCGA-A2-A0D2-01A-21R-A034-07;TCGA-A2-A0EQ-01A-11R-A034-07;TCGA-A2-A0T2-01A-11R-A084-07;TCGA-A2-A0YM-01A-11R-A109-07;TCGA-AC-A2BK-01A-11R-A21T-07;TCGA-AO-A12F-01A-11R-A115-07;TCGA-AQ-A04J-01A-02R-A034-07;TCGA-AR-A0U1-01A-11R-A115-07;TCGA-AR-A2LR-01A-12R-A18M-07;TCGA-BH-A1F6-01A-11R-A13Q-07;TCGA-C8-A26X-01A-31R-A16F-07;TCGA-C8-A26Y-01A-11R-A16F-07;TCGA-D8-A1JF-01A-11R-A…	TN	intra_gene	exon-exon_boundary	Start_E6;End_E5;Start_I6;End_I6	NDFIP1	Tumor-Specific
chr2	189867735	189868164	40	1.6	TCGA-A2-A04P-01A-31R-A034-07;TCGA-A2-A0D2-01A-21R-A034-07;TCGA-A2-A0SX-01A-12R-A084-07;TCGA-A2-A0T0-01A-22R-A084-07;TCGA-A2-A3XT-01A-11R-A22U-07;TCGA-A2-A3XX-01A-21R-A239-07;TCGA-A7-A0DA-01A-31R-A115-07;TCGA-A7-A26F-01A-21R-A169-07;TCGA-A7-A26G-01A-21R-A169-07;TCGA-A7-A26I-01A-11R-A169-07;TCGA-A8-A07C-01A-11R-A034-07;TCGA-A8-A08R-01A-11R-A034-07;TCGA-AN-A0AL-01A-11R-A00Z-07;TCGA-AN-A0G0-01A-11R-A…	TN	intra_gene	exon-exon_boundary	Start_E37;End_E36;Start_I36;End_I36	COL3A1	Tumor
chr16	29822180	29822243	5	1.8	TCGA-A2-A04P-01A-31R-A034-07;TCGA-A2-A0D2-01A-21R-A034-07;TCGA-AO-A12F-01A-11R-A115-07;TCGA-AR-A0TS-01A-11R-A115-07;TCGA-AR-A2LH-01A-31R-A18M-07	TN	intra_gene	within_exon	E6;E5	MAZ	Tumor
chr19	3872011	49469908	36	2.72222	TCGA-A2-A04P-01A-31R-A034-07;TCGA-A2-A0EQ-01A-11R-A034-07;TCGA-A2-A0ST-01A-12R-A084-07;TCGA-A2-A0SX-01A-12R-A084-07;TCGA-A2-A0T2-01A-11R-A084-07;TCGA-A7-A26F-01A-21R-A169-07;TCGA-A8-A07C-01A-11R-A034-07;TCGA-AN-A0G0-01A-11R-A034-07;TCGA-AO-A03U-01B-21R-A10J-07;TCGA-AO-A128-01A-11R-A10J-07;TCGA-AO-A12F-01A-11R-A115-07;TCGA-AR-A0TS-01A-11R-A115-07;TCGA-AR-A0U1-01A-11R-A115-07;TCGA-AR-A0U4-01A-11R-A…	TN	inter_gene	exon-exon_boundary	Start_E1;Start_E2;Start_E3;Start_E4;Start_E5;Start_E6;Start_E7;Start_E8;Start_E9;Start_E10;Start_E11;Start_E12;Start_E13;Start_E14;Start_E15;Start_E16;Start_E17;Start_E18;Start_E19;Start_E20;Start_E21;Start_E22;Start_E23;Start_E36;Start_E37;Start_E38;Start_E27;Start_E28;Start_E29;Start_E31;Start_E32;Start_E33;Start_E30;Start_E24;Start_E25;Start_E26;Start_E34;Start_E35;Start_E39;Start_E40;Start_E4…	ATCAY;ITGB1BP3;DAPK3;MIR637;EEF2;SNORD37;PIAS4;ZBTB7A;MAP2K2;CREB3L3;SIRT6;ANKRD24;EBI3;CCDC94;SHD;FSD1;TMIGD2;STAP2;MPND;SH3GL1;CHAF1A;MIR4746;UBXN6;HDGFRP2;PLIN4;PLIN5;LRG1;SEMA6B;TNFAIP8L1;C19orf10;LOC100131094;DPP9;MIR7-3;MIR7-3HG;FEM1A;TICAM1;PLIN3;ARRDC5;UHRF1;MIR4747;KDM4B;PTPRS;ZNRF4;PLAC2;SAFB2;SAFB;HSD11B1L;C19orf70;RPL36;LONP1;CATSPERD;DUS3L;PRR22;NRTN;FUT6;FUT3;FUT5;NDUFA11;CAPS;VMAC;…	Tumor
chrX	48929059	48929130	15	1.8	TCGA-A2-A04P-01A-31R-A034-07;TCGA-A2-A0EQ-01A-11R-A034-07;TCGA-A2-A0T0-01A-22R-A084-07;TCGA-A2-A0YE-01A-11R-A109-07;TCGA-A2-A3XS-01A-11R-A22U-07;TCGA-A8-A07C-01A-11R-A034-07;TCGA-AN-A0AT-01A-11R-A034-07;TCGA-AO-A0J6-01A-11R-A034-07;TCGA-AO-A128-01A-11R-A10J-07;TCGA-BH-A1FC-01A-11R-A13Q-07;TCGA-BH-A42U-01A-12R-A24H-07;TCGA-D8-A27F-01A-11R-A16F-07;TCGA-E2-A1LK-01A-21R-A14D-07;TCGA-EW-A1OW-01A-21R-A…	TN	intra_gene	within_exon	E3	PRAF2	Tumor
chr19	49119356	49119407	19	1.78947	TCGA-A2-A04P-01A-31R-A034-07;TCGA-A2-A0EQ-01A-11R-A034-07;TCGA-A2-A0T2-01A-11R-A084-07;TCGA-A2-A3XS-01A-11R-A22U-07;TCGA-A2-A3XT-01A-11R-A22U-07;TCGA-A2-A3XU-01A-12R-A22U-07;TCGA-A2-A3XY-01A-11R-A239-07;TCGA-A7-A0DA-01A-31R-A115-07;TCGA-A8-A07O-01A-11R-A00Z-07;TCGA-AO-A124-01A-11R-A10J-07;TCGA-AO-A1KR-01A-12R-A144-07;TCGA-AQ-A04J-01A-02R-A034-07;TCGA-AR-A1AR-01A-31R-A137-07;TCGA-BH-A0B3-01A-11R-A…	TN	intra_gene	within_exon	E5	RPL18	Tumor-Specific
chrM	15334	15490	34	1.58824	TCGA-A2-A04P-01A-31R-A034-07;TCGA-A2-A0EQ-01A-11R-A034-07;TCGA-A2-A3XS-01A-11R-A22U-07;TCGA-A2-A3XT-01A-11R-A22U-07;TCGA-A7-A0DA-01A-31R-A115-07;TCGA-A7-A26G-01A-21R-A169-07;TCGA-A8-A07C-01A-11R-A034-07;TCGA-A8-A07O-01A-11R-A00Z-07;TCGA-AC-A2QH-01A-11R-A18M-07;TCGA-AN-A04D-01A-21R-A034-07;TCGA-AO-A03U-01B-21R-A10J-07;TCGA-AO-A0J2-01A-11R-A034-07;TCGA-AO-A0J6-01A-11R-A034-07;TCGA-AO-A128-01A-11R-A…	TN	NA	NA	NA	NA	Tumor
chr6	32632574	32726908	32	1.8125	TCGA-A2-A04P-01A-31R-A034-07;TCGA-A2-A0EQ-01A-11R-A034-07;TCGA-A2-A3XT-01A-11R-A22U-07;TCGA-A7-A26F-01A-21R-A169-07;TCGA-A7-A26I-01A-11R-A169-07;TCGA-A8-A07C-01A-11R-A034-07;TCGA-AN-A0AL-01A-11R-A00Z-07;TCGA-AO-A0J4-01A-11R-A034-07;TCGA-AO-A0J6-01A-11R-A034-07;TCGA-AQ-A04J-01A-02R-A034-07;TCGA-AR-A0TU-01A-31R-A109-07;TCGA-AR-A1AI-01A-11R-A12P-07;TCGA-AR-A1AR-01A-31R-A137-07;TCGA-BH-A0BL-01A-11R-A…	TN	inter_gene	exon-exon_boundary	Start_E1;Start_E2;Start_E3;Start_E4;Start_E5;End_E1;End_E2;End_E3;End_E4;End_E5;Start_I1;Start_I2;Start_I3;Start_I4;Start_I5;End_I1;End_I2;End_I3;End_I4;End_I5	HLA-DQB1;HLA-DQA2;HLA-DQB2	Tumor
chr17	79780381	79780505	11	1.72727	TCGA-A2-A04P-01A-31R-A034-07;TCGA-A2-A0EQ-01A-11R-A034-07;TCGA-A7-A0DA-01A-31R-A115-07;TCGA-A8-A07C-01A-11R-A034-07;TCGA-AC-A2QH-01A-11R-A18M-07;TCGA-AN-A04D-01A-21R-A034-07;TCGA-AO-A12F-01A-11R-A115-07;TCGA-BH-A18G-01A-11R-A12D-07;TCGA-D8-A143-01A-11R-A115-07;TCGA-E2-A1LK-01A-21R-A14D-07;TCGA-GI-A2C9-01A-11R-A21T-07	TN	intra_gene	within_exon	E6;E5	FAM195B	Tumor
chrM	11527	11676	7	2.71429	TCGA-A2-A04P-01A-31R-A034-07;TCGA-A2-A0EQ-01A-11R-A034-07;TCGA-A7-A26I-01A-11R-A169-07;TCGA-AO-A12F-01A-11R-A115-07;TCGA-D8-A1JF-01A-11R-A13Q-07;TCGA-E2-A1B6-01A-31R-A12P-07;TCGA-GM-A2DF-01A-11R-A180-07	TN	NA	NA	NA	NA	Tumor
chr1	121115831	144094424	18	1.94444	TCGA-A2-A04P-01A-31R-A034-07;TCGA-A2-A0ST-01A-12R-A084-07;TCGA-A2-A0T2-01A-11R-A084-07;TCGA-A7-A0DA-01A-31R-A115-07;TCGA-A8-A09X-01A-11R-A00Z-07;TCGA-AO-A129-01A-21R-A10J-07;TCGA-AR-A0TU-01A-31R-A109-07;TCGA-AR-A0U1-01A-11R-A115-07;TCGA-AR-A1AQ-01A-11R-A12P-07;TCGA-BH-A0BG-01A-11R-A115-07;TCGA-BH-A1F6-01A-11R-A13Q-07;TCGA-C8-A131-01A-11R-A115-07;TCGA-C8-A1HJ-01A-11R-A13Q-07;TCGA-E2-A1L7-01A-11R-A…	TN	inter_gene	exon-exon_boundary	Start_E1;Start_E2;Start_E3;Start_E4;Start_E5;Start_E6;Start_E7;Start_E8;End_E1;End_E2;End_E3;End_E4;End_E5;End_E6;End_E7;End_E8;Start_I2;Start_I3;Start_I4;Start_I5;Start_I6;Start_I7;Start_I8;Start_I1;End_I1;End_I2;End_I3;End_I4;End_I5;End_I6;End_I7;End_I8	EMBP1;LOC375010;LOC100130000;FLJ39739;LOC100286793;PPIAL4G;FAM72D;SRGAP2P2	Tumor
chr14	106610726	106926495	9	4.77778	TCGA-A2-A04P-01A-31R-A034-07;TCGA-A2-A0ST-01A-12R-A084-07;TCGA-A8-A08R-01A-11R-A034-07;TCGA-BH-A0B3-01A-11R-A056-07;TCGA-BH-A42U-01A-12R-A24H-07;TCGA-D8-A1JF-01A-11R-A13Q-07;TCGA-D8-A1JG-01B-11R-A13Q-07;TCGA-E2-A158-01A-11R-A12D-07;TCGA-E2-A159-01A-11R-A115-07	TN	inter_gene	exon-exon_boundary	Start_E1;Start_E2;End_E1;End_E2;Start_I1;Start_I2;End_I1;End_I2	IGHV3-15;IGHV3-16;IGHV1-18;IGHV3-20;IGHV3-21;IGHV1-24;IGHV3-23;LINC00226;IGHV2-26;IGHV4-28;IGHV3-30;IGHV4-31;IGHV3-33;IGHV4-34;IGHV3-35;IGHV3-38;IGHV4-39;IGHV3-43	Tumor
chr19	18685924	18686014	27	1.51852	TCGA-A2-A04P-01A-31R-A034-07;TCGA-A2-A0SX-01A-12R-A084-07;TCGA-A2-A0T0-01A-22R-A084-07;TCGA-A2-A3XS-01A-11R-A22U-07;TCGA-A2-A3XT-01A-11R-A22U-07;TCGA-A2-A3XU-01A-12R-A22U-07;TCGA-A8-A07O-01A-11R-A00Z-07;TCGA-AN-A0XU-01A-11R-A109-07;TCGA-AO-A1KR-01A-12R-A144-07;TCGA-AR-A0TU-01A-31R-A109-07;TCGA-AR-A1AI-01A-11R-A12P-07;TCGA-AR-A1AR-01A-31R-A137-07;TCGA-AR-A2LH-01A-31R-A18M-07;TCGA-BH-A0B3-01A-11R-A…	TN	intra_gene	within_exon	E5	UBA52	Tumor-Specific
chr5	176726235	176726299	24	1.29167	TCGA-A2-A04P-01A-31R-A034-07;TCGA-A2-A0SX-01A-12R-A084-07;TCGA-A2-A0YE-01A-11R-A109-07;TCGA-A7-A26F-01A-21R-A169-07;TCGA-A8-A08R-01A-11R-A034-07;TCGA-AO-A128-01A-11R-A10J-07;TCGA-AO-A12F-01A-11R-A115-07;TCGA-AQ-A04J-01A-02R-A034-07;TCGA-AR-A0TU-01A-31R-A109-07;TCGA-AR-A1AQ-01A-11R-A12P-07;TCGA-AR-A1AR-01A-31R-A137-07;TCGA-AR-A256-01A-11R-A169-07;TCGA-BH-A0BW-01A-11R-A115-07;TCGA-BH-A1FC-01A-11R-A…	TN	intra_gene	within_exon	E23;E24	NSD1	Tumor-Specific
chr17	48469830	48470156	19	1.63158	TCGA-A2-A04P-01A-31R-A034-07;TCGA-A2-A0T0-01A-22R-A084-07;TCGA-A2-A0T2-01A-11R-A084-07;TCGA-A7-A26I-01A-11R-A169-07;TCGA-A8-A08R-01A-11R-A034-07;TCGA-AN-A0G0-01A-11R-A034-07;TCGA-AO-A0J6-01A-11R-A034-07;TCGA-AR-A0TU-01A-31R-A109-07;TCGA-AR-A1AI-01A-11R-A12P-07;TCGA-BH-A0B3-01A-11R-A056-07;TCGA-BH-A0B9-01A-11R-A056-07;TCGA-BH-A18T-01A-11R-A12D-07;TCGA-BH-A18V-01A-11R-A12D-07;TCGA-C8-A27B-01A-11R-A…	TN	intra_gene	exon-exon_boundary	Start_E4;End_E3;Start_I3;End_I3	LRRC59	Tumor-Specific
chr21	45194568	45194640	7	1.71429	TCGA-A2-A04P-01A-31R-A034-07;TCGA-A2-A0T0-01A-22R-A084-07;TCGA-A2-A0YE-01A-11R-A109-07;TCGA-A2-A3XS-01A-11R-A22U-07;TCGA-A7-A26I-01A-11R-A169-07;TCGA-C8-A26Y-01A-11R-A16F-07;TCGA-D8-A1JL-01A-11R-A13Q-07	TN	intra_gene	exon-exon_boundary	Start_E2;End_I1;E2	CSTB	Tumor
chrM	13977	14124	55	1.65455	TCGA-A2-A04P-01A-31R-A034-07;TCGA-A2-A0T0-01A-22R-A084-07;TCGA-A2-A1G6-01A-11R-A13Q-07;TCGA-A2-A3XS-01A-11R-A22U-07;TCGA-A7-A0CE-01A-11R-A00Z-07;TCGA-A7-A0DA-01A-31R-A115-07;TCGA-A7-A26F-01A-21R-A169-07;TCGA-A7-A26G-01A-21R-A169-07;TCGA-A8-A07O-01A-11R-A00Z-07;TCGA-A8-A08R-01A-11R-A034-07;TCGA-AN-A0AL-01A-11R-A00Z-07;TCGA-AN-A0AT-01A-11R-A034-07;TCGA-AN-A0G0-01A-11R-A034-07;TCGA-AO-A0J2-01A-11R-A…	TN	NA	NA	NA	NA	Tumor-Specific
chr13	99047706	99061680	18	1.61111	TCGA-A2-A04P-01A-31R-A034-07;TCGA-A2-A0T0-01A-22R-A084-07;TCGA-A2-A3XS-01A-11R-A22U-07;TCGA-A2-A3XX-01A-21R-A239-07;TCGA-A2-A3XY-01A-11R-A239-07;TCGA-A7-A0DA-01A-31R-A115-07;TCGA-A7-A26I-01A-11R-A169-07;TCGA-A8-A07O-01A-11R-A00Z-07;TCGA-A8-A08R-01A-11R-A034-07;TCGA-AN-A0AT-01A-11R-A034-07;TCGA-AO-A124-01A-11R-A10J-07;TCGA-AR-A0TS-01A-11R-A115-07;TCGA-BH-A18G-01A-11R-A12D-07;TCGA-BH-A18V-01A-11R-A…	TN	intra_gene	exon-exon_boundary	Start_E14;End_E13;Start_I12;End_I12	FARP1	Tumor-Specific
chr20	43881674	43881785	12	2.16667	TCGA-A2-A04P-01A-31R-A034-07;TCGA-A2-A0T0-01A-22R-A084-07;TCGA-A7-A0CE-01A-11R-A00Z-07;TCGA-A7-A26G-01A-21R-A169-07;TCGA-AN-A0XU-01A-11R-A109-07;TCGA-AO-A03U-01B-21R-A10J-07;TCGA-AO-A124-01A-11R-A10J-07;TCGA-AQ-A04J-01A-02R-A034-07;TCGA-AR-A0U1-01A-11R-A115-07;TCGA-C8-A26Y-01A-11R-A16F-07;TCGA-E2-A1LS-01A-12R-A157-07;TCGA-GM-A2DD-01A-11R-A180-07	TN	intra_gene	exon-exon_boundary	Start_E3;End_I2;E3	SLPI	Tumor-Specific
chr1	8921078	212441624	9	28.5556	TCGA-A2-A04P-01A-31R-A034-07;TCGA-A2-A0T2-01A-11R-A084-07;TCGA-A2-A3XS-01A-11R-A22U-07;TCGA-A2-A3XU-01A-12R-A22U-07;TCGA-A8-A08R-01A-11R-A034-07;TCGA-AC-A2QJ-01A-12R-A19W-07;TCGA-AO-A0J2-01A-11R-A034-07;TCGA-AQ-A04J-01A-02R-A034-07;TCGA-GM-A2DF-01A-11R-A180-07	TN	inter_gene	exon-exon_boundary	Start_E2;Start_E3;Start_E4;Start_E5;Start_E6;Start_E7;Start_E8;Start_E9;Start_E10;Start_E11;Start_E12;Start_E1;Start_E13;Start_E14;Start_E15;Start_E16;Start_E17;Start_E18;Start_E19;Start_E20;Start_E21;Start_E22;Start_E23;Start_E24;Start_E25;Start_E26;Start_E27;Start_E28;Start_E29;Start_E30;Start_E31;Start_E32;Start_E33;Start_E34;Start_E35;Start_E36;Start_E37;Start_E38;Start_E39;Start_E40;Start_E4…	ENO1;ENO1-AS1;CA6;SLC2A7;SLC2A5;GPR157;MIR34A;H6PD;SPSB1;SLC25A33;TMEM201;PIK3CD;C1orf200;CLSTN1;CTNNBIP1;LZIC;NMNAT1;RBP7;UBE4B;KIF1B;PGD;APITD1;APITD1-CORT;CORT;DFFA;PEX14;CASZ1;C1orf127;TARDBP;MASP2;SRM;EXOSC10;MTOR;ANGPTL7;UBIAD1;PTCHD2;FBXO44;FBXO2;FBXO6;MAD2L2;C1orf187;AGTRAP;MTHFR;CLCN6;NPPA-AS1;NPPA;NPPB;KIAA2013;PLOD1;MFN2;MIIP;TNFRSF8;TNFRSF1B;MIR4632;VPS13D;SNORA59A;SNORA59B;DHRS3;AADA…	Tumor
chr2	85133159	85133551	23	1.47826	TCGA-A2-A04P-01A-31R-A034-07;TCGA-A2-A0YE-01A-11R-A109-07;TCGA-A7-A0DA-01A-31R-A115-07;TCGA-A7-A26G-01A-21R-A169-07;TCGA-A7-A26I-01A-11R-A169-07;TCGA-A8-A07C-01A-11R-A034-07;TCGA-A8-A07O-01A-11R-A00Z-07;TCGA-AC-A2BK-01A-11R-A21T-07;TCGA-AO-A124-01A-11R-A10J-07;TCGA-AR-A256-01A-11R-A169-07;TCGA-AR-A2LR-01A-12R-A18M-07;TCGA-BH-A0BL-01A-11R-A115-07;TCGA-BH-A0E6-01A-11R-A034-07;TCGA-BH-A0WA-01A-11R-A…	TN	intra_gene	exon-exon_boundary	Start_E3;End_E2;Start_I3;End_I3	TMSB10	Tumor
chr1	153333161	153333321	15	1.93333	TCGA-A2-A04P-01A-31R-A034-07;TCGA-A2-A0YE-01A-11R-A109-07;TCGA-A7-A26I-01A-11R-A169-07;TCGA-AO-A124-01A-11R-A10J-07;TCGA-AR-A2LH-01A-31R-A18M-07;TCGA-BH-A0BL-01A-11R-A115-07;TCGA-C8-A131-01A-11R-A115-07;TCGA-C8-A26Y-01A-11R-A16F-07;TCGA-C8-A27B-01A-11R-A169-07;TCGA-D8-A1JF-01A-11R-A13Q-07;TCGA-D8-A1JG-01B-11R-A13Q-07;TCGA-D8-A27F-01A-11R-A16F-07;TCGA-E2-A159-01A-11R-A115-07;TCGA-E2-A1LI-01A-12R-A…	TN	intra_gene	within_exon	E3	S100A9	Tumor
chr1	153927585	153927638	9	1.44444	TCGA-A2-A04P-01A-31R-A034-07;TCGA-A2-A1G6-01A-11R-A13Q-07;TCGA-A7-A26I-01A-11R-A169-07;TCGA-AO-A0J2-01A-11R-A034-07;TCGA-C8-A27B-01A-11R-A169-07;TCGA-D8-A147-01A-11R-A115-07;TCGA-D8-A1XK-01A-21R-A14M-07;TCGA-E2-A1LG-01A-21R-A14M-07;TCGA-EW-A1OV-01A-11R-A144-07	TN	intra_gene	exon-exon_boundary	Start_E2;End_I1;E2	CRTC2	Tumor
chrM	10845	10968	18	1.55556	TCGA-A2-A04P-01A-31R-A034-07;TCGA-A2-A3XU-01A-12R-A22U-07;TCGA-A8-A07O-01A-11R-A00Z-07;TCGA-AC-A2QH-01A-11R-A18M-07;TCGA-AN-A0G0-01A-11R-A034-07;TCGA-AO-A0J4-01A-11R-A034-07;TCGA-AR-A1AY-01A-21R-A12P-07;TCGA-BH-A0AV-01A-31R-A115-07;TCGA-BH-A0BW-01A-11R-A115-07;TCGA-C8-A131-01A-11R-A115-07;TCGA-D8-A13Z-01A-11R-A115-07;TCGA-D8-A142-01A-11R-A115-07;TCGA-D8-A1JF-01A-11R-A13Q-07;TCGA-E2-A14N-01A-31R-A…	TN	NA	NA	NA	NA	Tumor
chr3	33905586	33906801	11	1.63636	TCGA-A2-A04P-01A-31R-A034-07;TCGA-A2-A3XU-01A-12R-A22U-07;TCGA-A8-A09X-01A-11R-A00Z-07;TCGA-AN-A0AT-01A-11R-A034-07;TCGA-AO-A0J6-01A-11R-A034-07;TCGA-AR-A0TU-01A-31R-A109-07;TCGA-BH-A0B3-01A-11R-A056-07;TCGA-C8-A26X-01A-31R-A16F-07;TCGA-D8-A1JG-01B-11R-A13Q-07;TCGA-E2-A1L7-01A-11R-A144-07;TCGA-GM-A3XL-01A-11R-A22U-07	TN	intra_gene	exon-exon_boundary	Start_E17;Start_E11;End_E16;End_E10;Start_I11;End_I11	PDCD6IP	Tumor
chr19	41813145	41813276	5	2.4	TCGA-A2-A04P-01A-31R-A034-07;TCGA-A7-A0CE-01A-11R-A00Z-07;TCGA-A8-A07O-01A-11R-A00Z-07;TCGA-AN-A0AL-01A-11R-A00Z-07;TCGA-EW-A1PH-01A-11R-A14M-07	TN	intra_gene	within_exon	E15	HNRNPUL1	Tumor
chr2	89156829	190550496	3	10	TCGA-A2-A04P-01A-31R-A034-07;TCGA-A8-A08R-01A-11R-A034-07;TCGA-C8-A26X-01A-31R-A16F-07	TN	inter_gene	exon-exon_boundary	Start_E1;Start_E4;Start_E2;Start_E3;Start_E23;Start_E24;Start_E17;Start_E18;Start_E19;Start_E20;Start_E21;Start_E22;Start_E11;Start_E12;Start_E13;Start_E14;Start_E15;Start_E16;Start_E7;Start_E8;Start_E9;Start_E10;Start_E5;Start_E6;Start_E39;Start_E40;Start_E41;Start_E42;Start_E43;Start_E44;Start_E45;Start_E25;Start_E26;Start_E27;Start_E28;Start_E29;Start_E30;Start_E31;Start_E32;Start_E33;Start_E3…	IGKC;IGKJ1;IGKJ2;IGKJ3;IGKJ4;IGKJ5;IGKV4-1;IGKV5-2;IGKV1-5;IGKV1-6;IGKV1-8;IGKV3-7;IGKV1-9;IGKV1-12;IGKV3-11;IGKV3-15;IGKV1-16;IGKV1-17;IGKV3-20;IGKV6-21;IGKV2-24;IGKV1-27;IGKV2-28;IGKV2-30;IGKV1-33;IGKV1-37;IGKV1-39;IGKV2-40;IGKV2D-40;IGKV1D-39;IGKV1D-37;IGKV1D-33;IGKV2D-30;IGKV2D-29;IGKV2D-28;IGKV2D-26;IGKV2D-24;IGKV6D-21;IGKV3D-20;IGKV6D-41;IGKV1D-17;IGKV1D-16;IGKV3D-15;IGKV1D-13;IGKV1D-12;IGK…	Tumor
chr4	71117007	71117068	3	6.66667	TCGA-A2-A04P-01A-31R-A034-07;TCGA-AO-A0J6-01A-11R-A034-07;TCGA-AR-A1AR-01A-31R-A137-07	TN	intra_gene	within_exon	E5	CSN3	Tumor
chrM	8924	9088	6	2	TCGA-A2-A04P-01A-31R-A034-07;TCGA-AQ-A04J-01A-02R-A034-07;TCGA-AR-A1AR-01A-31R-A137-07;TCGA-C8-A27B-01A-11R-A169-07;TCGA-E2-A1LS-01A-12R-A157-07;TCGA-GM-A2DD-01A-11R-A180-07	TN	NA	NA	NA	NA	Tumor
chr4	71116999	71117068	2	4.5	TCGA-A2-A04P-01A-31R-A034-07;TCGA-AR-A1AR-01A-31R-A137-07	TN	intra_gene	within_exon	E5	CSN3	Tumor
chr4	71117009	71117078	2	4.5	TCGA-A2-A04P-01A-31R-A034-07;TCGA-AR-A1AR-01A-31R-A137-07	TN	intra_gene	within_exon	E5	CSN3	Tumor
chr14	106321061	106321172	17	2.05882	TCGA-A2-A04Q-01A-21R-A034-07;TCGA-A2-A04T-01A-21R-A034-07;TCGA-A2-A0CM-01A-31R-A034-07;TCGA-A2-A0EQ-01A-11R-A034-07;TCGA-A2-A0ST-01A-12R-A084-07;TCGA-A2-A0SX-01A-12R-A084-07;TCGA-A2-A3XS-01A-11R-A22U-07;TCGA-A2-A3XY-01A-11R-A239-07;TCGA-A7-A26F-01A-21R-A169-07;TCGA-AN-A0G0-01A-11R-A034-07;TCGA-AN-A0XU-01A-11R-A109-07;TCGA-BH-A0BW-01A-11R-A115-07;TCGA-D8-A27H-01A-11R-A16F-07;TCGA-E2-A14R-01A-11R-A…	TN	intra_gene	within_exon	E1	IGHM	Tumor-Specific
chr8	11702291	11702378	37	1.59459	TCGA-A2-A04Q-01A-21R-A034-07;TCGA-A2-A04T-01A-21R-A034-07;TCGA-A2-A0CM-01A-31R-A034-07;TCGA-A2-A3XS-01A-11R-A22U-07;TCGA-A2-A3XT-01A-11R-A22U-07;TCGA-A2-A3XX-01A-21R-A239-07;TCGA-AC-A2QJ-01A-12R-A19W-07;TCGA-AN-A04D-01A-21R-A034-07;TCGA-AO-A0J2-01A-11R-A034-07;TCGA-AO-A128-01A-11R-A10J-07;TCGA-AR-A0TU-01A-31R-A109-07;TCGA-AR-A0U4-01A-11R-A109-07;TCGA-AR-A1AR-01A-31R-A137-07;TCGA-AR-A1AY-01A-21R-A…	TN	intra_gene	within_exon	E10;E12;E11	CTSB	Tumor
chr14	106877739	107062248	16	2.4375	TCGA-A2-A04Q-01A-21R-A034-07;TCGA-A2-A04T-01A-21R-A034-07;TCGA-A2-A0D2-01A-21R-A034-07;TCGA-A2-A0EQ-01A-11R-A034-07;TCGA-A2-A0YM-01A-11R-A109-07;TCGA-A2-A3XX-01A-21R-A239-07;TCGA-A8-A07C-01A-11R-A034-07;TCGA-A8-A08R-01A-11R-A034-07;TCGA-AQ-A04J-01A-02R-A034-07;TCGA-BH-A42U-01A-12R-A24H-07;TCGA-D8-A147-01A-11R-A115-07;TCGA-D8-A1JG-01B-11R-A13Q-07;TCGA-D8-A27M-01A-11R-A16F-07;TCGA-EW-A1P7-01A-21R-A…	TN	inter_gene	exon-exon_boundary	Start_E1;Start_E2;Start_E3;End_E1;End_E2;End_E3;Start_I1;Start_I2;Start_I3;End_I1;End_I2;End_I3	IGHV4-39;IGHV3-43;LINC00221;IGHV1-45;IGHV1-46;IGHV3-48;IGHV3-49;IGHV5-51;IGHV3-53;IGHV1-58	Tumor
chr19	49426426	49426483	35	1.6	TCGA-A2-A04Q-01A-21R-A034-07;TCGA-A2-A04T-01A-21R-A034-07;TCGA-A2-A0EQ-01A-11R-A034-07;TCGA-A2-A0ST-01A-12R-A084-07;TCGA-A2-A0T0-01A-22R-A084-07;TCGA-A2-A0T2-01A-11R-A084-07;TCGA-A2-A0YE-01A-11R-A109-07;TCGA-A2-A1G6-01A-11R-A13Q-07;TCGA-A2-A3XX-01A-21R-A239-07;TCGA-A2-A3XY-01A-11R-A239-07;TCGA-A7-A0CE-01A-11R-A00Z-07;TCGA-A8-A07O-01A-11R-A00Z-07;TCGA-AC-A2QH-01A-11R-A18M-07;TCGA-AC-A2QJ-01A-12R-A…	TN	intra_gene	within_exon	E13	NUCB1	Tumor-Specific
chr2	89156946	89157003	29	2.03448	TCGA-A2-A04Q-01A-21R-A034-07;TCGA-A2-A04T-01A-21R-A034-07;TCGA-A2-A0EQ-01A-11R-A034-07;TCGA-A2-A0ST-01A-12R-A084-07;TCGA-A2-A0T2-01A-11R-A084-07;TCGA-A2-A0YE-01A-11R-A109-07;TCGA-A2-A3XY-01A-11R-A239-07;TCGA-A7-A0CE-01A-11R-A00Z-07;TCGA-A7-A26G-01A-21R-A169-07;TCGA-A7-A26I-01A-11R-A169-07;TCGA-A8-A07O-01A-11R-A00Z-07;TCGA-AC-A2BK-01A-11R-A21T-07;TCGA-AR-A1AI-01A-11R-A12P-07;TCGA-AR-A2LH-01A-31R-A…	TN	intra_gene	within_exon	E1	IGKC	Tumor
chr12	56558252	56558309	26	1.38462	TCGA-A2-A04Q-01A-21R-A034-07;TCGA-A2-A04T-01A-21R-A034-07;TCGA-A2-A0EQ-01A-11R-A034-07;TCGA-A2-A0T0-01A-22R-A084-07;TCGA-A2-A0YE-01A-11R-A109-07;TCGA-A7-A0DA-01A-31R-A115-07;TCGA-A8-A07C-01A-11R-A034-07;TCGA-A8-A07O-01A-11R-A00Z-07;TCGA-A8-A08R-01A-11R-A034-07;TCGA-AN-A04D-01A-21R-A034-07;TCGA-AN-A0AT-01A-11R-A034-07;TCGA-AN-A0G0-01A-11R-A034-07;TCGA-AO-A129-01A-21R-A10J-07;TCGA-AO-A1KR-01A-12R-A…	TN	intra_gene	within_exon	E27	SMARCC2	Tumor-Specific
chr2	89156865	89157033	21	2.80952	TCGA-A2-A04Q-01A-21R-A034-07;TCGA-A2-A04T-01A-21R-A034-07;TCGA-A2-A0EQ-01A-11R-A034-07;TCGA-A7-A26G-01A-21R-A169-07;TCGA-A8-A08R-01A-11R-A034-07;TCGA-AN-A0AT-01A-11R-A034-07;TCGA-AN-A0XU-01A-11R-A109-07;TCGA-AQ-A04J-01A-02R-A034-07;TCGA-AR-A1AI-01A-11R-A12P-07;TCGA-BH-A0B3-01A-11R-A056-07;TCGA-BH-A0RX-01A-21R-A084-07;TCGA-BH-A1FC-01A-11R-A13Q-07;TCGA-C8-A26X-01A-31R-A16F-07;TCGA-C8-A3M7-01A-12R-A…	TN	intra_gene	within_exon	E1	IGKC	Tumor
chr14	106321619	106321685	4	3	TCGA-A2-A04Q-01A-21R-A034-07;TCGA-A2-A04T-01A-21R-A034-07;TCGA-A2-A0EQ-01A-11R-A034-07;TCGA-LL-A441-01A-11R-A24H-07	TN	intra_gene	within_exon	E1	IGHM	Tumor
chr14	106110888	106135943	31	3.74194	TCGA-A2-A04Q-01A-21R-A034-07;TCGA-A2-A04T-01A-21R-A034-07;TCGA-A2-A0ST-01A-12R-A084-07;TCGA-A2-A0SX-01A-12R-A084-07;TCGA-A2-A0T2-01A-11R-A084-07;TCGA-A7-A26G-01A-21R-A169-07;TCGA-A8-A07C-01A-11R-A034-07;TCGA-A8-A09X-01A-11R-A00Z-07;TCGA-AR-A0TS-01A-11R-A115-07;TCGA-AR-A1AI-01A-11R-A12P-07;TCGA-AR-A1AQ-01A-11R-A12P-07;TCGA-BH-A0B3-01A-11R-A056-07;TCGA-BH-A0BW-01A-11R-A115-07;TCGA-BH-A0E6-01A-11R-A…	TN	inter_gene	exon-exon_boundary	Start_E1;End_E3;Start_I3;End_I3	IGHG2;ELK2AP	Tumor
chr7	107399183	107399267	12	1.41667	TCGA-A2-A04Q-01A-21R-A034-07;TCGA-A2-A04T-01A-21R-A034-07;TCGA-A2-A0ST-01A-12R-A084-07;TCGA-AN-A04D-01A-21R-A034-07;TCGA-AN-A0G0-01A-11R-A034-07;TCGA-BH-A0B3-01A-11R-A056-07;TCGA-BH-A18T-01A-11R-A12D-07;TCGA-BH-A1EW-01A-11R-A137-07;TCGA-D8-A1JF-01A-11R-A13Q-07;TCGA-D8-A27M-01A-11R-A16F-07;TCGA-E2-A14X-01A-11R-A115-07;TCGA-EW-A1PB-01A-11R-A144-07	TN	intra_gene	within_exon	E6;E7	CBLL1	Tumor
chr22	23161953	23222983	10	22.7	TCGA-A2-A04Q-01A-21R-A034-07;TCGA-A2-A04T-01A-21R-A034-07;TCGA-A2-A0SX-01A-12R-A084-07;TCGA-A2-A3XS-01A-11R-A22U-07;TCGA-A8-A09X-01A-11R-A00Z-07;TCGA-AO-A0J4-01A-11R-A034-07;TCGA-BH-A1FC-01A-11R-A13Q-07;TCGA-D8-A1JL-01A-11R-A13Q-07;TCGA-EW-A1PH-01A-11R-A14M-07;TCGA-LL-A441-01A-11R-A24H-07	TN	inter_gene	exon-exon_boundary	Start_E1;End_E1;Start_I1;End_I1	IGLV2-8;IGLV3-9;MIR650;IGLV4-3;IGLV3-1	Tumor
chr2	89157083	89161418	18	2	TCGA-A2-A04Q-01A-21R-A034-07;TCGA-A2-A04T-01A-21R-A034-07;TCGA-A2-A0SX-01A-12R-A084-07;TCGA-A7-A26G-01A-21R-A169-07;TCGA-A8-A07C-01A-11R-A034-07;TCGA-AN-A0AT-01A-11R-A034-07;TCGA-AN-A0XU-01A-11R-A109-07;TCGA-AR-A0TS-01A-11R-A115-07;TCGA-AR-A1AI-01A-11R-A12P-07;TCGA-AR-A1AQ-01A-11R-A12P-07;TCGA-BH-A1FC-01A-11R-A13Q-07;TCGA-C8-A26X-01A-31R-A16F-07;TCGA-D8-A142-01A-11R-A115-07;TCGA-D8-A1JG-01B-11R-A…	TN	inter_gene	exon-exon_boundary	Start_E1;End_E1;Start_I1;End_I1	IGKC;IGKJ2;IGKJ3;IGKJ4;IGKJ5;IGKJ1	Tumor
chrM	14003	14149	26	1.38462	TCGA-A2-A04Q-01A-21R-A034-07;TCGA-A2-A04T-01A-21R-A034-07;TCGA-A2-A0T2-01A-11R-A084-07;TCGA-A2-A3XX-01A-21R-A239-07;TCGA-A2-A3XY-01A-11R-A239-07;TCGA-A7-A0DA-01A-31R-A115-07;TCGA-A7-A26F-01A-21R-A169-07;TCGA-A7-A26G-01A-21R-A169-07;TCGA-A8-A08R-01A-11R-A034-07;TCGA-AN-A0AT-01A-11R-A034-07;TCGA-AO-A0J2-01A-11R-A034-07;TCGA-AO-A0J4-01A-11R-A034-07;TCGA-AO-A1KR-01A-12R-A144-07;TCGA-AR-A0U4-01A-11R-A…	TN	inter_gene	exon-exon_boundary	End_E1	MT-ND5;MT-ND6	Tumor-Specific
chr12	125397638	125398094	10	2.3	TCGA-A2-A04Q-01A-21R-A034-07;TCGA-A2-A04T-01A-21R-A034-07;TCGA-A2-A1G6-01A-11R-A13Q-07;TCGA-AN-A0G0-01A-11R-A034-07;TCGA-AO-A0J6-01A-11R-A034-07;TCGA-BH-A0E6-01A-11R-A034-07;TCGA-BH-A0WA-01A-11R-A109-07;TCGA-BH-A18T-01A-11R-A12D-07;TCGA-EW-A3U0-01A-11R-A22K-07;TCGA-LL-A441-01A-11R-A24H-07	TN	intra_gene	within_exon	E2	UBC	Tumor
chr14	102941304	106134618	20	2.25	TCGA-A2-A04Q-01A-21R-A034-07;TCGA-A2-A04T-01A-21R-A034-07;TCGA-A8-A07C-01A-11R-A034-07;TCGA-A8-A08R-01A-11R-A034-07;TCGA-AN-A0AL-01A-11R-A00Z-07;TCGA-AN-A0XU-01A-11R-A109-07;TCGA-AO-A1KR-01A-12R-A144-07;TCGA-AR-A0U1-01A-11R-A115-07;TCGA-AR-A1AI-01A-11R-A12P-07;TCGA-AR-A1AQ-01A-11R-A12P-07;TCGA-BH-A0B3-01A-11R-A056-07;TCGA-BH-A0BL-01A-11R-A115-07;TCGA-BH-A0E6-01A-11R-A034-07;TCGA-D8-A143-01A-11R-A…	TN	inter_gene	exon-exon_boundary	Start_E18;Start_E19;Start_E20;Start_E1;Start_E2;Start_E3;Start_E4;Start_E5;Start_E6;Start_E7;Start_E8;Start_E9;Start_E10;Start_E11;Start_E12;Start_E27;Start_E28;Start_E29;Start_E30;Start_E31;Start_E32;Start_E33;Start_E34;Start_E35;Start_E36;Start_E37;Start_E21;Start_E22;Start_E23;Start_E24;Start_E25;Start_E26;Start_E13;Start_E14;Start_E15;Start_E16;Start_E17;End_E18;End_E19;End_E20;End_E4;End_E1;…	TECPR2;ANKRD9;MIR4309;RCOR1;TRAF3;AMN;CDC42BPB;EXOC3L4;TNFAIP2;LOC100131366;EIF5;SNORA28;MARK3;CKB;TRMT61A;APOPT1;BAG5;KLC1;XRCC3;ZFYVE21;PPP1R13B;LOC145216;C14orf2;TDRD9;ASPG;MIR203;MIR3545;KIF26A;C14orf180;TMEM179;MIR4710;INF2;ADSSL1;SIVA1;AKT1;ZBTB42;MGC23270;KIAA0284;PLD4;AHNAK2;C14orf79;CDCA4;GPR132;JAG2;NUDT14;BRF1;BTBD6;PACS2;TEX22;MTA1;CRIP1;CRIP2;C14orf80;TMEM121;IGHA2;IGHE;IGHG4;IGHG2;E…	Tumor
chr17	42271701	42271779	39	1.71795	TCGA-A2-A04Q-01A-21R-A034-07;TCGA-A2-A0CM-01A-31R-A034-07;TCGA-A2-A0D0-01A-11R-A00Z-07;TCGA-A2-A0EQ-01A-11R-A034-07;TCGA-A2-A0ST-01A-12R-A084-07;TCGA-A2-A0SX-01A-12R-A084-07;TCGA-A2-A0T0-01A-22R-A084-07;TCGA-A2-A3XS-01A-11R-A22U-07;TCGA-A2-A3XX-01A-21R-A239-07;TCGA-A7-A26G-01A-21R-A169-07;TCGA-A7-A26I-01A-11R-A169-07;TCGA-A8-A07O-01A-11R-A00Z-07;TCGA-AN-A0AT-01A-11R-A034-07;TCGA-AN-A0G0-01A-11R-A…	TN	intra_gene	exon-exon_boundary	Start_E12;End_I11;E12	ATXN7L3	Tumor-Specific
chr2	238266000	238266491	19	1.57895	TCGA-A2-A04Q-01A-21R-A034-07;TCGA-A2-A0CM-01A-31R-A034-07;TCGA-A2-A0D2-01A-21R-A034-07;TCGA-A2-A0EQ-01A-11R-A034-07;TCGA-A2-A3XS-01A-11R-A22U-07;TCGA-A7-A0DA-01A-31R-A115-07;TCGA-A8-A07C-01A-11R-A034-07;TCGA-AN-A0G0-01A-11R-A034-07;TCGA-AR-A2LR-01A-12R-A18M-07;TCGA-BH-A0BL-01A-11R-A115-07;TCGA-BH-A0E6-01A-11R-A034-07;TCGA-BH-A0RX-01A-21R-A084-07;TCGA-C8-A131-01A-11R-A115-07;TCGA-D8-A147-01A-11R-A…	TN	intra_gene	exon-exon_boundary	Start_E23;Start_E20;Start_E22;End_E22;End_E19;End_E21;Start_I20;End_I20	COL6A3	Tumor
chr14	105413222	105413717	34	3.17647	TCGA-A2-A04Q-01A-21R-A034-07;TCGA-A2-A0CM-01A-31R-A034-07;TCGA-A2-A0D2-01A-21R-A034-07;TCGA-A7-A0DA-01A-31R-A115-07;TCGA-A7-A26F-01A-21R-A169-07;TCGA-A7-A26I-01A-11R-A169-07;TCGA-A8-A08R-01A-11R-A034-07;TCGA-AC-A2BK-01A-11R-A21T-07;TCGA-AN-A0AT-01A-11R-A034-07;TCGA-AN-A0XU-01A-11R-A109-07;TCGA-AO-A03U-01B-21R-A10J-07;TCGA-AO-A0J6-01A-11R-A034-07;TCGA-AO-A124-01A-11R-A10J-07;TCGA-AO-A128-01A-11R-A…	TN	intra_gene	within_exon	E7	AHNAK2	Tumor-Specific
chr14	106725608	107218980	37	3.67568	TCGA-A2-A04Q-01A-21R-A034-07;TCGA-A2-A0CM-01A-31R-A034-07;TCGA-A2-A0EQ-01A-11R-A034-07;TCGA-A2-A0ST-01A-12R-A084-07;TCGA-A2-A0SX-01A-12R-A084-07;TCGA-A2-A0YM-01A-11R-A109-07;TCGA-A7-A26G-01A-21R-A169-07;TCGA-A8-A07C-01A-11R-A034-07;TCGA-AO-A0J4-01A-11R-A034-07;TCGA-AO-A128-01A-11R-A10J-07;TCGA-AO-A129-01A-21R-A10J-07;TCGA-AQ-A04J-01A-02R-A034-07;TCGA-AR-A0TS-01A-11R-A115-07;TCGA-AR-A0U1-01A-11R-A…	TN	inter_gene	exon-exon_boundary	Start_E1;Start_E2;Start_E3;End_E1;End_E2;End_E3;Start_I1;Start_I2;Start_I3;End_I1;End_I2;End_I3	IGHV1-24;IGHV3-23;LINC00226;IGHV2-26;IGHV4-28;IGHV3-30;IGHV4-31;IGHV3-33;IGHV4-34;IGHV3-35;IGHV3-38;IGHV4-39;IGHV3-43;LINC00221;IGHV1-45;IGHV1-46;IGHV3-48;IGHV3-49;IGHV5-51;IGHV3-53;IGHV1-58;IGHV4-59;IGHV4-61;IGHV3-64;IGHV3-66;IGHV1-69;IGHV2-70;IGHV3-72;IGHV3-73;IGHV3-74	Tumor
chr14	106725608	106866707	34	3.79412	TCGA-A2-A04Q-01A-21R-A034-07;TCGA-A2-A0CM-01A-31R-A034-07;TCGA-A2-A0EQ-01A-11R-A034-07;TCGA-A2-A0ST-01A-12R-A084-07;TCGA-A2-A0SX-01A-12R-A084-07;TCGA-A7-A26F-01A-21R-A169-07;TCGA-A8-A07C-01A-11R-A034-07;TCGA-A8-A08R-01A-11R-A034-07;TCGA-A8-A09X-01A-11R-A00Z-07;TCGA-AN-A0XU-01A-11R-A109-07;TCGA-AO-A128-01A-11R-A10J-07;TCGA-AR-A0TS-01A-11R-A115-07;TCGA-AR-A0U1-01A-11R-A115-07;TCGA-AR-A1AQ-01A-11R-A…	TN	inter_gene	exon-exon_boundary	Start_E1;Start_E2;End_E1;End_E2;Start_I1;Start_I2;End_I1;End_I2	IGHV1-24;IGHV3-23;LINC00226;IGHV2-26;IGHV4-28;IGHV3-30;IGHV4-31;IGHV3-33;IGHV4-34;IGHV3-35;IGHV3-38	Tumor
chr2	89156865	89157011	21	1.61905	TCGA-A2-A04Q-01A-21R-A034-07;TCGA-A2-A0CM-01A-31R-A034-07;TCGA-A2-A0EQ-01A-11R-A034-07;TCGA-A2-A0SX-01A-12R-A084-07;TCGA-A2-A3XX-01A-21R-A239-07;TCGA-A7-A0CE-01A-11R-A00Z-07;TCGA-A7-A26G-01A-21R-A169-07;TCGA-AO-A129-01A-21R-A10J-07;TCGA-AR-A0TS-01A-11R-A115-07;TCGA-AR-A1AQ-01A-11R-A12P-07;TCGA-BH-A1FC-01A-11R-A13Q-07;TCGA-C8-A12V-01A-11R-A115-07;TCGA-C8-A26X-01A-31R-A16F-07;TCGA-C8-A26Y-01A-11R-A…	TN	intra_gene	within_exon	E1	IGKC	Tumor
chr2	89156880	89157071	19	1.89474	TCGA-A2-A04Q-01A-21R-A034-07;TCGA-A2-A0CM-01A-31R-A034-07;TCGA-A2-A0EQ-01A-11R-A034-07;TCGA-A2-A0SX-01A-12R-A084-07;TCGA-A2-A3XX-01A-21R-A239-07;TCGA-A7-A26G-01A-21R-A169-07;TCGA-A8-A08R-01A-11R-A034-07;TCGA-AC-A2BK-01A-11R-A21T-07;TCGA-AN-A0AT-01A-11R-A034-07;TCGA-BH-A1FC-01A-11R-A13Q-07;TCGA-C8-A26X-01A-31R-A16F-07;TCGA-C8-A3M7-01A-12R-A21T-07;TCGA-D8-A1JG-01B-11R-A13Q-07;TCGA-D8-A1XQ-01A-11R-A…	TN	intra_gene	within_exon	E1	IGKC	Tumor
chr16	31201051	31201426	27	1.44444	TCGA-A2-A04Q-01A-21R-A034-07;TCGA-A2-A0CM-01A-31R-A034-07;TCGA-A2-A0EQ-01A-11R-A034-07;TCGA-A2-A3XU-01A-12R-A22U-07;TCGA-A2-A3XY-01A-11R-A239-07;TCGA-AC-A2BK-01A-11R-A21T-07;TCGA-AC-A2QH-01A-11R-A18M-07;TCGA-AN-A04D-01A-21R-A034-07;TCGA-AN-A0XU-01A-11R-A109-07;TCGA-AR-A1AY-01A-21R-A12P-07;TCGA-AR-A2LH-01A-31R-A18M-07;TCGA-AR-A2LR-01A-12R-A18M-07;TCGA-C8-A131-01A-11R-A115-07;TCGA-C8-A26Y-01A-11R-A…	TN	intra_gene	exon-exon_boundary	Start_E11;Start_E10;End_E10;End_E9;Start_I10;End_I10	FUS	Tumor-Specific
chr14	106805329	107083376	20	4.95	TCGA-A2-A04Q-01A-21R-A034-07;TCGA-A2-A0CM-01A-31R-A034-07;TCGA-A2-A0EQ-01A-11R-A034-07;TCGA-A7-A26F-01A-21R-A169-07;TCGA-A7-A26G-01A-21R-A169-07;TCGA-AN-A0AT-01A-11R-A034-07;TCGA-AO-A0J4-01A-11R-A034-07;TCGA-AR-A0U1-01A-11R-A115-07;TCGA-AR-A1AQ-01A-11R-A12P-07;TCGA-AR-A2LH-01A-31R-A18M-07;TCGA-BH-A0E6-01A-11R-A034-07;TCGA-C8-A12V-01A-11R-A115-07;TCGA-C8-A3M7-01A-12R-A21T-07;TCGA-D8-A142-01A-11R-A…	TN	inter_gene	exon-exon_boundary	Start_E1;Start_E2;Start_E3;End_E1;End_E2;End_E3;Start_I1;Start_I2;Start_I3;End_I1;End_I2;End_I3	IGHV4-31;IGHV3-33;IGHV4-34;IGHV3-35;IGHV3-38;IGHV4-39;IGHV3-43;LINC00221;IGHV1-45;IGHV1-46;IGHV3-48;IGHV3-49;IGHV5-51;IGHV3-53;IGHV1-58;IGHV4-59	Tumor
chr6	29911160	30228225	25	2.44	TCGA-A2-A04Q-01A-21R-A034-07;TCGA-A2-A0CM-01A-31R-A034-07;TCGA-A2-A0SX-01A-12R-A084-07;TCGA-A2-A3XX-01A-21R-A239-07;TCGA-A8-A08R-01A-11R-A034-07;TCGA-AC-A2QJ-01A-12R-A19W-07;TCGA-AO-A0J6-01A-11R-A034-07;TCGA-AO-A124-01A-11R-A10J-07;TCGA-AR-A0TS-01A-11R-A115-07;TCGA-AR-A1AQ-01A-11R-A12P-07;TCGA-BH-A0B3-01A-11R-A056-07;TCGA-BH-A0WA-01A-11R-A109-07;TCGA-BH-A18Q-01A-12R-A12D-07;TCGA-BH-A18V-01A-11R-A…	TN	inter_gene	exon-exon_boundary	Start_E4;Start_E5;Start_E6;Start_E7;Start_E8;Start_E1;Start_E2;Start_E3;Start_E9;Start_E10;End_E3;End_E4;End_E5;End_E6;End_E7;End_E8;End_E1;End_E2;End_E9;End_E10;Start_I1;Start_I4;Start_I5;Start_I6;Start_I7;Start_I8;Start_I2;Start_I3;Start_I9;End_I4;End_I5;End_I6;End_I7;End_I8;End_I1;End_I2;End_I3;End_I9	HLA-A;HCG9;HLA-J;ZNRD1-AS1;ZNRD1;PPP1R11;RNF39;TRIM31;TRIM40;TRIM10;TRIM15;TRIM26;HLA-L	Tumor
chr22	22930851	23101275	6	2.5	TCGA-A2-A04Q-01A-21R-A034-07;TCGA-A2-A0CM-01A-31R-A034-07;TCGA-AO-A03U-01B-21R-A10J-07;TCGA-AR-A1AQ-01A-11R-A12P-07;TCGA-E2-A159-01A-11R-A115-07;TCGA-EW-A1P7-01A-21R-A144-07	TN	inter_gene	exon-exon_boundary	Start_E1;Start_E2;Start_E3;Start_E4;Start_E5;Start_E6;Start_E7;Start_E8;Start_E9;Start_E10;End_E1;End_E2;End_E3;End_E4;End_E5;End_E6;End_E7;End_E8;End_E9;End_E10;Start_I1;Start_I2;Start_I3;Start_I4;Start_I5;Start_I6;Start_I7;Start_I8;Start_I9;Start_I10;End_I1;End_I10;End_I2;End_I3;End_I4;End_I5;End_I6;End_I7;End_I8;End_I9	IGLV2-33;IGLV3-32;POM121L1P;GGTLC2;IGLV3-27;IGLV3-25;IGLV2-23;IGLV3-22;IGLV3-19;IGLV3-21;IGLV2-18;IGLV2-14;IGLV3-16	Tumor
chr7	73470627	73470687	21	1.66667	TCGA-A2-A04Q-01A-21R-A034-07;TCGA-A2-A0D0-01A-11R-A00Z-07;TCGA-A2-A0D2-01A-21R-A034-07;TCGA-A2-A0SX-01A-12R-A084-07;TCGA-A2-A3XS-01A-11R-A22U-07;TCGA-A2-A3XY-01A-11R-A239-07;TCGA-A7-A0CE-01A-11R-A00Z-07;TCGA-AR-A0TS-01A-11R-A115-07;TCGA-BH-A0B3-01A-11R-A056-07;TCGA-BH-A0BL-01A-11R-A115-07;TCGA-BH-A0E0-01A-11R-A056-07;TCGA-BH-A0RX-01A-21R-A084-07;TCGA-BH-A1EW-01A-11R-A137-07;TCGA-D8-A142-01A-11R-A…	TN	intra_gene	within_exon	E20;E19	ELN	Tumor
chr11	102319542	102319599	30	1.56667	TCGA-A2-A04Q-01A-21R-A034-07;TCGA-A2-A0D0-01A-11R-A00Z-07;TCGA-A2-A0D2-01A-21R-A034-07;TCGA-A2-A0YE-01A-11R-A109-07;TCGA-A2-A3XT-01A-11R-A22U-07;TCGA-A8-A07C-01A-11R-A034-07;TCGA-A8-A08R-01A-11R-A034-07;TCGA-A8-A09X-01A-11R-A00Z-07;TCGA-AC-A2BK-01A-11R-A21T-07;TCGA-AN-A0AL-01A-11R-A00Z-07;TCGA-AN-A0XU-01A-11R-A109-07;TCGA-AO-A0J2-01A-11R-A034-07;TCGA-AO-A0J6-01A-11R-A034-07;TCGA-AO-A128-01A-11R-A…	TN	intra_gene	exon-exon_boundary	Start_E2;End_E2;Start_I2;End_I1;E2	TMEM123	Tumor
chr10	73590906	73590990	23	1.3913	TCGA-A2-A04Q-01A-21R-A034-07;TCGA-A2-A0D0-01A-11R-A00Z-07;TCGA-A2-A0ST-01A-12R-A084-07;TCGA-A2-A0YM-01A-11R-A109-07;TCGA-A7-A26G-01A-21R-A169-07;TCGA-A7-A26I-01A-11R-A169-07;TCGA-A8-A07C-01A-11R-A034-07;TCGA-A8-A08R-01A-11R-A034-07;TCGA-AN-A0G0-01A-11R-A034-07;TCGA-AO-A03U-01B-21R-A10J-07;TCGA-AQ-A04J-01A-02R-A034-07;TCGA-BH-A18Q-01A-12R-A12D-07;TCGA-BH-A18T-01A-11R-A12D-07;TCGA-BH-A1FC-01A-11R-A…	TN	intra_gene	within_exon	E4	PSAP	Tumor-Specific
chr8	116421258	116421334	24	1.29167	TCGA-A2-A04Q-01A-21R-A034-07;TCGA-A2-A0D0-01A-11R-A00Z-07;TCGA-A2-A0T0-01A-22R-A084-07;TCGA-A2-A0YM-01A-11R-A109-07;TCGA-A2-A3XU-01A-12R-A22U-07;TCGA-A2-A3XX-01A-21R-A239-07;TCGA-A7-A0DA-01A-31R-A115-07;TCGA-A7-A26I-01A-11R-A169-07;TCGA-AO-A0J6-01A-11R-A034-07;TCGA-AO-A129-01A-21R-A10J-07;TCGA-AR-A256-01A-11R-A169-07;TCGA-BH-A0B9-01A-11R-A056-07;TCGA-BH-A0BW-01A-11R-A115-07;TCGA-BH-A18Q-01A-12R-A…	TN	intra_gene	within_exon	E7	TRPS1	Tumor
chr12	52913707	52913785	18	1.5	TCGA-A2-A04Q-01A-21R-A034-07;TCGA-A2-A0D2-01A-21R-A034-07;TCGA-A2-A0YM-01A-11R-A109-07;TCGA-A2-A1G6-01A-11R-A13Q-07;TCGA-A2-A3XS-01A-11R-A22U-07;TCGA-A7-A0CE-01A-11R-A00Z-07;TCGA-AO-A0J6-01A-11R-A034-07;TCGA-AO-A124-01A-11R-A10J-07;TCGA-AR-A1AY-01A-21R-A12P-07;TCGA-AR-A2LH-01A-31R-A18M-07;TCGA-BH-A18V-01A-11R-A12D-07;TCGA-BH-A42U-01A-12R-A24H-07;TCGA-D8-A1XK-01A-21R-A14M-07;TCGA-D8-A27H-01A-11R-A…	TN	intra_gene	within_exon	E1	KRT5	Tumor-Specific
chr19	6684625	6685044	10	1.8	TCGA-A2-A04Q-01A-21R-A034-07;TCGA-A2-A0D2-01A-21R-A034-07;TCGA-A2-A3XT-01A-11R-A22U-07;TCGA-A2-A3XY-01A-11R-A239-07;TCGA-AN-A0XU-01A-11R-A109-07;TCGA-AR-A1AR-01A-31R-A137-07;TCGA-AR-A2LR-01A-12R-A18M-07;TCGA-D8-A147-01A-11R-A115-07;TCGA-EW-A3U0-01A-11R-A22K-07;TCGA-GM-A3XL-01A-11R-A22U-07	TN	intra_gene	exon-exon_boundary	Start_E31;Start_E32;End_E30;End_E31;Start_I30;Start_I31;End_I30;End_I31	C3	Tumor
chr11	86656733	127258974	19	1.31579	TCGA-A2-A04Q-01A-21R-A034-07;TCGA-A2-A0D2-01A-21R-A034-07;TCGA-A2-A3XT-01A-11R-A22U-07;TCGA-A7-A0DA-01A-31R-A115-07;TCGA-A8-A08R-01A-11R-A034-07;TCGA-AC-A2BK-01A-11R-A21T-07;TCGA-AN-A0G0-01A-11R-A034-07;TCGA-AO-A129-01A-21R-A10J-07;TCGA-AO-A12F-01A-11R-A115-07;TCGA-AR-A0TS-01A-11R-A115-07;TCGA-BH-A0BL-01A-11R-A115-07;TCGA-BH-A42U-01A-12R-A24H-07;TCGA-C8-A131-01A-11R-A115-07;TCGA-C8-A3M7-01A-12R-A…	TN	inter_gene	exon-exon_boundary	Start_E1;Start_E2;Start_E3;Start_E4;Start_E5;Start_E6;Start_E7;Start_E8;Start_E9;Start_E10;Start_E11;Start_E12;Start_E13;Start_E14;Start_E15;Start_E17;Start_E21;Start_E18;Start_E16;Start_E19;Start_E20;Start_E22;Start_E23;Start_E24;Start_E25;Start_E26;Start_E27;Start_E28;Start_E29;Start_E30;Start_E31;Start_E32;Start_E33;Start_E34;Start_E35;Start_E36;Start_E37;Start_E38;Start_E39;Start_E40;Start_E4…	LOC100506368;FZD4;TMEM135;RAB38;CTSC;GRM5;TYR;NOX4;FOLH1B;TRIM77P;TRIM49;LOC399940;TRIM53P;TRIM64B;LOC399939;TRIM49L1;TRIM64;TRIM49L2;UBTFL1;NAALAD2;CHORDC1;MIR4490;FAT3;MTNR1B;SLC36A4;CCDC67;C11orf75;KIAA1731;SCARNA9;MIR1304;SNORA1;SNORA18;SNORA25;SNORA32;SNORA40;SNORA8;SNORD5;SNORD6;TAF1D;C11orf54;MED17;VSTM5;HEPHL1;PANX1;FOLR4;GPR83;MRE11A;ANKRD49;LOC643037;FUT4;PIWIL4;AMOTL1;CWC15;KDM4D;KDM4D…	Tumor
chr14	106877739	107083376	7	2.71429	TCGA-A2-A04Q-01A-21R-A034-07;TCGA-A2-A0D2-01A-21R-A034-07;TCGA-AR-A1AI-01A-11R-A12P-07;TCGA-C8-A12V-01A-11R-A115-07;TCGA-D8-A143-01A-11R-A115-07;TCGA-D8-A1JF-01A-11R-A13Q-07;TCGA-D8-A1JG-01B-11R-A13Q-07	TN	inter_gene	exon-exon_boundary	Start_E1;Start_E2;Start_E3;End_E1;End_E2;End_E3;Start_I1;Start_I2;Start_I3;End_I1;End_I2;End_I3	IGHV4-39;IGHV3-43;LINC00221;IGHV1-45;IGHV1-46;IGHV3-48;IGHV3-49;IGHV5-51;IGHV3-53;IGHV1-58;IGHV4-59	Tumor
chr14	106725608	107183708	41	3	TCGA-A2-A04Q-01A-21R-A034-07;TCGA-A2-A0EQ-01A-11R-A034-07;TCGA-A2-A0ST-01A-12R-A084-07;TCGA-A2-A0SX-01A-12R-A084-07;TCGA-A2-A0YM-01A-11R-A109-07;TCGA-A8-A07C-01A-11R-A034-07;TCGA-A8-A07O-01A-11R-A00Z-07;TCGA-A8-A08R-01A-11R-A034-07;TCGA-A8-A09X-01A-11R-A00Z-07;TCGA-AN-A0AL-01A-11R-A00Z-07;TCGA-AN-A0XU-01A-11R-A109-07;TCGA-AO-A03U-01B-21R-A10J-07;TCGA-AO-A128-01A-11R-A10J-07;TCGA-AO-A129-01A-21R-A…	TN	inter_gene	exon-exon_boundary	Start_E1;Start_E2;Start_E3;End_E1;End_E2;End_E3;Start_I1;Start_I2;Start_I3;End_I1;End_I2;End_I3	IGHV1-24;IGHV3-23;LINC00226;IGHV2-26;IGHV4-28;IGHV3-30;IGHV4-31;IGHV3-33;IGHV4-34;IGHV3-35;IGHV3-38;IGHV4-39;IGHV3-43;LINC00221;IGHV1-45;IGHV1-46;IGHV3-48;IGHV3-49;IGHV5-51;IGHV3-53;IGHV1-58;IGHV4-59;IGHV4-61;IGHV3-64;IGHV3-66;IGHV1-69;IGHV2-70;IGHV3-72	Tumor
chr14	106725608	107048973	35	3.57143	TCGA-A2-A04Q-01A-21R-A034-07;TCGA-A2-A0EQ-01A-11R-A034-07;TCGA-A2-A0ST-01A-12R-A084-07;TCGA-A2-A0SX-01A-12R-A084-07;TCGA-A2-A3XX-01A-21R-A239-07;TCGA-A7-A26F-01A-21R-A169-07;TCGA-A8-A07C-01A-11R-A034-07;TCGA-A8-A08R-01A-11R-A034-07;TCGA-A8-A09X-01A-11R-A00Z-07;TCGA-AN-A0AL-01A-11R-A00Z-07;TCGA-AN-A0G0-01A-11R-A034-07;TCGA-AR-A0U1-01A-11R-A115-07;TCGA-AR-A1AI-01A-11R-A12P-07;TCGA-AR-A1AQ-01A-11R-A…	TN	inter_gene	exon-exon_boundary	Start_E1;Start_E2;Start_E3;End_E1;End_E2;End_E3;Start_I1;Start_I2;Start_I3;End_I1;End_I2;End_I3	IGHV1-24;IGHV3-23;LINC00226;IGHV2-26;IGHV4-28;IGHV3-30;IGHV4-31;IGHV3-33;IGHV4-34;IGHV3-35;IGHV3-38;IGHV4-39;IGHV3-43;LINC00221;IGHV1-45;IGHV1-46;IGHV3-48;IGHV3-49;IGHV5-51;IGHV3-53	Tumor
chr2	89156880	89157020	29	2.03448	TCGA-A2-A04Q-01A-21R-A034-07;TCGA-A2-A0EQ-01A-11R-A034-07;TCGA-A2-A0ST-01A-12R-A084-07;TCGA-A2-A0SX-01A-12R-A084-07;TCGA-A2-A3XX-01A-21R-A239-07;TCGA-A7-A26G-01A-21R-A169-07;TCGA-A8-A07C-01A-11R-A034-07;TCGA-AN-A0AT-01A-11R-A034-07;TCGA-AQ-A04J-01A-02R-A034-07;TCGA-AR-A1AI-01A-11R-A12P-07;TCGA-AR-A1AQ-01A-11R-A12P-07;TCGA-BH-A1FC-01A-11R-A13Q-07;TCGA-C8-A26X-01A-31R-A16F-07;TCGA-C8-A27B-01A-11R-A…	TN	intra_gene	within_exon	E1	IGKC	Tumor
chr14	106725608	106848991	35	3.42857	TCGA-A2-A04Q-01A-21R-A034-07;TCGA-A2-A0EQ-01A-11R-A034-07;TCGA-A2-A0ST-01A-12R-A084-07;TCGA-A2-A0SX-01A-12R-A084-07;TCGA-A7-A26F-01A-21R-A169-07;TCGA-A7-A26G-01A-21R-A169-07;TCGA-A8-A07C-01A-11R-A034-07;TCGA-A8-A08R-01A-11R-A034-07;TCGA-A8-A09X-01A-11R-A00Z-07;TCGA-AN-A0AL-01A-11R-A00Z-07;TCGA-AN-A0XU-01A-11R-A109-07;TCGA-AR-A1AI-01A-11R-A12P-07;TCGA-AR-A1AQ-01A-11R-A12P-07;TCGA-BH-A0B3-01A-11R-A…	TN	inter_gene	exon-exon_boundary	Start_E1;Start_E2;End_E1;End_E2;Start_I1;Start_I2;End_I1;End_I2	IGHV1-24;IGHV3-23;LINC00226;IGHV2-26;IGHV4-28;IGHV3-30;IGHV4-31;IGHV3-33;IGHV4-34;IGHV3-35;IGHV3-38	Tumor
chr14	106725608	107114045	35	3.54286	TCGA-A2-A04Q-01A-21R-A034-07;TCGA-A2-A0EQ-01A-11R-A034-07;TCGA-A2-A0ST-01A-12R-A084-07;TCGA-A2-A0SX-01A-12R-A084-07;TCGA-A8-A07C-01A-11R-A034-07;TCGA-A8-A08R-01A-11R-A034-07;TCGA-A8-A09X-01A-11R-A00Z-07;TCGA-AN-A0XU-01A-11R-A109-07;TCGA-AO-A0J4-01A-11R-A034-07;TCGA-AO-A128-01A-11R-A10J-07;TCGA-AO-A129-01A-21R-A10J-07;TCGA-AR-A0TS-01A-11R-A115-07;TCGA-AR-A1AI-01A-11R-A12P-07;TCGA-AR-A1AQ-01A-11R-A…	TN	inter_gene	exon-exon_boundary	Start_E1;Start_E2;Start_E3;End_E1;End_E2;End_E3;Start_I1;Start_I2;Start_I3;End_I1;End_I2;End_I3	IGHV1-24;IGHV3-23;LINC00226;IGHV2-26;IGHV4-28;IGHV3-30;IGHV4-31;IGHV3-33;IGHV4-34;IGHV3-35;IGHV3-38;IGHV4-39;IGHV3-43;LINC00221;IGHV1-45;IGHV1-46;IGHV3-48;IGHV3-49;IGHV5-51;IGHV3-53;IGHV1-58;IGHV4-59;IGHV4-61;IGHV3-64	Tumor
chr14	106209163	106237498	18	5.16667	TCGA-A2-A04Q-01A-21R-A034-07;TCGA-A2-A0EQ-01A-11R-A034-07;TCGA-A2-A0ST-01A-12R-A084-07;TCGA-A7-A26G-01A-21R-A169-07;TCGA-A8-A07C-01A-11R-A034-07;TCGA-A8-A08R-01A-11R-A034-07;TCGA-AQ-A04J-01A-02R-A034-07;TCGA-AR-A1AI-01A-11R-A12P-07;TCGA-BH-A0B3-01A-11R-A056-07;TCGA-BH-A1FC-01A-11R-A13Q-07;TCGA-C8-A26X-01A-31R-A16F-07;TCGA-D8-A1JG-01B-11R-A13Q-07;TCGA-D8-A1XQ-01A-11R-A14M-07;TCGA-E2-A1AZ-01A-11R-A…	TN	inter_gene	exon-exon_boundary	Start_E1;Start_E2;Start_E3;End_E1;Start_I1;End_I1	IGHG1;IGHG3	Tumor
chr2	89156865	89157023	29	2.10345	TCGA-A2-A04Q-01A-21R-A034-07;TCGA-A2-A0EQ-01A-11R-A034-07;TCGA-A2-A0SX-01A-12R-A084-07;TCGA-A7-A26G-01A-21R-A169-07;TCGA-A8-A08R-01A-11R-A034-07;TCGA-AN-A0AT-01A-11R-A034-07;TCGA-AN-A0G0-01A-11R-A034-07;TCGA-AO-A128-01A-11R-A10J-07;TCGA-AQ-A04J-01A-02R-A034-07;TCGA-AR-A1AI-01A-11R-A12P-07;TCGA-BH-A0RX-01A-21R-A084-07;TCGA-BH-A1FC-01A-11R-A13Q-07;TCGA-C8-A1HJ-01A-11R-A13Q-07;TCGA-C8-A26X-01A-31R-A…	TN	intra_gene	within_exon	E1	IGKC	Tumor
chr7	73151347	73151419	43	1.5814	TCGA-A2-A04Q-01A-21R-A034-07;TCGA-A2-A0EQ-01A-11R-A034-07;TCGA-A2-A0T2-01A-11R-A084-07;TCGA-A2-A1G6-01A-11R-A13Q-07;TCGA-A2-A3XS-01A-11R-A22U-07;TCGA-A2-A3XX-01A-21R-A239-07;TCGA-A7-A0CE-01A-11R-A00Z-07;TCGA-A7-A26I-01A-11R-A169-07;TCGA-A8-A07O-01A-11R-A00Z-07;TCGA-A8-A08R-01A-11R-A034-07;TCGA-AN-A0G0-01A-11R-A034-07;TCGA-AO-A0J4-01A-11R-A034-07;TCGA-AO-A0J6-01A-11R-A034-07;TCGA-AO-A128-01A-11R-A…	TN	intra_gene	within_exon	E4;E5	ABHD11	Tumor
chr14	106236629	106236862	25	2.36	TCGA-A2-A04Q-01A-21R-A034-07;TCGA-A2-A0EQ-01A-11R-A034-07;TCGA-A2-A3XX-01A-21R-A239-07;TCGA-A7-A26F-01A-21R-A169-07;TCGA-A7-A26G-01A-21R-A169-07;TCGA-A8-A07C-01A-11R-A034-07;TCGA-AC-A2QH-01A-11R-A18M-07;TCGA-AO-A129-01A-21R-A10J-07;TCGA-AQ-A04J-01A-02R-A034-07;TCGA-AR-A0TS-01A-11R-A115-07;TCGA-BH-A0B3-01A-11R-A056-07;TCGA-BH-A0BL-01A-11R-A115-07;TCGA-BH-A0BW-01A-11R-A115-07;TCGA-BH-A1FC-01A-11R-A…	TN	intra_gene	exon-exon_boundary	Start_E1;End_E1;Start_I1;End_I1	IGHG3	Tumor
chr14	106805329	107095246	11	8.09091	TCGA-A2-A04Q-01A-21R-A034-07;TCGA-A2-A0EQ-01A-11R-A034-07;TCGA-A7-A26G-01A-21R-A169-07;TCGA-AO-A0J4-01A-11R-A034-07;TCGA-AR-A1AQ-01A-11R-A12P-07;TCGA-BH-A0E6-01A-11R-A034-07;TCGA-C8-A12V-01A-11R-A115-07;TCGA-D8-A142-01A-11R-A115-07;TCGA-D8-A1JG-01B-11R-A13Q-07;TCGA-E2-A14X-01A-11R-A115-07;TCGA-GM-A2DF-01A-11R-A180-07	TN	inter_gene	exon-exon_boundary	Start_E1;Start_E2;Start_E3;End_E1;End_E2;End_E3;Start_I1;Start_I2;Start_I3;End_I1;End_I2;End_I3	IGHV4-31;IGHV3-33;IGHV4-34;IGHV3-35;IGHV3-38;IGHV4-39;IGHV3-43;LINC00221;IGHV1-45;IGHV1-46;IGHV3-48;IGHV3-49;IGHV5-51;IGHV3-53;IGHV1-58;IGHV4-59;IGHV4-61	Tumor
chr14	106110882	106135937	33	4.09091	TCGA-A2-A04Q-01A-21R-A034-07;TCGA-A2-A0ST-01A-12R-A084-07;TCGA-A2-A0SX-01A-12R-A084-07;TCGA-A2-A0T2-01A-11R-A084-07;TCGA-A2-A3XS-01A-11R-A22U-07;TCGA-A7-A26G-01A-21R-A169-07;TCGA-A8-A07C-01A-11R-A034-07;TCGA-A8-A09X-01A-11R-A00Z-07;TCGA-AC-A2BK-01A-11R-A21T-07;TCGA-AQ-A04J-01A-02R-A034-07;TCGA-AR-A0TS-01A-11R-A115-07;TCGA-AR-A1AI-01A-11R-A12P-07;TCGA-AR-A1AQ-01A-11R-A12P-07;TCGA-BH-A0B3-01A-11R-A…	TN	inter_gene	exon-exon_boundary	Start_E1;End_E3;Start_I3;End_I3	IGHG2;ELK2AP	Tumor
chr14	106725608	107131334	38	3.07895	TCGA-A2-A04Q-01A-21R-A034-07;TCGA-A2-A0ST-01A-12R-A084-07;TCGA-A2-A0SX-01A-12R-A084-07;TCGA-A2-A0YE-01A-11R-A109-07;TCGA-A2-A3XX-01A-21R-A239-07;TCGA-A7-A26F-01A-21R-A169-07;TCGA-A8-A07C-01A-11R-A034-07;TCGA-A8-A08R-01A-11R-A034-07;TCGA-A8-A09X-01A-11R-A00Z-07;TCGA-AN-A0AL-01A-11R-A00Z-07;TCGA-AN-A0XU-01A-11R-A109-07;TCGA-AO-A128-01A-11R-A10J-07;TCGA-AR-A0U1-01A-11R-A115-07;TCGA-AR-A1AI-01A-11R-A…	TN	inter_gene	exon-exon_boundary	Start_E1;Start_E2;Start_E3;End_E1;End_E2;End_E3;Start_I1;Start_I2;Start_I3;End_I1;End_I2;End_I3	IGHV1-24;IGHV3-23;LINC00226;IGHV2-26;IGHV4-28;IGHV3-30;IGHV4-31;IGHV3-33;IGHV4-34;IGHV3-35;IGHV3-38;IGHV4-39;IGHV3-43;LINC00221;IGHV1-45;IGHV1-46;IGHV3-48;IGHV3-49;IGHV5-51;IGHV3-53;IGHV1-58;IGHV4-59;IGHV4-61;IGHV3-64;IGHV3-66	Tumor
chr14	106725608	106899345	39	3.05128	TCGA-A2-A04Q-01A-21R-A034-07;TCGA-A2-A0ST-01A-12R-A084-07;TCGA-A2-A0SX-01A-12R-A084-07;TCGA-A2-A0YE-01A-11R-A109-07;TCGA-A2-A3XX-01A-21R-A239-07;TCGA-A7-A26G-01A-21R-A169-07;TCGA-A8-A07C-01A-11R-A034-07;TCGA-A8-A08R-01A-11R-A034-07;TCGA-AN-A0AL-01A-11R-A00Z-07;TCGA-AN-A0G0-01A-11R-A034-07;TCGA-AO-A0J4-01A-11R-A034-07;TCGA-AO-A128-01A-11R-A10J-07;TCGA-AO-A129-01A-21R-A10J-07;TCGA-AR-A0TS-01A-11R-A…	TN	inter_gene	exon-exon_boundary	Start_E1;Start_E2;End_E1;End_E2;Start_I1;Start_I2;End_I1;End_I2	IGHV1-24;IGHV3-23;LINC00226;IGHV2-26;IGHV4-28;IGHV3-30;IGHV4-31;IGHV3-33;IGHV4-34;IGHV3-35;IGHV3-38;IGHV4-39;IGHV3-43	Tumor
chr14	106725608	107211242	32	3.40625	TCGA-A2-A04Q-01A-21R-A034-07;TCGA-A2-A0ST-01A-12R-A084-07;TCGA-A2-A0SX-01A-12R-A084-07;TCGA-A2-A0YM-01A-11R-A109-07;TCGA-A7-A26F-01A-21R-A169-07;TCGA-A8-A07C-01A-11R-A034-07;TCGA-A8-A09X-01A-11R-A00Z-07;TCGA-AN-A0XU-01A-11R-A109-07;TCGA-AR-A0U1-01A-11R-A115-07;TCGA-AR-A1AQ-01A-11R-A12P-07;TCGA-BH-A0B3-01A-11R-A056-07;TCGA-BH-A0BW-01A-11R-A115-07;TCGA-BH-A18V-01A-11R-A12D-07;TCGA-BH-A1FC-01A-11R-A…	TN	inter_gene	exon-exon_boundary	Start_E1;Start_E2;Start_E3;End_E1;End_E2;End_E3;Start_I1;Start_I2;Start_I3;End_I1;End_I2;End_I3	IGHV1-24;IGHV3-23;LINC00226;IGHV2-26;IGHV4-28;IGHV3-30;IGHV4-31;IGHV3-33;IGHV4-34;IGHV3-35;IGHV3-38;IGHV4-39;IGHV3-43;LINC00221;IGHV1-45;IGHV1-46;IGHV3-48;IGHV3-49;IGHV5-51;IGHV3-53;IGHV1-58;IGHV4-59;IGHV4-61;IGHV3-64;IGHV3-66;IGHV1-69;IGHV2-70;IGHV3-72;IGHV3-73	Tumor
chr2	89246921	89345589	29	2.58621	TCGA-A2-A04Q-01A-21R-A034-07;TCGA-A2-A0ST-01A-12R-A084-07;TCGA-A2-A0SX-01A-12R-A084-07;TCGA-A2-A3XX-01A-21R-A239-07;TCGA-A7-A26F-01A-21R-A169-07;TCGA-A7-A26G-01A-21R-A169-07;TCGA-A8-A08R-01A-11R-A034-07;TCGA-AN-A0AL-01A-11R-A00Z-07;TCGA-AO-A0J4-01A-11R-A034-07;TCGA-AO-A129-01A-21R-A10J-07;TCGA-AQ-A04J-01A-02R-A034-07;TCGA-AR-A0TS-01A-11R-A115-07;TCGA-AR-A0U1-01A-11R-A115-07;TCGA-AR-A2LH-01A-31R-A…	TN	inter_gene	exon-exon_boundary	Start_E1;End_E1;Start_I1;End_I1	IGKV1-5;IGKV1-6;IGKV1-8;IGKV3-7;IGKV1-9;IGKV1-12;IGKV3-11;IGKV3-15	Tumor
chr14	106692078	107013248	17	2.70588	TCGA-A2-A04Q-01A-21R-A034-07;TCGA-A2-A0ST-01A-12R-A084-07;TCGA-A2-A0SX-01A-12R-A084-07;TCGA-A7-A0CE-01A-11R-A00Z-07;TCGA-A7-A26F-01A-21R-A169-07;TCGA-AO-A0J4-01A-11R-A034-07;TCGA-AO-A128-01A-11R-A10J-07;TCGA-AR-A0U1-01A-11R-A115-07;TCGA-AR-A1AQ-01A-11R-A12P-07;TCGA-AR-A2LR-01A-12R-A18M-07;TCGA-D8-A1JF-01A-11R-A13Q-07;TCGA-D8-A1JG-01B-11R-A13Q-07;TCGA-D8-A1JL-01A-11R-A13Q-07;TCGA-D8-A1XQ-01A-11R-A…	TN	inter_gene	exon-exon_boundary	Start_E1;Start_E2;Start_E3;End_E1;End_E2;End_E3;Start_I1;Start_I2;Start_I3;End_I1;End_I2;End_I3	IGHV3-21;IGHV1-24;IGHV3-23;LINC00226;IGHV2-26;IGHV4-28;IGHV3-30;IGHV4-31;IGHV3-33;IGHV4-34;IGHV3-35;IGHV3-38;IGHV4-39;IGHV3-43;LINC00221;IGHV1-45;IGHV1-46;IGHV3-48;IGHV3-49	Tumor
chr14	106725608	106845627	36	3.33333	TCGA-A2-A04Q-01A-21R-A034-07;TCGA-A2-A0ST-01A-12R-A084-07;TCGA-A2-A0SX-01A-12R-A084-07;TCGA-A7-A26F-01A-21R-A169-07;TCGA-A7-A26G-01A-21R-A169-07;TCGA-AN-A0AL-01A-11R-A00Z-07;TCGA-AN-A0AT-01A-11R-A034-07;TCGA-AN-A0XU-01A-11R-A109-07;TCGA-AO-A129-01A-21R-A10J-07;TCGA-AQ-A04J-01A-02R-A034-07;TCGA-AR-A0TS-01A-11R-A115-07;TCGA-AR-A1AI-01A-11R-A12P-07;TCGA-AR-A1AQ-01A-11R-A12P-07;TCGA-BH-A0B3-01A-11R-A…	TN	inter_gene	exon-exon_boundary	Start_E1;Start_E2;End_E1;End_E2;Start_I1;Start_I2;End_I1;End_I2	IGHV1-24;IGHV3-23;LINC00226;IGHV2-26;IGHV4-28;IGHV3-30;IGHV4-31;IGHV3-33;IGHV4-34;IGHV3-35	Tumor
chr14	106725608	107122406	34	3	TCGA-A2-A04Q-01A-21R-A034-07;TCGA-A2-A0ST-01A-12R-A084-07;TCGA-A2-A0SX-01A-12R-A084-07;TCGA-A7-A26F-01A-21R-A169-07;TCGA-A8-A07C-01A-11R-A034-07;TCGA-A8-A09X-01A-11R-A00Z-07;TCGA-AN-A0XU-01A-11R-A109-07;TCGA-AO-A0J4-01A-11R-A034-07;TCGA-AR-A0TS-01A-11R-A115-07;TCGA-AR-A0U1-01A-11R-A115-07;TCGA-AR-A1AQ-01A-11R-A12P-07;TCGA-AR-A2LH-01A-31R-A18M-07;TCGA-AR-A2LR-01A-12R-A18M-07;TCGA-BH-A0B3-01A-11R-A…	TN	inter_gene	exon-exon_boundary	Start_E1;Start_E2;Start_E3;End_E1;End_E2;End_E3;Start_I1;Start_I2;Start_I3;End_I1;End_I2;End_I3	IGHV1-24;IGHV3-23;LINC00226;IGHV2-26;IGHV4-28;IGHV3-30;IGHV4-31;IGHV3-33;IGHV4-34;IGHV3-35;IGHV3-38;IGHV4-39;IGHV3-43;LINC00221;IGHV1-45;IGHV1-46;IGHV3-48;IGHV3-49;IGHV5-51;IGHV3-53;IGHV1-58;IGHV4-59;IGHV4-61;IGHV3-64;IGHV3-66	Tumor
chr22	21064986	21829589	25	1.64	TCGA-A2-A04Q-01A-21R-A034-07;TCGA-A2-A0ST-01A-12R-A084-07;TCGA-A2-A0T2-01A-11R-A084-07;TCGA-A2-A3XS-01A-11R-A22U-07;TCGA-A7-A0CE-01A-11R-A00Z-07;TCGA-A7-A26G-01A-21R-A169-07;TCGA-A8-A07C-01A-11R-A034-07;TCGA-A8-A09X-01A-11R-A00Z-07;TCGA-AN-A0AT-01A-11R-A034-07;TCGA-AO-A128-01A-11R-A10J-07;TCGA-AR-A0U4-01A-11R-A109-07;TCGA-BH-A0B3-01A-11R-A056-07;TCGA-BH-A0BW-01A-11R-A115-07;TCGA-BH-A0E0-01A-11R-A…	TN	inter_gene	exon-exon_boundary	Start_E14;Start_E15;Start_E16;Start_E17;Start_E18;Start_E19;Start_E20;Start_E46;Start_E47;Start_E48;Start_E49;Start_E50;Start_E51;Start_E52;Start_E5;Start_E6;Start_E7;Start_E8;Start_E9;Start_E10;Start_E11;Start_E12;Start_E13;Start_E37;Start_E38;Start_E39;Start_E40;Start_E41;Start_E42;Start_E43;Start_E44;Start_E45;Start_E1;Start_E2;Start_E3;Start_E4;Start_E29;Start_E30;Start_E31;Start_E32;Start_E3…	PI4KA;SERPIND1;SNAP29;CRKL;AIFM3;LZTR1;THAP7-AS1;MGC16703;THAP7;P2RX6;P2RX6P;SLC7A4;LOC400891;BCRP2;POM121L8P;RIMBP3B;RIMBP3C;HIC2;TMEM191C;PI4KAP2	Tumor-Specific
chr2	89156865	89157015	20	1.8	TCGA-A2-A04Q-01A-21R-A034-07;TCGA-A2-A0ST-01A-12R-A084-07;TCGA-A2-A1G6-01A-11R-A13Q-07;TCGA-A2-A3XX-01A-21R-A239-07;TCGA-A8-A08R-01A-11R-A034-07;TCGA-AR-A0TS-01A-11R-A115-07;TCGA-AR-A0U1-01A-11R-A115-07;TCGA-BH-A1FC-01A-11R-A13Q-07;TCGA-C8-A26X-01A-31R-A16F-07;TCGA-D8-A142-01A-11R-A115-07;TCGA-D8-A1JF-01A-11R-A13Q-07;TCGA-D8-A1JG-01B-11R-A13Q-07;TCGA-D8-A27M-01A-11R-A16F-07;TCGA-E2-A14R-01A-11R-A…	TN	intra_gene	within_exon	E1	IGKC	Tumor
chr8	68066258	68071372	8	1.625	TCGA-A2-A04Q-01A-21R-A034-07;TCGA-A2-A0ST-01A-12R-A084-07;TCGA-A2-A1G6-01A-11R-A13Q-07;TCGA-A8-A09X-01A-11R-A00Z-07;TCGA-AR-A2LR-01A-12R-A18M-07;TCGA-BH-A0AV-01A-31R-A115-07;TCGA-BH-A0B9-01A-11R-A056-07;TCGA-C8-A26Y-01A-11R-A16F-07	TN	intra_gene	exon-exon_boundary	Start_E17;Start_E18;Start_E19;End_E17;End_E18;End_E19;Start_I18;Start_I19;Start_I20;End_I17;End_I18;End_I19	CSPP1	Tumor
chr17	22028060	51183603	7	4.28571	TCGA-A2-A04Q-01A-21R-A034-07;TCGA-A2-A0ST-01A-12R-A084-07;TCGA-A7-A26G-01A-21R-A169-07;TCGA-A8-A09X-01A-11R-A00Z-07;TCGA-AR-A0TS-01A-11R-A115-07;TCGA-C8-A27B-01A-11R-A169-07;TCGA-E2-A1B6-01A-31R-A12P-07	TN	inter_gene	exon-exon_boundary	Start_E1;Start_E2;Start_E3;Start_E4;Start_E5;Start_E6;Start_E7;Start_E8;Start_E9;Start_E10;Start_E11;Start_E12;Start_E13;Start_E14;Start_E15;Start_E16;Start_E17;Start_E18;Start_E19;Start_E20;Start_E21;Start_E22;Start_E23;Start_E24;Start_E25;Start_E26;Start_E27;Start_E28;Start_E29;Start_E30;Start_E31;Start_E32;Start_E33;Start_E34;Start_E35;Start_E36;Start_E37;Start_E38;Start_E39;Start_E41;Start_E4…	WSB1;MIR4522;TBC1D3P5;KSR1;LGALS9;NOS2;C17orf108;NLK;PYY2;PPY2;KRT18P55;TMEM97;IFT20;TNFAIP1;MIR4723;TMEM199;POLDIP2;SARM1;SEBOX;VTN;SLC46A1;SLC13A2;FOXN1;PIGS;UNC119;ALDOC;SPAG5;SPAG5-AS1;KIAA0100;SGK494;SDF2;SUPT6H;PROCA1;RPL23A;SNORD42B;SNORD4A;RAB34;NEK8;SNORD42A;SNORD4B;TLCD1;TRAF4;C17orf63;ERAL1;MIR451B;MIR144;MIR451A;MIR4732;FLOT2;DHRS13;PHF12;SEZ6;PIPOX;MYO18A;TIAF1;CRYBA1;NUFIP2;MIR4523;…	Tumor
chr14	106174312	106174442	21	1.47619	TCGA-A2-A04Q-01A-21R-A034-07;TCGA-A2-A0ST-01A-12R-A084-07;TCGA-AN-A0AT-01A-11R-A034-07;TCGA-AQ-A04J-01A-02R-A034-07;TCGA-AR-A1AI-01A-11R-A12P-07;TCGA-AR-A2LH-01A-31R-A18M-07;TCGA-BH-A0B3-01A-11R-A056-07;TCGA-BH-A0RX-01A-21R-A084-07;TCGA-BH-A18Q-01A-12R-A12D-07;TCGA-BH-A42U-01A-12R-A24H-07;TCGA-C8-A12V-01A-11R-A115-07;TCGA-C8-A26X-01A-31R-A16F-07;TCGA-D8-A142-01A-11R-A115-07;TCGA-D8-A1JF-01A-11R-A…	TN	intra_gene	within_exon	E1	IGHA1	Tumor
chr14	106134840	106235831	6	1.83333	TCGA-A2-A04Q-01A-21R-A034-07;TCGA-A2-A0ST-01A-12R-A084-07;TCGA-BH-A0RX-01A-21R-A084-07;TCGA-BH-A1EW-01A-11R-A137-07;TCGA-D8-A1JG-01B-11R-A13Q-07;TCGA-GM-A2DF-01A-11R-A180-07	TN	inter_gene	exon-exon_boundary	Start_E1;Start_E2;Start_E3;End_E1;End_E2;End_E3;Start_I1;Start_I2;Start_I3;End_I1;End_I2	ELK2AP;IGHA1;IGHG1;IGHG3	Tumor
chr17	48269861	48270035	35	1.82857	TCGA-A2-A04Q-01A-21R-A034-07;TCGA-A2-A0SX-01A-12R-A084-07;TCGA-A2-A0T0-01A-22R-A084-07;TCGA-A2-A3XX-01A-21R-A239-07;TCGA-A2-A3XY-01A-11R-A239-07;TCGA-A7-A0DA-01A-31R-A115-07;TCGA-A7-A26F-01A-21R-A169-07;TCGA-A7-A26G-01A-21R-A169-07;TCGA-A8-A07C-01A-11R-A034-07;TCGA-A8-A07O-01A-11R-A00Z-07;TCGA-A8-A08R-01A-11R-A034-07;TCGA-AN-A0AL-01A-11R-A00Z-07;TCGA-AN-A0G0-01A-11R-A034-07;TCGA-AO-A128-01A-11R-A…	TN	intra_gene	exon-exon_boundary	Start_E29;End_E28;Start_I28;End_I28	COL1A1	Tumor-Specific
chr6	36570212	36570341	23	1.3913	TCGA-A2-A04Q-01A-21R-A034-07;TCGA-A2-A0T0-01A-22R-A084-07;TCGA-A2-A0YE-01A-11R-A109-07;TCGA-A2-A3XX-01A-21R-A239-07;TCGA-A2-A3XY-01A-11R-A239-07;TCGA-A8-A07C-01A-11R-A034-07;TCGA-AC-A2BK-01A-11R-A21T-07;TCGA-AN-A0AT-01A-11R-A034-07;TCGA-AO-A1KR-01A-12R-A144-07;TCGA-BH-A0BW-01A-11R-A115-07;TCGA-BH-A0RX-01A-21R-A084-07;TCGA-BH-A18T-01A-11R-A12D-07;TCGA-BH-A1EW-01A-11R-A137-07;TCGA-D8-A27H-01A-11R-A…	TN	intra_gene	within_exon	E6;E7	SRSF3	Tumor-Specific
chr1	153330764	153330891	20	1.85	TCGA-A2-A04Q-01A-21R-A034-07;TCGA-A2-A0T2-01A-11R-A084-07;TCGA-A8-A07O-01A-11R-A00Z-07;TCGA-AC-A2QJ-01A-12R-A19W-07;TCGA-AN-A0G0-01A-11R-A034-07;TCGA-AO-A0J2-01A-11R-A034-07;TCGA-AO-A129-01A-21R-A10J-07;TCGA-AR-A1AI-01A-11R-A12P-07;TCGA-BH-A0RX-01A-21R-A084-07;TCGA-BH-A18G-01A-11R-A12D-07;TCGA-BH-A18Q-01A-12R-A12D-07;TCGA-C8-A131-01A-11R-A115-07;TCGA-C8-A26X-01A-31R-A16F-07;TCGA-D8-A143-01A-11R-A…	TN	intra_gene	within_exon	E2	S100A9	Tumor
chr9	117087109	117087413	4	3.5	TCGA-A2-A04Q-01A-21R-A034-07;TCGA-A2-A0T2-01A-11R-A084-07;TCGA-A8-A07O-01A-11R-A00Z-07;TCGA-GM-A3XL-01A-11R-A22U-07	TN	intra_gene	exon-exon_boundary	Start_E5;End_E4;Start_I5;End_I5	ORM1	Tumor
chr11	46404187	46404298	15	1.73333	TCGA-A2-A04Q-01A-21R-A034-07;TCGA-A2-A0YE-01A-11R-A109-07;TCGA-AO-A124-01A-11R-A10J-07;TCGA-AO-A12F-01A-11R-A115-07;TCGA-AR-A0TU-01A-31R-A109-07;TCGA-AR-A1AR-01A-31R-A137-07;TCGA-BH-A0RX-01A-21R-A084-07;TCGA-C8-A131-01A-11R-A115-07;TCGA-D8-A1JG-01B-11R-A13Q-07;TCGA-D8-A1JL-01A-11R-A13Q-07;TCGA-D8-A1XK-01A-21R-A14M-07;TCGA-E2-A14X-01A-11R-A115-07;TCGA-E2-A158-01A-11R-A12D-07;TCGA-EW-A3U0-01A-11R-A…	TN	intra_gene	exon-exon_boundary	End_E4;Start_I4;E4	MDK	Tumor
chr6	29857483	29912174	20	6.45	TCGA-A2-A04Q-01A-21R-A034-07;TCGA-A2-A3XS-01A-11R-A22U-07;TCGA-A2-A3XT-01A-11R-A22U-07;TCGA-AN-A0XU-01A-11R-A109-07;TCGA-AO-A128-01A-11R-A10J-07;TCGA-AR-A0TS-01A-11R-A115-07;TCGA-BH-A0BW-01A-11R-A115-07;TCGA-BH-A18V-01A-11R-A12D-07;TCGA-D8-A1XQ-01A-11R-A14M-07;TCGA-D8-A27F-01A-11R-A16F-07;TCGA-E2-A14X-01A-11R-A115-07;TCGA-E2-A1L7-01A-11R-A144-07;TCGA-E2-A1LG-01A-21R-A14M-07;TCGA-E2-A1LI-01A-12R-A…	TN	inter_gene	exon-exon_boundary	Start_E5;Start_E6;Start_E7;Start_E1;Start_E2;Start_E3;Start_E4;End_E5;End_E6;End_E7;End_E1;End_E2;End_E3;End_E4;Start_I6;Start_I7;Start_I1;Start_I2;Start_I3;Start_I4;Start_I5;End_I5;End_I6;End_I7;End_I1;End_I2;End_I3;End_I4	HLA-H;HCG4B;HLA-A	Tumor
chr4	71099764	71099834	5	2.6	TCGA-A2-A04Q-01A-21R-A034-07;TCGA-A2-A3XU-01A-12R-A22U-07;TCGA-AR-A0TU-01A-31R-A109-07;TCGA-AR-A0U4-01A-11R-A109-07;TCGA-AR-A1AR-01A-31R-A137-07	TN	intra_gene	within_exon	E4	FDCSP	Tumor
chr4	71275524	71275575	5	33.4	TCGA-A2-A04Q-01A-21R-A034-07;TCGA-A2-A3XU-01A-12R-A22U-07;TCGA-AR-A1AR-01A-31R-A137-07;TCGA-AR-A2LH-01A-31R-A18M-07;TCGA-EW-A1P8-01A-11R-A144-07	TN	intra_gene	within_exon	E3	PROL1	Tumor
chr6	29769210	30229152	3	9	TCGA-A2-A04Q-01A-21R-A034-07;TCGA-A2-A3XX-01A-21R-A239-07;TCGA-AN-A0AT-01A-11R-A034-07	TN	inter_gene	exon-exon_boundary	Start_E1;Start_E2;Start_E3;Start_E4;Start_E5;Start_E6;Start_E7;Start_E8;Start_E9;Start_E10;End_E1;End_E2;End_E3;End_E4;End_E5;End_E6;End_E7;End_E8;End_E9;End_E10;Start_I2;Start_I3;Start_I4;Start_I5;Start_I6;Start_I7;Start_I8;Start_I1;Start_I9;End_I1;End_I2;End_I3;End_I4;End_I5;End_I6;End_I7;End_I8;End_I9	HLA-G;HLA-H;HCG4B;HLA-A;HCG9;HLA-J;ZNRD1-AS1;ZNRD1;PPP1R11;RNF39;TRIM31;TRIM40;TRIM10;TRIM15;TRIM26;HLA-L	Tumor
chr22	23237571	23257867	12	1.5	TCGA-A2-A04Q-01A-21R-A034-07;TCGA-A2-A3XY-01A-11R-A239-07;TCGA-A8-A08R-01A-11R-A034-07;TCGA-AR-A1AQ-01A-11R-A12P-07;TCGA-BH-A0E6-01A-11R-A034-07;TCGA-C8-A3M7-01A-12R-A21T-07;TCGA-D8-A1JF-01A-11R-A13Q-07;TCGA-D8-A27F-01A-11R-A16F-07;TCGA-D8-A27M-01A-11R-A16F-07;TCGA-E2-A14X-01A-11R-A115-07;TCGA-EW-A1OW-01A-21R-A144-07;TCGA-GM-A2DF-01A-11R-A180-07	TN	inter_gene	exon-exon_boundary	Start_E1;End_E1;End_E3;End_E2;Start_I1;End_I1	IGLC2;IGLC3;IGLJ2;IGLJ3;IGLJ4;IGLJ5;IGLC1;IGLL5;IGLJ6	Tumor
chr6	29895160	29901994	6	3.16667	TCGA-A2-A04Q-01A-21R-A034-07;TCGA-A7-A0DA-01A-31R-A115-07;TCGA-AN-A0AL-01A-11R-A00Z-07;TCGA-AO-A0J6-01A-11R-A034-07;TCGA-D8-A13Z-01A-11R-A115-07;TCGA-D8-A1XK-01A-21R-A14M-07	TN	NA	NA	NA	NA	Tumor
chr22	22930851	23077153	5	2	TCGA-A2-A04Q-01A-21R-A034-07;TCGA-A7-A0DA-01A-31R-A115-07;TCGA-AN-A0XU-01A-11R-A109-07;TCGA-AO-A03U-01B-21R-A10J-07;TCGA-AR-A2LR-01A-12R-A18M-07	TN	inter_gene	exon-exon_boundary	Start_E1;Start_E2;Start_E3;Start_E4;Start_E5;Start_E6;Start_E7;Start_E8;Start_E9;Start_E10;End_E1;End_E2;End_E3;End_E4;End_E5;End_E6;End_E7;End_E8;End_E9;End_E10;Start_I1;Start_I2;Start_I3;Start_I4;Start_I5;Start_I6;Start_I7;Start_I8;Start_I9;Start_I10;End_I1;End_I10;End_I2;End_I3;End_I4;End_I5;End_I6;End_I7;End_I8;End_I9	IGLV2-33;IGLV3-32;POM121L1P;GGTLC2;IGLV3-27;IGLV3-25;IGLV2-23;IGLV3-22;IGLV3-19;IGLV3-21;IGLV2-18	Tumor
chr14	106878046	107095552	17	3.82353	TCGA-A2-A04Q-01A-21R-A034-07;TCGA-A7-A26F-01A-21R-A169-07;TCGA-A8-A09X-01A-11R-A00Z-07;TCGA-AN-A0AT-01A-11R-A034-07;TCGA-AR-A1AQ-01A-11R-A12P-07;TCGA-AR-A2LH-01A-31R-A18M-07;TCGA-BH-A0AV-01A-31R-A115-07;TCGA-BH-A18Q-01A-12R-A12D-07;TCGA-BH-A1EW-01A-11R-A137-07;TCGA-D8-A142-01A-11R-A115-07;TCGA-D8-A143-01A-11R-A115-07;TCGA-D8-A1JF-01A-11R-A13Q-07;TCGA-D8-A1JL-01A-11R-A13Q-07;TCGA-D8-A27M-01A-11R-A…	TN	inter_gene	exon-exon_boundary	Start_E1;Start_E2;Start_E3;End_E1;End_E2;End_E3;Start_I1;Start_I2;Start_I3;End_I1;End_I2;End_I3	IGHV4-39;IGHV3-43;LINC00221;IGHV1-45;IGHV1-46;IGHV3-48;IGHV3-49;IGHV5-51;IGHV3-53;IGHV1-58;IGHV4-59;IGHV4-61	Tumor
chr14	106573479	106815968	8	2.125	TCGA-A2-A04Q-01A-21R-A034-07;TCGA-A7-A26F-01A-21R-A169-07;TCGA-AN-A0AL-01A-11R-A00Z-07;TCGA-AR-A1AI-01A-11R-A12P-07;TCGA-AR-A1AQ-01A-11R-A12P-07;TCGA-BH-A0E6-01A-11R-A034-07;TCGA-C8-A26X-01A-31R-A16F-07;TCGA-E2-A14X-01A-11R-A115-07	TN	inter_gene	exon-exon_boundary	Start_E1;Start_E2;End_E1;End_E2;Start_I1;Start_I2;End_I1;End_I2	IGHV3-11;IGHV3-13;IGHV3-15;IGHV3-16;IGHV1-18;IGHV3-20;IGHV3-21;IGHV1-24;IGHV3-23;LINC00226;IGHV2-26;IGHV4-28;IGHV3-30;IGHV4-31;IGHV3-33	Tumor
chr14	106110972	106209253	8	3.625	TCGA-A2-A04Q-01A-21R-A034-07;TCGA-A7-A26G-01A-21R-A169-07;TCGA-BH-A0B3-01A-11R-A056-07;TCGA-BH-A0RX-01A-21R-A084-07;TCGA-BH-A1FC-01A-11R-A13Q-07;TCGA-C8-A12V-01A-11R-A115-07;TCGA-C8-A27B-01A-11R-A169-07;TCGA-EW-A1OV-01A-11R-A144-07	TN	inter_gene	exon-exon_boundary	Start_E1;Start_E2;Start_E3;End_E1;End_E2;End_E3;Start_I1;Start_I2;Start_I3;End_I3;End_I1;End_I2	IGHG2;ELK2AP;IGHA1;IGHG1	Tumor
chr14	107065827	107282845	7	60.5714	TCGA-A2-A04Q-01A-21R-A034-07;TCGA-A7-A26I-01A-11R-A169-07;TCGA-AO-A0J4-01A-11R-A034-07;TCGA-C8-A3M7-01A-12R-A21T-07;TCGA-D8-A143-01A-11R-A115-07;TCGA-E2-A1LL-01A-11R-A144-07;TCGA-EW-A1P7-01A-21R-A144-07	TN	inter_gene	exon-exon_boundary	Start_E1;End_E1;Start_I1;End_I1	IGHV1-58;IGHV4-59;IGHV4-61;IGHV3-64;IGHV3-66;IGHV1-69;IGHV2-70;IGHV3-72;IGHV3-73;IGHV3-74;IGHV7-81	Tumor
chr6	29523987	29524092	15	1.6	TCGA-A2-A04Q-01A-21R-A034-07;TCGA-A8-A07C-01A-11R-A034-07;TCGA-AN-A0XU-01A-11R-A109-07;TCGA-AO-A0J4-01A-11R-A034-07;TCGA-AO-A128-01A-11R-A10J-07;TCGA-AR-A0U4-01A-11R-A109-07;TCGA-BH-A18V-01A-11R-A12D-07;TCGA-C8-A27B-01A-11R-A169-07;TCGA-E2-A14N-01A-31R-A137-07;TCGA-E2-A1L7-01A-11R-A144-07;TCGA-EW-A1P4-01A-21R-A144-07;TCGA-EW-A1PB-01A-11R-A144-07;TCGA-EW-A3U0-01A-11R-A22K-07;TCGA-GM-A2DI-01A-31R-A…	TN	intra_gene	within_exon	E2	UBD	Tumor-Specific
chr22	22893245	22893339	10	1.6	TCGA-A2-A04Q-01A-21R-A034-07;TCGA-A8-A07O-01A-11R-A00Z-07;TCGA-AR-A0TU-01A-31R-A109-07;TCGA-BH-A0WA-01A-11R-A109-07;TCGA-D8-A27M-01A-11R-A16F-07;TCGA-E2-A14N-01A-31R-A137-07;TCGA-E2-A158-01A-11R-A12D-07;TCGA-EW-A1P4-01A-21R-A144-07;TCGA-GM-A2DF-01A-11R-A180-07;TCGA-GM-A3XL-01A-11R-A22U-07	TN	intra_gene	within_exon	E4;E3	PRAME	Tumor
chr14	106091232	106208132	7	44.4286	TCGA-A2-A04Q-01A-21R-A034-07;TCGA-A8-A08R-01A-11R-A034-07;TCGA-BH-A0B3-01A-11R-A056-07;TCGA-BH-A1FC-01A-11R-A13Q-07;TCGA-D8-A1JF-01A-11R-A13Q-07;TCGA-D8-A1JG-01B-11R-A13Q-07;TCGA-EW-A1OV-01A-11R-A144-07	TN	inter_gene	exon-exon_boundary	Start_E1;Start_E2;Start_E3;End_E1;End_E2;End_E3;Start_I1;Start_I2;Start_I3;End_I1;End_I3;End_I2	IGHG4;IGHG2;ELK2AP;IGHA1;IGHG1	Tumor
chr14	47465644	106134618	6	6.16667	TCGA-A2-A04Q-01A-21R-A034-07;TCGA-AN-A0AL-01A-11R-A00Z-07;TCGA-AR-A0U1-01A-11R-A115-07;TCGA-AR-A1AI-01A-11R-A12P-07;TCGA-AR-A1AQ-01A-11R-A12P-07;TCGA-E2-A1B6-01A-31R-A12P-07	TN	inter_gene	exon-exon_boundary	Start_E8;Start_E7;Start_E6;Start_E5;Start_E4;Start_E3;Start_E2;Start_E1;Start_E15;Start_E16;Start_E17;Start_E18;Start_E19;Start_E9;Start_E10;Start_E11;Start_E12;Start_E13;Start_E14;Start_E26;Start_E27;Start_E28;Start_E29;Start_E30;Start_E31;Start_E32;Start_E33;Start_E20;Start_E21;Start_E22;Start_E23;Start_E24;Start_E25;Start_E34;Start_E35;Start_E36;Start_E37;Start_E38;Start_E39;Start_E40;Start_E4…	MDGA2;MIR548Y;LOC100506433;RPS29;LRR1;RPL36AL;MGAT2;DNAAF2;POLE2;KLHDC1;KLHDC2;NEMF;ARF6;C14orf182;C14orf183;METTL21D;SOS2;L2HGDH;ATP5S;CDKL1;MAP4K5;ATL1;SAV1;NIN;ABHD12B;PYGL;TRIM9;TMX1;LOC283553;FRMD6;FRMD6-AS1;GNG2;C14orf166;NID2;PTGDR;PTGER2;TXNDC16;GPR137C;ERO1L;PSMC6;STYX;GNPNAT1;FERMT2;DDHD1;BMP4;CDKN3;CNIH;GMFB;CGRRF1;SAMD4A;GCH1;MIR4308;WDHD1;SOCS4;MAPK1IP1L;LGALS3;DLGAP5;FBXO34;ATG14;TB…	Tumor
chr14	106579131	106733407	10	2.6	TCGA-A2-A04Q-01A-21R-A034-07;TCGA-AN-A0XU-01A-11R-A109-07;TCGA-AO-A129-01A-21R-A10J-07;TCGA-C8-A12V-01A-11R-A115-07;TCGA-C8-A26X-01A-31R-A16F-07;TCGA-D8-A143-01A-11R-A115-07;TCGA-D8-A1JF-01A-11R-A13Q-07;TCGA-D8-A1XQ-01A-11R-A14M-07;TCGA-EW-A1OV-01A-11R-A144-07;TCGA-GM-A2DF-01A-11R-A180-07	TN	inter_gene	exon-exon_boundary	Start_E1;End_E1;Start_I1;End_I1	IGHV3-13;IGHV3-15;IGHV3-16;IGHV1-18;IGHV3-20;IGHV3-21;IGHV3-23;IGHV1-24	Tumor
chr6	31918161	31918479	17	1.52941	TCGA-A2-A04Q-01A-21R-A034-07;TCGA-AO-A0J4-01A-11R-A034-07;TCGA-AO-A124-01A-11R-A10J-07;TCGA-AO-A129-01A-21R-A10J-07;TCGA-AR-A0U4-01A-11R-A109-07;TCGA-AR-A1AY-01A-21R-A12P-07;TCGA-AR-A256-01A-11R-A169-07;TCGA-AR-A2LH-01A-31R-A18M-07;TCGA-BH-A1EW-01A-11R-A137-07;TCGA-C8-A12V-01A-11R-A115-07;TCGA-C8-A131-01A-11R-A115-07;TCGA-D8-A1JG-01B-11R-A13Q-07;TCGA-D8-A1XQ-01A-11R-A14M-07;TCGA-D8-A27M-01A-11R-A…	TN	intra_gene	exon-exon_boundary	Start_E13;End_E12;Start_I13;End_I13	CFB	Tumor-Specific
chr6	29769438	29896105	15	3.73333	TCGA-A2-A04Q-01A-21R-A034-07;TCGA-AO-A124-01A-11R-A10J-07;TCGA-AR-A0TS-01A-11R-A115-07;TCGA-AR-A0TU-01A-31R-A109-07;TCGA-AR-A0U4-01A-11R-A109-07;TCGA-AR-A1AQ-01A-11R-A12P-07;TCGA-BH-A0BG-01A-11R-A115-07;TCGA-BH-A18T-01A-11R-A12D-07;TCGA-D8-A1JG-01B-11R-A13Q-07;TCGA-D8-A1JL-01A-11R-A13Q-07;TCGA-E2-A150-01A-11R-A12D-07;TCGA-E2-A1LI-01A-12R-A157-07;TCGA-EW-A1OV-01A-11R-A144-07;TCGA-EW-A1P7-01A-21R-A…	TN	inter_gene	exon-exon_boundary	Start_E1;Start_E2;Start_E3;Start_E4;Start_E5;Start_E6;Start_E7;Start_E8;End_E1;End_E2;End_E3;End_E4;End_E5;End_E6;End_E7;End_E8;Start_I2;Start_I3;Start_I4;Start_I5;Start_I6;Start_I7;Start_I8;Start_I1;End_I1;End_I2;End_I3;End_I4;End_I5;End_I6;End_I7;End_I8	HLA-G;HLA-H;HCG4B;HLA-A	Tumor
chr4	76924776	76924852	4	2.25	TCGA-A2-A04Q-01A-21R-A034-07;TCGA-AO-A128-01A-11R-A10J-07;TCGA-AQ-A04J-01A-02R-A034-07;TCGA-E2-A14R-01A-11R-A115-07	TN	intra_gene	exon-exon_boundary	Start_E4;End_I3;E4	CXCL9	Tumor
chr2	89156913	89156979	15	2.46667	TCGA-A2-A04Q-01A-21R-A034-07;TCGA-AR-A0U1-01A-11R-A115-07;TCGA-BH-A0E6-01A-11R-A034-07;TCGA-BH-A0RX-01A-21R-A084-07;TCGA-BH-A1FC-01A-11R-A13Q-07;TCGA-C8-A26X-01A-31R-A16F-07;TCGA-C8-A26Y-01A-11R-A16F-07;TCGA-D8-A142-01A-11R-A115-07;TCGA-D8-A1JG-01B-11R-A13Q-07;TCGA-D8-A27F-01A-11R-A16F-07;TCGA-E2-A14X-01A-11R-A115-07;TCGA-E2-A1LH-01A-11R-A14D-07;TCGA-E2-A1LI-01A-12R-A157-07;TCGA-GM-A2DB-01A-31R-A…	TN	intra_gene	within_exon	E1	IGKC	Tumor
chr14	106471447	107282993	11	12.2727	TCGA-A2-A04Q-01A-21R-A034-07;TCGA-AR-A0U4-01A-11R-A109-07;TCGA-BH-A1F6-01A-11R-A13Q-07;TCGA-BH-A1FC-01A-11R-A13Q-07;TCGA-C8-A12V-01A-11R-A115-07;TCGA-C8-A26X-01A-31R-A16F-07;TCGA-E2-A1AZ-01A-11R-A12P-07;TCGA-E2-A1L7-01A-11R-A144-07;TCGA-EW-A1OV-01A-11R-A144-07;TCGA-EW-A1P7-01A-21R-A144-07;TCGA-GM-A2DF-01A-11R-A180-07	TN	inter_gene	exon-exon_boundary	Start_E1;Start_E2;Start_E3;End_E1;End_E2;End_E3;Start_I1;Start_I2;Start_I3;End_I1;End_I2;End_I3	IGHV1-3;IGHV4-4;IGHV2-5;IGHV3-7;IGHV1-8;IGHV3-9;IGHV3-11;IGHV3-13;IGHV3-15;IGHV3-16;IGHV1-18;IGHV3-20;IGHV3-21;IGHV1-24;IGHV3-23;LINC00226;IGHV2-26;IGHV4-28;IGHV3-30;IGHV4-31;IGHV3-33;IGHV4-34;IGHV3-35;IGHV3-38;IGHV4-39;IGHV3-43;LINC00221;IGHV1-45;IGHV1-46;IGHV3-48;IGHV3-49;IGHV5-51;IGHV3-53;IGHV1-58;IGHV4-59;IGHV4-61;IGHV3-64;IGHV3-66;IGHV1-69;IGHV2-70;IGHV3-72;IGHV3-73;IGHV3-74;IGHV7-81	Tumor
chr14	106725294	106866502	2	8	TCGA-A2-A04Q-01A-21R-A034-07;TCGA-BH-A1FC-01A-11R-A13Q-07	TN	inter_gene	exon-exon_boundary	Start_E1;Start_E2;End_E1;End_E2;Start_I1;Start_I2;End_I1;End_I2	IGHV1-24;IGHV3-23;LINC00226;IGHV2-26;IGHV4-28;IGHV3-30;IGHV4-31;IGHV3-33;IGHV4-34;IGHV3-35;IGHV3-38	Tumor
chrX	152774375	152774482	4	2.75	TCGA-A2-A04Q-01A-21R-A034-07;TCGA-C8-A131-01A-11R-A115-07;TCGA-E2-A1B6-01A-31R-A12P-07;TCGA-E2-A1L7-01A-11R-A144-07	TN	intra_gene	within_exon	E8	BGN	Tumor
chr14	106091232	106235896	2	14.5	TCGA-A2-A04Q-01A-21R-A034-07;TCGA-D8-A1JG-01B-11R-A13Q-07	TN	inter_gene	exon-exon_boundary	Start_E1;Start_E2;Start_E3;End_E1;End_E2;End_E3;Start_I1;Start_I2;Start_I3;End_I1;End_I3;End_I2	IGHG4;IGHG2;ELK2AP;IGHA1;IGHG1;IGHG3	Tumor
chr4	39104906	39105131	1	5	TCGA-A2-A04T-01A-21R-A034-07	TN	intra_gene	exon-exon_boundary	Start_E8;Start_E7;Start_E6;End_E8;End_E7;End_E6;Start_I8;End_I7;E8;E7;E6	KLHL5	Tumor
chr1	32800045	160513122	29	1.58621	TCGA-A2-A04T-01A-21R-A034-07;TCGA-A2-A0CM-01A-31R-A034-07;TCGA-A2-A0D0-01A-11R-A00Z-07;TCGA-A2-A0YE-01A-11R-A109-07;TCGA-A2-A1G6-01A-11R-A13Q-07;TCGA-A2-A3XU-01A-12R-A22U-07;TCGA-A2-A3XX-01A-21R-A239-07;TCGA-A7-A0CE-01A-11R-A00Z-07;TCGA-AC-A2QH-01A-11R-A18M-07;TCGA-AN-A04D-01A-21R-A034-07;TCGA-AO-A0J4-01A-11R-A034-07;TCGA-AR-A0TU-01A-31R-A109-07;TCGA-BH-A0B3-01A-11R-A056-07;TCGA-BH-A0BG-01A-11R-A…	TN	inter_gene	exon-exon_boundary	Start_E2;Start_E1;Start_E11;Start_E10;Start_E9;Start_E3;Start_E4;Start_E5;Start_E6;Start_E7;Start_E8;Start_E12;Start_E13;Start_E14;Start_E64;Start_E65;Start_E66;Start_E67;Start_E68;Start_E69;Start_E70;Start_E56;Start_E57;Start_E58;Start_E59;Start_E60;Start_E61;Start_E62;Start_E63;Start_E55;Start_E50;Start_E51;Start_E52;Start_E53;Start_E54;Start_E46;Start_E47;Start_E48;Start_E49;Start_E41;Start_E4…	MARCKSL1;TSSK3;BSDC1;LOC100128071;ZBTB8B;ZBTB8A;ZBTB8OS;RBBP4;SYNC;KIAA1522;YARS;S100PBP;FNDC5;HPCA;TMEM54;RNF19B;AK2;ADC;TRIM62;ZNF362;MIR3605;PHC2;ZSCAN20;CSMD2;HMGB4;LOC402779;C1orf94;GJB4;GJB5;GJB3;GJA4;C1orf212;DLGAP3;LOC653160;ZMYM6;ZMYM6NB;ZMYM1;SFPQ;ZMYM4;KIAA0319L;NCDN;TFAP2E;PSMB2;C1orf216;CLSPN;EIF2C4;EIF2C1;EIF2C3;TEKT2;ADPRHL2;COL8A2;TRAPPC3;MAP7D1;THRAP3;SH3D21;FAM176B;STK40;LSM10;O…	Tumor
chr16	28854129	62562323	25	1.92	TCGA-A2-A04T-01A-21R-A034-07;TCGA-A2-A0CM-01A-31R-A034-07;TCGA-A2-A0D0-01A-11R-A00Z-07;TCGA-A2-A1G6-01A-11R-A13Q-07;TCGA-A2-A3XS-01A-11R-A22U-07;TCGA-A2-A3XT-01A-11R-A22U-07;TCGA-A2-A3XU-01A-12R-A22U-07;TCGA-A2-A3XX-01A-21R-A239-07;TCGA-A8-A07C-01A-11R-A034-07;TCGA-AC-A2QJ-01A-12R-A19W-07;TCGA-AN-A0AT-01A-11R-A034-07;TCGA-AO-A0J4-01A-11R-A034-07;TCGA-AO-A1KR-01A-12R-A144-07;TCGA-BH-A0B9-01A-11R-A…	TN	inter_gene	exon-exon_boundary	Start_E1;Start_E2;Start_E3;Start_E4;Start_E5;Start_E6;Start_E7;Start_E8;Start_E9;Start_E10;Start_E11;Start_E12;Start_E13;Start_E14;Start_E15;Start_E16;Start_E17;Start_E18;Start_E19;Start_E20;Start_E21;Start_E22;Start_E23;Start_E26;Start_E27;Start_E24;Start_E25;Start_E28;Start_E29;Start_E30;Start_E31;Start_E32;Start_E33;Start_E34;Start_E35;Start_E36;Start_E37;Start_E38;Start_E39;Start_E40;Start_E4…	MIR4721;TUFM;SH2B1;ATP2A1;LOC100289092;RABEP2;CD19;NFATC2IP;MIR4517;LAT;SPNS1;RRN3P2;SNX29P2;LOC606724;SLX1A;SLX1A-SULT1A3;SLX1B;SLX1B-SULT1A4;SULT1A3;SULT1A4;BOLA2;BOLA2B;LOC388242;LOC613038;LOC440354;SLC7A5P1;SPN;QPRT;C16orf54;KIF22;ZG16;MAZ;C16orf53;MVP;PRRT2;LOC440356;CDIPT;SEZ6L2;ASPHD1;KCTD13;TMEM219;TAOK2;INO80E;HIRIP3;DOC2A;C16orf92;FAM57B;ALDOA;PPP4C;TBX6;YPEL3;GDPD3;MAPK3;CORO1A;LOC6130…	Tumor-Specific
chr1	161145597	161145654	25	1.6	TCGA-A2-A04T-01A-21R-A034-07;TCGA-A2-A0CM-01A-31R-A034-07;TCGA-A2-A0SX-01A-12R-A084-07;TCGA-A2-A0T0-01A-22R-A084-07;TCGA-A2-A0T2-01A-11R-A084-07;TCGA-A2-A3XX-01A-21R-A239-07;TCGA-A2-A3XY-01A-11R-A239-07;TCGA-A7-A26I-01A-11R-A169-07;TCGA-A8-A07C-01A-11R-A034-07;TCGA-A8-A07O-01A-11R-A00Z-07;TCGA-AC-A2BK-01A-11R-A21T-07;TCGA-AN-A04D-01A-21R-A034-07;TCGA-AN-A0G0-01A-11R-A034-07;TCGA-AN-A0XU-01A-11R-A…	TN	intra_gene	exon-exon_boundary	End_E3;Start_I2;E3	B4GALT3	Tumor
chr1	153603093	153604203	19	2.73684	TCGA-A2-A04T-01A-21R-A034-07;TCGA-A2-A0CM-01A-31R-A034-07;TCGA-A2-A0T2-01A-11R-A084-07;TCGA-A2-A3XT-01A-11R-A22U-07;TCGA-A2-A3XU-01A-12R-A22U-07;TCGA-A8-A07O-01A-11R-A00Z-07;TCGA-A8-A08R-01A-11R-A034-07;TCGA-AO-A128-01A-11R-A10J-07;TCGA-AQ-A04J-01A-02R-A034-07;TCGA-AR-A0TS-01A-11R-A115-07;TCGA-AR-A1AQ-01A-11R-A12P-07;TCGA-BH-A0BL-01A-11R-A115-07;TCGA-BH-A18G-01A-11R-A12D-07;TCGA-E2-A14X-01A-11R-A…	TN	inter_gene	exon-exon_boundary	Start_E3;End_E2;End_E3;Start_I3;Start_I2;End_I3;End_I2	S100A1;S100A13	Tumor
chr1	201465365	201465415	15	1.66667	TCGA-A2-A04T-01A-21R-A034-07;TCGA-A2-A0CM-01A-31R-A034-07;TCGA-A7-A0DA-01A-31R-A115-07;TCGA-A8-A07C-01A-11R-A034-07;TCGA-A8-A07O-01A-11R-A00Z-07;TCGA-AN-A0AT-01A-11R-A034-07;TCGA-BH-A0WA-01A-11R-A109-07;TCGA-BH-A18T-01A-11R-A12D-07;TCGA-BH-A42U-01A-12R-A24H-07;TCGA-C8-A26Y-01A-11R-A16F-07;TCGA-D8-A142-01A-11R-A115-07;TCGA-D8-A27H-01A-11R-A16F-07;TCGA-E2-A150-01A-11R-A12D-07;TCGA-E2-A1LI-01A-12R-A…	TN	intra_gene	within_exon	E2	CSRP1	Tumor
chrM	10947	11040	46	2.5	TCGA-A2-A04T-01A-21R-A034-07;TCGA-A2-A0D0-01A-11R-A00Z-07;TCGA-A2-A0D2-01A-21R-A034-07;TCGA-A2-A0SX-01A-12R-A084-07;TCGA-A2-A0YE-01A-11R-A109-07;TCGA-A2-A0YM-01A-11R-A109-07;TCGA-A7-A0DA-01A-31R-A115-07;TCGA-A7-A26I-01A-11R-A169-07;TCGA-AC-A2QH-01A-11R-A18M-07;TCGA-AN-A0AL-01A-11R-A00Z-07;TCGA-AN-A0G0-01A-11R-A034-07;TCGA-AO-A0J2-01A-11R-A034-07;TCGA-AO-A129-01A-21R-A10J-07;TCGA-AO-A12F-01A-11R-A…	TN	NA	NA	NA	NA	Tumor
chr6	31322255	31349855	48	1.95833	TCGA-A2-A04T-01A-21R-A034-07;TCGA-A2-A0D0-01A-11R-A00Z-07;TCGA-A2-A0ST-01A-12R-A084-07;TCGA-A2-A0T2-01A-11R-A084-07;TCGA-A2-A3XT-01A-11R-A22U-07;TCGA-A7-A0CE-01A-11R-A00Z-07;TCGA-A7-A26G-01A-21R-A169-07;TCGA-A8-A07O-01A-11R-A00Z-07;TCGA-AN-A0XU-01A-11R-A109-07;TCGA-AO-A0J2-01A-11R-A034-07;TCGA-AO-A0J4-01A-11R-A034-07;TCGA-AO-A0J6-01A-11R-A034-07;TCGA-AO-A124-01A-11R-A10J-07;TCGA-AR-A1AI-01A-11R-A…	TN	inter_gene	exon-exon_boundary	Start_E1;Start_E2;Start_E3;Start_E4;Start_E5;Start_E6;Start_E7;End_E1;End_E2;End_E3;End_E4;End_E5;End_E6;End_E7;Start_I1;Start_I2;Start_I3;Start_I4;Start_I5;Start_I6;Start_I7;End_I1;End_I2;End_I3;End_I4;End_I5;End_I6	HLA-B;MICA	Tumor
chr14	106050469	106170423	26	1.34615	TCGA-A2-A04T-01A-21R-A034-07;TCGA-A2-A0D0-01A-11R-A00Z-07;TCGA-A2-A3XS-01A-11R-A22U-07;TCGA-A7-A0CE-01A-11R-A00Z-07;TCGA-A7-A0DA-01A-31R-A115-07;TCGA-A8-A07C-01A-11R-A034-07;TCGA-AN-A0AT-01A-11R-A034-07;TCGA-AN-A0XU-01A-11R-A109-07;TCGA-AO-A03U-01B-21R-A10J-07;TCGA-AO-A0J2-01A-11R-A034-07;TCGA-AO-A0J6-01A-11R-A034-07;TCGA-AO-A124-01A-11R-A10J-07;TCGA-AR-A1AR-01A-31R-A137-07;TCGA-BH-A0BW-01A-11R-A…	TN	inter_gene	exon-exon_boundary	Start_E1;Start_E2;Start_E3;End_E1;End_E2;End_E3;Start_I1;Start_I2;Start_I3;End_I1;End_I3;End_I2	IGHA2;IGHE;IGHG4;IGHG2;ELK2AP;IGHA1	Tumor
chr22	31374534	31374625	12	1.5	TCGA-A2-A04T-01A-21R-A034-07;TCGA-A2-A0D2-01A-21R-A034-07;TCGA-A2-A0EQ-01A-11R-A034-07;TCGA-A2-A0T0-01A-22R-A084-07;TCGA-A8-A07O-01A-11R-A00Z-07;TCGA-A8-A08R-01A-11R-A034-07;TCGA-AN-A04D-01A-21R-A034-07;TCGA-AN-A0AT-01A-11R-A034-07;TCGA-AQ-A04J-01A-02R-A034-07;TCGA-BH-A0E0-01A-11R-A056-07;TCGA-C8-A27B-01A-11R-A169-07;TCGA-D8-A13Z-01A-11R-A115-07	TN	intra_gene	within_exon	E3	TUG1	Tumor-Specific
chr1	16893673	146220718	25	1.36	TCGA-A2-A04T-01A-21R-A034-07;TCGA-A2-A0D2-01A-21R-A034-07;TCGA-A2-A0EQ-01A-11R-A034-07;TCGA-A2-A0YE-01A-11R-A109-07;TCGA-A7-A26G-01A-21R-A169-07;TCGA-A7-A26I-01A-11R-A169-07;TCGA-A8-A07C-01A-11R-A034-07;TCGA-AN-A0AL-01A-11R-A00Z-07;TCGA-AO-A0J2-01A-11R-A034-07;TCGA-AO-A124-01A-11R-A10J-07;TCGA-AO-A128-01A-11R-A10J-07;TCGA-BH-A0E0-01A-11R-A056-07;TCGA-BH-A0RX-01A-21R-A084-07;TCGA-BH-A1EW-01A-11R-A…	TN	inter_gene	exon-exon_boundary	Start_E15;Start_E16;Start_E17;Start_E18;Start_E19;Start_E20;Start_E21;Start_E22;Start_E23;Start_E24;Start_E25;Start_E3;Start_E4;Start_E5;Start_E6;Start_E7;Start_E8;Start_E9;Start_E10;Start_E11;Start_E12;Start_E13;Start_E14;Start_E1;Start_E2;Start_E26;Start_E27;Start_E28;Start_E29;Start_E30;Start_E31;Start_E32;Start_E33;Start_E34;Start_E35;Start_E36;Start_E37;Start_E99;Start_E100;Start_E101;Start_…	NBPF1;CROCCP2;MST1P2;MIR3675;ESPNP;MST1P9;CROCC;ATP13A2;MFAP2;SDHB;PADI2;PADI1;PADI3;PADI4;PADI6;RCC2;ARHGEF10L;ACTL8;IGSF21;KLHDC7A;PAX7;TAS1R2;ALDH4A1;MIR4695;IFFO2;UBR4;KIAA0090;MRTO4;AKR7L;AKR7A3;LOC100506730;PQLC2;AKR7A2;CAPZB;C1orf151-NBL1;MINOS1;NBL1;HTR6;TMCO4;RNF186;OTUD3;PLA2G2E;PLA2G2A;PLA2G5;PLA2G2D;PLA2G2F;PLA2G2C;UBXN10;VWA5B1;LOC339505;CAMK2N1;MUL1;FAM43B;CDA;PINK1;DDOST;KIF17;SH2D…	Tumor
chr9	124086844	124086922	19	1.63158	TCGA-A2-A04T-01A-21R-A034-07;TCGA-A2-A0D2-01A-21R-A034-07;TCGA-A2-A0SX-01A-12R-A084-07;TCGA-A2-A0T2-01A-11R-A084-07;TCGA-A2-A3XX-01A-21R-A239-07;TCGA-A8-A08R-01A-11R-A034-07;TCGA-AN-A0AT-01A-11R-A034-07;TCGA-AR-A0TS-01A-11R-A115-07;TCGA-AR-A1AI-01A-11R-A12P-07;TCGA-AR-A1AY-01A-21R-A12P-07;TCGA-BH-A0BW-01A-11R-A115-07;TCGA-C8-A1HJ-01A-11R-A13Q-07;TCGA-C8-A3M7-01A-12R-A21T-07;TCGA-D8-A1JL-01A-11R-A…	TN	intra_gene	exon-exon_boundary	Start_E11;Start_E13;Start_E12;End_E11;End_E13;End_E12;Start_I12;End_I11;E11;E13;E12	GSN	Tumor-Specific
chr1	156712116	156712307	12	1.41667	TCGA-A2-A04T-01A-21R-A034-07;TCGA-A2-A0D2-01A-21R-A034-07;TCGA-A2-A0T0-01A-22R-A084-07;TCGA-AC-A2BK-01A-11R-A21T-07;TCGA-AR-A256-01A-11R-A169-07;TCGA-BH-A0RX-01A-21R-A084-07;TCGA-BH-A18V-01A-11R-A12D-07;TCGA-D8-A1XQ-01A-11R-A14M-07;TCGA-D8-A27H-01A-11R-A16F-07;TCGA-E2-A159-01A-11R-A115-07;TCGA-E2-A1LL-01A-11R-A144-07;TCGA-GM-A2DD-01A-11R-A180-07	TN	intra_gene	within_exon	E6	HDGF	Tumor
chr5	149785821	149785875	36	1.88889	TCGA-A2-A04T-01A-21R-A034-07;TCGA-A2-A0D2-01A-21R-A034-07;TCGA-A7-A0CE-01A-11R-A00Z-07;TCGA-A7-A26F-01A-21R-A169-07;TCGA-A8-A07C-01A-11R-A034-07;TCGA-AO-A0J6-01A-11R-A034-07;TCGA-AO-A128-01A-11R-A10J-07;TCGA-AO-A1KR-01A-12R-A144-07;TCGA-AR-A0TU-01A-31R-A109-07;TCGA-AR-A0U1-01A-11R-A115-07;TCGA-AR-A1AQ-01A-11R-A12P-07;TCGA-AR-A256-01A-11R-A169-07;TCGA-BH-A0BL-01A-11R-A115-07;TCGA-BH-A0E6-01A-11R-A…	TN	intra_gene	exon-exon_boundary	Start_E4;End_E4;Start_I4;End_I3;E4	CD74	Tumor-Specific
chr19	53116006	53612040	24	2.625	TCGA-A2-A04T-01A-21R-A034-07;TCGA-A2-A0D2-01A-21R-A034-07;TCGA-A7-A26F-01A-21R-A169-07;TCGA-A7-A26I-01A-11R-A169-07;TCGA-A8-A07C-01A-11R-A034-07;TCGA-A8-A07O-01A-11R-A00Z-07;TCGA-AN-A0AL-01A-11R-A00Z-07;TCGA-AN-A0AT-01A-11R-A034-07;TCGA-AO-A124-01A-11R-A10J-07;TCGA-AQ-A04J-01A-02R-A034-07;TCGA-AR-A1AY-01A-21R-A12P-07;TCGA-BH-A0BG-01A-11R-A115-07;TCGA-BH-A0BL-01A-11R-A115-07;TCGA-BH-A0BW-01A-11R-A…	TN	inter_gene	exon-exon_boundary	Start_E3;Start_E4;Start_E5;Start_E6;Start_E1;Start_E2;Start_E7;End_E3;End_E4;End_E5;End_E6;End_E1;End_E2;End_E7;Start_I3;Start_I4;Start_I5;Start_I1;Start_I2;Start_I7;Start_I6;End_I2;End_I3;End_I4;End_I5;End_I1;End_I7;End_I6	ZNF83;ZNF611;ZNF600;ZNF28;ZNF468;ZNF320;ZNF321P;ZNF816-ZNF321P;ZNF816;ZNF702P;ERVV-1;ERVV-2;ZNF160;ZNF415	Tumor-Specific
chr1	1586822	1650894	46	2.04348	TCGA-A2-A04T-01A-21R-A034-07;TCGA-A2-A0EQ-01A-11R-A034-07;TCGA-A2-A0ST-01A-12R-A084-07;TCGA-A2-A1G6-01A-11R-A13Q-07;TCGA-A2-A3XT-01A-11R-A22U-07;TCGA-A7-A0CE-01A-11R-A00Z-07;TCGA-A7-A0DA-01A-31R-A115-07;TCGA-A8-A07C-01A-11R-A034-07;TCGA-A8-A09X-01A-11R-A00Z-07;TCGA-AC-A2BK-01A-11R-A21T-07;TCGA-AN-A04D-01A-21R-A034-07;TCGA-AN-A0AL-01A-11R-A00Z-07;TCGA-AO-A03U-01B-21R-A10J-07;TCGA-AO-A0J4-01A-11R-A…	TN	inter_gene	exon-exon_boundary	Start_E5;Start_E6;Start_E7;Start_E8;Start_E9;Start_E2;Start_E3;Start_E4;Start_E1;Start_E12;Start_E13;Start_E14;Start_E15;Start_E16;Start_E17;Start_E18;Start_E19;Start_E20;Start_E10;Start_E11;End_E5;End_E6;End_E7;End_E8;End_E9;End_E2;End_E3;End_E4;End_E1;End_E12;End_E13;End_E14;End_E15;End_E16;End_E17;End_E18;End_E19;End_E20;End_E10;End_E11;Start_I5;Start_I6;Start_I7;Start_I8;Start_I9;Start_I2;Sta…	SLC35E2B;MMP23A;CDK11A;CDK11B	Tumor
chr14	106320574	106320766	13	1.46154	TCGA-A2-A04T-01A-21R-A034-07;TCGA-A2-A0EQ-01A-11R-A034-07;TCGA-A2-A0ST-01A-12R-A084-07;TCGA-A8-A08R-01A-11R-A034-07;TCGA-AN-A0G0-01A-11R-A034-07;TCGA-BH-A0B3-01A-11R-A056-07;TCGA-BH-A1FC-01A-11R-A13Q-07;TCGA-C8-A12V-01A-11R-A115-07;TCGA-C8-A26X-01A-31R-A16F-07;TCGA-D8-A1XQ-01A-11R-A14M-07;TCGA-E2-A1B6-01A-31R-A12P-07;TCGA-EW-A1P7-01A-21R-A144-07;TCGA-GM-A2DI-01A-31R-A18M-07	TN	intra_gene	within_exon	E1	IGHM	Tumor-Specific
chr5	149781401	149781497	46	1.80435	TCGA-A2-A04T-01A-21R-A034-07;TCGA-A2-A0EQ-01A-11R-A034-07;TCGA-A2-A0SX-01A-12R-A084-07;TCGA-A2-A1G6-01A-11R-A13Q-07;TCGA-A2-A3XU-01A-12R-A22U-07;TCGA-A2-A3XX-01A-21R-A239-07;TCGA-A7-A0DA-01A-31R-A115-07;TCGA-A8-A08R-01A-11R-A034-07;TCGA-AN-A0XU-01A-11R-A109-07;TCGA-AO-A0J2-01A-11R-A034-07;TCGA-AO-A0J4-01A-11R-A034-07;TCGA-AO-A0J6-01A-11R-A034-07;TCGA-AO-A128-01A-11R-A10J-07;TCGA-AO-A12F-01A-11R-A…	TN	intra_gene	within_exon	E6;E9;E8	CD74	Tumor-Specific
chr1	156231155	203150327	21	1.57143	TCGA-A2-A04T-01A-21R-A034-07;TCGA-A2-A0EQ-01A-11R-A034-07;TCGA-A2-A0T0-01A-22R-A084-07;TCGA-A2-A3XT-01A-11R-A22U-07;TCGA-AN-A04D-01A-21R-A034-07;TCGA-AN-A0G0-01A-11R-A034-07;TCGA-AO-A03U-01B-21R-A10J-07;TCGA-AO-A0J6-01A-11R-A034-07;TCGA-AR-A0U4-01A-11R-A109-07;TCGA-AR-A1AR-01A-31R-A137-07;TCGA-AR-A2LH-01A-31R-A18M-07;TCGA-BH-A0RX-01A-21R-A084-07;TCGA-BH-A0WA-01A-11R-A109-07;TCGA-C8-A27B-01A-11R-A…	TN	inter_gene	exon-exon_boundary	Start_E10;Start_E11;Start_E12;Start_E13;Start_E14;Start_E1;Start_E2;Start_E3;Start_E4;Start_E5;Start_E6;Start_E7;Start_E8;Start_E9;Start_E15;Start_E35;Start_E36;Start_E37;Start_E38;Start_E20;Start_E21;Start_E22;Start_E23;Start_E24;Start_E25;Start_E26;Start_E27;Start_E28;Start_E29;Start_E30;Start_E31;Start_E32;Start_E33;Start_E34;Start_E16;Start_E17;Start_E18;Start_E19;Start_E39;Start_E40;Start_E4…	SMG5;TMEM79;C1orf85;VHLL;CCT3;C1orf182;RHBG;C1orf61;MIR9-1;MEF2D;IQGAP3;APOA1BP;TTC24;GPATCH4;HAPLN2;BCAN;NES;CRABP2;ISG20L2;RRNAD1;MRPL24;HDGF;PRCC;SH2D2A;NTRK1;INSRR;PEAR1;LRRC71;ARHGEF11;MIR765;ETV3L;CYCSP52;ETV3;FCRL5;FCRL4;FCRL3;FCRL2;FCRL1;CD5L;KIRREL;LOC646268;CD1D;CD1A;CD1C;CD1B;CD1E;OR10T2;OR10K2;OR10K1;OR6Y1;OR6P1;OR10X1;OR10Z1;SPTA1;OR6K2;OR6K3;OR6K6;OR6N1;OR6N2;MNDA;PYHIN1;IFI16;AIM2;…	Tumor
chr7	6505852	6509340	9	1.55556	TCGA-A2-A04T-01A-21R-A034-07;TCGA-A2-A0ST-01A-12R-A084-07;TCGA-A2-A0T2-01A-11R-A084-07;TCGA-A8-A08R-01A-11R-A034-07;TCGA-AN-A0G0-01A-11R-A034-07;TCGA-D8-A1JF-01A-11R-A13Q-07;TCGA-D8-A1JG-01B-11R-A13Q-07;TCGA-D8-A1JL-01A-11R-A13Q-07;TCGA-GM-A2DI-01A-31R-A18M-07	TN	intra_gene	exon-exon_boundary	Start_E4;End_E3;Start_I3;End_I3	KDELR2	Tumor
chr9	117783189	117783269	10	1.5	TCGA-A2-A04T-01A-21R-A034-07;TCGA-A2-A0ST-01A-12R-A084-07;TCGA-A2-A0YE-01A-11R-A109-07;TCGA-A7-A26F-01A-21R-A169-07;TCGA-AC-A2QH-01A-11R-A18M-07;TCGA-AO-A03U-01B-21R-A10J-07;TCGA-AO-A0J2-01A-11R-A034-07;TCGA-BH-A0RX-01A-21R-A084-07;TCGA-BH-A18G-01A-11R-A12D-07;TCGA-E2-A150-01A-11R-A12D-07	TN	intra_gene	within_exon	E28	TNC	Tumor
chr19	41850742	41854282	8	1.75	TCGA-A2-A04T-01A-21R-A034-07;TCGA-A2-A0ST-01A-12R-A084-07;TCGA-A2-A3XY-01A-11R-A239-07;TCGA-AC-A2QJ-01A-12R-A19W-07;TCGA-AR-A1AR-01A-31R-A137-07;TCGA-E2-A150-01A-11R-A12D-07;TCGA-E2-A158-01A-11R-A12D-07;TCGA-EW-A1PB-01A-11R-A144-07	TN	intra_gene	exon-exon_boundary	Start_E3;End_E2;Start_I2;End_I2	TGFB1	Tumor
chr2	89265883	89619485	8	6	TCGA-A2-A04T-01A-21R-A034-07;TCGA-A2-A0ST-01A-12R-A084-07;TCGA-AR-A1AQ-01A-11R-A12P-07;TCGA-C8-A12V-01A-11R-A115-07;TCGA-C8-A26X-01A-31R-A16F-07;TCGA-D8-A1XQ-01A-11R-A14M-07;TCGA-EW-A1PH-01A-11R-A14M-07;TCGA-GM-A2DF-01A-11R-A180-07	TN	inter_gene	exon-exon_boundary	Start_E1;End_E1;Start_I1;End_I1	IGKV1-6;IGKV1-8;IGKV3-7;IGKV1-9;IGKV1-12;IGKV3-11;IGKV3-15;IGKV1-16;IGKV1-17;IGKV3-20;IGKV6-21;IGKV2-24;IGKV1-27;IGKV2-28;IGKV2-30;IGKV1-33;IGKV1-37;IGKV1-39	Tumor
chr17	79805190	79813155	25	1.32	TCGA-A2-A04T-01A-21R-A034-07;TCGA-A2-A0SX-01A-12R-A084-07;TCGA-A2-A0T0-01A-22R-A084-07;TCGA-A2-A0YE-01A-11R-A109-07;TCGA-A7-A26G-01A-21R-A169-07;TCGA-A7-A26I-01A-11R-A169-07;TCGA-AC-A2BK-01A-11R-A21T-07;TCGA-AO-A0J6-01A-11R-A034-07;TCGA-AR-A0TS-01A-11R-A115-07;TCGA-AR-A1AR-01A-31R-A137-07;TCGA-BH-A0B3-01A-11R-A056-07;TCGA-BH-A0BW-01A-11R-A115-07;TCGA-BH-A18T-01A-11R-A12D-07;TCGA-D8-A142-01A-11R-A…	TN	intra_gene	exon-exon_boundary	Start_E5;Start_E4;End_E4;Start_I4;End_I4;End_I3	P4HB	Tumor-Specific
chr1	156109585	156109741	7	1.85714	TCGA-A2-A04T-01A-21R-A034-07;TCGA-A2-A0SX-01A-12R-A084-07;TCGA-AC-A2QJ-01A-12R-A19W-07;TCGA-AO-A12F-01A-11R-A115-07;TCGA-AQ-A04J-01A-02R-A034-07;TCGA-D8-A27H-01A-11R-A16F-07;TCGA-E2-A1LL-01A-11R-A144-07	TN	intra_gene	within_exon	E12;E11	LMNA	Tumor
chr6	26056053	26056122	41	1.5122	TCGA-A2-A04T-01A-21R-A034-07;TCGA-A2-A0T0-01A-22R-A084-07;TCGA-A2-A0YE-01A-11R-A109-07;TCGA-A2-A1G6-01A-11R-A13Q-07;TCGA-A2-A3XX-01A-21R-A239-07;TCGA-A7-A26F-01A-21R-A169-07;TCGA-A8-A07O-01A-11R-A00Z-07;TCGA-AC-A2BK-01A-11R-A21T-07;TCGA-AO-A128-01A-11R-A10J-07;TCGA-AO-A12F-01A-11R-A115-07;TCGA-AQ-A04J-01A-02R-A034-07;TCGA-AR-A0TS-01A-11R-A115-07;TCGA-AR-A0U4-01A-11R-A109-07;TCGA-AR-A1AI-01A-11R-A…	TN	intra_gene	within_exon	E1	HIST1H1C	Tumor-Specific
chr2	20232930	20232988	46	1.52174	TCGA-A2-A04T-01A-21R-A034-07;TCGA-A2-A0T0-01A-22R-A084-07;TCGA-A2-A1G6-01A-11R-A13Q-07;TCGA-A2-A3XU-01A-12R-A22U-07;TCGA-A2-A3XX-01A-21R-A239-07;TCGA-A7-A0DA-01A-31R-A115-07;TCGA-A7-A26I-01A-11R-A169-07;TCGA-A8-A07C-01A-11R-A034-07;TCGA-A8-A07O-01A-11R-A00Z-07;TCGA-A8-A08R-01A-11R-A034-07;TCGA-AN-A0G0-01A-11R-A034-07;TCGA-AO-A0J2-01A-11R-A034-07;TCGA-AO-A0J6-01A-11R-A034-07;TCGA-AQ-A04J-01A-02R-A…	TN	intra_gene	within_exon	E7	LAPTM4A	Tumor
chr9	134373122	134373179	15	1.8	TCGA-A2-A04T-01A-21R-A034-07;TCGA-A2-A0T0-01A-22R-A084-07;TCGA-A2-A3XS-01A-11R-A22U-07;TCGA-A7-A0CE-01A-11R-A00Z-07;TCGA-AO-A03U-01B-21R-A10J-07;TCGA-AO-A0J2-01A-11R-A034-07;TCGA-AR-A0TU-01A-31R-A109-07;TCGA-AR-A2LR-01A-12R-A18M-07;TCGA-BH-A0AV-01A-31R-A115-07;TCGA-BH-A0B3-01A-11R-A056-07;TCGA-E2-A150-01A-11R-A12D-07;TCGA-E2-A1LH-01A-11R-A14D-07;TCGA-E2-A1LL-01A-11R-A144-07;TCGA-GM-A2DD-01A-11R-A…	TN	intra_gene	within_exon	E31	PRRC2B	Tumor-Specific
chr10	5498157	5498236	24	1.33333	TCGA-A2-A04T-01A-21R-A034-07;TCGA-A2-A0T0-01A-22R-A084-07;TCGA-A2-A3XX-01A-21R-A239-07;TCGA-A7-A26G-01A-21R-A169-07;TCGA-A8-A07O-01A-11R-A00Z-07;TCGA-AN-A0XU-01A-11R-A109-07;TCGA-AR-A0TS-01A-11R-A115-07;TCGA-AR-A0TU-01A-31R-A109-07;TCGA-AR-A0U1-01A-11R-A115-07;TCGA-AR-A1AI-01A-11R-A12P-07;TCGA-AR-A1AQ-01A-11R-A12P-07;TCGA-AR-A2LR-01A-12R-A18M-07;TCGA-BH-A0B9-01A-11R-A056-07;TCGA-BH-A0BL-01A-11R-A…	TN	intra_gene	exon-exon_boundary	End_E11;End_E9;Start_I12;E11;E9	NET1	Tumor
chr22	39259033	39259100	19	1.42105	TCGA-A2-A04T-01A-21R-A034-07;TCGA-A2-A0T2-01A-11R-A084-07;TCGA-A2-A0YM-01A-11R-A109-07;TCGA-A2-A3XT-01A-11R-A22U-07;TCGA-A7-A0DA-01A-31R-A115-07;TCGA-A7-A26I-01A-11R-A169-07;TCGA-A8-A07O-01A-11R-A00Z-07;TCGA-AC-A2QH-01A-11R-A18M-07;TCGA-AR-A0TS-01A-11R-A115-07;TCGA-AR-A0U4-01A-11R-A109-07;TCGA-AR-A2LR-01A-12R-A18M-07;TCGA-BH-A0BW-01A-11R-A115-07;TCGA-BH-A0WA-01A-11R-A109-07;TCGA-C8-A27B-01A-11R-A…	TN	NA	NA	NA	NA	Tumor-Specific
chr1	153603066	153604239	21	1.90476	TCGA-A2-A04T-01A-21R-A034-07;TCGA-A2-A0T2-01A-11R-A084-07;TCGA-A2-A3XU-01A-12R-A22U-07;TCGA-A7-A0DA-01A-31R-A115-07;TCGA-A8-A08R-01A-11R-A034-07;TCGA-AN-A04D-01A-21R-A034-07;TCGA-AO-A0J4-01A-11R-A034-07;TCGA-AR-A1AY-01A-21R-A12P-07;TCGA-AR-A2LR-01A-12R-A18M-07;TCGA-BH-A0WA-01A-11R-A109-07;TCGA-BH-A18G-01A-11R-A12D-07;TCGA-BH-A1F6-01A-11R-A13Q-07;TCGA-D8-A27H-01A-11R-A16F-07;TCGA-D8-A27M-01A-11R-A…	TN	inter_gene	exon-exon_boundary	Start_E3;End_E2;End_E3;Start_I3;Start_I2;End_I3;End_I2	S100A1;S100A13	Tumor
chrM	1677	1764	12	1.5	TCGA-A2-A04T-01A-21R-A034-07;TCGA-A2-A0T2-01A-11R-A084-07;TCGA-A8-A07O-01A-11R-A00Z-07;TCGA-AO-A124-01A-11R-A10J-07;TCGA-AR-A1AY-01A-21R-A12P-07;TCGA-AR-A256-01A-11R-A169-07;TCGA-C8-A131-01A-11R-A115-07;TCGA-E2-A14N-01A-31R-A137-07;TCGA-E2-A150-01A-11R-A12D-07;TCGA-E2-A1LG-01A-21R-A14M-07;TCGA-EW-A1OV-01A-11R-A144-07;TCGA-EW-A1PB-01A-11R-A144-07	TN	inter_gene	exon-exon_boundary	Start_E1;End_E1	MT-RNR2;MT-TV	Tumor
chrM	1698	1845	28	1.53571	TCGA-A2-A04T-01A-21R-A034-07;TCGA-A2-A0YE-01A-11R-A109-07;TCGA-A2-A3XT-01A-11R-A22U-07;TCGA-A2-A3XX-01A-21R-A239-07;TCGA-A7-A0CE-01A-11R-A00Z-07;TCGA-A8-A07O-01A-11R-A00Z-07;TCGA-AN-A0AT-01A-11R-A034-07;TCGA-AQ-A04J-01A-02R-A034-07;TCGA-BH-A0BG-01A-11R-A115-07;TCGA-BH-A0E6-01A-11R-A034-07;TCGA-BH-A0WA-01A-11R-A109-07;TCGA-C8-A131-01A-11R-A115-07;TCGA-C8-A1HJ-01A-11R-A13Q-07;TCGA-D8-A1JF-01A-11R-A…	TN	NA	NA	NA	NA	Tumor
chr4	177243341	177243391	15	1.66667	TCGA-A2-A04T-01A-21R-A034-07;TCGA-A2-A0YM-01A-11R-A109-07;TCGA-A2-A3XT-01A-11R-A22U-07;TCGA-A2-A3XU-01A-12R-A22U-07;TCGA-A2-A3XY-01A-11R-A239-07;TCGA-A8-A07O-01A-11R-A00Z-07;TCGA-A8-A08R-01A-11R-A034-07;TCGA-AC-A2QJ-01A-12R-A19W-07;TCGA-AN-A04D-01A-21R-A034-07;TCGA-AN-A0G0-01A-11R-A034-07;TCGA-AR-A0TS-01A-11R-A115-07;TCGA-AR-A1AR-01A-31R-A137-07;TCGA-AR-A2LH-01A-31R-A18M-07;TCGA-BH-A0BW-01A-11R-A…	TN	intra_gene	exon-exon_boundary	End_E2;Start_I3;E2	SPCS3	Tumor
chr13	45914858	45915250	15	1.33333	TCGA-A2-A04T-01A-21R-A034-07;TCGA-A2-A0YM-01A-11R-A109-07;TCGA-A8-A08R-01A-11R-A034-07;TCGA-AO-A03U-01B-21R-A10J-07;TCGA-AO-A0J4-01A-11R-A034-07;TCGA-AO-A124-01A-11R-A10J-07;TCGA-AO-A1KR-01A-12R-A144-07;TCGA-AR-A0U4-01A-11R-A109-07;TCGA-AR-A256-01A-11R-A169-07;TCGA-BH-A0BL-01A-11R-A115-07;TCGA-C8-A131-01A-11R-A115-07;TCGA-C8-A27B-01A-11R-A169-07;TCGA-C8-A3M7-01A-12R-A21T-07;TCGA-D8-A1JF-01A-11R-A…	TN	intra_gene	exon-exon_boundary	Start_E2;End_E1;End_E2;Start_I1;Start_I2;End_I1	TPT1	Tumor-Specific
chr14	106494372	107179057	9	4.44444	TCGA-A2-A04T-01A-21R-A034-07;TCGA-A2-A1G6-01A-11R-A13Q-07;TCGA-A2-A3XS-01A-11R-A22U-07;TCGA-AO-A03U-01B-21R-A10J-07;TCGA-AR-A2LH-01A-31R-A18M-07;TCGA-C8-A26X-01A-31R-A16F-07;TCGA-D8-A1JG-01B-11R-A13Q-07;TCGA-EW-A1OV-01A-11R-A144-07;TCGA-LL-A441-01A-11R-A24H-07	TN	inter_gene	exon-exon_boundary	Start_E1;Start_E2;Start_E3;End_E1;End_E2;End_E3;Start_I1;Start_I2;Start_I3;End_I1;End_I2;End_I3	IGHV2-5;IGHV3-7;IGHV1-8;IGHV3-9;IGHV3-11;IGHV3-13;IGHV3-15;IGHV3-16;IGHV1-18;IGHV3-20;IGHV3-21;IGHV1-24;IGHV3-23;LINC00226;IGHV2-26;IGHV4-28;IGHV3-30;IGHV4-31;IGHV3-33;IGHV4-34;IGHV3-35;IGHV3-38;IGHV4-39;IGHV3-43;LINC00221;IGHV1-45;IGHV1-46;IGHV3-48;IGHV3-49;IGHV5-51;IGHV3-53;IGHV1-58;IGHV4-59;IGHV4-61;IGHV3-64;IGHV3-66;IGHV1-69;IGHV2-70	Tumor
chr14	106494366	107179051	9	2.55556	TCGA-A2-A04T-01A-21R-A034-07;TCGA-A2-A3XS-01A-11R-A22U-07;TCGA-AO-A03U-01B-21R-A10J-07;TCGA-AR-A2LH-01A-31R-A18M-07;TCGA-BH-A1FC-01A-11R-A13Q-07;TCGA-C8-A26X-01A-31R-A16F-07;TCGA-D8-A1JG-01B-11R-A13Q-07;TCGA-EW-A1OV-01A-11R-A144-07;TCGA-EW-A1P7-01A-21R-A144-07	TN	inter_gene	exon-exon_boundary	Start_E1;Start_E2;Start_E3;End_E1;End_E2;End_E3;Start_I1;Start_I2;Start_I3;End_I1;End_I2;End_I3	IGHV2-5;IGHV3-7;IGHV1-8;IGHV3-9;IGHV3-11;IGHV3-13;IGHV3-15;IGHV3-16;IGHV1-18;IGHV3-20;IGHV3-21;IGHV1-24;IGHV3-23;LINC00226;IGHV2-26;IGHV4-28;IGHV3-30;IGHV4-31;IGHV3-33;IGHV4-34;IGHV3-35;IGHV3-38;IGHV4-39;IGHV3-43;LINC00221;IGHV1-45;IGHV1-46;IGHV3-48;IGHV3-49;IGHV5-51;IGHV3-53;IGHV1-58;IGHV4-59;IGHV4-61;IGHV3-64;IGHV3-66;IGHV1-69;IGHV2-70	Tumor
chr19	1105667	35820376	15	1.33333	TCGA-A2-A04T-01A-21R-A034-07;TCGA-A8-A09X-01A-11R-A00Z-07;TCGA-AO-A03U-01B-21R-A10J-07;TCGA-AR-A0TU-01A-31R-A109-07;TCGA-AR-A0U1-01A-11R-A115-07;TCGA-AR-A0U4-01A-11R-A109-07;TCGA-AR-A2LR-01A-12R-A18M-07;TCGA-BH-A0BG-01A-11R-A115-07;TCGA-BH-A0BL-01A-11R-A115-07;TCGA-BH-A18T-01A-11R-A12D-07;TCGA-D8-A1JF-01A-11R-A13Q-07;TCGA-E2-A1LS-01A-12R-A157-07;TCGA-EW-A1OW-01A-21R-A144-07;TCGA-EW-A1PH-01A-11R-A…	TN	inter_gene	exon-exon_boundary	Start_E4;Start_E5;Start_E6;Start_E7;Start_E16;Start_E17;Start_E18;Start_E19;Start_E20;Start_E21;Start_E22;Start_E23;Start_E24;Start_E25;Start_E26;Start_E27;Start_E28;Start_E29;Start_E30;Start_E31;Start_E32;Start_E2;Start_E3;Start_E8;Start_E9;Start_E10;Start_E11;Start_E12;Start_E13;Start_E14;Start_E15;Start_E1;Start_E36;Start_E37;Start_E38;Start_E33;Start_E34;Start_E35;Start_E39;Start_E40;Start_E4…	GPX4;SBNO2;STK11;ATP5D;C19orf26;MIDN;C19orf24;CIRBP;CIRBP-AS1;EFNA2;MUM1;NDUFS7;DAZAP1;GAMT;RPS15;APC2;C19orf25;PCSK4;REEP6;ADAMTSL5;PLK5;MEX3D;MBD3;UQCR11;TCF3;ONECUT3;ATP8B3;MIR1909;REXO1;LOC100288123;KLF16;FAM108A1;ADAT3;SCAMP4;CSNK1G2;CSNK1G2-AS1;BTBD2;MKNK2;MOB3A;IZUMO4;AP3D1;DOT1L;SF3A2;MIR1227;PLEKHJ1;AMH;MIR4321;JSRP1;OAZ1;C19orf35;LINGO3;LSM7;SPPL2B;TMPRSS9;LMNB2;TIMM13;GADD45B;GNG7;DIRA…	Tumor
chr9	117849320	117849397	12	1.66667	TCGA-A2-A04T-01A-21R-A034-07;TCGA-AC-A2QH-01A-11R-A18M-07;TCGA-AO-A03U-01B-21R-A10J-07;TCGA-AO-A0J4-01A-11R-A034-07;TCGA-AO-A128-01A-11R-A10J-07;TCGA-AQ-A04J-01A-02R-A034-07;TCGA-BH-A0BL-01A-11R-A115-07;TCGA-BH-A18Q-01A-12R-A12D-07;TCGA-D8-A27F-01A-11R-A16F-07;TCGA-E2-A150-01A-11R-A12D-07;TCGA-EW-A1P7-01A-21R-A144-07;TCGA-GM-A2DI-01A-31R-A18M-07	TN	intra_gene	within_exon	E3	TNC	Tumor-Specific
chr2	74136195	132384088	7	1.85714	TCGA-A2-A04T-01A-21R-A034-07;TCGA-BH-A0AV-01A-31R-A115-07;TCGA-BH-A0E6-01A-11R-A034-07;TCGA-BH-A42U-01A-12R-A24H-07;TCGA-C8-A1HJ-01A-11R-A13Q-07;TCGA-E2-A1LI-01A-12R-A157-07;TCGA-EW-A1OW-01A-21R-A144-07	TN	inter_gene	exon-exon_boundary	Start_E4;Start_E5;Start_E6;Start_E7;Start_E8;Start_E9;Start_E1;Start_E2;Start_E3;Start_E26;Start_E30;Start_E31;Start_E17;Start_E18;Start_E19;Start_E20;Start_E21;Start_E22;Start_E23;Start_E24;Start_E25;Start_E27;Start_E28;Start_E29;Start_E10;Start_E11;Start_E12;Start_E13;Start_E14;Start_E15;Start_E16;Start_E32;Start_E33;Start_E34;Start_E35;Start_E36;Start_E37;Start_E38;Start_E39;Start_E40;Start_E4…	ACTG2;DGUOK;TET3;BOLA3;BOLA3-AS1;MOB1A;MTHFD2;SLC4A5;DCTN1;LOC100189589;C2orf81;WDR54;RTKN;INO80B;INO80B-WBP1;WBP1;MOGS;TTC31;CCDC142;MRPL53;LBX2;LOC151534;TLX2;PCGF1;HTRA2;AUP1;DQX1;DOK1;LOXL3;C2orf65;SEMA4F;HK2;POLE4;TACR1;FAM176A;MRPL19;GCFC2;LRRTM4;SNAR-H;REG3G;REG1B;REG1A;REG1P;REG3A;CTNNA2;MIR4264;LRRTM1;LOC1720;FUNDC2P2;SUCLG1;DNAH6;C2orf89;TMSB10;KCMF1;TCF7L1;TGOLN2;RETSAT;ELMOD3;CAPG;SH2…	Tumor
chr6	30655927	30655996	45	1.71111	TCGA-A2-A0CM-01A-31R-A034-07;TCGA-A2-A0D0-01A-11R-A00Z-07;TCGA-A2-A0D2-01A-21R-A034-07;TCGA-A2-A0ST-01A-12R-A084-07;TCGA-A2-A0SX-01A-12R-A084-07;TCGA-A2-A0T0-01A-22R-A084-07;TCGA-A2-A0YM-01A-11R-A109-07;TCGA-A2-A1G6-01A-11R-A13Q-07;TCGA-A7-A26I-01A-11R-A169-07;TCGA-AC-A2QJ-01A-12R-A19W-07;TCGA-AN-A0AL-01A-11R-A00Z-07;TCGA-AN-A0G0-01A-11R-A034-07;TCGA-AO-A0J6-01A-11R-A034-07;TCGA-AO-A128-01A-11R-A…	TN	intra_gene	within_exon	E4	NRM	Tumor-Specific
chr17	74732300	74732357	26	1.30769	TCGA-A2-A0CM-01A-31R-A034-07;TCGA-A2-A0D0-01A-11R-A00Z-07;TCGA-A2-A0T0-01A-22R-A084-07;TCGA-A2-A0YM-01A-11R-A109-07;TCGA-A7-A0CE-01A-11R-A00Z-07;TCGA-A7-A0DA-01A-31R-A115-07;TCGA-A7-A26F-01A-21R-A169-07;TCGA-A7-A26G-01A-21R-A169-07;TCGA-A7-A26I-01A-11R-A169-07;TCGA-A8-A07C-01A-11R-A034-07;TCGA-A8-A07O-01A-11R-A00Z-07;TCGA-AN-A0XU-01A-11R-A109-07;TCGA-AO-A0J2-01A-11R-A034-07;TCGA-AO-A0J6-01A-11R-A…	TN	intra_gene	within_exon	E2	SRSF2	Tumor-Specific
chr7	20629213	39726359	31	1.90323	TCGA-A2-A0CM-01A-31R-A034-07;TCGA-A2-A0D0-01A-11R-A00Z-07;TCGA-A2-A3XS-01A-11R-A22U-07;TCGA-A2-A3XT-01A-11R-A22U-07;TCGA-A2-A3XX-01A-21R-A239-07;TCGA-A2-A3XY-01A-11R-A239-07;TCGA-A7-A0CE-01A-11R-A00Z-07;TCGA-A7-A26I-01A-11R-A169-07;TCGA-AN-A0XU-01A-11R-A109-07;TCGA-AO-A03U-01B-21R-A10J-07;TCGA-AO-A0J2-01A-11R-A034-07;TCGA-AO-A0J6-01A-11R-A034-07;TCGA-AR-A0TU-01A-31R-A109-07;TCGA-AR-A1AI-01A-11R-A…	TN	inter_gene	exon-exon_boundary	Start_E1;Start_E2;Start_E3;Start_E4;Start_E5;Start_E6;Start_E7;Start_E8;Start_E9;Start_E10;Start_E11;Start_E12;Start_E13;Start_E14;Start_E15;Start_E16;Start_E17;Start_E18;Start_E19;Start_E20;Start_E21;Start_E22;Start_E23;Start_E24;Start_E25;Start_E26;Start_E27;Start_E28;Start_E29;Start_E30;Start_E31;Start_E32;Start_E33;Start_E34;Start_E35;Start_E36;Start_E37;Start_E38;Start_E39;Start_E40;Start_E4…	ABCB5;SP8;RPL23P8;SP4;DNAH11;CDCA7L;RAPGEF5;STEAP1B;LOC100506178;IL6;TOMM7;SNORD93;FAM126A;KLHL7;KLHL7-AS1;NUPL2;GPNMB;MALSU1;IGF2BP3;RPS2P32;TRA2A;CCDC126;CLK2P;C7orf46;STK31;NPY;MPP6;DFNA5;OSBPL3;CYCS;C7orf31;NPVF;MIR148A;NFE2L3;CBX3;HNRNPA2B1;SNX10;LOC441204;KIAA0087;C7orf71;SKAP2;HOTAIRM1;HOXA1;HOXA2;HOXA3;HOXA-AS3;HOXA4;HOXA5;HOXA6;HOXA7;HOXA10;HOXA10-HOXA9;HOXA9;MIR196B;HOXA-AS5;HOXA11;HOTT…	Tumor
chrM	2624	2793	17	2.29412	TCGA-A2-A0CM-01A-31R-A034-07;TCGA-A2-A0D0-01A-11R-A00Z-07;TCGA-A2-A3XS-01A-11R-A22U-07;TCGA-A2-A3XY-01A-11R-A239-07;TCGA-A7-A26G-01A-21R-A169-07;TCGA-AC-A2QJ-01A-12R-A19W-07;TCGA-AR-A2LR-01A-12R-A18M-07;TCGA-BH-A0RX-01A-21R-A084-07;TCGA-BH-A18V-01A-11R-A12D-07;TCGA-D8-A147-01A-11R-A115-07;TCGA-D8-A1XQ-01A-11R-A14M-07;TCGA-E2-A1B6-01A-31R-A12P-07;TCGA-E2-A1L7-01A-11R-A144-07;TCGA-E2-A1LL-01A-11R-A…	TN	NA	NA	NA	NA	Tumor-Specific
chr5	32615699	68487667	9	3.55556	TCGA-A2-A0CM-01A-31R-A034-07;TCGA-A2-A0D0-01A-11R-A00Z-07;TCGA-AC-A2QH-01A-11R-A18M-07;TCGA-AO-A1KR-01A-12R-A144-07;TCGA-AR-A2LH-01A-31R-A18M-07;TCGA-E2-A14N-01A-31R-A137-07;TCGA-E2-A150-01A-11R-A12D-07;TCGA-EW-A1P7-01A-21R-A144-07;TCGA-GM-A2DI-01A-31R-A18M-07	TN	inter_gene	exon-exon_boundary	Start_E1;Start_E2;Start_E3;Start_E4;Start_E5;Start_E6;Start_E7;Start_E8;Start_E9;Start_E10;Start_E11;Start_E12;Start_E13;Start_E14;Start_E15;Start_E16;Start_E17;Start_E18;Start_E19;Start_E23;Start_E24;Start_E21;Start_E22;Start_E20;Start_E25;Start_E26;Start_E27;Start_E28;Start_E29;Start_E30;Start_E31;Start_E32;Start_E33;Start_E34;Start_E35;Start_E36;Start_E37;Start_E38;Start_E39;Start_E40;Start_E4…	NPR3;LOC340113;TARS;ADAMTS12;RXFP3;SLC45A2;AMACR;C1QTNF3-AMACR;C1QTNF3;RAI14;TTC23L;RAD1;BRIX1;DNAJC21;AGXT2;PRLR;SPEF2;IL7R;CAPSL;UGT3A1;UGT3A2;LMBRD2;SKP2;MIR580;NADKD1;RANBP3L;SLC1A3;NIPBL;LOC646719;C5orf42;NUP155;WDR70;GDNF;EGFLAM;EGFLAM-AS4;LIFR;MIR3650;OSMR;RICTOR;FYB;C9;DAB2;PTGER4;TTC33;PRKAA1;CARD6;LOC100506548;RPL37;SNORD72;C7;HEATR7B2;C6;PLCXD3;OXCT1;C5orf51;FBXO4;GHR;CCDC152;SEPP1;LOC…	Tumor
chrM	10842	10923	53	2.13208	TCGA-A2-A0CM-01A-31R-A034-07;TCGA-A2-A0D2-01A-21R-A034-07;TCGA-A2-A0EQ-01A-11R-A034-07;TCGA-A2-A0SX-01A-12R-A084-07;TCGA-A2-A0T0-01A-22R-A084-07;TCGA-A2-A0YE-01A-11R-A109-07;TCGA-A2-A3XT-01A-11R-A22U-07;TCGA-A2-A3XU-01A-12R-A22U-07;TCGA-A2-A3XX-01A-21R-A239-07;TCGA-A2-A3XY-01A-11R-A239-07;TCGA-A7-A0DA-01A-31R-A115-07;TCGA-A7-A26F-01A-21R-A169-07;TCGA-A7-A26I-01A-11R-A169-07;TCGA-A8-A07C-01A-11R-A…	TN	NA	NA	NA	NA	Tumor
chr7	94047817	94048834	50	2.08	TCGA-A2-A0CM-01A-31R-A034-07;TCGA-A2-A0D2-01A-21R-A034-07;TCGA-A2-A0EQ-01A-11R-A034-07;TCGA-A2-A0SX-01A-12R-A084-07;TCGA-A2-A0T0-01A-22R-A084-07;TCGA-A2-A0YM-01A-11R-A109-07;TCGA-A2-A3XX-01A-21R-A239-07;TCGA-A2-A3XY-01A-11R-A239-07;TCGA-A7-A0DA-01A-31R-A115-07;TCGA-A7-A26F-01A-21R-A169-07;TCGA-A7-A26G-01A-21R-A169-07;TCGA-A7-A26I-01A-11R-A169-07;TCGA-A8-A07O-01A-11R-A00Z-07;TCGA-A8-A08R-01A-11R-A…	TN	intra_gene	exon-exon_boundary	Start_E33;Start_E34;End_E33;Start_I34;End_I33;End_I34	COL1A2	Tumor
chr2	189867033	189867735	43	1.51163	TCGA-A2-A0CM-01A-31R-A034-07;TCGA-A2-A0D2-01A-21R-A034-07;TCGA-A2-A0EQ-01A-11R-A034-07;TCGA-A2-A0YE-01A-11R-A109-07;TCGA-A2-A0YM-01A-11R-A109-07;TCGA-A2-A3XS-01A-11R-A22U-07;TCGA-A2-A3XT-01A-11R-A22U-07;TCGA-A2-A3XX-01A-21R-A239-07;TCGA-A7-A0CE-01A-11R-A00Z-07;TCGA-A7-A0DA-01A-31R-A115-07;TCGA-A7-A26I-01A-11R-A169-07;TCGA-A8-A07O-01A-11R-A00Z-07;TCGA-A8-A08R-01A-11R-A034-07;TCGA-AN-A0AT-01A-11R-A…	TN	intra_gene	exon-exon_boundary	Start_E35;Start_E36;End_E35;Start_I35;End_I34;End_I35	COL3A1	Tumor
chr2	189864008	189864220	34	2	TCGA-A2-A0CM-01A-31R-A034-07;TCGA-A2-A0D2-01A-21R-A034-07;TCGA-A2-A0SX-01A-12R-A084-07;TCGA-A7-A0DA-01A-31R-A115-07;TCGA-A7-A26F-01A-21R-A169-07;TCGA-A7-A26G-01A-21R-A169-07;TCGA-A7-A26I-01A-11R-A169-07;TCGA-A8-A07O-01A-11R-A00Z-07;TCGA-A8-A08R-01A-11R-A034-07;TCGA-AN-A0G0-01A-11R-A034-07;TCGA-AN-A0XU-01A-11R-A109-07;TCGA-AO-A03U-01B-21R-A10J-07;TCGA-AO-A128-01A-11R-A10J-07;TCGA-AR-A0TS-01A-11R-A…	TN	intra_gene	exon-exon_boundary	Start_E30;Start_E31;End_E30;Start_I30;End_I29;End_I30;E30	COL3A1	Tumor
chr14	106725608	107099439	32	4	TCGA-A2-A0CM-01A-31R-A034-07;TCGA-A2-A0EQ-01A-11R-A034-07;TCGA-A2-A0ST-01A-12R-A084-07;TCGA-A8-A07C-01A-11R-A034-07;TCGA-AN-A0AL-01A-11R-A00Z-07;TCGA-AN-A0XU-01A-11R-A109-07;TCGA-AO-A0J4-01A-11R-A034-07;TCGA-AO-A129-01A-21R-A10J-07;TCGA-AO-A1KR-01A-12R-A144-07;TCGA-AR-A0TS-01A-11R-A115-07;TCGA-AR-A0U1-01A-11R-A115-07;TCGA-AR-A1AI-01A-11R-A12P-07;TCGA-AR-A1AQ-01A-11R-A12P-07;TCGA-BH-A0B3-01A-11R-A…	TN	inter_gene	exon-exon_boundary	Start_E1;Start_E2;Start_E3;End_E1;End_E2;End_E3;Start_I1;Start_I2;Start_I3;End_I1;End_I2;End_I3	IGHV1-24;IGHV3-23;LINC00226;IGHV2-26;IGHV4-28;IGHV3-30;IGHV4-31;IGHV3-33;IGHV4-34;IGHV3-35;IGHV3-38;IGHV4-39;IGHV3-43;LINC00221;IGHV1-45;IGHV1-46;IGHV3-48;IGHV3-49;IGHV5-51;IGHV3-53;IGHV1-58;IGHV4-59;IGHV4-61;IGHV3-64	Tumor
chr7	94056566	94056969	33	1.72727	TCGA-A2-A0CM-01A-31R-A034-07;TCGA-A2-A0EQ-01A-11R-A034-07;TCGA-A2-A0SX-01A-12R-A084-07;TCGA-A7-A26F-01A-21R-A169-07;TCGA-A7-A26G-01A-21R-A169-07;TCGA-A7-A26I-01A-11R-A169-07;TCGA-A8-A07O-01A-11R-A00Z-07;TCGA-AC-A2QJ-01A-12R-A19W-07;TCGA-AN-A0AL-01A-11R-A00Z-07;TCGA-AN-A0XU-01A-11R-A109-07;TCGA-AO-A0J6-01A-11R-A034-07;TCGA-AO-A128-01A-11R-A10J-07;TCGA-AR-A0TS-01A-11R-A115-07;TCGA-AR-A256-01A-11R-A…	TN	intra_gene	exon-exon_boundary	Start_E49;End_E48;Start_I49;End_I49	COL1A2	Tumor
chr14	106573479	106791251	12	3.5	TCGA-A2-A0CM-01A-31R-A034-07;TCGA-A2-A0EQ-01A-11R-A034-07;TCGA-A2-A3XS-01A-11R-A22U-07;TCGA-A7-A26F-01A-21R-A169-07;TCGA-AR-A0TU-01A-31R-A109-07;TCGA-BH-A0E6-01A-11R-A034-07;TCGA-BH-A1FC-01A-11R-A13Q-07;TCGA-C8-A26X-01A-31R-A16F-07;TCGA-D8-A1XQ-01A-11R-A14M-07;TCGA-E2-A14X-01A-11R-A115-07;TCGA-E2-A159-01A-11R-A115-07;TCGA-E2-A1LI-01A-12R-A157-07	TN	inter_gene	exon-exon_boundary	Start_E1;Start_E2;End_E1;End_E2;Start_I1;Start_I2;End_I1;End_I2	IGHV3-11;IGHV3-13;IGHV3-15;IGHV3-16;IGHV1-18;IGHV3-20;IGHV3-21;IGHV1-24;IGHV3-23;LINC00226;IGHV2-26;IGHV4-28;IGHV3-30	Tumor
chr14	106610726	106691977	14	1.5	TCGA-A2-A0CM-01A-31R-A034-07;TCGA-A2-A0ST-01A-12R-A084-07;TCGA-A2-A0SX-01A-12R-A084-07;TCGA-A2-A3XS-01A-11R-A22U-07;TCGA-A2-A3XY-01A-11R-A239-07;TCGA-A7-A26G-01A-21R-A169-07;TCGA-A8-A08R-01A-11R-A034-07;TCGA-AO-A128-01A-11R-A10J-07;TCGA-AQ-A04J-01A-02R-A034-07;TCGA-C8-A26X-01A-31R-A16F-07;TCGA-D8-A1JG-01B-11R-A13Q-07;TCGA-D8-A27M-01A-11R-A16F-07;TCGA-E2-A1LH-01A-11R-A14D-07;TCGA-E2-A1LI-01A-12R-A…	TN	inter_gene	exon-exon_boundary	Start_E1;End_E1;Start_I1;End_I1	IGHV3-15;IGHV3-16;IGHV1-18;IGHV3-20;IGHV3-21	Tumor
chr14	106610726	107114045	13	1.61538	TCGA-A2-A0CM-01A-31R-A034-07;TCGA-A2-A0ST-01A-12R-A084-07;TCGA-A2-A0T0-01A-22R-A084-07;TCGA-A2-A3XS-01A-11R-A22U-07;TCGA-A7-A26I-01A-11R-A169-07;TCGA-AO-A0J4-01A-11R-A034-07;TCGA-AR-A0U1-01A-11R-A115-07;TCGA-BH-A0B3-01A-11R-A056-07;TCGA-BH-A0BL-01A-11R-A115-07;TCGA-BH-A1FC-01A-11R-A13Q-07;TCGA-D8-A1JG-01B-11R-A13Q-07;TCGA-E2-A1LH-01A-11R-A14D-07;TCGA-GM-A2DF-01A-11R-A180-07	TN	inter_gene	exon-exon_boundary	Start_E1;Start_E2;Start_E3;End_E1;End_E2;End_E3;Start_I1;Start_I2;Start_I3;End_I1;End_I2;End_I3	IGHV3-15;IGHV3-16;IGHV1-18;IGHV3-20;IGHV3-21;IGHV1-24;IGHV3-23;LINC00226;IGHV2-26;IGHV4-28;IGHV3-30;IGHV4-31;IGHV3-33;IGHV4-34;IGHV3-35;IGHV3-38;IGHV4-39;IGHV3-43;LINC00221;IGHV1-45;IGHV1-46;IGHV3-48;IGHV3-49;IGHV5-51;IGHV3-53;IGHV1-58;IGHV4-59;IGHV4-61;IGHV3-64	Tumor
chr2	90121844	129337477	13	3	TCGA-A2-A0CM-01A-31R-A034-07;TCGA-A2-A0ST-01A-12R-A084-07;TCGA-A2-A0T0-01A-22R-A084-07;TCGA-A7-A26G-01A-21R-A169-07;TCGA-A8-A07C-01A-11R-A034-07;TCGA-AN-A0AT-01A-11R-A034-07;TCGA-AO-A0J4-01A-11R-A034-07;TCGA-AQ-A04J-01A-02R-A034-07;TCGA-BH-A0BW-01A-11R-A115-07;TCGA-D8-A1JG-01B-11R-A13Q-07;TCGA-D8-A27M-01A-11R-A16F-07;TCGA-E2-A14R-01A-11R-A115-07;TCGA-E2-A14X-01A-11R-A115-07	TN	inter_gene	exon-exon_boundary	Start_E1;Start_E4;Start_E2;Start_E3;Start_E23;Start_E24;Start_E17;Start_E18;Start_E19;Start_E20;Start_E21;Start_E22;Start_E11;Start_E12;Start_E13;Start_E14;Start_E15;Start_E16;Start_E7;Start_E8;Start_E9;Start_E10;Start_E5;Start_E6;Start_E39;Start_E40;Start_E41;Start_E42;Start_E43;Start_E44;Start_E45;Start_E25;Start_E26;Start_E27;Start_E28;Start_E29;Start_E30;Start_E31;Start_E32;Start_E33;Start_E3…	IGKV1D-17;IGKV1D-16;IGKV3D-15;IGKV1D-13;IGKV1D-12;IGKV3D-11;IGKV1D-42;IGKV1D-43;IGKV1D-8;IGKV3D-7;LOC654342;GGT8P;ACTR3BP2;ANKRD20A8P;LOC90499;TEKT4;LOC442028;MAL;MRPS5;ZNF514;ZNF2;PROM2;KCNIP3;FAHD2A;TRIM43B;TRIM43;LOC729234;GPAT2;ADRA2B;ASTL;DUSP2;STARD7;LOC285033;TMEM127;CIAO1;SNRNP200;ITPRIPL1;NCAPH;NEURL3;ARID5A;KANSL3;FER1L5;LMAN2L;CNNM4;MIR3127;CNNM3;ANKRD23;ANKRD39;SEMA4C;FAM178B;FAHD2B;A…	Tumor
chr14	105412025	105412520	22	2.81818	TCGA-A2-A0CM-01A-31R-A034-07;TCGA-A2-A0ST-01A-12R-A084-07;TCGA-A2-A0T0-01A-22R-A084-07;TCGA-A8-A07O-01A-11R-A00Z-07;TCGA-A8-A08R-01A-11R-A034-07;TCGA-AN-A0AL-01A-11R-A00Z-07;TCGA-AO-A03U-01B-21R-A10J-07;TCGA-AO-A0J6-01A-11R-A034-07;TCGA-AO-A129-01A-21R-A10J-07;TCGA-AR-A1AY-01A-21R-A12P-07;TCGA-AR-A256-01A-11R-A169-07;TCGA-BH-A0B3-01A-11R-A056-07;TCGA-BH-A0BW-01A-11R-A115-07;TCGA-BH-A18V-01A-11R-A…	TN	intra_gene	within_exon	E7	AHNAK2	Tumor-Specific
chr14	106805443	107083484	30	9.6	TCGA-A2-A0CM-01A-31R-A034-07;TCGA-A2-A0ST-01A-12R-A084-07;TCGA-A2-A1G6-01A-11R-A13Q-07;TCGA-A2-A3XX-01A-21R-A239-07;TCGA-A7-A26F-01A-21R-A169-07;TCGA-A7-A26G-01A-21R-A169-07;TCGA-A8-A08R-01A-11R-A034-07;TCGA-AN-A0AL-01A-11R-A00Z-07;TCGA-AO-A0J4-01A-11R-A034-07;TCGA-AO-A129-01A-21R-A10J-07;TCGA-AQ-A04J-01A-02R-A034-07;TCGA-AR-A1AI-01A-11R-A12P-07;TCGA-BH-A0B9-01A-11R-A056-07;TCGA-BH-A0BW-01A-11R-A…	TN	inter_gene	exon-exon_boundary	Start_E1;Start_E2;Start_E3;End_E1;End_E2;End_E3;Start_I1;Start_I2;Start_I3;End_I1;End_I2;End_I3	IGHV4-31;IGHV3-33;IGHV4-34;IGHV3-35;IGHV3-38;IGHV4-39;IGHV3-43;LINC00221;IGHV1-45;IGHV1-46;IGHV3-48;IGHV3-49;IGHV5-51;IGHV3-53;IGHV1-58;IGHV4-59	Tumor
chr14	106610726	107087509	10	2.3	TCGA-A2-A0CM-01A-31R-A034-07;TCGA-A2-A0ST-01A-12R-A084-07;TCGA-A2-A3XS-01A-11R-A22U-07;TCGA-A8-A08R-01A-11R-A034-07;TCGA-AN-A0XU-01A-11R-A109-07;TCGA-BH-A1FC-01A-11R-A13Q-07;TCGA-D8-A142-01A-11R-A115-07;TCGA-D8-A143-01A-11R-A115-07;TCGA-D8-A1JG-01B-11R-A13Q-07;TCGA-E2-A159-01A-11R-A115-07	TN	inter_gene	exon-exon_boundary	Start_E1;Start_E2;Start_E3;End_E1;End_E2;End_E3;Start_I1;Start_I2;Start_I3;End_I1;End_I2;End_I3	IGHV3-15;IGHV3-16;IGHV1-18;IGHV3-20;IGHV3-21;IGHV1-24;IGHV3-23;LINC00226;IGHV2-26;IGHV4-28;IGHV3-30;IGHV4-31;IGHV3-33;IGHV4-34;IGHV3-35;IGHV3-38;IGHV4-39;IGHV3-43;LINC00221;IGHV1-45;IGHV1-46;IGHV3-48;IGHV3-49;IGHV5-51;IGHV3-53;IGHV1-58;IGHV4-59;IGHV4-61	Tumor
chr14	106494210	107178895	7	5.42857	TCGA-A2-A0CM-01A-31R-A034-07;TCGA-A2-A0SX-01A-12R-A084-07;TCGA-AR-A1AQ-01A-11R-A12P-07;TCGA-BH-A1EW-01A-11R-A137-07;TCGA-C8-A12V-01A-11R-A115-07;TCGA-D8-A1JG-01B-11R-A13Q-07;TCGA-E2-A159-01A-11R-A115-07	TN	inter_gene	exon-exon_boundary	Start_E1;Start_E2;Start_E3;End_E1;End_E2;End_E3;Start_I1;Start_I2;Start_I3;End_I1;End_I2;End_I3	IGHV2-5;IGHV3-7;IGHV1-8;IGHV3-9;IGHV3-11;IGHV3-13;IGHV3-15;IGHV3-16;IGHV1-18;IGHV3-20;IGHV3-21;IGHV1-24;IGHV3-23;LINC00226;IGHV2-26;IGHV4-28;IGHV3-30;IGHV4-31;IGHV3-33;IGHV4-34;IGHV3-35;IGHV3-38;IGHV4-39;IGHV3-43;LINC00221;IGHV1-45;IGHV1-46;IGHV3-48;IGHV3-49;IGHV5-51;IGHV3-53;IGHV1-58;IGHV4-59;IGHV4-61;IGHV3-64;IGHV3-66;IGHV1-69;IGHV2-70	Tumor
chrM	12359	12563	26	1.46154	TCGA-A2-A0CM-01A-31R-A034-07;TCGA-A2-A0T0-01A-22R-A084-07;TCGA-A2-A0YE-01A-11R-A109-07;TCGA-A2-A1G6-01A-11R-A13Q-07;TCGA-A7-A26F-01A-21R-A169-07;TCGA-A8-A07O-01A-11R-A00Z-07;TCGA-AN-A04D-01A-21R-A034-07;TCGA-AN-A0AT-01A-11R-A034-07;TCGA-AN-A0G0-01A-11R-A034-07;TCGA-AO-A0J4-01A-11R-A034-07;TCGA-AO-A129-01A-21R-A10J-07;TCGA-AR-A1AR-01A-31R-A137-07;TCGA-BH-A0BG-01A-11R-A115-07;TCGA-C8-A1HJ-01A-11R-A…	TN	NA	NA	NA	NA	Tumor-Specific
chr1	1571775	1634995	9	1.44444	TCGA-A2-A0CM-01A-31R-A034-07;TCGA-A2-A0T0-01A-22R-A084-07;TCGA-A2-A3XT-01A-11R-A22U-07;TCGA-A7-A26G-01A-21R-A169-07;TCGA-BH-A42U-01A-12R-A24H-07;TCGA-C8-A12V-01A-11R-A115-07;TCGA-E2-A1LK-01A-21R-A14D-07;TCGA-EW-A1PB-01A-11R-A144-07;TCGA-GI-A2C9-01A-11R-A21T-07	TN	inter_gene	exon-exon_boundary	Start_E15;Start_E16;Start_E17;Start_E18;Start_E13;Start_E14;Start_E19;Start_E7;Start_E8;Start_E9;Start_E10;Start_E11;Start_E12;Start_E6;Start_E5;Start_E2;Start_E3;Start_E4;Start_E1;Start_E20;End_E14;End_E15;End_E16;End_E17;End_E12;End_E13;End_E18;End_E7;End_E8;End_E9;End_E10;End_E11;End_E6;End_E5;End_E2;End_E3;End_E4;End_E1;End_E19;End_E20;Start_I11;Start_I12;Start_I13;Start_I14;Start_I4;Start_I5…	CDK11B;SLC35E2B;MMP23A;CDK11A	Tumor
chr11	102398538	102398676	15	1.8	TCGA-A2-A0CM-01A-31R-A034-07;TCGA-A2-A0YE-01A-11R-A109-07;TCGA-A2-A0YM-01A-11R-A109-07;TCGA-A8-A07O-01A-11R-A00Z-07;TCGA-AO-A0J6-01A-11R-A034-07;TCGA-AR-A256-01A-11R-A169-07;TCGA-BH-A0B3-01A-11R-A056-07;TCGA-BH-A18Q-01A-12R-A12D-07;TCGA-BH-A1FC-01A-11R-A13Q-07;TCGA-D8-A147-01A-11R-A115-07;TCGA-D8-A27M-01A-11R-A16F-07;TCGA-E2-A150-01A-11R-A12D-07;TCGA-E2-A1LK-01A-21R-A14D-07;TCGA-EW-A1P8-01A-11R-A…	TN	intra_gene	within_exon	E2	MMP7	Tumor
chr7	94034984	94035615	12	1.66667	TCGA-A2-A0CM-01A-31R-A034-07;TCGA-A2-A0YE-01A-11R-A109-07;TCGA-A2-A3XS-01A-11R-A22U-07;TCGA-A7-A26G-01A-21R-A169-07;TCGA-A8-A07O-01A-11R-A00Z-07;TCGA-A8-A08R-01A-11R-A034-07;TCGA-AC-A2QH-01A-11R-A18M-07;TCGA-AR-A2LR-01A-12R-A18M-07;TCGA-BH-A0WA-01A-11R-A109-07;TCGA-C8-A131-01A-11R-A115-07;TCGA-D8-A1JG-01B-11R-A13Q-07;TCGA-EW-A1PH-01A-11R-A14M-07	TN	intra_gene	exon-exon_boundary	Start_E11;Start_E12;End_E11;End_E12;Start_I12;Start_I13;End_I11;End_I12	COL1A2	Tumor
chr17	8942150	48263270	32	1.625	TCGA-A2-A0CM-01A-31R-A034-07;TCGA-A2-A0YM-01A-11R-A109-07;TCGA-A7-A0DA-01A-31R-A115-07;TCGA-A7-A26F-01A-21R-A169-07;TCGA-A7-A26G-01A-21R-A169-07;TCGA-A7-A26I-01A-11R-A169-07;TCGA-A8-A07C-01A-11R-A034-07;TCGA-A8-A07O-01A-11R-A00Z-07;TCGA-A8-A09X-01A-11R-A00Z-07;TCGA-AO-A128-01A-11R-A10J-07;TCGA-AO-A129-01A-21R-A10J-07;TCGA-AO-A12F-01A-11R-A115-07;TCGA-AR-A0TS-01A-11R-A115-07;TCGA-AR-A0U1-01A-11R-A…	TN	inter_gene	exon-exon_boundary	Start_E3;Start_E4;Start_E5;Start_E6;Start_E7;Start_E8;Start_E1;Start_E2;Start_E9;Start_E10;Start_E11;Start_E12;Start_E13;Start_E14;Start_E15;Start_E38;Start_E39;Start_E40;Start_E41;Start_E26;Start_E27;Start_E28;Start_E29;Start_E30;Start_E31;Start_E32;Start_E33;Start_E34;Start_E35;Start_E36;Start_E37;Start_E19;Start_E20;Start_E21;Start_E22;Start_E23;Start_E24;Start_E25;Start_E16;Start_E17;Start_E1…	NTN1;STX8;WDR16;USP43;DHRS7C;GLP2R;RCVRN;GAS7;MYH13;MYH8;MYH4;MYH1;MYH2;MYH3;SCO1;C17orf48;TMEM220;LOC100289255;PIRT;SHISA6;DNAH9;ZNF18;MAP2K4;MIR744;FLJ34690;MYOCD;ARHGAP44;ELAC2;HS3ST3A1;CDRT15P1;COX10;CDRT15;HS3ST3B1;MGC12916;CDRT7;PMP22;MIR4731;TEKT3;CDRT4;FAM18B2-CDRT4;FAM18B2;CDRT1;TRIM16;ZNF286A;TBC1D26;CDRT15P2;MEIS3P1;ADORA2B;ZSWIM7;TTC19;NCOR1;PIGL;MIR1288;CENPV;UBB;TRPV2;C17orf76-AS1;S…	Tumor
chr19	57888495	57908542	14	1.92857	TCGA-A2-A0CM-01A-31R-A034-07;TCGA-A2-A0YM-01A-11R-A109-07;TCGA-A8-A09X-01A-11R-A00Z-07;TCGA-AO-A129-01A-21R-A10J-07;TCGA-AR-A1AI-01A-11R-A12P-07;TCGA-AR-A1AQ-01A-11R-A12P-07;TCGA-BH-A0E6-01A-11R-A034-07;TCGA-BH-A1F6-01A-11R-A13Q-07;TCGA-C8-A131-01A-11R-A115-07;TCGA-C8-A3M7-01A-12R-A21T-07;TCGA-D8-A143-01A-11R-A115-07;TCGA-EW-A1P4-01A-21R-A144-07;TCGA-GM-A2DH-01A-11R-A180-07;TCGA-GM-A3XL-01A-11R-A…	TN	inter_gene	exon-exon_boundary	Start_E4;Start_E1;Start_E2;Start_E3;End_E4;End_E1;End_E2;End_E3;Start_I1;Start_I2;Start_I3;End_I3;End_I1;End_I2	ZNF547;ZNF548	Tumor-Specific
chr6	42980912	42981091	6	2	TCGA-A2-A0CM-01A-31R-A034-07;TCGA-A2-A3XT-01A-11R-A22U-07;TCGA-A2-A3XX-01A-21R-A239-07;TCGA-AC-A2QJ-01A-12R-A19W-07;TCGA-BH-A42U-01A-12R-A24H-07;TCGA-E2-A159-01A-11R-A115-07	TN	intra_gene	within_exon	E2	MEA1	Tumor
chr21	47537349	47537850	8	1.75	TCGA-A2-A0CM-01A-31R-A034-07;TCGA-A2-A3XT-01A-11R-A22U-07;TCGA-AC-A2QH-01A-11R-A18M-07;TCGA-AN-A0AL-01A-11R-A00Z-07;TCGA-AO-A0J6-01A-11R-A034-07;TCGA-AR-A2LH-01A-31R-A18M-07;TCGA-E2-A150-01A-11R-A12D-07;TCGA-GI-A2C9-01A-11R-A21T-07	TN	intra_gene	exon-exon_boundary	Start_E12;End_E11;End_E12;Start_I12;Start_I13;End_I12	COL6A2	Tumor
chr2	20401973	20402057	6	1.83333	TCGA-A2-A0CM-01A-31R-A034-07;TCGA-A2-A3XU-01A-12R-A22U-07;TCGA-A2-A3XX-01A-21R-A239-07;TCGA-A7-A26G-01A-21R-A169-07;TCGA-A8-A08R-01A-11R-A034-07;TCGA-GM-A3XL-01A-11R-A22U-07	TN	intra_gene	within_exon	E6;E5	SDC1	Tumor
chrM	8926	9081	20	1.85	TCGA-A2-A0CM-01A-31R-A034-07;TCGA-A2-A3XY-01A-11R-A239-07;TCGA-A7-A26G-01A-21R-A169-07;TCGA-A8-A07C-01A-11R-A034-07;TCGA-AC-A2QJ-01A-12R-A19W-07;TCGA-AN-A0AT-01A-11R-A034-07;TCGA-AQ-A04J-01A-02R-A034-07;TCGA-AR-A2LH-01A-31R-A18M-07;TCGA-BH-A18G-01A-11R-A12D-07;TCGA-BH-A18Q-01A-12R-A12D-07;TCGA-BH-A42U-01A-12R-A24H-07;TCGA-C8-A131-01A-11R-A115-07;TCGA-C8-A27B-01A-11R-A169-07;TCGA-E2-A14R-01A-11R-A…	TN	NA	NA	NA	NA	Tumor-Specific
chr1	103400057	103404616	6	1.83333	TCGA-A2-A0CM-01A-31R-A034-07;TCGA-A7-A0CE-01A-11R-A00Z-07;TCGA-A7-A0DA-01A-31R-A115-07;TCGA-A8-A08R-01A-11R-A034-07;TCGA-A8-A09X-01A-11R-A00Z-07;TCGA-BH-A0AV-01A-31R-A115-07	TN	intra_gene	exon-exon_boundary	Start_E44;Start_E45;Start_E46;Start_E43;End_E43;End_E44;End_E45;End_E42;Start_I43;Start_I44;End_I43;End_I44	COL11A1	Tumor
chr12	52647514	52710772	3	21	TCGA-A2-A0CM-01A-31R-A034-07;TCGA-C8-A27B-01A-11R-A169-07;TCGA-D8-A27F-01A-11R-A16F-07	TN	inter_gene	exon-exon_boundary	Start_E1;Start_E2;Start_E3;Start_E4;Start_E5;Start_E6;Start_E7;Start_E8;Start_E9;End_E1;End_E2;End_E3;End_E4;End_E5;End_E6;End_E7;End_E8;End_E9;Start_I1;Start_I2;Start_I3;Start_I4;Start_I5;Start_I6;Start_I7;Start_I8;Start_I9;End_I1;End_I2;End_I3;End_I4;End_I5;End_I6;End_I7;End_I8;End_I9	KRT81;KRT86;KRT83	Tumor
chr6	29796525	30458222	2	5	TCGA-A2-A0CM-01A-31R-A034-07;TCGA-EW-A1OV-01A-11R-A144-07	TN	inter_gene	exon-exon_boundary	Start_E5;Start_E6;Start_E7;Start_E8;Start_E1;Start_E2;Start_E3;Start_E4;Start_E9;Start_E10;End_E4;End_E5;End_E6;End_E7;End_E8;End_E1;End_E2;End_E3;End_E9;End_E10;Start_I5;Start_I6;Start_I7;Start_I8;Start_I1;Start_I2;Start_I3;Start_I4;Start_I9;End_I5;End_I6;End_I7;End_I8;End_I1;End_I2;End_I3;End_I4;End_I9	HLA-G;HLA-H;HCG4B;HLA-A;HCG9;HLA-J;ZNRD1-AS1;ZNRD1;PPP1R11;RNF39;TRIM31;TRIM40;TRIM10;TRIM15;TRIM26;HLA-L;HCG18;TRIM39;TRIM39-RPP21;RPP21;HLA-E	Tumor
chr1	230313963	230339036	1	5	TCGA-A2-A0D0-01A-11R-A00Z-07	TN	intra_gene	exon-exon_boundary	Start_E2;Start_E3;End_E2;End_E3;Start_I3;Start_I4;End_I2;End_I3	GALNT2	Tumor
chr2	33614250	33622349	1	12	TCGA-A2-A0D0-01A-11R-A00Z-07	TN	intra_gene	exon-exon_boundary	Start_E28;Start_E27;Start_E32;Start_E29;Start_E33;End_E28;End_E27;End_E32;End_E29;End_E33;Start_I27;Start_I28;End_I26;End_I27	LTBP1	Tumor
chr1	3463589	55317199	35	2.31429	TCGA-A2-A0D0-01A-11R-A00Z-07;TCGA-A2-A0D2-01A-21R-A034-07;TCGA-A2-A0ST-01A-12R-A084-07;TCGA-A7-A0CE-01A-11R-A00Z-07;TCGA-A7-A0DA-01A-31R-A115-07;TCGA-A7-A26F-01A-21R-A169-07;TCGA-A7-A26I-01A-11R-A169-07;TCGA-A8-A07O-01A-11R-A00Z-07;TCGA-AN-A04D-01A-21R-A034-07;TCGA-AN-A0AL-01A-11R-A00Z-07;TCGA-AN-A0AT-01A-11R-A034-07;TCGA-AN-A0XU-01A-11R-A109-07;TCGA-AO-A0J2-01A-11R-A034-07;TCGA-AO-A0J4-01A-11R-A…	TN	inter_gene	exon-exon_boundary	Start_E1;Start_E4;Start_E2;Start_E3;Start_E5;Start_E6;Start_E7;Start_E8;Start_E9;Start_E10;Start_E11;Start_E12;Start_E13;Start_E14;Start_E21;Start_E22;Start_E15;Start_E16;Start_E17;Start_E18;Start_E19;Start_E20;Start_E24;Start_E25;Start_E26;Start_E27;Start_E28;Start_E29;Start_E30;Start_E23;Start_E34;Start_E35;Start_E36;Start_E37;Start_E38;Start_E39;Start_E40;Start_E41;Start_E42;Start_E31;Start_E3…	MIR551A;MEGF6;TPRG1L;WRAP73;TP73;CCDC27;TP73-AS1;LOC388588;LRRC47;CEP104;DFFB;LOC100133612;C1orf174;LOC728716;LOC284661;AJAP1;MIR4417;MIR4689;NPHP4;KCNAB2;CHD5;RPL22;RNF207;ICMT;HES3;GPR153;ACOT7;ESPN;HES2;MIR4252;PLEKHG5;TNFRSF25;NOL9;TAS1R1;ZBTB48;KLHL21;PHF13;THAP3;DNAJC11;CAMTA1;VAMP3;PER3;UTS2;TNFRSF9;PARK7;ERRFI1;SLC45A1;RERE;ENO1;ENO1-AS1;CA6;SLC2A7;SLC2A5;GPR157;MIR34A;H6PD;SPSB1;SLC25A33…	Tumor
chr19	9731837	9806924	34	1.97059	TCGA-A2-A0D0-01A-11R-A00Z-07;TCGA-A2-A0D2-01A-21R-A034-07;TCGA-A2-A0T0-01A-22R-A084-07;TCGA-A2-A0T2-01A-11R-A084-07;TCGA-A2-A3XT-01A-11R-A22U-07;TCGA-A2-A3XX-01A-21R-A239-07;TCGA-A2-A3XY-01A-11R-A239-07;TCGA-A8-A07O-01A-11R-A00Z-07;TCGA-A8-A09X-01A-11R-A00Z-07;TCGA-AN-A0AL-01A-11R-A00Z-07;TCGA-AN-A0AT-01A-11R-A034-07;TCGA-AO-A0J2-01A-11R-A034-07;TCGA-AO-A129-01A-21R-A10J-07;TCGA-AO-A12F-01A-11R-A…	TN	inter_gene	exon-exon_boundary	Start_E1;Start_E2;Start_E3;Start_E4;Start_E6;Start_E5;End_E1;End_E2;End_E3;End_E4;End_E6;End_E5;Start_I1;Start_I2;Start_I3;Start_I4;Start_I6;Start_I5;End_I1;End_I2;End_I3;End_I4;End_I6;End_I5	ZNF561;LOC284385;ZNF562;ZNF812	Tumor-Specific
chr12	6601326	70774895	28	1.67857	TCGA-A2-A0D0-01A-11R-A00Z-07;TCGA-A2-A0D2-01A-21R-A034-07;TCGA-A2-A3XU-01A-12R-A22U-07;TCGA-A7-A0CE-01A-11R-A00Z-07;TCGA-AC-A2QJ-01A-12R-A19W-07;TCGA-AN-A04D-01A-21R-A034-07;TCGA-AN-A0AL-01A-11R-A00Z-07;TCGA-AN-A0XU-01A-11R-A109-07;TCGA-AO-A0J4-01A-11R-A034-07;TCGA-AO-A129-01A-21R-A10J-07;TCGA-AO-A12F-01A-11R-A115-07;TCGA-AO-A1KR-01A-12R-A144-07;TCGA-AR-A0TU-01A-31R-A109-07;TCGA-AR-A0U1-01A-11R-A…	TN	inter_gene	exon-exon_boundary	Start_E1;Start_E2;Start_E3;Start_E4;Start_E5;Start_E6;Start_E7;Start_E8;Start_E9;Start_E10;Start_E11;Start_E12;Start_E13;Start_E14;Start_E15;Start_E16;Start_E17;Start_E18;Start_E19;Start_E20;Start_E21;Start_E22;Start_E23;Start_E24;Start_E25;Start_E26;Start_E27;Start_E28;Start_E29;Start_E30;Start_E31;Start_E32;Start_E38;Start_E39;Start_E40;Start_E33;Start_E34;Start_E35;Start_E36;Start_E37;Start_E5…	MRPL51;NCAPD2;SCARNA10;GAPDH;IFFO1;NOP2;CHD4;SCARNA11;LPAR5;ACRBP;ING4;ZNF384;C12orf53;COPS7A;MLF2;PTMS;LAG3;CD4;GPR162;LEPREL2;GNB3;USP5;CDCA3;TPI1;DSTNP2;RPL13P5;SPSB2;ENO2;LRRC23;ATN1;C12orf57;PTPN6;MIR141;MIR200C;PHB2;SCARNA12;EMG1;LPCAT3;C1S;C1R;C1RL;MATL2963;CLSTN3;RBP5;PEX5;ACSM4;CD163L1;CD163;APOBEC1;GDF3;DPPA3;CLEC4C;NANOGNB;NANOG;SLC2A14;SLC2A3;FOXJ2;C3AR1;NECAP1;CLEC4A;POU5F1P3;FAM66C;…	Tumor
chr19	6680190	6680274	10	1.4	TCGA-A2-A0D0-01A-11R-A00Z-07;TCGA-A2-A0ST-01A-12R-A084-07;TCGA-A2-A3XT-01A-11R-A22U-07;TCGA-AO-A03U-01B-21R-A10J-07;TCGA-AO-A128-01A-11R-A10J-07;TCGA-AO-A129-01A-21R-A10J-07;TCGA-BH-A42U-01A-12R-A24H-07;TCGA-E2-A14X-01A-11R-A115-07;TCGA-EW-A1P4-01A-21R-A144-07;TCGA-GM-A2DH-01A-11R-A180-07	TN	intra_gene	exon-exon_boundary	Start_E36;End_I35;E36	C3	Tumor
chr12	9251976	9333728	15	1.53333	TCGA-A2-A0D0-01A-11R-A00Z-07;TCGA-A2-A0ST-01A-12R-A084-07;TCGA-AO-A128-01A-11R-A10J-07;TCGA-AQ-A04J-01A-02R-A034-07;TCGA-AR-A0TU-01A-31R-A109-07;TCGA-AR-A1AY-01A-21R-A12P-07;TCGA-BH-A0AV-01A-31R-A115-07;TCGA-BH-A0BL-01A-11R-A115-07;TCGA-BH-A42U-01A-12R-A24H-07;TCGA-C8-A3M7-01A-12R-A21T-07;TCGA-D8-A142-01A-11R-A115-07;TCGA-D8-A1JL-01A-11R-A13Q-07;TCGA-E2-A14X-01A-11R-A115-07;TCGA-E2-A1LI-01A-12R-A…	TN	inter_gene	exon-exon_boundary	Start_E12;Start_E13;Start_E14;Start_E1;Start_E2;Start_E3;Start_E4;Start_E5;Start_E6;Start_E7;Start_E8;Start_E9;Start_E10;Start_E11;Start_E30;Start_E31;Start_E32;Start_E33;Start_E34;Start_E35;Start_E36;Start_E16;Start_E17;Start_E18;Start_E19;Start_E20;Start_E21;Start_E22;Start_E23;Start_E24;Start_E25;Start_E26;Start_E27;Start_E28;Start_E29;Start_E15;End_E11;End_E12;End_E13;End_E14;End_E1;End_E2;En…	A2M;PZP	Tumor
chr7	157209484	157209590	19	1.47368	TCGA-A2-A0D0-01A-11R-A00Z-07;TCGA-A2-A0SX-01A-12R-A084-07;TCGA-A2-A0T2-01A-11R-A084-07;TCGA-A8-A07C-01A-11R-A034-07;TCGA-AN-A0AL-01A-11R-A00Z-07;TCGA-AN-A0G0-01A-11R-A034-07;TCGA-AO-A03U-01B-21R-A10J-07;TCGA-AO-A129-01A-21R-A10J-07;TCGA-AO-A12F-01A-11R-A115-07;TCGA-BH-A0BG-01A-11R-A115-07;TCGA-BH-A18Q-01A-12R-A12D-07;TCGA-BH-A1EW-01A-11R-A137-07;TCGA-C8-A26Y-01A-11R-A16F-07;TCGA-D8-A13Z-01A-11R-A…	TN	intra_gene	within_exon	E10	DNAJB6	Tumor-Specific
chr22	23101559	23165642	16	5.1875	TCGA-A2-A0D0-01A-11R-A00Z-07;TCGA-A2-A0SX-01A-12R-A084-07;TCGA-A2-A1G6-01A-11R-A13Q-07;TCGA-A7-A26F-01A-21R-A169-07;TCGA-AO-A129-01A-21R-A10J-07;TCGA-AR-A0U1-01A-11R-A115-07;TCGA-BH-A0B3-01A-11R-A056-07;TCGA-BH-A18Q-01A-12R-A12D-07;TCGA-C8-A12V-01A-11R-A115-07;TCGA-C8-A27B-01A-11R-A169-07;TCGA-E2-A1B6-01A-31R-A12P-07;TCGA-E2-A1LH-01A-11R-A14D-07;TCGA-EW-A1OV-01A-11R-A144-07;TCGA-EW-A1P7-01A-21R-A…	TN	inter_gene	exon-exon_boundary	Start_E1;End_E1;Start_I1;End_I1	IGLV3-12;IGLV2-11;IGLV2-8;IGLV3-10;IGLV3-9;MIR650;IGLV2-14	Tumor
chr8	74237370	74237443	4	2.75	TCGA-A2-A0D0-01A-11R-A00Z-07;TCGA-A2-A0T0-01A-22R-A084-07;TCGA-A8-A07O-01A-11R-A00Z-07;TCGA-GM-A3XL-01A-11R-A22U-07	TN	intra_gene	within_exon	E6	RDH10	Tumor
chr6	2785462	2785543	51	1.68627	TCGA-A2-A0D0-01A-11R-A00Z-07;TCGA-A2-A0T2-01A-11R-A084-07;TCGA-A2-A0YM-01A-11R-A109-07;TCGA-A2-A3XS-01A-11R-A22U-07;TCGA-A2-A3XU-01A-12R-A22U-07;TCGA-A7-A0CE-01A-11R-A00Z-07;TCGA-A7-A26I-01A-11R-A169-07;TCGA-A8-A07C-01A-11R-A034-07;TCGA-A8-A08R-01A-11R-A034-07;TCGA-AC-A2BK-01A-11R-A21T-07;TCGA-AC-A2QH-01A-11R-A18M-07;TCGA-AN-A0AT-01A-11R-A034-07;TCGA-AO-A0J2-01A-11R-A034-07;TCGA-AO-A0J4-01A-11R-A…	TN	intra_gene	within_exon	E7	WRNIP1	Tumor-Specific
chr17	4850097	4851642	19	1.36842	TCGA-A2-A0D0-01A-11R-A00Z-07;TCGA-A2-A0T2-01A-11R-A084-07;TCGA-A8-A07O-01A-11R-A00Z-07;TCGA-AN-A0AL-01A-11R-A00Z-07;TCGA-AN-A0G0-01A-11R-A034-07;TCGA-AO-A0J6-01A-11R-A034-07;TCGA-AO-A1KR-01A-12R-A144-07;TCGA-AR-A1AQ-01A-11R-A12P-07;TCGA-BH-A0B9-01A-11R-A056-07;TCGA-BH-A0BG-01A-11R-A115-07;TCGA-BH-A0RX-01A-21R-A084-07;TCGA-BH-A18G-01A-11R-A12D-07;TCGA-BH-A18T-01A-11R-A12D-07;TCGA-C8-A3M7-01A-12R-A…	TN	intra_gene	exon-exon_boundary	Start_E2;End_E1;Start_I1;End_I1	PFN1	Tumor-Specific
chr6	29911898	29975370	11	4.81818	TCGA-A2-A0D0-01A-11R-A00Z-07;TCGA-A2-A0T2-01A-11R-A084-07;TCGA-A8-A08R-01A-11R-A034-07;TCGA-AR-A1AY-01A-21R-A12P-07;TCGA-BH-A42U-01A-12R-A24H-07;TCGA-C8-A131-01A-11R-A115-07;TCGA-C8-A26Y-01A-11R-A16F-07;TCGA-D8-A1XK-01A-21R-A14M-07;TCGA-D8-A27M-01A-11R-A16F-07;TCGA-E2-A1LG-01A-21R-A14M-07;TCGA-GM-A2DH-01A-11R-A180-07	TN	inter_gene	exon-exon_boundary	Start_E4;Start_E5;Start_E6;Start_E7;Start_E8;Start_E1;Start_E2;Start_E3;End_E4;End_E5;End_E6;End_E7;End_E8;End_E1;End_E2;End_E3;Start_I1;Start_I5;Start_I6;Start_I7;Start_I8;Start_I2;Start_I3;Start_I4;End_I4;End_I5;End_I6;End_I7;End_I8;End_I1;End_I2;End_I3	HLA-A;HCG9;HLA-J;ZNRD1-AS1	Tumor
chr9	19378365	88990134	8	28.625	TCGA-A2-A0D0-01A-11R-A00Z-07;TCGA-A2-A0T2-01A-11R-A084-07;TCGA-AR-A0U1-01A-11R-A115-07;TCGA-BH-A0B9-01A-11R-A056-07;TCGA-BH-A0E0-01A-11R-A056-07;TCGA-C8-A26X-01A-31R-A16F-07;TCGA-EW-A1P4-01A-21R-A144-07;TCGA-EW-A1P7-01A-21R-A144-07	TN	inter_gene	exon-exon_boundary	Start_E1;Start_E2;Start_E3;Start_E4;Start_E5;Start_E6;Start_E7;Start_E8;Start_E9;Start_E10;Start_E11;Start_E12;Start_E13;Start_E14;Start_E15;Start_E16;Start_E17;Start_E18;Start_E19;Start_E20;Start_E21;Start_E22;Start_E23;Start_E24;Start_E25;Start_E26;Start_E27;Start_E28;Start_E29;Start_E30;Start_E31;Start_E32;Start_E33;Start_E34;Start_E35;Start_E36;Start_E37;Start_E38;Start_E39;Start_E40;Start_E4…	RPS6;ACER2;SLC24A2;MLLT3;MIR4473;MIR4474;KIAA1797;MIR491;PTPLAD2;IFNB1;IFNW1;IFNA21;IFNA4;IFNA10;IFNA7;IFNA16;IFNA17;IFNA14;IFNA22P;IFNA5;KLHL9;IFNA6;IFNA13;IFNA2;IFNA8;IFNA1;MIR31HG;IFNE;MTAP;C9orf53;CDKN2A;CDKN2B-AS1;CDKN2B;DMRTA1;FLJ35282;ELAVL2;TUSC1;LOC100506422;C9orf82;PLAA;IFT74;LRRC19;TEK;LINC00032;C9orf11;MOB3B;IFNK;C9orf72;LINGO2;MIR876;MIR873;LOC401497;ACO1;DDX58;LOC100129250;NDUFB6;TO…	Tumor
chr16	2152381	18433100	18	1.44444	TCGA-A2-A0D0-01A-11R-A00Z-07;TCGA-A2-A0YE-01A-11R-A109-07;TCGA-A2-A3XS-01A-11R-A22U-07;TCGA-A2-A3XT-01A-11R-A22U-07;TCGA-A2-A3XY-01A-11R-A239-07;TCGA-AC-A2QH-01A-11R-A18M-07;TCGA-AN-A0AT-01A-11R-A034-07;TCGA-AO-A0J4-01A-11R-A034-07;TCGA-AR-A1AQ-01A-11R-A12P-07;TCGA-BH-A0E6-01A-11R-A034-07;TCGA-BH-A0WA-01A-11R-A109-07;TCGA-BH-A1EW-01A-11R-A137-07;TCGA-BH-A42U-01A-12R-A24H-07;TCGA-D8-A143-01A-11R-A…	TN	inter_gene	exon-exon_boundary	Start_E14;Start_E15;Start_E16;Start_E17;Start_E18;Start_E19;Start_E20;Start_E21;Start_E22;Start_E23;Start_E24;Start_E25;Start_E2;Start_E3;Start_E4;Start_E5;Start_E6;Start_E7;Start_E8;Start_E9;Start_E10;Start_E11;Start_E12;Start_E13;Start_E1;Start_E26;Start_E27;Start_E28;Start_E29;Start_E30;Start_E31;Start_E32;Start_E33;Start_E40;Start_E41;Start_E42;Start_E43;Start_E39;Start_E34;Start_E35;Start_E3…	PKD1;MIR4516;MIR3180-5;RAB26;TRAF7;SNORD60;CASKIN1;MLST8;C16orf79;E4F1;PGP;DNASE1L2;ECI1;RNPS1;MIR3677;MIR4717;MIR940;ABCA3;ABCA17P;CCNF;C16orf59;NTN3;TBC1D24;AMDHD2;ATP6V0C;PDPK1;CEMP1;MIR3178;LOC652276;FLJ42627;ERVK13-1;KCTD5;PRSS27;LOC100128788;SRRM2;TCEB2;PRSS41;PRSS33;PRSS21;ZG16B;PRSS30P;PRSS22;FLYWCH2;FLYWCH1;KREMEN2;PAQR4;PKMYT1;LINC00514;CLDN9;THOC6;TNFRSF12A;CCDC64B;CLDN6;HCFC1R1;MMP25;…	Tumor-Specific
chr15	26805736	34634071	26	1.38462	TCGA-A2-A0D0-01A-11R-A00Z-07;TCGA-A2-A0YE-01A-11R-A109-07;TCGA-A7-A26F-01A-21R-A169-07;TCGA-AC-A2QH-01A-11R-A18M-07;TCGA-AO-A124-01A-11R-A10J-07;TCGA-AO-A129-01A-21R-A10J-07;TCGA-BH-A0AV-01A-31R-A115-07;TCGA-BH-A0BL-01A-11R-A115-07;TCGA-BH-A0E6-01A-11R-A034-07;TCGA-BH-A18V-01A-11R-A12D-07;TCGA-BH-A1FC-01A-11R-A13Q-07;TCGA-C8-A12V-01A-11R-A115-07;TCGA-C8-A131-01A-11R-A115-07;TCGA-C8-A26X-01A-31R-A…	TN	inter_gene	exon-exon_boundary	Start_E7;Start_E8;Start_E5;Start_E6;Start_E3;Start_E4;Start_E2;Start_E1;Start_E9;Start_E10;Start_E11;Start_E24;Start_E22;Start_E23;Start_E20;Start_E21;Start_E19;Start_E15;Start_E16;Start_E17;Start_E18;Start_E14;Start_E12;Start_E13;Start_E89;Start_E90;Start_E91;Start_E92;Start_E93;Start_E82;Start_E83;Start_E84;Start_E85;Start_E86;Start_E87;Start_E88;Start_E71;Start_E72;Start_E73;Start_E74;Start_E7…	GABRB3;GABRA5;GABRG3;OCA2;HERC2;GOLGA8F;GOLGA8G;MIR4509-1;MIR4509-2;MIR4509-3;HERC2P9;WHAMMP2;LOC100289656;LOC646278;APBA2;FAM189A1;NDNL2;TJP1;ULK4P3;LOC653075;DKFZP434L187;CHRFAM7A;ULK4P1;ULK4P2;ARHGAP11B;LOC100288637;FAN1;MTMR10;TRPM1;MIR211;LOC283710;KLF13;OTUD7A;CHRNA7;LOC100288615;ARHGAP11A;SCG5;GREM1;FMN1;TMCO5B;RYR3;AVEN;CHRM5;C15orf24;PGBD4;C15orf29;TMEM85;SLC12A6;NOP10	Tumor
chr12	15035905	104976745	23	1.73913	TCGA-A2-A0D0-01A-11R-A00Z-07;TCGA-A2-A1G6-01A-11R-A13Q-07;TCGA-A2-A3XS-01A-11R-A22U-07;TCGA-A2-A3XT-01A-11R-A22U-07;TCGA-A7-A26G-01A-21R-A169-07;TCGA-AN-A0XU-01A-11R-A109-07;TCGA-AO-A03U-01B-21R-A10J-07;TCGA-AO-A0J6-01A-11R-A034-07;TCGA-AR-A0TU-01A-31R-A109-07;TCGA-AR-A1AR-01A-31R-A137-07;TCGA-BH-A0BG-01A-11R-A115-07;TCGA-BH-A0BL-01A-11R-A115-07;TCGA-BH-A0RX-01A-21R-A084-07;TCGA-C8-A3M7-01A-12R-A…	TN	inter_gene	exon-exon_boundary	Start_E1;Start_E2;Start_E3;Start_E4;Start_E5;Start_E6;Start_E7;Start_E8;Start_E9;Start_E10;Start_E11;Start_E12;Start_E13;Start_E14;Start_E15;Start_E16;Start_E17;Start_E18;Start_E19;Start_E20;Start_E21;Start_E22;Start_E23;Start_E24;Start_E25;Start_E26;Start_E27;Start_E28;Start_E29;Start_E30;Start_E31;Start_E32;Start_E38;Start_E33;Start_E34;Start_E35;Start_E36;Start_E37;Start_E57;Start_E56;Start_E5…	MGP;ERP27;ARHGDIB;PDE6H;RERG;PTPRO;EPS8;STRAP;DERA;SLC15A5;MGST1;LMO3;SKP1P2;MIR3974;RERGL;PIK3C2G;PLCZ1;CAPZA3;PLEKHA5;AEBP2;LOC100506393;PDE3A;SLCO1C1;SLCO1B3;SLCO1B7;SLCO1B1;SLCO1A2;IAPP;PYROXD1;RECQL;GOLT1B;C12orf39;GYS2;LDHB;KCNJ8;ABCC9;CMAS;ST8SIA1;KIAA0528;ETNK1;SOX5;MIR920;LINC00477;BCAT1;C12orf77;LRMP;CASC1;LYRM5;KRAS;IFLTD1;MIR4302;RASSF8;LOC100506451;BHLHE41;SSPN;ITPR2;ASUN;FGFR1OP2;TM…	Tumor
chrX	54839920	54953058	18	2	TCGA-A2-A0D0-01A-11R-A00Z-07;TCGA-A2-A1G6-01A-11R-A13Q-07;TCGA-A2-A3XX-01A-21R-A239-07;TCGA-AR-A1AI-01A-11R-A12P-07;TCGA-AR-A1AY-01A-21R-A12P-07;TCGA-BH-A42U-01A-12R-A24H-07;TCGA-C8-A26X-01A-31R-A16F-07;TCGA-C8-A26Y-01A-11R-A16F-07;TCGA-C8-A3M7-01A-12R-A21T-07;TCGA-D8-A147-01A-11R-A115-07;TCGA-D8-A1XQ-01A-11R-A14M-07;TCGA-E2-A158-01A-11R-A12D-07;TCGA-EW-A1OV-01A-11R-A144-07;TCGA-EW-A1OW-01A-21R-A…	TN	inter_gene	exon-exon_boundary	Start_E10;Start_E11;Start_E12;Start_E13;Start_E1;Start_E2;Start_E3;Start_E4;Start_E5;Start_E6;Start_E7;Start_E8;Start_E9;End_E10;End_E11;End_E12;End_E13;End_E1;End_E2;End_E3;End_E4;End_E5;End_E6;End_E7;End_E8;End_E9;Start_I11;Start_I12;Start_I13;Start_I1;Start_I2;Start_I3;Start_I4;Start_I5;Start_I6;Start_I7;Start_I8;Start_I9;Start_I10;End_I10;End_I11;End_I12;End_I13;End_I1;End_I2;End_I3;End_I4;En…	MAGED2;SNORA11;TRO	Tumor
chr3	158415696	158422624	19	1.52632	TCGA-A2-A0D0-01A-11R-A00Z-07;TCGA-A2-A3XT-01A-11R-A22U-07;TCGA-A7-A26F-01A-21R-A169-07;TCGA-A7-A26G-01A-21R-A169-07;TCGA-A8-A08R-01A-11R-A034-07;TCGA-AO-A03U-01B-21R-A10J-07;TCGA-AO-A128-01A-11R-A10J-07;TCGA-AO-A1KR-01A-12R-A144-07;TCGA-AR-A0U4-01A-11R-A109-07;TCGA-AR-A1AI-01A-11R-A12P-07;TCGA-BH-A18V-01A-11R-A12D-07;TCGA-C8-A1HJ-01A-11R-A13Q-07;TCGA-D8-A27M-01A-11R-A16F-07;TCGA-E2-A14N-01A-31R-A…	TN	intra_gene	exon-exon_boundary	Start_E5;End_E5;End_E4;Start_I4;Start_I1;End_I1	RARRES1	Tumor-Specific
chr12	10853852	99260671	13	1.69231	TCGA-A2-A0D0-01A-11R-A00Z-07;TCGA-A7-A0CE-01A-11R-A00Z-07;TCGA-A7-A26F-01A-21R-A169-07;TCGA-A8-A07C-01A-11R-A034-07;TCGA-A8-A07O-01A-11R-A00Z-07;TCGA-AO-A12F-01A-11R-A115-07;TCGA-AO-A1KR-01A-12R-A144-07;TCGA-AR-A0U1-01A-11R-A115-07;TCGA-AR-A1AQ-01A-11R-A12P-07;TCGA-BH-A0BG-01A-11R-A115-07;TCGA-BH-A0BL-01A-11R-A115-07;TCGA-BH-A0BW-01A-11R-A115-07;TCGA-E2-A1LL-01A-11R-A144-07	TN	inter_gene	exon-exon_boundary	Start_E6;Start_E7;Start_E8;Start_E9;Start_E1;Start_E2;Start_E3;Start_E4;Start_E5;Start_E10;Start_E11;Start_E18;Start_E19;Start_E20;Start_E21;Start_E22;Start_E23;Start_E13;Start_E14;Start_E15;Start_E16;Start_E17;Start_E12;Start_E24;Start_E25;Start_E26;Start_E27;Start_E28;Start_E29;Start_E30;Start_E31;Start_E32;Start_E38;Start_E33;Start_E34;Start_E35;Start_E36;Start_E37;Start_E57;Start_E56;Start_E5…	CSDA;TAS2R7;TAS2R8;TAS2R9;TAS2R10;PRH1-PRR4;PRR4;PRH1;TAS2R13;PRH2;TAS2R14;TAS2R50;TAS2R20;TAS2R19;TAS2R31;TAS2R46;TAS2R43;TAS2R30;LOC100129361;TAS2R42;PRB3;PRB4;PRB1;PRB2;LOC338817;ETV6;BCL2L14;MIR1244-1;MIR1244-2;MIR1244-3;LRP6;MANSC1;LOH12CR1;LOH12CR2;DUSP16;CREBL2;GPR19;CDKN1B;APOLD1;MIR613;DDX47;RPL13AP20;GPRC5A;MIR614;GPRC5D;LOC100506314;HEBP1;HTR7P1;KIAA1467;GSG1;EMP1;C12orf36;GRIN2B;ATF7I…	Tumor
chr20	57608447	57608588	2	3.5	TCGA-A2-A0D0-01A-11R-A00Z-07;TCGA-AN-A0AL-01A-11R-A00Z-07	TN	intra_gene	within_exon	E5;E6	SLMO2	Tumor
chr16	68036659	75664394	5	1.8	TCGA-A2-A0D0-01A-11R-A00Z-07;TCGA-BH-A0BW-01A-11R-A115-07;TCGA-BH-A42U-01A-12R-A24H-07;TCGA-C8-A12V-01A-11R-A115-07;TCGA-D8-A147-01A-11R-A115-07	TN	inter_gene	exon-exon_boundary	Start_E1;Start_E2;Start_E3;Start_E4;Start_E5;Start_E6;Start_E7;Start_E8;Start_E9;Start_E10;Start_E11;Start_E12;Start_E13;Start_E14;Start_E15;Start_E16;Start_E17;Start_E18;Start_E19;Start_E20;Start_E21;Start_E22;Start_E23;Start_E24;Start_E25;Start_E26;Start_E85;Start_E86;Start_E84;Start_E76;Start_E77;Start_E78;Start_E79;Start_E80;Start_E81;Start_E82;Start_E83;Start_E72;Start_E73;Start_E74;Start_E7…	DUS2L;DDX28;NFATC3;ESRP2;PLA2G15;SLC7A6;SLC7A6OS;PRMT7;SMPD3;ZFP90;CDH3;CDH1;TMCO7;HAS3;CHTF8;CIRH1A;SNTB2;VPS4A;COG8;PDF;NIP7;TMED6;TERF2;CYB5B;NFAT5;MIR1538;NQO1;NOB1;WWP2;MIR140;CLEC18A;PDXDC2P;MIR1972-1;MIR1972-2;PDPR;CLEC18C;LOC729513;AARS;EXOSC6;DDX19B;LOC100506083;DDX19A;ST3GAL2;FUK;COG4;SF3B3;SNORD111B;SNORD111;IL34;MTSS1L;VAC14;LOC100130894;HYDIN;FTSJD1;CALB2;ZNF23;ZNF19;CHST4;TAT;MARVEL…	Tumor
chr12	7261705	7264166	1	11	TCGA-A2-A0D2-01A-21R-A034-07	TN	inter_gene	exon-exon_boundary	Start_E3;Start_E4;Start_E5;Start_E1;End_E3;End_E4;End_E1;Start_I2;Start_I3;Start_I4;Start_I1;End_I2;End_I3;End_I4	MATL2963;C1RL	Tumor
chr8	95877733	95888717	1	6	TCGA-A2-A0D2-01A-21R-A034-07	TN	intra_gene	exon-exon_boundary	Start_E17;Start_E18;Start_E19;Start_E20;Start_E21;Start_E22;Start_E23;Start_E24;Start_E25;Start_E26;End_E17;End_E18;End_E19;End_E20;End_E21;End_E22;End_E23;End_E24;End_E25;End_E26;Start_I18;Start_I19;Start_I20;Start_I21;Start_I22;Start_I23;Start_I24;Start_I25;Start_I26;Start_I27;End_I17;End_I18;End_I19;End_I20;End_I21;End_I22;End_I23;End_I24;End_I25;End_I26	INTS8	Tumor
chr14	106208464	106208720	13	1.69231	TCGA-A2-A0D2-01A-21R-A034-07;TCGA-A2-A0EQ-01A-11R-A034-07;TCGA-A2-A0SX-01A-12R-A084-07;TCGA-A2-A3XX-01A-21R-A239-07;TCGA-A7-A26G-01A-21R-A169-07;TCGA-AC-A2BK-01A-11R-A21T-07;TCGA-AO-A128-01A-11R-A10J-07;TCGA-AR-A1AQ-01A-11R-A12P-07;TCGA-AR-A2LH-01A-31R-A18M-07;TCGA-BH-A0RX-01A-21R-A084-07;TCGA-D8-A1JG-01B-11R-A13Q-07;TCGA-EW-A1OV-01A-11R-A144-07;TCGA-GM-A2DF-01A-11R-A180-07	TN	intra_gene	exon-exon_boundary	Start_E1;Start_E2;Start_E3;End_E1;End_E2;End_E3;Start_I1;End_I1	IGHG1	Tumor
chr11	62288687	62288766	18	1.55556	TCGA-A2-A0D2-01A-21R-A034-07;TCGA-A2-A0ST-01A-12R-A084-07;TCGA-A2-A0T0-01A-22R-A084-07;TCGA-A7-A26I-01A-11R-A169-07;TCGA-A8-A07O-01A-11R-A00Z-07;TCGA-A8-A08R-01A-11R-A034-07;TCGA-AN-A0XU-01A-11R-A109-07;TCGA-AO-A124-01A-11R-A10J-07;TCGA-AO-A128-01A-11R-A10J-07;TCGA-AR-A1AY-01A-21R-A12P-07;TCGA-BH-A0BG-01A-11R-A115-07;TCGA-BH-A0E0-01A-11R-A056-07;TCGA-BH-A0WA-01A-11R-A109-07;TCGA-BH-A18T-01A-11R-A…	TN	intra_gene	within_exon	E5	AHNAK	Tumor
chr11	203442	203557	37	1.37838	TCGA-A2-A0D2-01A-21R-A034-07;TCGA-A2-A0ST-01A-12R-A084-07;TCGA-A2-A0T2-01A-11R-A084-07;TCGA-A7-A0CE-01A-11R-A00Z-07;TCGA-A7-A0DA-01A-31R-A115-07;TCGA-A7-A26G-01A-21R-A169-07;TCGA-A7-A26I-01A-11R-A169-07;TCGA-AN-A04D-01A-21R-A034-07;TCGA-AN-A0AT-01A-11R-A034-07;TCGA-AN-A0XU-01A-11R-A109-07;TCGA-AO-A0J6-01A-11R-A034-07;TCGA-AO-A124-01A-11R-A10J-07;TCGA-AO-A128-01A-11R-A10J-07;TCGA-AO-A129-01A-21R-A…	TN	intra_gene	within_exon	E4;E3	BET1L	Tumor-Specific
chr19	9007486	9012898	17	2.05882	TCGA-A2-A0D2-01A-21R-A034-07;TCGA-A2-A0SX-01A-12R-A084-07;TCGA-A2-A0T2-01A-11R-A084-07;TCGA-A2-A0YE-01A-11R-A109-07;TCGA-A2-A3XY-01A-11R-A239-07;TCGA-A7-A26G-01A-21R-A169-07;TCGA-AN-A04D-01A-21R-A034-07;TCGA-AO-A03U-01B-21R-A10J-07;TCGA-AR-A0TU-01A-31R-A109-07;TCGA-AR-A1AI-01A-11R-A12P-07;TCGA-AR-A1AR-01A-31R-A137-07;TCGA-AR-A1AY-01A-21R-A12P-07;TCGA-BH-A0WA-01A-11R-A109-07;TCGA-BH-A1F6-01A-11R-A…	TN	intra_gene	exon-exon_boundary	Start_E37;Start_E38;Start_E39;Start_E40;Start_E41;Start_E42;Start_E43;Start_E34;Start_E35;Start_E36;End_E37;End_E38;End_E39;End_E40;End_E41;End_E42;End_E43;End_E34;End_E35;End_E36;Start_I37;Start_I38;Start_I39;Start_I40;Start_I41;Start_I42;Start_I43;Start_I34;Start_I35;Start_I36;End_I36;End_I37;End_I38;End_I39;End_I40;End_I41;End_I42;End_I33;End_I34;End_I35	MUC16	Tumor
chrM	15381	15456	18	1.72222	TCGA-A2-A0D2-01A-21R-A034-07;TCGA-A2-A0SX-01A-12R-A084-07;TCGA-A2-A3XX-01A-21R-A239-07;TCGA-A8-A07O-01A-11R-A00Z-07;TCGA-A8-A08R-01A-11R-A034-07;TCGA-AN-A0AT-01A-11R-A034-07;TCGA-AO-A0J2-01A-11R-A034-07;TCGA-AO-A12F-01A-11R-A115-07;TCGA-AR-A1AR-01A-31R-A137-07;TCGA-AR-A2LR-01A-12R-A18M-07;TCGA-BH-A0E0-01A-11R-A056-07;TCGA-BH-A18T-01A-11R-A12D-07;TCGA-BH-A1EW-01A-11R-A137-07;TCGA-BH-A42U-01A-12R-A…	TN	NA	NA	NA	NA	Tumor
chr17	61909583	61909741	16	1.375	TCGA-A2-A0D2-01A-21R-A034-07;TCGA-A2-A0T0-01A-22R-A084-07;TCGA-A2-A1G6-01A-11R-A13Q-07;TCGA-A7-A0DA-01A-31R-A115-07;TCGA-AC-A2BK-01A-11R-A21T-07;TCGA-AC-A2QJ-01A-12R-A19W-07;TCGA-AO-A12F-01A-11R-A115-07;TCGA-AR-A1AQ-01A-11R-A12P-07;TCGA-BH-A0RX-01A-21R-A084-07;TCGA-D8-A1XQ-01A-11R-A14M-07;TCGA-E2-A14R-01A-11R-A115-07;TCGA-E2-A158-01A-11R-A12D-07;TCGA-E2-A1LH-01A-11R-A14D-07;TCGA-EW-A1P7-01A-21R-A…	TN	intra_gene	within_exon	E13	SMARCD2	Tumor-Specific
chr20	17594636	17594756	19	1.52632	TCGA-A2-A0D2-01A-21R-A034-07;TCGA-A2-A0T2-01A-11R-A084-07;TCGA-A2-A3XY-01A-11R-A239-07;TCGA-A8-A08R-01A-11R-A034-07;TCGA-AC-A2BK-01A-11R-A21T-07;TCGA-AN-A0AL-01A-11R-A00Z-07;TCGA-AN-A0G0-01A-11R-A034-07;TCGA-AO-A0J2-01A-11R-A034-07;TCGA-AR-A0TU-01A-31R-A109-07;TCGA-AR-A0U4-01A-11R-A109-07;TCGA-BH-A0WA-01A-11R-A109-07;TCGA-C8-A1HJ-01A-11R-A13Q-07;TCGA-C8-A27B-01A-11R-A169-07;TCGA-D8-A13Z-01A-11R-A…	TN	intra_gene	within_exon	E26;E25	RRBP1	Tumor-Specific
chr7	23429436	75695917	16	2.5	TCGA-A2-A0D2-01A-21R-A034-07;TCGA-A2-A3XU-01A-12R-A22U-07;TCGA-AC-A2QJ-01A-12R-A19W-07;TCGA-AO-A0J2-01A-11R-A034-07;TCGA-AR-A256-01A-11R-A169-07;TCGA-BH-A18Q-01A-12R-A12D-07;TCGA-D8-A1JG-01B-11R-A13Q-07;TCGA-D8-A27F-01A-11R-A16F-07;TCGA-E2-A14N-01A-31R-A137-07;TCGA-E2-A1B6-01A-31R-A12P-07;TCGA-E2-A1LL-01A-11R-A144-07;TCGA-E2-A1LS-01A-12R-A157-07;TCGA-EW-A1PH-01A-11R-A14M-07;TCGA-EW-A3U0-01A-11R-A…	TN	inter_gene	exon-exon_boundary	Start_E3;Start_E1;Start_E2;Start_E4;Start_E5;Start_E6;Start_E7;Start_E8;Start_E9;Start_E10;Start_E11;Start_E12;Start_E13;Start_E14;Start_E15;Start_E16;Start_E17;Start_E18;Start_E19;Start_E20;Start_E21;Start_E22;Start_E23;Start_E24;Start_E26;Start_E27;Start_E28;Start_E29;Start_E25;Start_E30;Start_E31;Start_E57;Start_E54;Start_E55;Start_E56;Start_E47;Start_E48;Start_E49;Start_E50;Start_E51;Start_E5…	IGF2BP3;RPS2P32;TRA2A;CCDC126;CLK2P;C7orf46;STK31;NPY;MPP6;DFNA5;OSBPL3;CYCS;C7orf31;NPVF;MIR148A;NFE2L3;CBX3;HNRNPA2B1;SNX10;LOC441204;KIAA0087;C7orf71;SKAP2;HOTAIRM1;HOXA1;HOXA2;HOXA3;HOXA-AS3;HOXA4;HOXA5;HOXA6;HOXA7;HOXA10;HOXA10-HOXA9;HOXA9;MIR196B;HOXA-AS5;HOXA11;HOTTIP;HOXA13;EVX1;HIBADH;TAX1BP1;JAZF1;JAZF1-AS1;CREB5;TRIL;LOC100506497;CPVL;CHN2;PRR15;LOC646762;MIR550A3;DPY19L2P3;ZNRF2P2;WIP…	Tumor
chr6	122765436	122765495	10	1.7	TCGA-A2-A0D2-01A-21R-A034-07;TCGA-A7-A26I-01A-11R-A169-07;TCGA-A8-A07C-01A-11R-A034-07;TCGA-AN-A0G0-01A-11R-A034-07;TCGA-BH-A0AV-01A-31R-A115-07;TCGA-BH-A18T-01A-11R-A12D-07;TCGA-C8-A27B-01A-11R-A169-07;TCGA-D8-A1JG-01B-11R-A13Q-07;TCGA-E2-A1LI-01A-12R-A157-07;TCGA-GM-A2DB-01A-31R-A18M-07	TN	intra_gene	within_exon	E10	SERINC1	Tumor
chr19	12370932	55897333	32	2.28125	TCGA-A2-A0D2-01A-21R-A034-07;TCGA-A8-A09X-01A-11R-A00Z-07;TCGA-AC-A2BK-01A-11R-A21T-07;TCGA-AO-A03U-01B-21R-A10J-07;TCGA-AO-A124-01A-11R-A10J-07;TCGA-AO-A12F-01A-11R-A115-07;TCGA-AR-A0U1-01A-11R-A115-07;TCGA-AR-A1AI-01A-11R-A12P-07;TCGA-AR-A1AY-01A-21R-A12P-07;TCGA-AR-A256-01A-11R-A169-07;TCGA-BH-A0AV-01A-31R-A115-07;TCGA-BH-A0B3-01A-11R-A056-07;TCGA-BH-A0BL-01A-11R-A115-07;TCGA-BH-A0E0-01A-11R-A…	TN	inter_gene	exon-exon_boundary	Start_E4;Start_E5;Start_E3;Start_E2;Start_E1;Start_E6;Start_E16;Start_E17;Start_E18;Start_E19;Start_E20;Start_E21;Start_E22;Start_E23;Start_E24;Start_E7;Start_E8;Start_E9;Start_E10;Start_E11;Start_E12;Start_E13;Start_E14;Start_E15;Start_E25;Start_E26;Start_E46;Start_E47;Start_E38;Start_E39;Start_E40;Start_E41;Start_E42;Start_E43;Start_E44;Start_E45;Start_E32;Start_E33;Start_E34;Start_E35;Start_E3…	ZNF44;ZNF563;ZNF442;ZNF799;ZNF443;ZNF709;ZNF564;ZNF490;ZNF791;MAN2B1;WDR83;WDR83OS;DHPS;FBXW9;TNPO2;SNORD41;C19orf43;ASNA1;BEST2;HOOK2;JUNB;PRDX2;RNASEH2A;RTBDN;MAST1;DNASE2;GCDH;KLF1;SYCE2;FARSA;CALR;RAD23A;GADD45GIP1;DAND5;NFIX;LYL1;TRMT1;NACC1;IER2;STX10;CACNA1A;CCDC130;MRI1;C19orf53;ZSWIM4;LOC284454;MIR23A;MIR24-2;MIR27A;MIR181C;MIR181D;NANOS3;C19orf57;CC2D1A;PODNL1;DCAF15;RFX1;RLN3;IL27RA;PA…	Tumor
chr5	140895014	140895173	2	3	TCGA-A2-A0D2-01A-21R-A034-07;TCGA-BH-A18G-01A-11R-A12D-07	TN	intra_gene	within_exon	E27;E28	DIAPH1	Tumor
chr11	73308967	80226882	1	7	TCGA-A2-A0EQ-01A-11R-A034-07	TN	inter_gene	exon-exon_boundary	Start_E1;Start_E2;Start_E3;Start_E4;Start_E5;Start_E6;Start_E7;Start_E8;Start_E9;Start_E10;Start_E11;Start_E12;Start_E27;Start_E28;Start_E29;Start_E30;Start_E31;Start_E25;Start_E26;Start_E23;Start_E24;Start_E16;Start_E17;Start_E18;Start_E19;Start_E20;Start_E21;Start_E22;Start_E13;Start_E14;Start_E15;Start_E32;Start_E33;Start_E34;Start_E35;Start_E36;Start_E37;Start_E38;Start_E39;Start_E40;Start_E4…	FAM168A;PLEKHB1;RAB6A;MRPL48;PAAF1;CHCHD8;DNAJB13;UCP2;UCP3;C2CD3;PPME1;P4HA3;PGM2L1;KCNE3;LIPT2;POLD3;CHRDL2;MIR4696;RNF169;XRRA1;SPCS2;NEU3;OR2AT4;SLCO2B1;LOC100507050;ARRB1;MIR326;RPS3;SNORD15A;SNORD15B;KLHL35;GDPD5;SERPINH1;MAP6;MOGAT2;DGAT2;LOC283214;UVRAG;WNT11;PRKRIR;C11orf30;LRRC32;GUCY2E;TSKU;ACER3;B3GNT6;CAPN5;OMP;MYO7A;GDPD4;PAK1;AQP11;CLNS1A;RSF1;C11orf67;INTS4;KCTD14;NDUFC2-KCTD14;TH…	Tumor
chr11	34156796	34158209	11	1.63636	TCGA-A2-A0EQ-01A-11R-A034-07;TCGA-A2-A0ST-01A-12R-A084-07;TCGA-A2-A0T0-01A-22R-A084-07;TCGA-A8-A07O-01A-11R-A00Z-07;TCGA-AC-A2BK-01A-11R-A21T-07;TCGA-AO-A124-01A-11R-A10J-07;TCGA-AR-A1AY-01A-21R-A12P-07;TCGA-C8-A26X-01A-31R-A16F-07;TCGA-D8-A147-01A-11R-A115-07;TCGA-D8-A1JF-01A-11R-A13Q-07;TCGA-D8-A27F-01A-11R-A16F-07	TN	intra_gene	exon-exon_boundary	Start_E18;Start_E20;End_E17;End_E19;Start_I18;End_I18	NAT10	Tumor
chr6	56915571	56955692	8	2.625	TCGA-A2-A0EQ-01A-11R-A034-07;TCGA-A2-A0ST-01A-12R-A084-07;TCGA-A2-A3XT-01A-11R-A22U-07;TCGA-AO-A129-01A-21R-A10J-07;TCGA-BH-A18G-01A-11R-A12D-07;TCGA-C8-A26Y-01A-11R-A16F-07;TCGA-E2-A1AZ-01A-11R-A12P-07;TCGA-E2-A1LK-01A-21R-A14D-07	TN	inter_gene	exon-exon_boundary	Start_E3;Start_E4;Start_E1;Start_E2;End_E3;End_E4;End_E1;End_E2;Start_I4;Start_I1;Start_I2;Start_I3;End_I3;End_I4;End_I1;End_I2	KIAA1586;ZNF451	Tumor
chr19	45323978	45324079	20	1.45	TCGA-A2-A0EQ-01A-11R-A034-07;TCGA-A2-A0SX-01A-12R-A084-07;TCGA-A2-A0T0-01A-22R-A084-07;TCGA-A2-A0T2-01A-11R-A084-07;TCGA-A2-A0YE-01A-11R-A109-07;TCGA-A7-A0DA-01A-31R-A115-07;TCGA-A8-A07O-01A-11R-A00Z-07;TCGA-AO-A12F-01A-11R-A115-07;TCGA-AR-A0U1-01A-11R-A115-07;TCGA-AR-A2LH-01A-31R-A18M-07;TCGA-BH-A0B3-01A-11R-A056-07;TCGA-BH-A0WA-01A-11R-A109-07;TCGA-BH-A1FC-01A-11R-A13Q-07;TCGA-C8-A131-01A-11R-A…	TN	intra_gene	exon-exon_boundary	End_E14;Start_I2;E14	BCAM	Tumor-Specific
chr9	124089670	124089738	21	1.28571	TCGA-A2-A0EQ-01A-11R-A034-07;TCGA-A2-A0SX-01A-12R-A084-07;TCGA-A2-A0T0-01A-22R-A084-07;TCGA-A2-A0T2-01A-11R-A084-07;TCGA-A7-A0CE-01A-11R-A00Z-07;TCGA-A7-A0DA-01A-31R-A115-07;TCGA-A8-A07C-01A-11R-A034-07;TCGA-AC-A2QH-01A-11R-A18M-07;TCGA-AO-A03U-01B-21R-A10J-07;TCGA-AO-A0J2-01A-11R-A034-07;TCGA-C8-A12V-01A-11R-A115-07;TCGA-C8-A27B-01A-11R-A169-07;TCGA-D8-A13Z-01A-11R-A115-07;TCGA-D8-A1JG-01B-11R-A…	TN	intra_gene	within_exon	E13;E15;E14	GSN	Tumor-Specific
chr2	189872782	189872836	38	1.63158	TCGA-A2-A0EQ-01A-11R-A034-07;TCGA-A2-A0SX-01A-12R-A084-07;TCGA-A2-A0T0-01A-22R-A084-07;TCGA-A2-A3XS-01A-11R-A22U-07;TCGA-A7-A0DA-01A-31R-A115-07;TCGA-A7-A26F-01A-21R-A169-07;TCGA-A7-A26G-01A-21R-A169-07;TCGA-A7-A26I-01A-11R-A169-07;TCGA-A8-A07C-01A-11R-A034-07;TCGA-A8-A07O-01A-11R-A00Z-07;TCGA-AC-A2QJ-01A-12R-A19W-07;TCGA-AN-A04D-01A-21R-A034-07;TCGA-AN-A0AL-01A-11R-A00Z-07;TCGA-AN-A0AT-01A-11R-A…	TN	intra_gene	within_exon	E47	COL3A1	Tumor
chr14	106691915	106692117	11	1.81818	TCGA-A2-A0EQ-01A-11R-A034-07;TCGA-A2-A0SX-01A-12R-A084-07;TCGA-A2-A0YE-01A-11R-A109-07;TCGA-AO-A0J4-01A-11R-A034-07;TCGA-AR-A1AI-01A-11R-A12P-07;TCGA-BH-A0B3-01A-11R-A056-07;TCGA-BH-A18V-01A-11R-A12D-07;TCGA-BH-A1FC-01A-11R-A13Q-07;TCGA-D8-A1XQ-01A-11R-A14M-07;TCGA-E2-A14X-01A-11R-A115-07;TCGA-E2-A1LH-01A-11R-A14D-07	TN	intra_gene	exon-exon_boundary	Start_E1;End_E1;Start_I1;End_I1	IGHV3-21	Tumor
chr6	31237269	31322303	50	2.34	TCGA-A2-A0EQ-01A-11R-A034-07;TCGA-A2-A0SX-01A-12R-A084-07;TCGA-A2-A1G6-01A-11R-A13Q-07;TCGA-A2-A3XT-01A-11R-A22U-07;TCGA-A2-A3XX-01A-21R-A239-07;TCGA-A2-A3XY-01A-11R-A239-07;TCGA-A7-A26F-01A-21R-A169-07;TCGA-A8-A07C-01A-11R-A034-07;TCGA-A8-A07O-01A-11R-A00Z-07;TCGA-A8-A08R-01A-11R-A034-07;TCGA-AN-A0AL-01A-11R-A00Z-07;TCGA-AN-A0AT-01A-11R-A034-07;TCGA-AN-A0XU-01A-11R-A109-07;TCGA-AO-A0J4-01A-11R-A…	TN	inter_gene	exon-exon_boundary	Start_E1;Start_E2;Start_E3;Start_E4;Start_E5;Start_E6;Start_E7;Start_E8;End_E1;End_E2;End_E3;End_E4;End_E5;End_E6;End_E7;End_E8;Start_I1;Start_I2;Start_I3;Start_I4;Start_I5;Start_I6;Start_I7;Start_I8;End_I8;End_I1;End_I2;End_I3;End_I4;End_I5;End_I6;End_I7	HLA-C;HLA-B	Tumor
chr6	33037638	33041334	23	1.52174	TCGA-A2-A0EQ-01A-11R-A034-07;TCGA-A2-A0SX-01A-12R-A084-07;TCGA-A8-A08R-01A-11R-A034-07;TCGA-AN-A0XU-01A-11R-A109-07;TCGA-AO-A03U-01B-21R-A10J-07;TCGA-AO-A128-01A-11R-A10J-07;TCGA-AR-A0TU-01A-31R-A109-07;TCGA-AR-A1AI-01A-11R-A12P-07;TCGA-AR-A1AQ-01A-11R-A12P-07;TCGA-AR-A2LH-01A-31R-A18M-07;TCGA-BH-A0BW-01A-11R-A115-07;TCGA-BH-A1FC-01A-11R-A13Q-07;TCGA-C8-A26X-01A-31R-A16F-07;TCGA-D8-A13Z-01A-11R-A…	TN	intra_gene	exon-exon_boundary	Start_E3;Start_E2;End_E2;End_E1;Start_I1;End_I1	HLA-DPA1	Tumor-Specific
chr11	104916017	104971506	26	2.38462	TCGA-A2-A0EQ-01A-11R-A034-07;TCGA-A2-A0T0-01A-22R-A084-07;TCGA-A2-A0YE-01A-11R-A109-07;TCGA-A2-A3XS-01A-11R-A22U-07;TCGA-A7-A0CE-01A-11R-A00Z-07;TCGA-A7-A0DA-01A-31R-A115-07;TCGA-AN-A0XU-01A-11R-A109-07;TCGA-AR-A0TU-01A-31R-A109-07;TCGA-AR-A2LR-01A-12R-A18M-07;TCGA-BH-A0AV-01A-31R-A115-07;TCGA-BH-A0E0-01A-11R-A056-07;TCGA-BH-A18G-01A-11R-A12D-07;TCGA-BH-A1F6-01A-11R-A13Q-07;TCGA-BH-A42U-01A-12R-A…	TN	inter_gene	exon-exon_boundary	Start_E1;Start_E2;Start_E3;Start_E4;End_E1;End_E2;End_E3;End_E4;Start_I1;Start_I2;Start_I3;End_I3;End_I1;End_I2	CARD16;CARD17;CASP1	Tumor
chr19	36641013	36641071	15	1.6	TCGA-A2-A0EQ-01A-11R-A034-07;TCGA-A2-A0T0-01A-22R-A084-07;TCGA-A2-A0YM-01A-11R-A109-07;TCGA-AC-A2BK-01A-11R-A21T-07;TCGA-AC-A2QH-01A-11R-A18M-07;TCGA-AN-A0AT-01A-11R-A034-07;TCGA-AN-A0XU-01A-11R-A109-07;TCGA-AO-A0J2-01A-11R-A034-07;TCGA-AR-A0TU-01A-31R-A109-07;TCGA-BH-A1FC-01A-11R-A13Q-07;TCGA-C8-A27B-01A-11R-A169-07;TCGA-D8-A13Z-01A-11R-A115-07;TCGA-D8-A1XQ-01A-11R-A14M-07;TCGA-E2-A14N-01A-31R-A…	TN	intra_gene	within_exon	E11	CAPNS1	Tumor-Specific
chr17	48266528	48266636	13	1.69231	TCGA-A2-A0EQ-01A-11R-A034-07;TCGA-A2-A0T0-01A-22R-A084-07;TCGA-A7-A0DA-01A-31R-A115-07;TCGA-A7-A26G-01A-21R-A169-07;TCGA-A7-A26I-01A-11R-A169-07;TCGA-A8-A07O-01A-11R-A00Z-07;TCGA-AO-A03U-01B-21R-A10J-07;TCGA-BH-A0BL-01A-11R-A115-07;TCGA-BH-A0WA-01A-11R-A109-07;TCGA-D8-A1JG-01B-11R-A13Q-07;TCGA-E2-A150-01A-11R-A12D-07;TCGA-EW-A3U0-01A-11R-A22K-07;TCGA-GI-A2C9-01A-11R-A21T-07	TN	intra_gene	exon-exon_boundary	Start_E40;End_E40;Start_I40;End_I39;E40	COL1A1	Tumor-Specific
chr12	46754819	46754886	22	1.59091	TCGA-A2-A0EQ-01A-11R-A034-07;TCGA-A2-A0T0-01A-22R-A084-07;TCGA-A7-A26F-01A-21R-A169-07;TCGA-A8-A07O-01A-11R-A00Z-07;TCGA-A8-A08R-01A-11R-A034-07;TCGA-AC-A2QJ-01A-12R-A19W-07;TCGA-AN-A0AT-01A-11R-A034-07;TCGA-AN-A0XU-01A-11R-A109-07;TCGA-AO-A03U-01B-21R-A10J-07;TCGA-AO-A124-01A-11R-A10J-07;TCGA-AQ-A04J-01A-02R-A034-07;TCGA-AR-A1AY-01A-21R-A12P-07;TCGA-BH-A0B3-01A-11R-A056-07;TCGA-BH-A1FC-01A-11R-A…	TN	intra_gene	within_exon	E16	SLC38A2	Tumor-Specific
chr7	142460281	142470796	28	2.03571	TCGA-A2-A0EQ-01A-11R-A034-07;TCGA-A2-A0YM-01A-11R-A109-07;TCGA-AC-A2QJ-01A-12R-A19W-07;TCGA-AN-A04D-01A-21R-A034-07;TCGA-AN-A0AT-01A-11R-A034-07;TCGA-AO-A0J6-01A-11R-A034-07;TCGA-AO-A124-01A-11R-A10J-07;TCGA-AO-A128-01A-11R-A10J-07;TCGA-AQ-A04J-01A-02R-A034-07;TCGA-AR-A0TU-01A-31R-A109-07;TCGA-AR-A0U1-01A-11R-A115-07;TCGA-AR-A0U4-01A-11R-A109-07;TCGA-AR-A1AY-01A-21R-A12P-07;TCGA-BH-A0AV-01A-31R-A…	TN	inter_gene	exon-exon_boundary	Start_E4;Start_E5;End_E4;End_E5;Start_I5;Start_I1;End_I4;End_I5	PRSS1;TRY6	Tumor
chr6	31323269	31323367	15	1.86667	TCGA-A2-A0EQ-01A-11R-A034-07;TCGA-A2-A3XY-01A-11R-A239-07;TCGA-AN-A0XU-01A-11R-A109-07;TCGA-AO-A0J2-01A-11R-A034-07;TCGA-AQ-A04J-01A-02R-A034-07;TCGA-AR-A2LH-01A-31R-A18M-07;TCGA-BH-A0B3-01A-11R-A056-07;TCGA-BH-A0BW-01A-11R-A115-07;TCGA-C8-A131-01A-11R-A115-07;TCGA-D8-A1JF-01A-11R-A13Q-07;TCGA-D8-A27M-01A-11R-A16F-07;TCGA-E2-A1L7-01A-11R-A144-07;TCGA-EW-A1P8-01A-11R-A144-07;TCGA-GM-A2DD-01A-11R-A…	TN	intra_gene	exon-exon_boundary	Start_E4;End_I3;E4	HLA-B	Tumor
chr14	106733407	107078636	7	1.85714	TCGA-A2-A0EQ-01A-11R-A034-07;TCGA-A7-A26G-01A-21R-A169-07;TCGA-A8-A08R-01A-11R-A034-07;TCGA-BH-A0E6-01A-11R-A034-07;TCGA-D8-A13Z-01A-11R-A115-07;TCGA-EW-A1OV-01A-11R-A144-07;TCGA-EW-A1PH-01A-11R-A14M-07	TN	inter_gene	exon-exon_boundary	Start_E1;Start_E2;Start_E3;End_E1;End_E2;End_E3;Start_I1;Start_I2;Start_I3;End_I1;End_I2;End_I3	IGHV1-24;LINC00226;IGHV2-26;IGHV4-28;IGHV3-30;IGHV4-31;IGHV3-33;IGHV4-34;IGHV3-35;IGHV3-38;IGHV4-39;IGHV3-43;LINC00221;IGHV1-45;IGHV1-46;IGHV3-48;IGHV3-49;IGHV5-51;IGHV3-53;IGHV1-58	Tumor
chr2	85133154	85133613	11	1.63636	TCGA-A2-A0EQ-01A-11R-A034-07;TCGA-A7-A26I-01A-11R-A169-07;TCGA-AC-A2BK-01A-11R-A21T-07;TCGA-AC-A2QJ-01A-12R-A19W-07;TCGA-AQ-A04J-01A-02R-A034-07;TCGA-BH-A0E6-01A-11R-A034-07;TCGA-BH-A1FC-01A-11R-A13Q-07;TCGA-C8-A26Y-01A-11R-A16F-07;TCGA-C8-A27B-01A-11R-A169-07;TCGA-D8-A1JL-01A-11R-A13Q-07;TCGA-E2-A1LI-01A-12R-A157-07	TN	intra_gene	exon-exon_boundary	Start_E3;End_E2;Start_I3;End_I3	TMSB10	Tumor
chr1	23884503	23884637	10	1.5	TCGA-A2-A0EQ-01A-11R-A034-07;TCGA-A8-A07C-01A-11R-A034-07;TCGA-AC-A2QJ-01A-12R-A19W-07;TCGA-AO-A124-01A-11R-A10J-07;TCGA-BH-A0RX-01A-21R-A084-07;TCGA-BH-A0WA-01A-11R-A109-07;TCGA-C8-A131-01A-11R-A115-07;TCGA-D8-A1JL-01A-11R-A13Q-07;TCGA-D8-A27H-01A-11R-A16F-07;TCGA-GM-A2DD-01A-11R-A180-07	TN	intra_gene	within_exon	E3	ID3	Tumor
chr14	106091232	106109862	6	51	TCGA-A2-A0EQ-01A-11R-A034-07;TCGA-A8-A07C-01A-11R-A034-07;TCGA-AR-A1AQ-01A-11R-A12P-07;TCGA-C8-A26X-01A-31R-A16F-07;TCGA-D8-A143-01A-11R-A115-07;TCGA-GM-A2DF-01A-11R-A180-07	TN	inter_gene	exon-exon_boundary	Start_E1;End_E1;Start_I1;End_I1	IGHG4;IGHG2	Tumor
chr12	15095365	15095553	2	3.5	TCGA-A2-A0EQ-01A-11R-A034-07;TCGA-AC-A2QJ-01A-12R-A19W-07	TN	intra_gene	within_exon	E6	ARHGDIB	Tumor
[truncated: 876 more rows]
