# Supplementary material for: Circular RNAs and their associations with breast cancer subtypes
Source: Oncotarget. 2016 Nov 5;7(49):80967–79. doi: 10.18632/oncotarget.13134 (PMC5348369; doi:10.18632/oncotarget.13134)
Supplement: Supplementary file 5 [file oncotarget-07-80967-s005.xlsx]

## Sheet: Sheet1
Supplementary File 4: Tumor, normal-adjacent and tumor-specific circRNAs identified in ERBB2 overexpressed (HER2+) TCGA breast samples
Chromosome	Genomic Start	Genomic Stop	Number of samples supporting the circRNA	Average expression/number of supporting reads	TCGA sample IDs	Breast Subtype	circRNA_Gene_Annotation	circRNA_Exon_Annotation	Exons_spanning_circRNA	Gene Symbol	circRNA type
chr7	30671998	30673380	91	2.41758	TCGA-A1-A0SN-01A-11R-A144-07;TCGA-A2-A04U-01A-11R-A115-07;TCGA-A2-A04W-01A-31R-A115-07;TCGA-A2-A04X-01A-21R-A034-07;TCGA-A2-A0CX-01A-21R-A00Z-07;TCGA-A2-A0EY-01A-11R-A034-07;TCGA-A2-A0SY-01A-31R-A084-07;TCGA-A2-A0T1-01A-21R-A084-07;TCGA-A2-A0YG-01A-21R-A109-07;TCGA-A2-A25E-01A-11R-A169-07;TCGA-A7-A26H-01A-11R-A169-07;TCGA-A7-A2KD-01A-31R-A21T-07;TCGA-A8-A06R-01A-11R-A00Z-07;TCGA-A8-A075-01A-11R-A…	HER2+	intra_gene	exon-exon_boundary	Start_E17;End_E16;Start_I17;End_I17	GARS	Tumor-Specific
chr17	48262785	48262845	97	3.38144	TCGA-A1-A0SN-01A-11R-A144-07;TCGA-A2-A04U-01A-11R-A115-07;TCGA-A2-A04W-01A-31R-A115-07;TCGA-A2-A04X-01A-21R-A034-07;TCGA-A2-A0CX-01A-21R-A00Z-07;TCGA-A2-A0EY-01A-11R-A034-07;TCGA-A2-A0SY-01A-31R-A084-07;TCGA-A2-A0T1-01A-21R-A084-07;TCGA-A2-A1G1-01A-21R-A13Q-07;TCGA-A2-A25E-01A-11R-A169-07;TCGA-A2-A3XV-01A-21R-A239-07;TCGA-A7-A26H-01A-11R-A169-07;TCGA-A8-A06R-01A-11R-A00Z-07;TCGA-A8-A06T-01A-11R-A…	HER2+	intra_gene	within_exon	E51	COL1A1	Tumor
chr1	35653602	35653659	91	2.59341	TCGA-A1-A0SN-01A-11R-A144-07;TCGA-A2-A04U-01A-11R-A115-07;TCGA-A2-A04W-01A-31R-A115-07;TCGA-A2-A04X-01A-21R-A034-07;TCGA-A2-A0CX-01A-21R-A00Z-07;TCGA-A2-A0EY-01A-11R-A034-07;TCGA-A2-A0SY-01A-31R-A084-07;TCGA-A2-A0YG-01A-21R-A109-07;TCGA-A2-A25E-01A-11R-A169-07;TCGA-A2-A3XZ-01A-42R-A239-07;TCGA-A8-A06R-01A-11R-A00Z-07;TCGA-A8-A075-01A-11R-A084-07;TCGA-A8-A076-01A-21R-A00Z-07;TCGA-A8-A07B-01A-11R-A…	HER2+	intra_gene	within_exon	E7	SFPQ	Tumor
chrM	15334	15490	41	1.78049	TCGA-A1-A0SN-01A-11R-A144-07;TCGA-A2-A04U-01A-11R-A115-07;TCGA-A2-A04W-01A-31R-A115-07;TCGA-A2-A04X-01A-21R-A034-07;TCGA-A2-A0EY-01A-11R-A034-07;TCGA-A2-A0T1-01A-21R-A084-07;TCGA-A2-A3XV-01A-21R-A239-07;TCGA-A7-A2KD-01A-31R-A21T-07;TCGA-A8-A076-01A-21R-A00Z-07;TCGA-A8-A07R-01A-21R-A034-07;TCGA-A8-A08S-01A-11R-A034-07;TCGA-A8-A08T-01A-21R-A00Z-07;TCGA-A8-A09N-01A-11R-A00Z-07;TCGA-A8-A0AB-01A-11R-A…	HER2+	NA	NA	NA	NA	Tumor
chr2	189872253	189872851	106	3.63208	TCGA-A1-A0SN-01A-11R-A144-07;TCGA-A2-A04U-01A-11R-A115-07;TCGA-A2-A04W-01A-31R-A115-07;TCGA-A2-A04X-01A-21R-A034-07;TCGA-A2-A0SY-01A-31R-A084-07;TCGA-A2-A0T1-01A-21R-A084-07;TCGA-A7-A26H-01A-11R-A169-07;TCGA-A7-A2KD-01A-31R-A21T-07;TCGA-A8-A06R-01A-11R-A00Z-07;TCGA-A8-A06T-01A-11R-A00Z-07;TCGA-A8-A06U-01A-11R-A00Z-07;TCGA-A8-A06X-01A-21R-A00Z-07;TCGA-A8-A075-01A-11R-A084-07;TCGA-A8-A076-01A-21R-A…	HER2+	intra_gene	exon-exon_boundary	Start_E46;Start_E47;End_E45;End_E46;Start_I45;Start_I46;End_I45;End_I46	COL3A1	Tumor-Specific
chr12	57628249	57628310	45	1.8	TCGA-A1-A0SN-01A-11R-A144-07;TCGA-A2-A04U-01A-11R-A115-07;TCGA-A2-A04W-01A-31R-A115-07;TCGA-A2-A0CX-01A-21R-A00Z-07;TCGA-A2-A0T1-01A-21R-A084-07;TCGA-A2-A0YG-01A-21R-A109-07;TCGA-A2-A3XV-01A-21R-A239-07;TCGA-A8-A06T-01A-11R-A00Z-07;TCGA-A8-A06U-01A-11R-A00Z-07;TCGA-A8-A075-01A-11R-A084-07;TCGA-A8-A076-01A-21R-A00Z-07;TCGA-A8-A07R-01A-21R-A034-07;TCGA-A8-A08C-01A-11R-A00Z-07;TCGA-A8-A08T-01A-21R-A…	HER2+	intra_gene	within_exon	E12;E11	SHMT2	Tumor-Specific
chr21	27284052	27284125	74	2.12162	TCGA-A1-A0SN-01A-11R-A144-07;TCGA-A2-A04U-01A-11R-A115-07;TCGA-A2-A04W-01A-31R-A115-07;TCGA-A2-A0D1-01A-11R-A034-07;TCGA-A2-A0EY-01A-11R-A034-07;TCGA-A2-A0SY-01A-31R-A084-07;TCGA-A2-A0T1-01A-21R-A084-07;TCGA-A2-A0YG-01A-21R-A109-07;TCGA-A2-A25E-01A-11R-A169-07;TCGA-A2-A3XZ-01A-42R-A239-07;TCGA-A7-A26H-01A-11R-A169-07;TCGA-A7-A2KD-01A-31R-A21T-07;TCGA-A8-A06T-01A-11R-A00Z-07;TCGA-A8-A075-01A-11R-A…	HER2+	intra_gene	exon-exon_boundary	End_E14;End_E13;End_E11;End_E12;Start_I14;E14;E13;E11;E12	APP	Tumor-Specific
chr11	117075228	117075388	31	1.64516	TCGA-A1-A0SN-01A-11R-A144-07;TCGA-A2-A04U-01A-11R-A115-07;TCGA-A2-A04W-01A-31R-A115-07;TCGA-A2-A0D1-01A-11R-A034-07;TCGA-A2-A25E-01A-11R-A169-07;TCGA-A2-A3XV-01A-21R-A239-07;TCGA-A7-A2KD-01A-31R-A21T-07;TCGA-A8-A076-01A-21R-A00Z-07;TCGA-A8-A08H-01A-21R-A00Z-07;TCGA-A8-A08S-01A-11R-A034-07;TCGA-AC-A23H-01A-11R-A157-07;TCGA-AC-A3TN-01A-11R-A22K-07;TCGA-AN-A0FN-01A-11R-A034-07;TCGA-AN-A0FV-01A-11R-A…	HER2+	intra_gene	within_exon	E5	TAGLN	Tumor-Specific
chr7	94055113	94055167	53	1.62264	TCGA-A1-A0SN-01A-11R-A144-07;TCGA-A2-A04U-01A-11R-A115-07;TCGA-A2-A04W-01A-31R-A115-07;TCGA-A2-A0SY-01A-31R-A084-07;TCGA-A2-A0T1-01A-21R-A084-07;TCGA-A2-A1G1-01A-21R-A13Q-07;TCGA-A2-A25E-01A-11R-A169-07;TCGA-A7-A26H-01A-11R-A169-07;TCGA-A8-A06T-01A-11R-A00Z-07;TCGA-A8-A06U-01A-11R-A00Z-07;TCGA-A8-A07P-01A-11R-A00Z-07;TCGA-A8-A08H-01A-21R-A00Z-07;TCGA-A8-A097-01A-11R-A034-07;TCGA-A8-A09G-01A-21R-A…	HER2+	intra_gene	exon-exon_boundary	End_E44;Start_I45;E44	COL1A2	Tumor-Specific
chr2	223795399	223795471	50	1.48	TCGA-A1-A0SN-01A-11R-A144-07;TCGA-A2-A04U-01A-11R-A115-07;TCGA-A2-A04X-01A-21R-A034-07;TCGA-A2-A0CX-01A-21R-A00Z-07;TCGA-A2-A0EY-01A-11R-A034-07;TCGA-A2-A0SY-01A-31R-A084-07;TCGA-A2-A0YG-01A-21R-A109-07;TCGA-A2-A1G1-01A-21R-A13Q-07;TCGA-A2-A25E-01A-11R-A169-07;TCGA-A8-A075-01A-11R-A084-07;TCGA-A8-A07B-01A-11R-A00Z-07;TCGA-A8-A07P-01A-11R-A00Z-07;TCGA-A8-A07R-01A-21R-A034-07;TCGA-A8-A08P-01A-11R-A…	HER2+	intra_gene	within_exon	E14;E13	ACSL3	Tumor-Specific
chrM	10923	11044	43	1.55814	TCGA-A1-A0SN-01A-11R-A144-07;TCGA-A2-A04U-01A-11R-A115-07;TCGA-A2-A04X-01A-21R-A034-07;TCGA-A2-A0CX-01A-21R-A00Z-07;TCGA-A2-A0EY-01A-11R-A034-07;TCGA-A2-A0T1-01A-21R-A084-07;TCGA-A8-A06R-01A-11R-A00Z-07;TCGA-A8-A06T-01A-11R-A00Z-07;TCGA-A8-A06U-01A-11R-A00Z-07;TCGA-A8-A08P-01A-11R-A00Z-07;TCGA-A8-A08X-01A-21R-A00Z-07;TCGA-A8-A097-01A-11R-A034-07;TCGA-AC-A23C-01A-12R-A169-07;TCGA-AN-A041-01A-11R-A…	HER2+	NA	NA	NA	NA	Tumor
chr17	48263166	48263286	48	1.54167	TCGA-A1-A0SN-01A-11R-A144-07;TCGA-A2-A04U-01A-11R-A115-07;TCGA-A2-A04X-01A-21R-A034-07;TCGA-A2-A0D1-01A-11R-A034-07;TCGA-A2-A0EY-01A-11R-A034-07;TCGA-A2-A0SY-01A-31R-A084-07;TCGA-A2-A3XZ-01A-42R-A239-07;TCGA-A7-A26H-01A-11R-A169-07;TCGA-A8-A06R-01A-11R-A00Z-07;TCGA-A8-A06U-01A-11R-A00Z-07;TCGA-A8-A076-01A-21R-A00Z-07;TCGA-A8-A08G-01A-11R-A00Z-07;TCGA-A8-A097-01A-11R-A034-07;TCGA-AC-A23G-01A-11R-A…	HER2+	intra_gene	within_exon	E50	COL1A1	Tumor
chr17	79801679	79801750	97	2.5567	TCGA-A1-A0SN-01A-11R-A144-07;TCGA-A2-A04U-01A-11R-A115-07;TCGA-A2-A04X-01A-21R-A034-07;TCGA-A2-A0D1-01A-11R-A034-07;TCGA-A2-A0EY-01A-11R-A034-07;TCGA-A2-A0T1-01A-21R-A084-07;TCGA-A2-A0YG-01A-21R-A109-07;TCGA-A2-A1G1-01A-21R-A13Q-07;TCGA-A2-A25E-01A-11R-A169-07;TCGA-A2-A3XV-01A-21R-A239-07;TCGA-A2-A3XZ-01A-42R-A239-07;TCGA-A7-A2KD-01A-31R-A21T-07;TCGA-A8-A06T-01A-11R-A00Z-07;TCGA-A8-A075-01A-11R-A…	HER2+	intra_gene	within_exon	E11	P4HB	Tumor-Specific
chr6	31920015	147885259	63	1.65079	TCGA-A1-A0SN-01A-11R-A144-07;TCGA-A2-A04U-01A-11R-A115-07;TCGA-A2-A04X-01A-21R-A034-07;TCGA-A2-A0EY-01A-11R-A034-07;TCGA-A2-A1G1-01A-21R-A13Q-07;TCGA-A2-A25E-01A-11R-A169-07;TCGA-A2-A3XV-01A-21R-A239-07;TCGA-A2-A3XZ-01A-42R-A239-07;TCGA-A7-A2KD-01A-31R-A21T-07;TCGA-A8-A06R-01A-11R-A00Z-07;TCGA-A8-A06U-01A-11R-A00Z-07;TCGA-A8-A07I-01A-11R-A00Z-07;TCGA-A8-A07R-01A-21R-A034-07;TCGA-A8-A08B-01A-11R-A…	HER2+	inter_gene	exon-exon_boundary	Start_E1;Start_E2;Start_E3;Start_E4;Start_E5;Start_E6;Start_E7;Start_E8;Start_E9;Start_E10;Start_E11;Start_E12;Start_E13;Start_E14;Start_E15;Start_E16;Start_E17;Start_E18;Start_E19;Start_E20;Start_E21;Start_E22;Start_E23;Start_E24;Start_E25;Start_E26;Start_E27;Start_E28;Start_E29;Start_E30;Start_E31;Start_E32;Start_E33;Start_E34;Start_E35;Start_E36;Start_E37;Start_E38;Start_E39;Start_E40;Start_E4…	SKIV2L;MIR1236;RDBP;STK19;DOM3Z;C4A;C4B;LOC100293534;CYP21A1P;CYP21A2;TNXA;TNXB;ATF6B;FKBPL;PPT2;PPT2-EGFL8;LOC100507547;PRRT1;EGFL8;AGPAT1;RNF5;RNF5P1;AGER;GPSM3;PBX2;NOTCH4;C6orf10;HCG23;BTNL2;HLA-DRA;HLA-DRB5;HLA-DRB6;HLA-DRB1;HLA-DQA1;HLA-DQB1;HLA-DQA2;HLA-DQB2;HLA-DOB;TAP2;LOC100507463;PSMB8;TAP1;PSMB9;LOC100294145;HLA-DMB;HLA-DMA;BRD2;HLA-DOA;HLA-DPB1;HLA-DPA1;HLA-DPB2;COL11A2;HSD17B8;MIR21…	Tumor
chr19	8520384	8520458	54	1.90741	TCGA-A1-A0SN-01A-11R-A144-07;TCGA-A2-A04U-01A-11R-A115-07;TCGA-A2-A0CX-01A-21R-A00Z-07;TCGA-A2-A0D1-01A-11R-A034-07;TCGA-A2-A0YG-01A-21R-A109-07;TCGA-A2-A1G1-01A-21R-A13Q-07;TCGA-A2-A25E-01A-11R-A169-07;TCGA-A7-A26H-01A-11R-A169-07;TCGA-A7-A2KD-01A-31R-A21T-07;TCGA-A8-A06R-01A-11R-A00Z-07;TCGA-A8-A06T-01A-11R-A00Z-07;TCGA-A8-A075-01A-11R-A084-07;TCGA-A8-A076-01A-21R-A00Z-07;TCGA-A8-A08C-01A-11R-A…	HER2+	intra_gene	exon-exon_boundary	End_E2;Start_I3;E2	HNRNPM	Tumor
chr11	57509596	57509719	74	1.82432	TCGA-A1-A0SN-01A-11R-A144-07;TCGA-A2-A04U-01A-11R-A115-07;TCGA-A2-A0D1-01A-11R-A034-07;TCGA-A2-A0SY-01A-31R-A084-07;TCGA-A2-A25E-01A-11R-A169-07;TCGA-A2-A3XZ-01A-42R-A239-07;TCGA-A7-A26H-01A-11R-A169-07;TCGA-A7-A2KD-01A-31R-A21T-07;TCGA-A8-A06U-01A-11R-A00Z-07;TCGA-A8-A06X-01A-21R-A00Z-07;TCGA-A8-A075-01A-11R-A084-07;TCGA-A8-A076-01A-21R-A00Z-07;TCGA-A8-A07P-01A-11R-A00Z-07;TCGA-A8-A07R-01A-21R-A…	HER2+	intra_gene	exon-exon_boundary	Start_E3;End_E3;Start_I4;End_I3;E3	C11orf31	Tumor
chr8	117661070	117668125	35	1.68571	TCGA-A1-A0SN-01A-11R-A144-07;TCGA-A2-A04U-01A-11R-A115-07;TCGA-A2-A0D1-01A-11R-A034-07;TCGA-A2-A0T1-01A-21R-A084-07;TCGA-A2-A3XZ-01A-42R-A239-07;TCGA-A7-A26H-01A-11R-A169-07;TCGA-A8-A06T-01A-11R-A00Z-07;TCGA-A8-A097-01A-11R-A034-07;TCGA-A8-A09G-01A-21R-A00Z-07;TCGA-A8-A09I-01A-22R-A034-07;TCGA-A8-A09N-01A-11R-A00Z-07;TCGA-AN-A04C-01A-21R-A034-07;TCGA-AN-A0AJ-01A-11R-A00Z-07;TCGA-AN-A0FD-01A-11R-A…	HER2+	intra_gene	exon-exon_boundary	Start_E6;End_E5;Start_I5;End_I5	EIF3H	Tumor-Specific
chrM	10120	10240	58	1.68966	TCGA-A1-A0SN-01A-11R-A144-07;TCGA-A2-A04U-01A-11R-A115-07;TCGA-A2-A0D1-01A-11R-A034-07;TCGA-A2-A1G1-01A-21R-A13Q-07;TCGA-A2-A3XZ-01A-42R-A239-07;TCGA-A7-A26H-01A-11R-A169-07;TCGA-A8-A06R-01A-11R-A00Z-07;TCGA-A8-A06T-01A-11R-A00Z-07;TCGA-A8-A075-01A-11R-A084-07;TCGA-A8-A076-01A-21R-A00Z-07;TCGA-A8-A08H-01A-21R-A00Z-07;TCGA-A8-A08T-01A-21R-A00Z-07;TCGA-A8-A08X-01A-21R-A00Z-07;TCGA-A8-A09I-01A-22R-A…	HER2+	NA	NA	NA	NA	Tumor
chr7	94047035	94047143	54	2.5	TCGA-A1-A0SN-01A-11R-A144-07;TCGA-A2-A04U-01A-11R-A115-07;TCGA-A2-A0SY-01A-31R-A084-07;TCGA-A2-A0T1-01A-21R-A084-07;TCGA-A2-A1G1-01A-21R-A13Q-07;TCGA-A8-A06U-01A-11R-A00Z-07;TCGA-A8-A06X-01A-21R-A00Z-07;TCGA-A8-A076-01A-21R-A00Z-07;TCGA-A8-A08B-01A-11R-A00Z-07;TCGA-A8-A08H-01A-21R-A00Z-07;TCGA-A8-A08P-01A-11R-A00Z-07;TCGA-A8-A08S-01A-11R-A034-07;TCGA-A8-A08X-01A-21R-A00Z-07;TCGA-A8-A097-01A-11R-A…	HER2+	intra_gene	exon-exon_boundary	Start_E32;End_E32;Start_I33;End_I32;E32	COL1A2	Tumor-Specific
chr12	110034827	110034902	33	1.57576	TCGA-A1-A0SN-01A-11R-A144-07;TCGA-A2-A04U-01A-11R-A115-07;TCGA-A2-A0T1-01A-21R-A084-07;TCGA-A2-A1G1-01A-21R-A13Q-07;TCGA-A2-A3XV-01A-21R-A239-07;TCGA-A7-A2KD-01A-31R-A21T-07;TCGA-A8-A06U-01A-11R-A00Z-07;TCGA-A8-A08S-01A-11R-A034-07;TCGA-A8-A08T-01A-21R-A00Z-07;TCGA-AC-A23G-01A-11R-A213-07;TCGA-AC-A23H-01A-11R-A157-07;TCGA-AN-A0AJ-01A-11R-A00Z-07;TCGA-AN-A0FJ-01A-11R-A00Z-07;TCGA-AN-A0FL-01A-11R-A…	HER2+	intra_gene	within_exon	E11	MVK	Tumor
chr3	12882992	129116082	45	2.15556	TCGA-A1-A0SN-01A-11R-A144-07;TCGA-A2-A04U-01A-11R-A115-07;TCGA-A2-A0YG-01A-21R-A109-07;TCGA-A2-A3XV-01A-21R-A239-07;TCGA-A2-A3XZ-01A-42R-A239-07;TCGA-A8-A06R-01A-11R-A00Z-07;TCGA-A8-A06U-01A-11R-A00Z-07;TCGA-A8-A08P-01A-11R-A00Z-07;TCGA-A8-A099-01A-11R-A00Z-07;TCGA-A8-A0A7-01A-11R-A00Z-07;TCGA-A8-A0AB-01A-11R-A034-07;TCGA-AC-A23H-01A-11R-A157-07;TCGA-AN-A03X-01A-21R-A00Z-07;TCGA-AN-A041-01A-11R-A…	HER2+	inter_gene	exon-exon_boundary	Start_E1;Start_E14;Start_E15;Start_E7;Start_E8;Start_E9;Start_E10;Start_E11;Start_E12;Start_E13;Start_E4;Start_E5;Start_E6;Start_E2;Start_E3;Start_E32;Start_E33;Start_E34;Start_E35;Start_E36;Start_E37;Start_E38;Start_E39;Start_E40;Start_E21;Start_E22;Start_E23;Start_E24;Start_E25;Start_E26;Start_E27;Start_E28;Start_E29;Start_E30;Start_E31;Start_E16;Start_E17;Start_E18;Start_E19;Start_E20;Start_E4…	RPL32;IQSEC1;NUP210;HDAC11;FBLN2;LOC285375;WNT7A;LOC100132526;TPRXL;CHCHD4;TMEM43;XPC;LSM3;SLC6A6;GRIP2;C3orf19;C3orf20;FGD5;NR2C2;FGD5-AS1;MRPS25;ZFYVE20;COL6A4P1;CAPN7;LOC100505696;SH3BP5;METTL6;EAF1;COLQ;MIR4270;HACL1;BTD;ANKRD28;MIR563;GALNTL2;OXNAD1;DPH3;RFTN1;DAZL;PLCL2;MIR3714;TBC1D5;LOC339862;SATB1;KCNH8;MIR4791;EFHB;RAB5A;PP2D1;KAT2B;SGOL1;VENTXP7;ZNF385D;UBE2E2;MIR548AC;UBE2E1;NKIRAS1;R…	Tumor
chr11	65623503	65623590	19	1.36842	TCGA-A1-A0SN-01A-11R-A144-07;TCGA-A2-A04U-01A-11R-A115-07;TCGA-A7-A2KD-01A-31R-A21T-07;TCGA-A8-A0A7-01A-11R-A00Z-07;TCGA-AN-A0FN-01A-11R-A034-07;TCGA-AN-A0FS-01A-11R-A034-07;TCGA-AR-A254-01A-21R-A169-07;TCGA-BH-A18P-01A-11R-A12D-07;TCGA-BH-A18R-01A-11R-A12D-07;TCGA-C8-A12Q-01A-11R-A115-07;TCGA-C8-A12T-01A-11R-A115-07;TCGA-C8-A138-01A-11R-A115-07;TCGA-D8-A1J9-01A-11R-A13Q-07;TCGA-D8-A27N-01A-11R-A…	HER2+	intra_gene	within_exon	E2	CFL1	Tumor
chrM	10842	10903	20	2.25	TCGA-A1-A0SN-01A-11R-A144-07;TCGA-A2-A04U-01A-11R-A115-07;TCGA-A8-A07B-01A-11R-A00Z-07;TCGA-A8-A07R-01A-21R-A034-07;TCGA-A8-A08S-01A-11R-A034-07;TCGA-A8-A090-01A-11R-A00Z-07;TCGA-AN-A0AK-01A-21R-A00Z-07;TCGA-AN-A0XP-01A-11R-A109-07;TCGA-AO-A0JM-01A-21R-A056-07;TCGA-BH-A0DZ-01A-11R-A00Z-07;TCGA-BH-A18M-01A-11R-A12D-07;TCGA-C8-A12Q-01A-11R-A115-07;TCGA-C8-A1HE-01A-11R-A13Q-07;TCGA-E2-A15E-01A-11R-A…	HER2+	NA	NA	NA	NA	Tumor
chr3	128344716	128344806	111	3.58559	TCGA-A1-A0SN-01A-11R-A144-07;TCGA-A2-A04W-01A-31R-A115-07;TCGA-A2-A04X-01A-21R-A034-07;TCGA-A2-A0CX-01A-21R-A00Z-07;TCGA-A2-A0D1-01A-11R-A034-07;TCGA-A2-A0EY-01A-11R-A034-07;TCGA-A2-A0SY-01A-31R-A084-07;TCGA-A2-A0YG-01A-21R-A109-07;TCGA-A2-A1G1-01A-21R-A13Q-07;TCGA-A2-A25E-01A-11R-A169-07;TCGA-A2-A3XV-01A-21R-A239-07;TCGA-A2-A3XZ-01A-42R-A239-07;TCGA-A7-A26H-01A-11R-A169-07;TCGA-A7-A2KD-01A-31R-A…	HER2+	intra_gene	exon-exon_boundary	End_E7;Start_I7;E7	RPN1	Tumor-Specific
chr12	13066344	13066395	95	2.42105	TCGA-A1-A0SN-01A-11R-A144-07;TCGA-A2-A04W-01A-31R-A115-07;TCGA-A2-A04X-01A-21R-A034-07;TCGA-A2-A0CX-01A-21R-A00Z-07;TCGA-A2-A0EY-01A-11R-A034-07;TCGA-A2-A0T1-01A-21R-A084-07;TCGA-A2-A1G1-01A-21R-A13Q-07;TCGA-A7-A26H-01A-11R-A169-07;TCGA-A8-A06U-01A-11R-A00Z-07;TCGA-A8-A06X-01A-21R-A00Z-07;TCGA-A8-A075-01A-11R-A084-07;TCGA-A8-A076-01A-21R-A00Z-07;TCGA-A8-A07P-01A-11R-A00Z-07;TCGA-A8-A08C-01A-11R-A…	HER2+	intra_gene	within_exon	E4	GPRC5A	Tumor-Specific
chrM	11769	11893	79	2.41772	TCGA-A1-A0SN-01A-11R-A144-07;TCGA-A2-A04W-01A-31R-A115-07;TCGA-A2-A04X-01A-21R-A034-07;TCGA-A2-A0D1-01A-11R-A034-07;TCGA-A2-A0EY-01A-11R-A034-07;TCGA-A2-A0T1-01A-21R-A084-07;TCGA-A2-A1G1-01A-21R-A13Q-07;TCGA-A2-A25E-01A-11R-A169-07;TCGA-A2-A3XV-01A-21R-A239-07;TCGA-A7-A26H-01A-11R-A169-07;TCGA-A8-A06T-01A-11R-A00Z-07;TCGA-A8-A06U-01A-11R-A00Z-07;TCGA-A8-A076-01A-21R-A00Z-07;TCGA-A8-A07P-01A-11R-A…	HER2+	NA	NA	NA	NA	Tumor
chr15	64448254	64448341	52	1.44231	TCGA-A1-A0SN-01A-11R-A144-07;TCGA-A2-A04W-01A-31R-A115-07;TCGA-A2-A04X-01A-21R-A034-07;TCGA-A2-A0D1-01A-11R-A034-07;TCGA-A2-A0YG-01A-21R-A109-07;TCGA-A2-A1G1-01A-21R-A13Q-07;TCGA-A2-A25E-01A-11R-A169-07;TCGA-A8-A06U-01A-11R-A00Z-07;TCGA-A8-A076-01A-21R-A00Z-07;TCGA-A8-A07P-01A-11R-A00Z-07;TCGA-A8-A08G-01A-11R-A00Z-07;TCGA-A8-A09G-01A-21R-A00Z-07;TCGA-A8-A0A7-01A-11R-A00Z-07;TCGA-AC-A23G-01A-11R-A…	HER2+	inter_gene	exon-exon_boundary	Start_E5;E5;E7	PPIB;SNX22	Tumor
chr17	48262643	48262790	35	1.37143	TCGA-A1-A0SN-01A-11R-A144-07;TCGA-A2-A04W-01A-31R-A115-07;TCGA-A2-A04X-01A-21R-A034-07;TCGA-A2-A0EY-01A-11R-A034-07;TCGA-A2-A0SY-01A-31R-A084-07;TCGA-A2-A0T1-01A-21R-A084-07;TCGA-A2-A25E-01A-11R-A169-07;TCGA-A2-A3XV-01A-21R-A239-07;TCGA-A7-A26H-01A-11R-A169-07;TCGA-A8-A0A7-01A-11R-A00Z-07;TCGA-A8-A0AB-01A-11R-A034-07;TCGA-AC-A23H-01A-11R-A157-07;TCGA-AN-A04C-01A-21R-A034-07;TCGA-AN-A0FT-01A-11R-A…	HER2+	intra_gene	within_exon	E51	COL1A1	Tumor
chr17	48266274	48266364	38	1.57895	TCGA-A1-A0SN-01A-11R-A144-07;TCGA-A2-A04W-01A-31R-A115-07;TCGA-A2-A04X-01A-21R-A034-07;TCGA-A2-A0EY-01A-11R-A034-07;TCGA-A2-A0SY-01A-31R-A084-07;TCGA-A2-A1G1-01A-21R-A13Q-07;TCGA-A7-A26H-01A-11R-A169-07;TCGA-A7-A2KD-01A-31R-A21T-07;TCGA-A8-A06R-01A-11R-A00Z-07;TCGA-A8-A06T-01A-11R-A00Z-07;TCGA-A8-A075-01A-11R-A084-07;TCGA-A8-A090-01A-11R-A00Z-07;TCGA-A8-A0A7-01A-11R-A00Z-07;TCGA-AC-A23G-01A-11R-A…	HER2+	intra_gene	exon-exon_boundary	Start_E41;End_E41;Start_I41;End_I40;E41	COL1A1	Tumor
chr5	149785821	149785875	46	1.78261	TCGA-A1-A0SN-01A-11R-A144-07;TCGA-A2-A04W-01A-31R-A115-07;TCGA-A2-A04X-01A-21R-A034-07;TCGA-A2-A0EY-01A-11R-A034-07;TCGA-A2-A0SY-01A-31R-A084-07;TCGA-A2-A1G1-01A-21R-A13Q-07;TCGA-A7-A2KD-01A-31R-A21T-07;TCGA-A8-A06T-01A-11R-A00Z-07;TCGA-A8-A06U-01A-11R-A00Z-07;TCGA-A8-A076-01A-21R-A00Z-07;TCGA-A8-A07B-01A-11R-A00Z-07;TCGA-A8-A07P-01A-11R-A00Z-07;TCGA-A8-A08G-01A-11R-A00Z-07;TCGA-A8-A08S-01A-11R-A…	HER2+	intra_gene	exon-exon_boundary	Start_E4;End_E4;Start_I4;End_I3;E4	CD74	Tumor-Specific
chr3	33905580	33906834	49	1.34694	TCGA-A1-A0SN-01A-11R-A144-07;TCGA-A2-A04W-01A-31R-A115-07;TCGA-A2-A04X-01A-21R-A034-07;TCGA-A2-A0EY-01A-11R-A034-07;TCGA-A2-A25E-01A-11R-A169-07;TCGA-A7-A2KD-01A-31R-A21T-07;TCGA-A8-A06T-01A-11R-A00Z-07;TCGA-A8-A075-01A-11R-A084-07;TCGA-A8-A08C-01A-11R-A00Z-07;TCGA-A8-A08G-01A-11R-A00Z-07;TCGA-A8-A08T-01A-21R-A00Z-07;TCGA-A8-A097-01A-11R-A034-07;TCGA-A8-A09I-01A-22R-A034-07;TCGA-A8-A09N-01A-11R-A…	HER2+	intra_gene	exon-exon_boundary	Start_E17;Start_E11;End_E16;End_E10;Start_I11;End_I11	PDCD6IP	Tumor-Specific
chr19	34887493	34887562	64	1.85938	TCGA-A1-A0SN-01A-11R-A144-07;TCGA-A2-A04W-01A-31R-A115-07;TCGA-A2-A04X-01A-21R-A034-07;TCGA-A2-A0SY-01A-31R-A084-07;TCGA-A2-A0T1-01A-21R-A084-07;TCGA-A2-A1G1-01A-21R-A13Q-07;TCGA-A2-A3XV-01A-21R-A239-07;TCGA-A2-A3XZ-01A-42R-A239-07;TCGA-A7-A26H-01A-11R-A169-07;TCGA-A8-A06R-01A-11R-A00Z-07;TCGA-A8-A06X-01A-21R-A00Z-07;TCGA-A8-A08P-01A-11R-A00Z-07;TCGA-A8-A08S-01A-11R-A034-07;TCGA-A8-A090-01A-11R-A…	HER2+	intra_gene	exon-exon_boundary	Start_E14;End_E14;Start_I14;End_I13;E14	GPI	Tumor
chr19	45323978	45324079	40	1.625	TCGA-A1-A0SN-01A-11R-A144-07;TCGA-A2-A04W-01A-31R-A115-07;TCGA-A2-A04X-01A-21R-A034-07;TCGA-A2-A0SY-01A-31R-A084-07;TCGA-A2-A3XV-01A-21R-A239-07;TCGA-A2-A3XZ-01A-42R-A239-07;TCGA-A7-A26H-01A-11R-A169-07;TCGA-A8-A06T-01A-11R-A00Z-07;TCGA-A8-A076-01A-21R-A00Z-07;TCGA-A8-A08C-01A-11R-A00Z-07;TCGA-A8-A08S-01A-11R-A034-07;TCGA-A8-A08T-01A-21R-A00Z-07;TCGA-A8-A0AB-01A-11R-A034-07;TCGA-AC-A3TN-01A-11R-A…	HER2+	intra_gene	exon-exon_boundary	End_E14;Start_I2;E14	BCAM	Tumor
chr1	144922551	144923727	46	1.32609	TCGA-A1-A0SN-01A-11R-A144-07;TCGA-A2-A04W-01A-31R-A115-07;TCGA-A2-A04X-01A-21R-A034-07;TCGA-A2-A0SY-01A-31R-A084-07;TCGA-A2-A3XZ-01A-42R-A239-07;TCGA-A7-A26H-01A-11R-A169-07;TCGA-A8-A06T-01A-11R-A00Z-07;TCGA-A8-A06U-01A-11R-A00Z-07;TCGA-A8-A075-01A-11R-A084-07;TCGA-A8-A076-01A-21R-A00Z-07;TCGA-A8-A07P-01A-11R-A00Z-07;TCGA-A8-A08C-01A-11R-A00Z-07;TCGA-A8-A08G-01A-11R-A00Z-07;TCGA-A8-A08S-01A-11R-A…	HER2+	intra_gene	exon-exon_boundary	Start_E3;Start_E7;Start_E10;End_E2;End_E6;End_E9;Start_I4;End_I4	PDE4DIP	Tumor
chr19	5653209	5653275	44	1.54545	TCGA-A1-A0SN-01A-11R-A144-07;TCGA-A2-A04W-01A-31R-A115-07;TCGA-A2-A04X-01A-21R-A034-07;TCGA-A2-A0SY-01A-31R-A084-07;TCGA-A2-A3XZ-01A-42R-A239-07;TCGA-A8-A075-01A-11R-A084-07;TCGA-A8-A08S-01A-11R-A034-07;TCGA-A8-A097-01A-11R-A034-07;TCGA-AC-A23H-01A-11R-A157-07;TCGA-AC-A3TN-01A-11R-A22K-07;TCGA-AN-A04C-01A-21R-A034-07;TCGA-AN-A0AJ-01A-11R-A00Z-07;TCGA-AN-A0AK-01A-21R-A00Z-07;TCGA-AN-A0FS-01A-11R-A…	HER2+	intra_gene	exon-exon_boundary	End_E10;End_E9;End_E8;Start_I10;E10;E9;E8	SAFB	Tumor
chr19	48885984	48886039	10	2.1	TCGA-A1-A0SN-01A-11R-A144-07;TCGA-A2-A04W-01A-31R-A115-07;TCGA-A2-A04X-01A-21R-A034-07;TCGA-A2-A0T1-01A-21R-A084-07;TCGA-A8-A06R-01A-11R-A00Z-07;TCGA-A8-A06T-01A-11R-A00Z-07;TCGA-A8-A07P-01A-11R-A00Z-07;TCGA-A8-A09G-01A-21R-A00Z-07;TCGA-BH-A0EE-01A-11R-A034-07;TCGA-JL-A3YW-01A-12R-A239-07	HER2+	intra_gene	within_exon	E5	KDELR1	Tumor
chr1	9789328	9789411	24	1.625	TCGA-A1-A0SN-01A-11R-A144-07;TCGA-A2-A04W-01A-31R-A115-07;TCGA-A2-A04X-01A-21R-A034-07;TCGA-A2-A0YG-01A-21R-A109-07;TCGA-A2-A25E-01A-11R-A169-07;TCGA-A8-A06R-01A-11R-A00Z-07;TCGA-A8-A09G-01A-21R-A00Z-07;TCGA-A8-A09I-01A-22R-A034-07;TCGA-AC-A3YI-01A-21R-A239-07;TCGA-AN-A041-01A-11R-A034-07;TCGA-AN-A0AJ-01A-11R-A00Z-07;TCGA-AN-A0AK-01A-21R-A00Z-07;TCGA-AN-A0FN-01A-11R-A034-07;TCGA-AN-A0FS-01A-11R-A…	HER2+	intra_gene	within_exon	E19;E18	CLSTN1	Tumor
chr7	99565790	99565847	34	1.47059	TCGA-A1-A0SN-01A-11R-A144-07;TCGA-A2-A04W-01A-31R-A115-07;TCGA-A2-A04X-01A-21R-A034-07;TCGA-A8-A07B-01A-11R-A00Z-07;TCGA-A8-A08C-01A-11R-A00Z-07;TCGA-A8-A08S-01A-11R-A034-07;TCGA-A8-A0AB-01A-11R-A034-07;TCGA-AN-A0FK-01A-11R-A034-07;TCGA-AN-A0FL-01A-11R-A034-07;TCGA-AN-A0FS-01A-11R-A034-07;TCGA-AO-A0JE-01A-11R-A056-07;TCGA-AO-A0JL-01A-11R-A056-07;TCGA-AQ-A04L-01B-21R-A10J-07;TCGA-AR-A250-01A-31R-A…	HER2+	intra_gene	exon-exon_boundary	End_E3;Start_I3;E3	AZGP1	Tumor-Specific
chrM	15502	15576	40	1.425	TCGA-A1-A0SN-01A-11R-A144-07;TCGA-A2-A04W-01A-31R-A115-07;TCGA-A2-A0CX-01A-21R-A00Z-07;TCGA-A2-A0D1-01A-11R-A034-07;TCGA-A2-A0T1-01A-21R-A084-07;TCGA-A2-A3XV-01A-21R-A239-07;TCGA-A7-A26H-01A-11R-A169-07;TCGA-A8-A075-01A-11R-A084-07;TCGA-A8-A09I-01A-22R-A034-07;TCGA-AC-A23C-01A-12R-A169-07;TCGA-AC-A2FB-01A-11R-A17B-07;TCGA-AN-A041-01A-11R-A034-07;TCGA-AN-A0FK-01A-11R-A034-07;TCGA-AN-A0FL-01A-11R-A…	HER2+	NA	NA	NA	NA	Tumor
chr15	44085221	44085281	38	1.78947	TCGA-A1-A0SN-01A-11R-A144-07;TCGA-A2-A04W-01A-31R-A115-07;TCGA-A2-A0CX-01A-21R-A00Z-07;TCGA-A2-A0D1-01A-11R-A034-07;TCGA-A2-A25E-01A-11R-A169-07;TCGA-A2-A3XZ-01A-42R-A239-07;TCGA-A8-A06R-01A-11R-A00Z-07;TCGA-A8-A076-01A-21R-A00Z-07;TCGA-A8-A07B-01A-11R-A00Z-07;TCGA-A8-A08B-01A-11R-A00Z-07;TCGA-A8-A08C-01A-11R-A00Z-07;TCGA-A8-A08P-01A-11R-A00Z-07;TCGA-A8-A090-01A-11R-A00Z-07;TCGA-A8-A099-01A-11R-A…	HER2+	inter_gene	exon-exon_boundary	End_E2;End_E4;Start_I1;E2;E4	SERF2;SERF2-C15ORF63	Tumor-Specific
chr17	48270157	48270211	82	2.57317	TCGA-A1-A0SN-01A-11R-A144-07;TCGA-A2-A04W-01A-31R-A115-07;TCGA-A2-A0CX-01A-21R-A00Z-07;TCGA-A2-A0EY-01A-11R-A034-07;TCGA-A2-A0SY-01A-31R-A084-07;TCGA-A2-A0YG-01A-21R-A109-07;TCGA-A2-A1G1-01A-21R-A13Q-07;TCGA-A2-A25E-01A-11R-A169-07;TCGA-A2-A3XZ-01A-42R-A239-07;TCGA-A7-A26H-01A-11R-A169-07;TCGA-A7-A2KD-01A-31R-A21T-07;TCGA-A8-A075-01A-11R-A084-07;TCGA-A8-A07P-01A-11R-A00Z-07;TCGA-A8-A08C-01A-11R-A…	HER2+	intra_gene	exon-exon_boundary	Start_E27;End_E27;Start_I27;End_I26;E27	COL1A1	Tumor
chr2	189859771	189859825	57	2.26316	TCGA-A1-A0SN-01A-11R-A144-07;TCGA-A2-A04W-01A-31R-A115-07;TCGA-A2-A0CX-01A-21R-A00Z-07;TCGA-A2-A0EY-01A-11R-A034-07;TCGA-A7-A26H-01A-11R-A169-07;TCGA-A7-A2KD-01A-31R-A21T-07;TCGA-A8-A076-01A-21R-A00Z-07;TCGA-A8-A07R-01A-21R-A034-07;TCGA-A8-A08G-01A-11R-A00Z-07;TCGA-A8-A08H-01A-21R-A00Z-07;TCGA-A8-A08P-01A-11R-A00Z-07;TCGA-A8-A08T-01A-21R-A00Z-07;TCGA-A8-A08X-01A-21R-A00Z-07;TCGA-A8-A097-01A-11R-A…	HER2+	inter_gene	exon-exon_boundary	Start_E21;End_E21;Start_I1;End_I21;E21	COL3A1;MIR3606	Tumor
chr14	105413222	105413717	46	2.47826	TCGA-A1-A0SN-01A-11R-A144-07;TCGA-A2-A04W-01A-31R-A115-07;TCGA-A2-A0CX-01A-21R-A00Z-07;TCGA-A2-A0SY-01A-31R-A084-07;TCGA-A7-A26H-01A-11R-A169-07;TCGA-A8-A06T-01A-11R-A00Z-07;TCGA-A8-A075-01A-11R-A084-07;TCGA-A8-A076-01A-21R-A00Z-07;TCGA-A8-A08B-01A-11R-A00Z-07;TCGA-A8-A08C-01A-11R-A00Z-07;TCGA-A8-A08G-01A-11R-A00Z-07;TCGA-A8-A08H-01A-21R-A00Z-07;TCGA-A8-A08S-01A-11R-A034-07;TCGA-A8-A08T-01A-21R-A…	HER2+	intra_gene	within_exon	E7	AHNAK2	Tumor-Specific
chrM	1689	1894	49	1.77551	TCGA-A1-A0SN-01A-11R-A144-07;TCGA-A2-A04W-01A-31R-A115-07;TCGA-A2-A0CX-01A-21R-A00Z-07;TCGA-A2-A0T1-01A-21R-A084-07;TCGA-A2-A0YG-01A-21R-A109-07;TCGA-A2-A1G1-01A-21R-A13Q-07;TCGA-A2-A25E-01A-11R-A169-07;TCGA-A8-A06R-01A-11R-A00Z-07;TCGA-A8-A07B-01A-11R-A00Z-07;TCGA-A8-A07P-01A-11R-A00Z-07;TCGA-A8-A08H-01A-21R-A00Z-07;TCGA-A8-A08X-01A-21R-A00Z-07;TCGA-A8-A09I-01A-22R-A034-07;TCGA-A8-A09N-01A-11R-A…	HER2+	NA	NA	NA	NA	Tumor-Specific
chrM	13977	14149	34	1.44118	TCGA-A1-A0SN-01A-11R-A144-07;TCGA-A2-A04W-01A-31R-A115-07;TCGA-A2-A0D1-01A-11R-A034-07;TCGA-A2-A0EY-01A-11R-A034-07;TCGA-A2-A0T1-01A-21R-A084-07;TCGA-A2-A25E-01A-11R-A169-07;TCGA-A7-A26H-01A-11R-A169-07;TCGA-A8-A07B-01A-11R-A00Z-07;TCGA-A8-A08C-01A-11R-A00Z-07;TCGA-A8-A08T-01A-21R-A00Z-07;TCGA-A8-A090-01A-11R-A00Z-07;TCGA-A8-A09G-01A-21R-A00Z-07;TCGA-AC-A3TN-01A-11R-A22K-07;TCGA-AN-A04C-01A-21R-A…	HER2+	inter_gene	exon-exon_boundary	End_E1	MT-ND5;MT-ND6	Tumor
chr2	189868457	189868777	69	2.01449	TCGA-A1-A0SN-01A-11R-A144-07;TCGA-A2-A04W-01A-31R-A115-07;TCGA-A2-A0D1-01A-11R-A034-07;TCGA-A2-A0EY-01A-11R-A034-07;TCGA-A2-A0T1-01A-21R-A084-07;TCGA-A7-A26H-01A-11R-A169-07;TCGA-A7-A2KD-01A-31R-A21T-07;TCGA-A8-A06R-01A-11R-A00Z-07;TCGA-A8-A06T-01A-11R-A00Z-07;TCGA-A8-A06U-01A-11R-A00Z-07;TCGA-A8-A075-01A-11R-A084-07;TCGA-A8-A076-01A-21R-A00Z-07;TCGA-A8-A07P-01A-11R-A00Z-07;TCGA-A8-A08G-01A-11R-A…	HER2+	intra_gene	exon-exon_boundary	Start_E38;Start_E39;End_E38;Start_I38;End_I37;End_I38	COL3A1	Tumor-Specific
chr7	94051210	94051264	96	3.76042	TCGA-A1-A0SN-01A-11R-A144-07;TCGA-A2-A04W-01A-31R-A115-07;TCGA-A2-A0D1-01A-11R-A034-07;TCGA-A2-A0SY-01A-31R-A084-07;TCGA-A2-A0T1-01A-21R-A084-07;TCGA-A2-A0YG-01A-21R-A109-07;TCGA-A2-A1G1-01A-21R-A13Q-07;TCGA-A2-A3XZ-01A-42R-A239-07;TCGA-A7-A26H-01A-11R-A169-07;TCGA-A7-A2KD-01A-31R-A21T-07;TCGA-A8-A06R-01A-11R-A00Z-07;TCGA-A8-A075-01A-11R-A084-07;TCGA-A8-A076-01A-21R-A00Z-07;TCGA-A8-A08G-01A-11R-A…	HER2+	intra_gene	exon-exon_boundary	Start_E39;End_E39;Start_I40;End_I39;E39	COL1A2	Tumor-Specific
chrX	49031241	49031353	54	1.85185	TCGA-A1-A0SN-01A-11R-A144-07;TCGA-A2-A04W-01A-31R-A115-07;TCGA-A2-A0D1-01A-11R-A034-07;TCGA-A2-A0SY-01A-31R-A084-07;TCGA-A2-A0T1-01A-21R-A084-07;TCGA-A2-A25E-01A-11R-A169-07;TCGA-A7-A2KD-01A-31R-A21T-07;TCGA-A8-A07R-01A-21R-A034-07;TCGA-A8-A08G-01A-11R-A00Z-07;TCGA-A8-A09G-01A-21R-A00Z-07;TCGA-AC-A23C-01A-12R-A169-07;TCGA-AC-A2FB-01A-11R-A17B-07;TCGA-AN-A04C-01A-21R-A034-07;TCGA-AQ-A04H-01B-11R-A…	HER2+	intra_gene	within_exon	E5	PLP2	Tumor
chr22	36680490	36681183	66	2.01515	TCGA-A1-A0SN-01A-11R-A144-07;TCGA-A2-A04W-01A-31R-A115-07;TCGA-A2-A0EY-01A-11R-A034-07;TCGA-A2-A0SY-01A-31R-A084-07;TCGA-A2-A0T1-01A-21R-A084-07;TCGA-A2-A0YG-01A-21R-A109-07;TCGA-A7-A26H-01A-11R-A169-07;TCGA-A8-A075-01A-11R-A084-07;TCGA-A8-A076-01A-21R-A00Z-07;TCGA-A8-A07P-01A-11R-A00Z-07;TCGA-A8-A07R-01A-21R-A034-07;TCGA-A8-A08S-01A-11R-A034-07;TCGA-A8-A08T-01A-21R-A00Z-07;TCGA-A8-A090-01A-11R-A…	HER2+	intra_gene	exon-exon_boundary	Start_E39;End_E38;Start_I38;End_I38	MYH9	Tumor-Specific
chr20	57485893	57486027	69	2.18841	TCGA-A1-A0SN-01A-11R-A144-07;TCGA-A2-A04W-01A-31R-A115-07;TCGA-A2-A0EY-01A-11R-A034-07;TCGA-A2-A0SY-01A-31R-A084-07;TCGA-A2-A1G1-01A-21R-A13Q-07;TCGA-A2-A25E-01A-11R-A169-07;TCGA-A7-A26H-01A-11R-A169-07;TCGA-A8-A06R-01A-11R-A00Z-07;TCGA-A8-A06T-01A-11R-A00Z-07;TCGA-A8-A06U-01A-11R-A00Z-07;TCGA-A8-A06X-01A-21R-A00Z-07;TCGA-A8-A07R-01A-21R-A034-07;TCGA-A8-A08G-01A-11R-A00Z-07;TCGA-A8-A08S-01A-11R-A…	HER2+	intra_gene	within_exon	E13;E12	GNAS	Tumor-Specific
chr6	32632659	123419789	35	2.68571	TCGA-A1-A0SN-01A-11R-A144-07;TCGA-A2-A04W-01A-31R-A115-07;TCGA-A2-A0EY-01A-11R-A034-07;TCGA-A8-A06T-01A-11R-A00Z-07;TCGA-A8-A06U-01A-11R-A00Z-07;TCGA-A8-A07P-01A-11R-A00Z-07;TCGA-A8-A08P-01A-11R-A00Z-07;TCGA-A8-A08S-01A-11R-A034-07;TCGA-A8-A08T-01A-21R-A00Z-07;TCGA-A8-A08X-01A-21R-A00Z-07;TCGA-A8-A097-01A-11R-A034-07;TCGA-A8-A09N-01A-11R-A00Z-07;TCGA-A8-A0A7-01A-11R-A00Z-07;TCGA-AN-A041-01A-11R-A…	HER2+	inter_gene	exon-exon_boundary	Start_E1;Start_E2;Start_E3;Start_E4;Start_E5;Start_E6;Start_E7;Start_E8;Start_E9;Start_E10;Start_E11;Start_E12;Start_E13;Start_E14;Start_E23;Start_E24;Start_E25;Start_E26;Start_E27;Start_E28;Start_E29;Start_E30;Start_E31;Start_E32;Start_E33;Start_E34;Start_E35;Start_E36;Start_E37;Start_E38;Start_E39;Start_E40;Start_E41;Start_E42;Start_E43;Start_E44;Start_E45;Start_E46;Start_E47;Start_E48;Start_E4…	HLA-DQB1;HLA-DQA2;HLA-DQB2;HLA-DOB;TAP2;LOC100507463;PSMB8;TAP1;PSMB9;LOC100294145;HLA-DMB;HLA-DMA;BRD2;HLA-DOA;HLA-DPB1;HLA-DPA1;HLA-DPB2;COL11A2;HSD17B8;MIR219-1;RING1;SLC39A7;RXRB;HCG25;VPS52;RPS18;B3GALT4;PFDN6;WDR46;RGL2;TAPBP;DAXX;ZBTB22;KIFC1;PHF1;SYNGAP1;CUTA;ZBTB9;GGNBP1;BAK1;LINC00336;ITPR3;MNF1;IP6K3;LEMD2;MLN;LOC100507584;MIR1275;GRM4;HMGA1;C6orf1;NUDT3;RPS10-NUDT3;RPS10;PACSIN1;SPDEF…	Tumor
chr17	48271747	48271980	57	1.94737	TCGA-A1-A0SN-01A-11R-A144-07;TCGA-A2-A04W-01A-31R-A115-07;TCGA-A2-A0SY-01A-31R-A084-07;TCGA-A2-A0YG-01A-21R-A109-07;TCGA-A8-A06T-01A-11R-A00Z-07;TCGA-A8-A06X-01A-21R-A00Z-07;TCGA-A8-A075-01A-11R-A084-07;TCGA-A8-A076-01A-21R-A00Z-07;TCGA-A8-A08G-01A-11R-A00Z-07;TCGA-A8-A08H-01A-21R-A00Z-07;TCGA-A8-A08S-01A-11R-A034-07;TCGA-A8-A097-01A-11R-A034-07;TCGA-A8-A09G-01A-21R-A00Z-07;TCGA-A8-A09I-01A-22R-A…	HER2+	intra_gene	exon-exon_boundary	Start_E22;Start_E23;End_E22;Start_I22;End_I21;End_I22	COL1A1	Tumor
chr7	94060125	94060226	64	2.89062	TCGA-A1-A0SN-01A-11R-A144-07;TCGA-A2-A04W-01A-31R-A115-07;TCGA-A2-A0SY-01A-31R-A084-07;TCGA-A2-A25E-01A-11R-A169-07;TCGA-A2-A3XZ-01A-42R-A239-07;TCGA-A7-A26H-01A-11R-A169-07;TCGA-A8-A06R-01A-11R-A00Z-07;TCGA-A8-A06T-01A-11R-A00Z-07;TCGA-A8-A075-01A-11R-A084-07;TCGA-A8-A07B-01A-11R-A00Z-07;TCGA-A8-A07P-01A-11R-A00Z-07;TCGA-A8-A08C-01A-11R-A00Z-07;TCGA-A8-A08G-01A-11R-A00Z-07;TCGA-A8-A08S-01A-11R-A…	HER2+	intra_gene	within_exon	E52	COL1A2	Tumor
chr17	38613440	38613491	36	1.52778	TCGA-A1-A0SN-01A-11R-A144-07;TCGA-A2-A04W-01A-31R-A115-07;TCGA-A2-A0T1-01A-21R-A084-07;TCGA-A2-A25E-01A-11R-A169-07;TCGA-A2-A3XV-01A-21R-A239-07;TCGA-A8-A06T-01A-11R-A00Z-07;TCGA-A8-A076-01A-21R-A00Z-07;TCGA-A8-A07P-01A-11R-A00Z-07;TCGA-A8-A08S-01A-11R-A034-07;TCGA-A8-A097-01A-11R-A034-07;TCGA-A8-A0A7-01A-11R-A00Z-07;TCGA-A8-A0AB-01A-11R-A034-07;TCGA-AC-A23C-01A-12R-A169-07;TCGA-AC-A2FB-01A-11R-A…	HER2+	intra_gene	within_exon	E4	IGFBP4	Tumor
chr1	12035286	12035352	32	1.5	TCGA-A1-A0SN-01A-11R-A144-07;TCGA-A2-A04W-01A-31R-A115-07;TCGA-A2-A0T1-01A-21R-A084-07;TCGA-A2-A3XV-01A-21R-A239-07;TCGA-A8-A075-01A-11R-A084-07;TCGA-A8-A07P-01A-11R-A00Z-07;TCGA-A8-A07R-01A-21R-A034-07;TCGA-A8-A0A7-01A-11R-A00Z-07;TCGA-A8-A0AB-01A-11R-A034-07;TCGA-AN-A041-01A-11R-A034-07;TCGA-AN-A0FN-01A-11R-A034-07;TCGA-AN-A0FT-01A-11R-A034-07;TCGA-AN-A0FZ-01A-11R-A034-07;TCGA-BH-A0BQ-01A-21R-A…	HER2+	intra_gene	within_exon	E19	PLOD1	Tumor
chr7	94024284	94024397	65	2.10769	TCGA-A1-A0SN-01A-11R-A144-07;TCGA-A2-A04W-01A-31R-A115-07;TCGA-A2-A0YG-01A-21R-A109-07;TCGA-A2-A1G1-01A-21R-A13Q-07;TCGA-A7-A26H-01A-11R-A169-07;TCGA-A7-A2KD-01A-31R-A21T-07;TCGA-A8-A06T-01A-11R-A00Z-07;TCGA-A8-A075-01A-11R-A084-07;TCGA-A8-A076-01A-21R-A00Z-07;TCGA-A8-A07P-01A-11R-A00Z-07;TCGA-A8-A08H-01A-21R-A00Z-07;TCGA-A8-A097-01A-11R-A034-07;TCGA-A8-A09I-01A-22R-A034-07;TCGA-A8-A0A7-01A-11R-A…	HER2+	intra_gene	within_exon	E1	COL1A2	Tumor-Specific
chr15	74899296	79614478	40	1.725	TCGA-A1-A0SN-01A-11R-A144-07;TCGA-A2-A04W-01A-31R-A115-07;TCGA-A2-A0YG-01A-21R-A109-07;TCGA-A7-A2KD-01A-31R-A21T-07;TCGA-A8-A090-01A-11R-A00Z-07;TCGA-A8-A097-01A-11R-A034-07;TCGA-A8-A09G-01A-21R-A00Z-07;TCGA-A8-A09N-01A-11R-A00Z-07;TCGA-A8-A0A7-01A-11R-A00Z-07;TCGA-AC-A23C-01A-12R-A169-07;TCGA-AC-A23G-01A-11R-A213-07;TCGA-AC-A23H-01A-11R-A157-07;TCGA-AN-A0FV-01A-11R-A00Z-07;TCGA-AO-A12D-01A-11R-A…	HER2+	inter_gene	exon-exon_boundary	Start_E1;Start_E2;Start_E3;Start_E4;Start_E5;Start_E6;Start_E7;Start_E8;Start_E9;Start_E10;Start_E11;Start_E12;Start_E13;Start_E14;Start_E15;Start_E16;Start_E17;Start_E18;Start_E19;Start_E20;Start_E21;Start_E22;Start_E23;Start_E24;Start_E25;Start_E26;Start_E31;Start_E32;Start_E30;Start_E29;Start_E28;Start_E27;End_E1;End_E2;End_E3;End_E4;End_E5;End_E6;End_E7;End_E8;End_E9;End_E10;End_E11;End_E12;E…	CLK3;EDC3;CYP1A1;CYP1A2;CSK;MIR4513;CPLX3;LMAN1L;ULK3;SCAMP2;MPI;C15orf17;COX5A;RPP25;SCAMP5;PPCDC;C15orf39;GOLGA6C;GOLGA6D;COMMD4;NEIL1;MAN2C1;MIR631;SIN3A;PTPN9;SNUPN;IMP3;SNX33;CSPG4;ODF3L1;DNM1P35;MIR4313;UBE2Q2;FBXO22;FBXO22-AS1;NRG4;C15orf27;ETFA;TYRO3P;ISL2;SCAPER;RCN2;PSTPIP1;TSPAN3;PEAK1;C15orf5;HMG20A;LINGO1;LOC253044;LOC645752;LOC91450;TBC1D2B;SH2D7;CIB2;IDH3A;ACSBG1;DNAJA4;WDR61;CRABP…	Tumor
chr17	1582340	1582394	27	1.51852	TCGA-A1-A0SN-01A-11R-A144-07;TCGA-A2-A04W-01A-31R-A115-07;TCGA-A2-A0YG-01A-21R-A109-07;TCGA-A8-A06T-01A-11R-A00Z-07;TCGA-A8-A076-01A-21R-A00Z-07;TCGA-A8-A08C-01A-11R-A00Z-07;TCGA-A8-A08T-01A-21R-A00Z-07;TCGA-AC-A23C-01A-12R-A169-07;TCGA-AC-A2FB-01A-11R-A17B-07;TCGA-AC-A3YI-01A-21R-A239-07;TCGA-AN-A041-01A-11R-A034-07;TCGA-AN-A0AJ-01A-11R-A00Z-07;TCGA-AN-A0FT-01A-11R-A034-07;TCGA-AN-A0FV-01A-11R-A…	HER2+	intra_gene	within_exon	E11	PRPF8	Tumor-Specific
chr13	38144716	38144767	42	1.59524	TCGA-A1-A0SN-01A-11R-A144-07;TCGA-A2-A04W-01A-31R-A115-07;TCGA-A2-A3XZ-01A-42R-A239-07;TCGA-A7-A2KD-01A-31R-A21T-07;TCGA-A8-A09G-01A-21R-A00Z-07;TCGA-AC-A23H-01A-11R-A157-07;TCGA-AC-A3TN-01A-11R-A22K-07;TCGA-AN-A0FK-01A-11R-A034-07;TCGA-AN-A0FS-01A-11R-A034-07;TCGA-AN-A0FT-01A-11R-A034-07;TCGA-AN-A0FZ-01A-11R-A034-07;TCGA-AQ-A0Y5-01A-11R-A14M-07;TCGA-AR-A0TQ-01A-11R-A084-07;TCGA-AR-A254-01A-21R-A…	HER2+	intra_gene	exon-exon_boundary	End_E17;End_E18;End_E19;Start_I17;E17;E18;E19	POSTN	Tumor-Specific
chr1	235318195	235318392	27	1.37037	TCGA-A1-A0SN-01A-11R-A144-07;TCGA-A2-A04W-01A-31R-A115-07;TCGA-A7-A26H-01A-11R-A169-07;TCGA-A8-A07B-01A-11R-A00Z-07;TCGA-A8-A07R-01A-21R-A034-07;TCGA-A8-A08G-01A-11R-A00Z-07;TCGA-A8-A090-01A-11R-A00Z-07;TCGA-A8-A09I-01A-22R-A034-07;TCGA-A8-A09N-01A-11R-A00Z-07;TCGA-AC-A23H-01A-11R-A157-07;TCGA-AN-A0FD-01A-11R-A034-07;TCGA-AN-A0FJ-01A-11R-A00Z-07;TCGA-AN-A0FT-01A-11R-A034-07;TCGA-AN-A0FV-01A-11R-A…	HER2+	intra_gene	exon-exon_boundary	End_E4;End_E3;Start_I4;E4;E3	RBM34	Tumor
chr6	31923004	31923054	37	1.56757	TCGA-A1-A0SN-01A-11R-A144-07;TCGA-A2-A04W-01A-31R-A115-07;TCGA-A7-A2KD-01A-31R-A21T-07;TCGA-A8-A06R-01A-11R-A00Z-07;TCGA-A8-A06U-01A-11R-A00Z-07;TCGA-A8-A076-01A-21R-A00Z-07;TCGA-A8-A0A7-01A-11R-A00Z-07;TCGA-AC-A23H-01A-11R-A157-07;TCGA-AC-A3TN-01A-11R-A22K-07;TCGA-AN-A0AJ-01A-11R-A00Z-07;TCGA-AN-A0FT-01A-11R-A034-07;TCGA-AN-A0FX-01A-11R-A034-07;TCGA-AN-A0FZ-01A-11R-A034-07;TCGA-AO-A12D-01A-11R-A…	HER2+	intra_gene	exon-exon_boundary	End_E5;Start_I4;E5	RDBP	Tumor-Specific
chr1	153330764	153330891	15	2.06667	TCGA-A1-A0SN-01A-11R-A144-07;TCGA-A2-A04W-01A-31R-A115-07;TCGA-A8-A06X-01A-21R-A00Z-07;TCGA-AC-A23H-01A-11R-A157-07;TCGA-AC-A2FB-01A-11R-A17B-07;TCGA-AN-A0AK-01A-21R-A00Z-07;TCGA-AO-A12D-01A-11R-A115-07;TCGA-AQ-A04L-01B-21R-A10J-07;TCGA-AQ-A0Y5-01A-11R-A14M-07;TCGA-BH-A0B7-01A-12R-A115-07;TCGA-BH-A18U-01A-21R-A12D-07;TCGA-C8-A278-01A-11R-A169-07;TCGA-E2-A1LE-01A-12R-A19W-07;TCGA-E2-A3DX-01A-21R-A…	HER2+	intra_gene	within_exon	E2	S100A9	Tumor
chr17	7416856	7417045	68	1.69118	TCGA-A1-A0SN-01A-11R-A144-07;TCGA-A2-A04X-01A-21R-A034-07;TCGA-A2-A0CX-01A-21R-A00Z-07;TCGA-A2-A0D1-01A-11R-A034-07;TCGA-A2-A0EY-01A-11R-A034-07;TCGA-A2-A0T1-01A-21R-A084-07;TCGA-A2-A0YG-01A-21R-A109-07;TCGA-A2-A1G1-01A-21R-A13Q-07;TCGA-A2-A25E-01A-11R-A169-07;TCGA-A7-A26H-01A-11R-A169-07;TCGA-A7-A2KD-01A-31R-A21T-07;TCGA-A8-A06T-01A-11R-A00Z-07;TCGA-A8-A06U-01A-11R-A00Z-07;TCGA-A8-A076-01A-21R-A…	HER2+	intra_gene	within_exon	E29	POLR2A	Tumor
chr20	33122460	33122547	63	1.88889	TCGA-A1-A0SN-01A-11R-A144-07;TCGA-A2-A04X-01A-21R-A034-07;TCGA-A2-A0CX-01A-21R-A00Z-07;TCGA-A2-A0D1-01A-11R-A034-07;TCGA-A2-A0EY-01A-11R-A034-07;TCGA-A2-A0YG-01A-21R-A109-07;TCGA-A2-A25E-01A-11R-A169-07;TCGA-A2-A3XZ-01A-42R-A239-07;TCGA-A8-A06T-01A-11R-A00Z-07;TCGA-A8-A075-01A-11R-A084-07;TCGA-A8-A076-01A-21R-A00Z-07;TCGA-A8-A07P-01A-11R-A00Z-07;TCGA-A8-A08C-01A-11R-A00Z-07;TCGA-A8-A08S-01A-11R-A…	HER2+	intra_gene	within_exon	E3	DYNLRB1	Tumor-Specific
chr6	32411046	32411154	101	3.87129	TCGA-A1-A0SN-01A-11R-A144-07;TCGA-A2-A04X-01A-21R-A034-07;TCGA-A2-A0CX-01A-21R-A00Z-07;TCGA-A2-A0EY-01A-11R-A034-07;TCGA-A2-A0SY-01A-31R-A084-07;TCGA-A2-A0T1-01A-21R-A084-07;TCGA-A2-A0YG-01A-21R-A109-07;TCGA-A2-A1G1-01A-21R-A13Q-07;TCGA-A2-A25E-01A-11R-A169-07;TCGA-A2-A3XZ-01A-42R-A239-07;TCGA-A7-A26H-01A-11R-A169-07;TCGA-A8-A06R-01A-11R-A00Z-07;TCGA-A8-A06T-01A-11R-A00Z-07;TCGA-A8-A06U-01A-11R-A…	HER2+	intra_gene	within_exon	E3	HLA-DRA	Tumor-Specific
chr17	48268743	48268851	50	1.6	TCGA-A1-A0SN-01A-11R-A144-07;TCGA-A2-A04X-01A-21R-A034-07;TCGA-A2-A0CX-01A-21R-A00Z-07;TCGA-A2-A0SY-01A-31R-A084-07;TCGA-A2-A3XV-01A-21R-A239-07;TCGA-A7-A2KD-01A-31R-A21T-07;TCGA-A8-A06R-01A-11R-A00Z-07;TCGA-A8-A07B-01A-11R-A00Z-07;TCGA-A8-A07R-01A-21R-A034-07;TCGA-A8-A08C-01A-11R-A00Z-07;TCGA-A8-A08H-01A-21R-A00Z-07;TCGA-A8-A09G-01A-21R-A00Z-07;TCGA-AC-A23C-01A-12R-A169-07;TCGA-AC-A23G-01A-11R-A…	HER2+	intra_gene	exon-exon_boundary	Start_E32;End_E32;Start_I32;End_I31;E32	COL1A1	Tumor
chr17	48269192	48269861	42	1.57143	TCGA-A1-A0SN-01A-11R-A144-07;TCGA-A2-A04X-01A-21R-A034-07;TCGA-A2-A0CX-01A-21R-A00Z-07;TCGA-A2-A0T1-01A-21R-A084-07;TCGA-A2-A1G1-01A-21R-A13Q-07;TCGA-A8-A06R-01A-11R-A00Z-07;TCGA-A8-A06T-01A-11R-A00Z-07;TCGA-A8-A075-01A-11R-A084-07;TCGA-A8-A08S-01A-11R-A034-07;TCGA-A8-A08T-01A-21R-A00Z-07;TCGA-A8-A09I-01A-22R-A034-07;TCGA-A8-A0A7-01A-11R-A00Z-07;TCGA-A8-A0AB-01A-11R-A034-07;TCGA-AC-A23G-01A-11R-A…	HER2+	intra_gene	exon-exon_boundary	Start_E30;Start_E31;End_E29;End_E30;Start_I29;Start_I30;End_I29;End_I30	COL1A1	Tumor
chr17	57771145	57771238	53	1.5283	TCGA-A1-A0SN-01A-11R-A144-07;TCGA-A2-A04X-01A-21R-A034-07;TCGA-A2-A0CX-01A-21R-A00Z-07;TCGA-A2-A0T1-01A-21R-A084-07;TCGA-A7-A26H-01A-11R-A169-07;TCGA-A7-A2KD-01A-31R-A21T-07;TCGA-A8-A06T-01A-11R-A00Z-07;TCGA-A8-A06X-01A-21R-A00Z-07;TCGA-A8-A076-01A-21R-A00Z-07;TCGA-A8-A07B-01A-11R-A00Z-07;TCGA-A8-A07P-01A-11R-A00Z-07;TCGA-A8-A08C-01A-11R-A00Z-07;TCGA-A8-A08G-01A-11R-A00Z-07;TCGA-A8-A09G-01A-21R-A…	HER2+	intra_gene	within_exon	E32	CLTC	Tumor
chr1	155158399	155158504	29	1.72414	TCGA-A1-A0SN-01A-11R-A144-07;TCGA-A2-A04X-01A-21R-A034-07;TCGA-A2-A0CX-01A-21R-A00Z-07;TCGA-A2-A3XV-01A-21R-A239-07;TCGA-A8-A075-01A-11R-A084-07;TCGA-A8-A08S-01A-11R-A034-07;TCGA-A8-A09I-01A-22R-A034-07;TCGA-A8-A0A7-01A-11R-A00Z-07;TCGA-AC-A2FB-01A-11R-A17B-07;TCGA-AC-A3TN-01A-11R-A22K-07;TCGA-AN-A0AJ-01A-11R-A00Z-07;TCGA-AN-A0FS-01A-11R-A034-07;TCGA-AN-A0FT-01A-11R-A034-07;TCGA-AQ-A1H2-01A-11R-A…	HER2+	intra_gene	within_exon	E8;E7;E5;E9;E6	MUC1	Tumor
chr1	38274801	38274854	76	1.97368	TCGA-A1-A0SN-01A-11R-A144-07;TCGA-A2-A04X-01A-21R-A034-07;TCGA-A2-A0D1-01A-11R-A034-07;TCGA-A2-A0EY-01A-11R-A034-07;TCGA-A2-A0SY-01A-31R-A084-07;TCGA-A2-A0T1-01A-21R-A084-07;TCGA-A2-A0YG-01A-21R-A109-07;TCGA-A2-A1G1-01A-21R-A13Q-07;TCGA-A2-A25E-01A-11R-A169-07;TCGA-A2-A3XV-01A-21R-A239-07;TCGA-A8-A06X-01A-21R-A00Z-07;TCGA-A8-A075-01A-11R-A084-07;TCGA-A8-A07P-01A-11R-A00Z-07;TCGA-A8-A07R-01A-21R-A…	HER2+	intra_gene	within_exon	E3	C1orf122	Tumor
chr11	62283651	62283726	69	2.02899	TCGA-A1-A0SN-01A-11R-A144-07;TCGA-A2-A04X-01A-21R-A034-07;TCGA-A2-A0D1-01A-11R-A034-07;TCGA-A2-A0EY-01A-11R-A034-07;TCGA-A2-A0SY-01A-31R-A084-07;TCGA-A2-A0T1-01A-21R-A084-07;TCGA-A2-A25E-01A-11R-A169-07;TCGA-A2-A3XV-01A-21R-A239-07;TCGA-A2-A3XZ-01A-42R-A239-07;TCGA-A7-A26H-01A-11R-A169-07;TCGA-A8-A06R-01A-11R-A00Z-07;TCGA-A8-A06X-01A-21R-A00Z-07;TCGA-A8-A075-01A-11R-A084-07;TCGA-A8-A097-01A-11R-A…	HER2+	intra_gene	within_exon	E5	AHNAK	Tumor
chr8	124042890	124042948	62	1.46774	TCGA-A1-A0SN-01A-11R-A144-07;TCGA-A2-A04X-01A-21R-A034-07;TCGA-A2-A0D1-01A-11R-A034-07;TCGA-A2-A0EY-01A-11R-A034-07;TCGA-A2-A0T1-01A-21R-A084-07;TCGA-A2-A0YG-01A-21R-A109-07;TCGA-A2-A3XZ-01A-42R-A239-07;TCGA-A7-A26H-01A-11R-A169-07;TCGA-A8-A06T-01A-11R-A00Z-07;TCGA-A8-A076-01A-21R-A00Z-07;TCGA-A8-A07B-01A-11R-A00Z-07;TCGA-A8-A07R-01A-21R-A034-07;TCGA-A8-A08C-01A-11R-A00Z-07;TCGA-A8-A08S-01A-11R-A…	HER2+	intra_gene	exon-exon_boundary	Start_E2;End_I1;E2	DERL1	Tumor-Specific
chr19	50001259	50002838	74	1.95946	TCGA-A1-A0SN-01A-11R-A144-07;TCGA-A2-A04X-01A-21R-A034-07;TCGA-A2-A0D1-01A-11R-A034-07;TCGA-A2-A0EY-01A-11R-A034-07;TCGA-A2-A3XV-01A-21R-A239-07;TCGA-A2-A3XZ-01A-42R-A239-07;TCGA-A7-A26H-01A-11R-A169-07;TCGA-A7-A2KD-01A-31R-A21T-07;TCGA-A8-A06R-01A-11R-A00Z-07;TCGA-A8-A06U-01A-11R-A00Z-07;TCGA-A8-A06X-01A-21R-A00Z-07;TCGA-A8-A076-01A-21R-A00Z-07;TCGA-A8-A07P-01A-11R-A00Z-07;TCGA-A8-A07R-01A-21R-A…	HER2+	intra_gene	exon-exon_boundary	Start_E5;End_E4;Start_I5;End_I5	RPS11	Tumor
chr19	58004223	58016768	57	1.42105	TCGA-A1-A0SN-01A-11R-A144-07;TCGA-A2-A04X-01A-21R-A034-07;TCGA-A2-A0D1-01A-11R-A034-07;TCGA-A2-A0T1-01A-21R-A084-07;TCGA-A2-A25E-01A-11R-A169-07;TCGA-A2-A3XZ-01A-42R-A239-07;TCGA-A7-A2KD-01A-31R-A21T-07;TCGA-A8-A075-01A-11R-A084-07;TCGA-A8-A076-01A-21R-A00Z-07;TCGA-A8-A07P-01A-11R-A00Z-07;TCGA-A8-A07R-01A-21R-A034-07;TCGA-A8-A08G-01A-11R-A00Z-07;TCGA-A8-A08S-01A-11R-A034-07;TCGA-A8-A08X-01A-21R-A…	HER2+	inter_gene	exon-exon_boundary	Start_E5;Start_E4;Start_E3;Start_E1;Start_E2;End_E5;End_E4;End_E3;End_E1;End_E2;Start_I1;Start_I2;Start_I3;Start_I4;End_I3;End_I1;End_I2	ZNF419;ZNF773	Tumor-Specific
chr1	153586889	153586986	15	1.4	TCGA-A1-A0SN-01A-11R-A144-07;TCGA-A2-A04X-01A-21R-A034-07;TCGA-A2-A0D1-01A-11R-A034-07;TCGA-A8-A07R-01A-21R-A034-07;TCGA-A8-A08S-01A-11R-A034-07;TCGA-A8-A08T-01A-21R-A00Z-07;TCGA-AR-A254-01A-21R-A169-07;TCGA-BH-A0BQ-01A-21R-A115-07;TCGA-BH-A0EE-01A-11R-A034-07;TCGA-C8-A138-01A-11R-A115-07;TCGA-D8-A1XA-01A-11R-A14D-07;TCGA-D8-A1XJ-01A-11R-A14M-07;TCGA-D8-A27W-01A-11R-A16F-07;TCGA-E2-A3DX-01A-21R-A…	HER2+	intra_gene	within_exon	E4	S100A14	Tumor
chr6	31323229	31323289	62	1.93548	TCGA-A1-A0SN-01A-11R-A144-07;TCGA-A2-A04X-01A-21R-A034-07;TCGA-A2-A0EY-01A-11R-A034-07;TCGA-A2-A0SY-01A-31R-A084-07;TCGA-A2-A0T1-01A-21R-A084-07;TCGA-A2-A0YG-01A-21R-A109-07;TCGA-A7-A26H-01A-11R-A169-07;TCGA-A8-A06T-01A-11R-A00Z-07;TCGA-A8-A06X-01A-21R-A00Z-07;TCGA-A8-A075-01A-11R-A084-07;TCGA-A8-A08C-01A-11R-A00Z-07;TCGA-A8-A08H-01A-21R-A00Z-07;TCGA-A8-A08S-01A-11R-A034-07;TCGA-A8-A097-01A-11R-A…	HER2+	intra_gene	within_exon	E4	HLA-B	Tumor
chr11	18418435	18418515	41	1.70732	TCGA-A1-A0SN-01A-11R-A144-07;TCGA-A2-A04X-01A-21R-A034-07;TCGA-A2-A0EY-01A-11R-A034-07;TCGA-A2-A0SY-01A-31R-A084-07;TCGA-A2-A0T1-01A-21R-A084-07;TCGA-A2-A1G1-01A-21R-A13Q-07;TCGA-A7-A2KD-01A-31R-A21T-07;TCGA-A8-A07P-01A-11R-A00Z-07;TCGA-A8-A08C-01A-11R-A00Z-07;TCGA-A8-A08G-01A-11R-A00Z-07;TCGA-A8-A08S-01A-11R-A034-07;TCGA-A8-A08T-01A-21R-A00Z-07;TCGA-A8-A09G-01A-21R-A00Z-07;TCGA-A8-A0A7-01A-11R-A…	HER2+	intra_gene	exon-exon_boundary	End_E2;Start_I3;E2	LDHA	Tumor
chr11	77784052	77784124	92	2.48913	TCGA-A1-A0SN-01A-11R-A144-07;TCGA-A2-A04X-01A-21R-A034-07;TCGA-A2-A0EY-01A-11R-A034-07;TCGA-A2-A0SY-01A-31R-A084-07;TCGA-A2-A0T1-01A-21R-A084-07;TCGA-A2-A25E-01A-11R-A169-07;TCGA-A2-A3XV-01A-21R-A239-07;TCGA-A2-A3XZ-01A-42R-A239-07;TCGA-A7-A26H-01A-11R-A169-07;TCGA-A7-A2KD-01A-31R-A21T-07;TCGA-A8-A06R-01A-11R-A00Z-07;TCGA-A8-A06T-01A-11R-A00Z-07;TCGA-A8-A075-01A-11R-A084-07;TCGA-A8-A076-01A-21R-A…	HER2+	inter_gene	exon-exon_boundary	Start_E2;End_E2;Start_I2;E2	NDUFC2;NDUFC2-KCTD14	Tumor
chr9	132397698	132397763	41	1.46341	TCGA-A1-A0SN-01A-11R-A144-07;TCGA-A2-A04X-01A-21R-A034-07;TCGA-A2-A0EY-01A-11R-A034-07;TCGA-A2-A0SY-01A-31R-A084-07;TCGA-A2-A0T1-01A-21R-A084-07;TCGA-A2-A3XV-01A-21R-A239-07;TCGA-A7-A26H-01A-11R-A169-07;TCGA-A8-A075-01A-11R-A084-07;TCGA-A8-A08S-01A-11R-A034-07;TCGA-A8-A099-01A-11R-A00Z-07;TCGA-AN-A0AJ-01A-11R-A00Z-07;TCGA-AN-A0AK-01A-21R-A00Z-07;TCGA-AN-A0FL-01A-11R-A034-07;TCGA-AN-A0FZ-01A-11R-A…	HER2+	inter_gene	within_exon	E4;E5;E6	METTL11A;ASB6	Tumor-Specific
chr7	73151347	73151419	53	1.90566	TCGA-A1-A0SN-01A-11R-A144-07;TCGA-A2-A04X-01A-21R-A034-07;TCGA-A2-A0EY-01A-11R-A034-07;TCGA-A2-A0T1-01A-21R-A084-07;TCGA-A2-A0YG-01A-21R-A109-07;TCGA-A2-A1G1-01A-21R-A13Q-07;TCGA-A7-A2KD-01A-31R-A21T-07;TCGA-A8-A06R-01A-11R-A00Z-07;TCGA-A8-A06T-01A-11R-A00Z-07;TCGA-A8-A06X-01A-21R-A00Z-07;TCGA-A8-A075-01A-11R-A084-07;TCGA-A8-A07P-01A-11R-A00Z-07;TCGA-A8-A08T-01A-21R-A00Z-07;TCGA-A8-A09G-01A-21R-A…	HER2+	intra_gene	within_exon	E4;E5	ABHD11	Tumor-Specific
chr2	29140786	29140861	29	1.75862	TCGA-A1-A0SN-01A-11R-A144-07;TCGA-A2-A04X-01A-21R-A034-07;TCGA-A2-A0EY-01A-11R-A034-07;TCGA-A2-A0T1-01A-21R-A084-07;TCGA-A2-A0YG-01A-21R-A109-07;TCGA-A8-A06T-01A-11R-A00Z-07;TCGA-A8-A075-01A-11R-A084-07;TCGA-A8-A076-01A-21R-A00Z-07;TCGA-A8-A097-01A-11R-A034-07;TCGA-A8-A09G-01A-21R-A00Z-07;TCGA-A8-A0AB-01A-11R-A034-07;TCGA-AC-A23C-01A-12R-A169-07;TCGA-AC-A23H-01A-11R-A157-07;TCGA-AN-A0FN-01A-11R-A…	HER2+	intra_gene	exon-exon_boundary	End_E6;Start_I7;E6	WDR43	Tumor-Specific
chr1	154179754	154179823	63	1.85714	TCGA-A1-A0SN-01A-11R-A144-07;TCGA-A2-A04X-01A-21R-A034-07;TCGA-A2-A0EY-01A-11R-A034-07;TCGA-A2-A0YG-01A-21R-A109-07;TCGA-A2-A3XZ-01A-42R-A239-07;TCGA-A7-A26H-01A-11R-A169-07;TCGA-A7-A2KD-01A-31R-A21T-07;TCGA-A8-A06T-01A-11R-A00Z-07;TCGA-A8-A06X-01A-21R-A00Z-07;TCGA-A8-A075-01A-11R-A084-07;TCGA-A8-A07P-01A-11R-A00Z-07;TCGA-A8-A07R-01A-21R-A034-07;TCGA-A8-A08C-01A-11R-A00Z-07;TCGA-A8-A08G-01A-11R-A…	HER2+	intra_gene	within_exon	E7;E6;E5	C1orf43	Tumor
chr5	151051188	151052764	33	2.48485	TCGA-A1-A0SN-01A-11R-A144-07;TCGA-A2-A04X-01A-21R-A034-07;TCGA-A2-A0EY-01A-11R-A034-07;TCGA-A2-A0YG-01A-21R-A109-07;TCGA-A7-A26H-01A-11R-A169-07;TCGA-A7-A2KD-01A-31R-A21T-07;TCGA-A8-A06R-01A-11R-A00Z-07;TCGA-A8-A076-01A-21R-A00Z-07;TCGA-A8-A08T-01A-21R-A00Z-07;TCGA-A8-A097-01A-11R-A034-07;TCGA-A8-A09G-01A-21R-A00Z-07;TCGA-A8-A0A7-01A-11R-A00Z-07;TCGA-AC-A23C-01A-12R-A169-07;TCGA-AC-A23G-01A-11R-A…	HER2+	intra_gene	exon-exon_boundary	Start_E4;Start_E5;End_E4;Start_I4;End_I3;End_I4	SPARC	Tumor-Specific
chr1	150938031	150938188	50	1.76	TCGA-A1-A0SN-01A-11R-A144-07;TCGA-A2-A04X-01A-21R-A034-07;TCGA-A2-A0EY-01A-11R-A034-07;TCGA-A2-A25E-01A-11R-A169-07;TCGA-A2-A3XV-01A-21R-A239-07;TCGA-A7-A26H-01A-11R-A169-07;TCGA-A8-A06R-01A-11R-A00Z-07;TCGA-A8-A076-01A-21R-A00Z-07;TCGA-A8-A07P-01A-11R-A00Z-07;TCGA-A8-A08G-01A-11R-A00Z-07;TCGA-A8-A08S-01A-11R-A034-07;TCGA-A8-A08T-01A-21R-A00Z-07;TCGA-A8-A090-01A-11R-A00Z-07;TCGA-A8-A09I-01A-22R-A…	HER2+	intra_gene	within_exon	E11	CERS2	Tumor
chr12	50156706	50156804	67	2.16418	TCGA-A1-A0SN-01A-11R-A144-07;TCGA-A2-A04X-01A-21R-A034-07;TCGA-A2-A0EY-01A-11R-A034-07;TCGA-A2-A25E-01A-11R-A169-07;TCGA-A2-A3XZ-01A-42R-A239-07;TCGA-A7-A26H-01A-11R-A169-07;TCGA-A7-A2KD-01A-31R-A21T-07;TCGA-A8-A06T-01A-11R-A00Z-07;TCGA-A8-A075-01A-11R-A084-07;TCGA-A8-A076-01A-21R-A00Z-07;TCGA-A8-A07P-01A-11R-A00Z-07;TCGA-A8-A08C-01A-11R-A00Z-07;TCGA-A8-A08G-01A-11R-A00Z-07;TCGA-A8-A08P-01A-11R-A…	HER2+	intra_gene	within_exon	E10	TMBIM6	Tumor-Specific
chr14	62207845	62207906	48	2.16667	TCGA-A1-A0SN-01A-11R-A144-07;TCGA-A2-A04X-01A-21R-A034-07;TCGA-A2-A0EY-01A-11R-A034-07;TCGA-A2-A25E-01A-11R-A169-07;TCGA-A8-A075-01A-11R-A084-07;TCGA-A8-A076-01A-21R-A00Z-07;TCGA-A8-A07R-01A-21R-A034-07;TCGA-A8-A09G-01A-21R-A00Z-07;TCGA-A8-A0A7-01A-11R-A00Z-07;TCGA-A8-A0AB-01A-11R-A034-07;TCGA-AC-A23C-01A-12R-A169-07;TCGA-AC-A23H-01A-11R-A157-07;TCGA-AC-A3YI-01A-21R-A239-07;TCGA-AN-A0AJ-01A-11R-A…	HER2+	intra_gene	exon-exon_boundary	End_E12;Start_I13;E12	HIF1A	Tumor
chr3	128339364	128341078	27	1.48148	TCGA-A1-A0SN-01A-11R-A144-07;TCGA-A2-A04X-01A-21R-A034-07;TCGA-A2-A0EY-01A-11R-A034-07;TCGA-A2-A3XV-01A-21R-A239-07;TCGA-A8-A075-01A-11R-A084-07;TCGA-A8-A07P-01A-11R-A00Z-07;TCGA-A8-A07R-01A-21R-A034-07;TCGA-A8-A08P-01A-11R-A00Z-07;TCGA-A8-A0A7-01A-11R-A00Z-07;TCGA-AC-A3TN-01A-11R-A22K-07;TCGA-AN-A041-01A-11R-A034-07;TCGA-AN-A0FK-01A-11R-A034-07;TCGA-AN-A0FL-01A-11R-A034-07;TCGA-AN-A0FN-01A-11R-A…	HER2+	intra_gene	exon-exon_boundary	Start_E10;End_E9;Start_I9;End_I9	RPN1	Tumor-Specific
chr12	46754819	46754886	40	1.425	TCGA-A1-A0SN-01A-11R-A144-07;TCGA-A2-A04X-01A-21R-A034-07;TCGA-A2-A0SY-01A-31R-A084-07;TCGA-A2-A0T1-01A-21R-A084-07;TCGA-A2-A0YG-01A-21R-A109-07;TCGA-A2-A3XZ-01A-42R-A239-07;TCGA-A8-A06X-01A-21R-A00Z-07;TCGA-A8-A075-01A-11R-A084-07;TCGA-A8-A07P-01A-11R-A00Z-07;TCGA-A8-A08C-01A-11R-A00Z-07;TCGA-A8-A08S-01A-11R-A034-07;TCGA-A8-A090-01A-11R-A00Z-07;TCGA-A8-A097-01A-11R-A034-07;TCGA-A8-A0A7-01A-11R-A…	HER2+	intra_gene	within_exon	E16	SLC38A2	Tumor-Specific
chr11	64876356	64876770	38	1.55263	TCGA-A1-A0SN-01A-11R-A144-07;TCGA-A2-A04X-01A-21R-A034-07;TCGA-A2-A0SY-01A-31R-A084-07;TCGA-A2-A0T1-01A-21R-A084-07;TCGA-A2-A1G1-01A-21R-A13Q-07;TCGA-A2-A25E-01A-11R-A169-07;TCGA-A8-A07B-01A-11R-A00Z-07;TCGA-A8-A08C-01A-11R-A00Z-07;TCGA-A8-A08H-01A-21R-A00Z-07;TCGA-A8-A099-01A-11R-A00Z-07;TCGA-A8-A0A7-01A-11R-A00Z-07;TCGA-A8-A0AB-01A-11R-A034-07;TCGA-AC-A23H-01A-11R-A157-07;TCGA-AN-A0AJ-01A-11R-A…	HER2+	intra_gene	exon-exon_boundary	Start_E6;End_E5;Start_I6;End_I6	C11orf2	Tumor
chr13	38153458	38154125	75	2.29333	TCGA-A1-A0SN-01A-11R-A144-07;TCGA-A2-A04X-01A-21R-A034-07;TCGA-A2-A0SY-01A-31R-A084-07;TCGA-A2-A0T1-01A-21R-A084-07;TCGA-A7-A2KD-01A-31R-A21T-07;TCGA-A8-A06T-01A-11R-A00Z-07;TCGA-A8-A06X-01A-21R-A00Z-07;TCGA-A8-A075-01A-11R-A084-07;TCGA-A8-A076-01A-21R-A00Z-07;TCGA-A8-A07B-01A-11R-A00Z-07;TCGA-A8-A07I-01A-11R-A00Z-07;TCGA-A8-A07P-01A-11R-A00Z-07;TCGA-A8-A08C-01A-11R-A00Z-07;TCGA-A8-A08G-01A-11R-A…	HER2+	intra_gene	exon-exon_boundary	Start_E12;Start_E13;End_E12;Start_I12;End_I11;End_I12	POSTN	Tumor-Specific
chr7	94052368	94053747	39	1.48718	TCGA-A1-A0SN-01A-11R-A144-07;TCGA-A2-A04X-01A-21R-A034-07;TCGA-A2-A0SY-01A-31R-A084-07;TCGA-A2-A0YG-01A-21R-A109-07;TCGA-A2-A1G1-01A-21R-A13Q-07;TCGA-A7-A26H-01A-11R-A169-07;TCGA-A8-A07P-01A-11R-A00Z-07;TCGA-A8-A09G-01A-21R-A00Z-07;TCGA-A8-A09I-01A-22R-A034-07;TCGA-A8-A09N-01A-11R-A00Z-07;TCGA-AC-A23G-01A-11R-A213-07;TCGA-AC-A23H-01A-11R-A157-07;TCGA-AC-A2FB-01A-11R-A17B-07;TCGA-AN-A03X-01A-21R-A…	HER2+	intra_gene	exon-exon_boundary	Start_E41;End_E40;End_E41;Start_I41;Start_I42;End_I41	COL1A2	Tumor-Specific
chr17	7416961	7417045	28	1.42857	TCGA-A1-A0SN-01A-11R-A144-07;TCGA-A2-A04X-01A-21R-A034-07;TCGA-A2-A0SY-01A-31R-A084-07;TCGA-A2-A25E-01A-11R-A169-07;TCGA-A7-A2KD-01A-31R-A21T-07;TCGA-A8-A076-01A-21R-A00Z-07;TCGA-A8-A07I-01A-11R-A00Z-07;TCGA-A8-A09I-01A-22R-A034-07;TCGA-AN-A041-01A-11R-A034-07;TCGA-AN-A0AJ-01A-11R-A00Z-07;TCGA-AN-A0FD-01A-11R-A034-07;TCGA-AN-A0FK-01A-11R-A034-07;TCGA-AN-A0FN-01A-11R-A034-07;TCGA-AQ-A04H-01B-11R-A…	HER2+	intra_gene	within_exon	E29	POLR2A	Tumor
chr6	31918161	31918479	46	2.41304	TCGA-A1-A0SN-01A-11R-A144-07;TCGA-A2-A04X-01A-21R-A034-07;TCGA-A2-A0SY-01A-31R-A084-07;TCGA-A7-A26H-01A-11R-A169-07;TCGA-A8-A06T-01A-11R-A00Z-07;TCGA-A8-A07P-01A-11R-A00Z-07;TCGA-A8-A08C-01A-11R-A00Z-07;TCGA-A8-A08S-01A-11R-A034-07;TCGA-A8-A09G-01A-21R-A00Z-07;TCGA-A8-A09I-01A-22R-A034-07;TCGA-AC-A23C-01A-12R-A169-07;TCGA-AC-A23H-01A-11R-A157-07;TCGA-AC-A2FB-01A-11R-A17B-07;TCGA-AC-A3TN-01A-11R-A…	HER2+	intra_gene	exon-exon_boundary	Start_E13;End_E12;Start_I13;End_I13	CFB	Tumor-Specific
chr17	42153511	42153590	62	1.80645	TCGA-A1-A0SN-01A-11R-A144-07;TCGA-A2-A04X-01A-21R-A034-07;TCGA-A2-A0T1-01A-21R-A084-07;TCGA-A2-A0YG-01A-21R-A109-07;TCGA-A2-A25E-01A-11R-A169-07;TCGA-A2-A3XZ-01A-42R-A239-07;TCGA-A7-A26H-01A-11R-A169-07;TCGA-A7-A2KD-01A-31R-A21T-07;TCGA-A8-A076-01A-21R-A00Z-07;TCGA-A8-A07P-01A-11R-A00Z-07;TCGA-A8-A07R-01A-21R-A034-07;TCGA-A8-A08C-01A-11R-A00Z-07;TCGA-A8-A097-01A-11R-A034-07;TCGA-A8-A099-01A-11R-A…	HER2+	intra_gene	within_exon	E6;E7	G6PC3	Tumor-Specific
chr14	106805443	106877853	30	2.36667	TCGA-A1-A0SN-01A-11R-A144-07;TCGA-A2-A04X-01A-21R-A034-07;TCGA-A2-A0T1-01A-21R-A084-07;TCGA-A2-A1G1-01A-21R-A13Q-07;TCGA-A2-A3XZ-01A-42R-A239-07;TCGA-A7-A2KD-01A-31R-A21T-07;TCGA-A8-A08X-01A-21R-A00Z-07;TCGA-A8-A0A7-01A-11R-A00Z-07;TCGA-AN-A0FN-01A-11R-A034-07;TCGA-AO-A0JE-01A-11R-A056-07;TCGA-AO-A12D-01A-11R-A115-07;TCGA-AR-A0TQ-01A-11R-A084-07;TCGA-AR-A1AX-01A-11R-A12P-07;TCGA-AR-A24U-01A-11R-A…	HER2+	inter_gene	exon-exon_boundary	Start_E1;End_E1;Start_I1;End_I1	IGHV4-31;IGHV3-33;IGHV4-34;IGHV3-35;IGHV3-38;IGHV4-39	Tumor
chr11	62038506	62040529	23	2.04348	TCGA-A1-A0SN-01A-11R-A144-07;TCGA-A2-A04X-01A-21R-A034-07;TCGA-A2-A0T1-01A-21R-A084-07;TCGA-A2-A3XZ-01A-42R-A239-07;TCGA-A7-A26H-01A-11R-A169-07;TCGA-A8-A08C-01A-11R-A00Z-07;TCGA-A8-A09I-01A-22R-A034-07;TCGA-AC-A3TN-01A-11R-A22K-07;TCGA-AN-A0FK-01A-11R-A034-07;TCGA-AN-A0FL-01A-11R-A034-07;TCGA-AN-A0FT-01A-11R-A034-07;TCGA-AR-A254-01A-21R-A169-07;TCGA-BH-A0HY-01A-11R-A056-07;TCGA-BH-A1EN-01A-11R-A…	HER2+	intra_gene	exon-exon_boundary	Start_E3;End_E2;Start_I3;End_I3	SCGB2A2	Tumor
chr17	38077850	38077970	5	2	TCGA-A1-A0SN-01A-11R-A144-07;TCGA-A2-A04X-01A-21R-A034-07;TCGA-A2-A0T1-01A-21R-A084-07;TCGA-A8-A08B-01A-11R-A00Z-07;TCGA-BH-A18R-01A-11R-A12D-07	HER2+	intra_gene	within_exon	E4	ORMDL3	Tumor
chr2	216245533	216245669	41	1.68293	TCGA-A1-A0SN-01A-11R-A144-07;TCGA-A2-A04X-01A-21R-A034-07;TCGA-A2-A0T1-01A-21R-A084-07;TCGA-A8-A08S-01A-11R-A034-07;TCGA-A8-A08T-01A-21R-A00Z-07;TCGA-A8-A09G-01A-21R-A00Z-07;TCGA-A8-A09I-01A-22R-A034-07;TCGA-A8-A0A7-01A-11R-A00Z-07;TCGA-A8-A0AB-01A-11R-A034-07;TCGA-AC-A3YI-01A-21R-A239-07;TCGA-AN-A041-01A-11R-A034-07;TCGA-AN-A0AJ-01A-11R-A00Z-07;TCGA-AN-A0FD-01A-11R-A034-07;TCGA-AN-A0FJ-01A-11R-A…	HER2+	intra_gene	exon-exon_boundary	End_E32;End_E33;Start_I31;E32;E33	FN1	Tumor-Specific
chrM	5308	5368	39	2.07692	TCGA-A1-A0SN-01A-11R-A144-07;TCGA-A2-A04X-01A-21R-A034-07;TCGA-A2-A0YG-01A-21R-A109-07;TCGA-A8-A06U-01A-11R-A00Z-07;TCGA-A8-A08G-01A-11R-A00Z-07;TCGA-A8-A08H-01A-21R-A00Z-07;TCGA-A8-A08P-01A-11R-A00Z-07;TCGA-A8-A097-01A-11R-A034-07;TCGA-A8-A099-01A-11R-A00Z-07;TCGA-AC-A23H-01A-11R-A157-07;TCGA-AN-A041-01A-11R-A034-07;TCGA-AN-A0FJ-01A-11R-A00Z-07;TCGA-AN-A0FK-01A-11R-A034-07;TCGA-AO-A0JE-01A-11R-A…	HER2+	NA	NA	NA	NA	Tumor
chr21	47421913	47422183	22	1.59091	TCGA-A1-A0SN-01A-11R-A144-07;TCGA-A2-A04X-01A-21R-A034-07;TCGA-A7-A2KD-01A-31R-A21T-07;TCGA-A8-A08S-01A-11R-A034-07;TCGA-A8-A097-01A-11R-A034-07;TCGA-AN-A04C-01A-21R-A034-07;TCGA-AN-A0FS-01A-11R-A034-07;TCGA-AN-A0FT-01A-11R-A034-07;TCGA-BH-A18M-01A-11R-A12D-07;TCGA-C8-A12T-01A-11R-A115-07;TCGA-C8-A134-01A-11R-A115-07;TCGA-D8-A1XY-01A-11R-A14M-07;TCGA-E2-A15E-01A-11R-A12D-07;TCGA-E2-A1LE-01A-12R-A…	HER2+	intra_gene	exon-exon_boundary	Start_E32;End_E31;Start_I32;End_I32	COL6A1	Tumor-Specific
chr17	48266263	48266636	44	1.5	TCGA-A1-A0SN-01A-11R-A144-07;TCGA-A2-A0CX-01A-21R-A00Z-07;TCGA-A2-A0D1-01A-11R-A034-07;TCGA-A2-A0EY-01A-11R-A034-07;TCGA-A2-A0T1-01A-21R-A084-07;TCGA-A8-A075-01A-11R-A084-07;TCGA-A8-A076-01A-21R-A00Z-07;TCGA-A8-A07B-01A-11R-A00Z-07;TCGA-A8-A08G-01A-11R-A00Z-07;TCGA-A8-A08H-01A-21R-A00Z-07;TCGA-A8-A08S-01A-11R-A034-07;TCGA-A8-A08T-01A-21R-A00Z-07;TCGA-A8-A097-01A-11R-A034-07;TCGA-A8-A09N-01A-11R-A…	HER2+	intra_gene	exon-exon_boundary	Start_E40;Start_E41;End_E40;End_E41;Start_I40;Start_I41;End_I39;End_I40	COL1A1	Tumor
chr6	35754774	35761689	37	6.89189	TCGA-A1-A0SN-01A-11R-A144-07;TCGA-A2-A0CX-01A-21R-A00Z-07;TCGA-A2-A0EY-01A-11R-A034-07;TCGA-A2-A0SY-01A-31R-A084-07;TCGA-A2-A0T1-01A-21R-A084-07;TCGA-A2-A25E-01A-11R-A169-07;TCGA-A7-A26H-01A-11R-A169-07;TCGA-A8-A076-01A-21R-A00Z-07;TCGA-A8-A07R-01A-21R-A034-07;TCGA-A8-A08T-01A-21R-A00Z-07;TCGA-AC-A23C-01A-12R-A169-07;TCGA-AC-A2FB-01A-11R-A17B-07;TCGA-AC-A3TN-01A-11R-A22K-07;TCGA-AN-A0FN-01A-11R-A…	HER2+	inter_gene	exon-exon_boundary	Start_E2;Start_E3;End_E2;End_E3;Start_I3;End_I2;End_I3	CLPSL1;CLPS	Tumor-Specific
chr5	149781371	149781427	45	1.37778	TCGA-A1-A0SN-01A-11R-A144-07;TCGA-A2-A0CX-01A-21R-A00Z-07;TCGA-A2-A0EY-01A-11R-A034-07;TCGA-A2-A0SY-01A-31R-A084-07;TCGA-A2-A0YG-01A-21R-A109-07;TCGA-A8-A06U-01A-11R-A00Z-07;TCGA-A8-A075-01A-11R-A084-07;TCGA-A8-A08T-01A-21R-A00Z-07;TCGA-A8-A090-01A-11R-A00Z-07;TCGA-A8-A097-01A-11R-A034-07;TCGA-A8-A09I-01A-22R-A034-07;TCGA-A8-A0A7-01A-11R-A00Z-07;TCGA-AC-A23C-01A-12R-A169-07;TCGA-AC-A23G-01A-11R-A…	HER2+	intra_gene	within_exon	E6;E9;E8	CD74	Tumor
chr7	94053647	94053755	93	2.5914	TCGA-A1-A0SN-01A-11R-A144-07;TCGA-A2-A0CX-01A-21R-A00Z-07;TCGA-A2-A0EY-01A-11R-A034-07;TCGA-A2-A0SY-01A-31R-A084-07;TCGA-A2-A1G1-01A-21R-A13Q-07;TCGA-A7-A26H-01A-11R-A169-07;TCGA-A7-A2KD-01A-31R-A21T-07;TCGA-A8-A06T-01A-11R-A00Z-07;TCGA-A8-A06U-01A-11R-A00Z-07;TCGA-A8-A075-01A-11R-A084-07;TCGA-A8-A076-01A-21R-A00Z-07;TCGA-A8-A07P-01A-11R-A00Z-07;TCGA-A8-A07R-01A-21R-A034-07;TCGA-A8-A08C-01A-11R-A…	HER2+	intra_gene	exon-exon_boundary	Start_E41;End_E41;Start_I42;End_I41;E41	COL1A2	Tumor-Specific
chr22	36690227	36690278	29	1.41379	TCGA-A1-A0SN-01A-11R-A144-07;TCGA-A2-A0CX-01A-21R-A00Z-07;TCGA-A2-A0EY-01A-11R-A034-07;TCGA-A2-A0T1-01A-21R-A084-07;TCGA-A2-A0YG-01A-21R-A109-07;TCGA-A8-A075-01A-11R-A084-07;TCGA-A8-A09G-01A-21R-A00Z-07;TCGA-A8-A0AB-01A-11R-A034-07;TCGA-AC-A23G-01A-11R-A213-07;TCGA-AC-A3YI-01A-21R-A239-07;TCGA-AN-A0FK-01A-11R-A034-07;TCGA-AO-A0JM-01A-21R-A056-07;TCGA-AQ-A04H-01B-11R-A10J-07;TCGA-AR-A0TQ-01A-11R-A…	HER2+	intra_gene	within_exon	E28	MYH9	Tumor-Specific
chr1	8000849	106975270	47	2	TCGA-A1-A0SN-01A-11R-A144-07;TCGA-A2-A0CX-01A-21R-A00Z-07;TCGA-A2-A0EY-01A-11R-A034-07;TCGA-A2-A0YG-01A-21R-A109-07;TCGA-A2-A1G1-01A-21R-A13Q-07;TCGA-A2-A3XZ-01A-42R-A239-07;TCGA-A8-A06T-01A-11R-A00Z-07;TCGA-A8-A06X-01A-21R-A00Z-07;TCGA-A8-A076-01A-21R-A00Z-07;TCGA-A8-A07I-01A-11R-A00Z-07;TCGA-A8-A08H-01A-21R-A00Z-07;TCGA-A8-A097-01A-11R-A034-07;TCGA-A8-A0A7-01A-11R-A00Z-07;TCGA-AC-A2FB-01A-11R-A…	HER2+	inter_gene	exon-exon_boundary	Start_E1;Start_E2;Start_E3;Start_E4;Start_E5;Start_E6;Start_E7;Start_E8;Start_E19;Start_E20;Start_E21;Start_E22;Start_E23;Start_E9;Start_E10;Start_E11;Start_E12;Start_E13;Start_E24;Start_E14;Start_E15;Start_E16;Start_E17;Start_E18;Start_E25;Start_E26;Start_E27;Start_E28;Start_E29;Start_E30;Start_E31;Start_E32;Start_E33;Start_E34;Start_E35;Start_E36;Start_E37;Start_E38;Start_E39;Start_E40;Start_E4…	TNFRSF9;PARK7;ERRFI1;SLC45A1;RERE;ENO1;ENO1-AS1;CA6;SLC2A7;SLC2A5;GPR157;MIR34A;H6PD;SPSB1;SLC25A33;TMEM201;PIK3CD;C1orf200;CLSTN1;CTNNBIP1;LZIC;NMNAT1;RBP7;UBE4B;KIF1B;PGD;APITD1;APITD1-CORT;CORT;DFFA;PEX14;CASZ1;C1orf127;TARDBP;MASP2;SRM;EXOSC10;MTOR;ANGPTL7;UBIAD1;PTCHD2;FBXO44;FBXO2;FBXO6;MAD2L2;C1orf187;AGTRAP;MTHFR;CLCN6;NPPA-AS1;NPPA;NPPB;KIAA2013;PLOD1;MFN2;MIIP;TNFRSF8;TNFRSF1B;MIR4632;V…	Tumor
chr18	33691101	33692544	42	1.7619	TCGA-A1-A0SN-01A-11R-A144-07;TCGA-A2-A0CX-01A-21R-A00Z-07;TCGA-A2-A0EY-01A-11R-A034-07;TCGA-A2-A0YG-01A-21R-A109-07;TCGA-A2-A3XZ-01A-42R-A239-07;TCGA-A7-A26H-01A-11R-A169-07;TCGA-A7-A2KD-01A-31R-A21T-07;TCGA-A8-A06T-01A-11R-A00Z-07;TCGA-A8-A08C-01A-11R-A00Z-07;TCGA-A8-A08G-01A-11R-A00Z-07;TCGA-A8-A08T-01A-21R-A00Z-07;TCGA-A8-A090-01A-11R-A00Z-07;TCGA-A8-A09I-01A-22R-A034-07;TCGA-A8-A0AB-01A-11R-A…	HER2+	intra_gene	exon-exon_boundary	Start_E7;Start_E8;Start_E9;End_E7;End_E8;Start_I8;End_I7;End_I8	SLC39A6	Tumor-Specific
chr13	53602949	53603088	8	2.625	TCGA-A1-A0SN-01A-11R-A144-07;TCGA-A2-A0CX-01A-21R-A00Z-07;TCGA-A2-A0EY-01A-11R-A034-07;TCGA-A8-A07R-01A-21R-A034-07;TCGA-AN-A04C-01A-21R-A034-07;TCGA-AQ-A04L-01B-21R-A10J-07;TCGA-BH-A202-01A-11R-A14M-07;TCGA-E9-A1N4-01A-11R-A14M-07	HER2+	intra_gene	within_exon	E1	OLFM4	Tumor
chr13	53602945	53603086	10	2.7	TCGA-A1-A0SN-01A-11R-A144-07;TCGA-A2-A0CX-01A-21R-A00Z-07;TCGA-A2-A0EY-01A-11R-A034-07;TCGA-A8-A08H-01A-21R-A00Z-07;TCGA-BH-A0C0-01A-21R-A056-07;TCGA-BH-A1F2-01A-31R-A13Q-07;TCGA-BH-A202-01A-11R-A14M-07;TCGA-D8-A1JB-01A-11R-A13Q-07;TCGA-E2-A1B1-01A-21R-A12P-07;TCGA-E9-A1N4-01A-11R-A14M-07	HER2+	intra_gene	within_exon	E1	OLFM4	Tumor
chr2	216248835	216249679	70	1.72857	TCGA-A1-A0SN-01A-11R-A144-07;TCGA-A2-A0CX-01A-21R-A00Z-07;TCGA-A2-A0SY-01A-31R-A084-07;TCGA-A2-A0YG-01A-21R-A109-07;TCGA-A2-A1G1-01A-21R-A13Q-07;TCGA-A2-A25E-01A-11R-A169-07;TCGA-A8-A06T-01A-11R-A00Z-07;TCGA-A8-A06U-01A-11R-A00Z-07;TCGA-A8-A076-01A-21R-A00Z-07;TCGA-A8-A07B-01A-11R-A00Z-07;TCGA-A8-A07R-01A-21R-A034-07;TCGA-A8-A08S-01A-11R-A034-07;TCGA-A8-A08T-01A-21R-A00Z-07;TCGA-A8-A090-01A-11R-A…	HER2+	intra_gene	exon-exon_boundary	Start_E29;Start_E30;End_E28;End_E29;Start_I27;End_I27	FN1	Tumor-Specific
chr17	48262861	48262956	49	1.61224	TCGA-A1-A0SN-01A-11R-A144-07;TCGA-A2-A0CX-01A-21R-A00Z-07;TCGA-A2-A0SY-01A-31R-A084-07;TCGA-A2-A1G1-01A-21R-A13Q-07;TCGA-A2-A25E-01A-11R-A169-07;TCGA-A2-A3XV-01A-21R-A239-07;TCGA-A8-A07B-01A-11R-A00Z-07;TCGA-A8-A07P-01A-11R-A00Z-07;TCGA-A8-A08C-01A-11R-A00Z-07;TCGA-A8-A090-01A-11R-A00Z-07;TCGA-A8-A099-01A-11R-A00Z-07;TCGA-A8-A09I-01A-22R-A034-07;TCGA-A8-A0A7-01A-11R-A00Z-07;TCGA-AC-A23H-01A-11R-A…	HER2+	intra_gene	within_exon	E51	COL1A1	Tumor
chr17	8942150	48263270	44	1.81818	TCGA-A1-A0SN-01A-11R-A144-07;TCGA-A2-A0CX-01A-21R-A00Z-07;TCGA-A2-A0SY-01A-31R-A084-07;TCGA-A2-A1G1-01A-21R-A13Q-07;TCGA-A7-A26H-01A-11R-A169-07;TCGA-A8-A0A7-01A-11R-A00Z-07;TCGA-AC-A23C-01A-12R-A169-07;TCGA-AC-A23H-01A-11R-A157-07;TCGA-AN-A041-01A-11R-A034-07;TCGA-AN-A0FD-01A-11R-A034-07;TCGA-AN-A0FV-01A-11R-A00Z-07;TCGA-AN-A0FX-01A-11R-A034-07;TCGA-AN-A0FZ-01A-11R-A034-07;TCGA-AO-A12D-01A-11R-A…	HER2+	inter_gene	exon-exon_boundary	Start_E3;Start_E4;Start_E5;Start_E6;Start_E7;Start_E8;Start_E1;Start_E2;Start_E9;Start_E10;Start_E11;Start_E12;Start_E13;Start_E14;Start_E15;Start_E38;Start_E39;Start_E40;Start_E41;Start_E26;Start_E27;Start_E28;Start_E29;Start_E30;Start_E31;Start_E32;Start_E33;Start_E34;Start_E35;Start_E36;Start_E37;Start_E19;Start_E20;Start_E21;Start_E22;Start_E23;Start_E24;Start_E25;Start_E16;Start_E17;Start_E1…	NTN1;STX8;WDR16;USP43;DHRS7C;GLP2R;RCVRN;GAS7;MYH13;MYH8;MYH4;MYH1;MYH2;MYH3;SCO1;C17orf48;TMEM220;LOC100289255;PIRT;SHISA6;DNAH9;ZNF18;MAP2K4;MIR744;FLJ34690;MYOCD;ARHGAP44;ELAC2;HS3ST3A1;CDRT15P1;COX10;CDRT15;HS3ST3B1;MGC12916;CDRT7;PMP22;MIR4731;TEKT3;CDRT4;FAM18B2-CDRT4;FAM18B2;CDRT1;TRIM16;ZNF286A;TBC1D26;CDRT15P2;MEIS3P1;ADORA2B;ZSWIM7;TTC19;NCOR1;PIGL;MIR1288;CENPV;UBB;TRPV2;C17orf76-AS1;S…	Tumor
chr10	120797876	120797951	22	1.59091	TCGA-A1-A0SN-01A-11R-A144-07;TCGA-A2-A0CX-01A-21R-A00Z-07;TCGA-A2-A0SY-01A-31R-A084-07;TCGA-A7-A26H-01A-11R-A169-07;TCGA-A8-A06R-01A-11R-A00Z-07;TCGA-A8-A075-01A-11R-A084-07;TCGA-A8-A07R-01A-21R-A034-07;TCGA-AC-A2FB-01A-11R-A17B-07;TCGA-AC-A3TN-01A-11R-A22K-07;TCGA-AN-A0FD-01A-11R-A034-07;TCGA-AN-A0FX-01A-11R-A034-07;TCGA-AO-A0JE-01A-11R-A056-07;TCGA-BH-A0C0-01A-21R-A056-07;TCGA-BH-A0DZ-01A-11R-A…	HER2+	intra_gene	exon-exon_boundary	Start_E20;End_I19;E20	EIF3A	Tumor-Specific
chr1	153598951	247459188	52	2.07692	TCGA-A1-A0SN-01A-11R-A144-07;TCGA-A2-A0CX-01A-21R-A00Z-07;TCGA-A2-A0T1-01A-21R-A084-07;TCGA-A2-A1G1-01A-21R-A13Q-07;TCGA-A2-A25E-01A-11R-A169-07;TCGA-A7-A26H-01A-11R-A169-07;TCGA-A8-A06T-01A-11R-A00Z-07;TCGA-A8-A06X-01A-21R-A00Z-07;TCGA-A8-A076-01A-21R-A00Z-07;TCGA-A8-A07P-01A-11R-A00Z-07;TCGA-A8-A07R-01A-21R-A034-07;TCGA-A8-A08C-01A-11R-A00Z-07;TCGA-A8-A08S-01A-11R-A034-07;TCGA-A8-A090-01A-11R-A…	HER2+	inter_gene	exon-exon_boundary	Start_E4;Start_E2;Start_E1;Start_E3;Start_E5;Start_E6;Start_E7;Start_E8;Start_E9;Start_E10;Start_E11;Start_E12;Start_E13;Start_E14;Start_E15;Start_E16;Start_E17;Start_E18;Start_E19;Start_E20;Start_E21;Start_E22;Start_E23;Start_E24;Start_E25;Start_E26;Start_E27;Start_E28;Start_E29;Start_E30;Start_E36;Start_E37;Start_E38;Start_E39;Start_E40;Start_E33;Start_E34;Start_E35;Start_E31;Start_E32;Start_E4…	S100A13;CHTOP;S100A1;SNAPIN;ILF2;NPR1;INTS3;SLC27A3;GATAD2B;DENND4B;CRTC2;CREB3L4;SLC39A1;JTB;RAB13;RPS27;NUP210L;TPM3;C1orf189;MIR190B;C1orf43;UBAP2L;HAX1;AQP10;ATP8B2;IL6R;SHE;TDRD10;UBE2Q1;CHRNB2;ADAR;KCNN3;PMVK;PBXIP1;PYGO2;SHC1;CKS1B;FLAD1;MIR4258;LENEP;ZBTB7B;DCST2;DCST1;ADAM15;LOC100505666;EFNA4;EFNA3;EFNA1;SLC50A1;DPM3;TRIM46;KRTCAP2;MIR92B;MUC1;THBS3;MTX1;GBAP1;GBA;FAM189B;CLK2;SCAMP3;HC…	Tumor
chr17	48266328	48266802	41	1.82927	TCGA-A1-A0SN-01A-11R-A144-07;TCGA-A2-A0CX-01A-21R-A00Z-07;TCGA-A2-A0T1-01A-21R-A084-07;TCGA-A2-A1G1-01A-21R-A13Q-07;TCGA-A7-A26H-01A-11R-A169-07;TCGA-A8-A06R-01A-11R-A00Z-07;TCGA-A8-A06X-01A-21R-A00Z-07;TCGA-A8-A075-01A-11R-A084-07;TCGA-A8-A07P-01A-11R-A00Z-07;TCGA-A8-A08H-01A-21R-A00Z-07;TCGA-A8-A08S-01A-11R-A034-07;TCGA-A8-A0AB-01A-11R-A034-07;TCGA-AC-A3TN-01A-11R-A22K-07;TCGA-AN-A041-01A-11R-A…	HER2+	intra_gene	exon-exon_boundary	Start_E40;Start_E41;End_E39;End_E40;Start_I39;Start_I40;End_I39;End_I40	COL1A1	Tumor
chr17	38613202	38613349	48	1.72917	TCGA-A1-A0SN-01A-11R-A144-07;TCGA-A2-A0CX-01A-21R-A00Z-07;TCGA-A2-A0T1-01A-21R-A084-07;TCGA-A2-A3XV-01A-21R-A239-07;TCGA-A2-A3XZ-01A-42R-A239-07;TCGA-A7-A2KD-01A-31R-A21T-07;TCGA-A8-A08C-01A-11R-A00Z-07;TCGA-A8-A08S-01A-11R-A034-07;TCGA-A8-A090-01A-11R-A00Z-07;TCGA-A8-A097-01A-11R-A034-07;TCGA-A8-A0A7-01A-11R-A00Z-07;TCGA-AC-A23C-01A-12R-A169-07;TCGA-AC-A23G-01A-11R-A213-07;TCGA-AC-A23H-01A-11R-A…	HER2+	intra_gene	within_exon	E4	IGFBP4	Tumor
chr17	42430240	42430370	45	1.86667	TCGA-A1-A0SN-01A-11R-A144-07;TCGA-A2-A0CX-01A-21R-A00Z-07;TCGA-A2-A1G1-01A-21R-A13Q-07;TCGA-A8-A06R-01A-11R-A00Z-07;TCGA-A8-A076-01A-21R-A00Z-07;TCGA-A8-A07P-01A-11R-A00Z-07;TCGA-A8-A07R-01A-21R-A034-07;TCGA-A8-A08G-01A-11R-A00Z-07;TCGA-A8-A090-01A-11R-A00Z-07;TCGA-A8-A099-01A-11R-A00Z-07;TCGA-A8-A09G-01A-21R-A00Z-07;TCGA-A8-A09I-01A-22R-A034-07;TCGA-A8-A09N-01A-11R-A00Z-07;TCGA-A8-A0A7-01A-11R-A…	HER2+	intra_gene	within_exon	E13	GRN	Tumor-Specific
chr17	37886516	77976290	13	2.69231	TCGA-A1-A0SN-01A-11R-A144-07;TCGA-A2-A0CX-01A-21R-A00Z-07;TCGA-A2-A1G1-01A-21R-A13Q-07;TCGA-A8-A09G-01A-21R-A00Z-07;TCGA-A8-A09I-01A-22R-A034-07;TCGA-AC-A23C-01A-12R-A169-07;TCGA-BH-A0AW-01A-11R-A056-07;TCGA-BH-A1EN-01A-11R-A13Q-07;TCGA-C8-A12Z-01A-11R-A115-07;TCGA-C8-A135-01A-11R-A115-07;TCGA-E2-A15H-01A-11R-A12D-07;TCGA-E2-A1LB-01A-11R-A144-07;TCGA-E9-A22D-01A-11R-A157-07	HER2+	inter_gene	exon-exon_boundary	Start_E1;Start_E2;Start_E3;Start_E4;Start_E5;Start_E6;Start_E7;Start_E8;Start_E9;Start_E10;Start_E11;Start_E12;Start_E13;Start_E14;Start_E15;Start_E16;Start_E17;Start_E18;Start_E19;Start_E20;Start_E21;Start_E22;Start_E23;Start_E24;Start_E25;Start_E26;Start_E30;Start_E31;Start_E32;Start_E33;Start_E34;Start_E35;Start_E27;Start_E28;Start_E29;Start_E38;Start_E39;Start_E40;Start_E41;Start_E42;Start_E4…	GRB7;MIEN1;IKZF3;ZPBP2;GSDMB;ORMDL3;LRRC3C;GSDMA;PSMD3;CSF3;SNORD124;MED24;THRA;NR1D1;MSL1;CASC3;RAPGEFL1;WIPF2;CDC6;RARA;GJD3;TOP2A;IGFBP4;TNS4;CCR7;SMARCE1;KRT222;KRT24;KRT25;KRT26;KRT27;KRT28;TMEM99;KRT10;KRT12;KRT20;KRT23;KRT39;KRT40;KRTAP3-2;KRTAP3-3;KRTAP3-1;KRTAP1-5;KRTAP1-1;KRTAP1-3;KRTAP2-1;KRTAP2-2;KRTAP2-4;LOC730755;KRTAP4-7;KRTAP4-8;KRTAP4-9;KRTAP4-11;KRTAP4-12;KRTAP4-6;KRTAP4-4;KRTAP…	Tumor
chr1	153333185	153333321	20	1.55	TCGA-A1-A0SN-01A-11R-A144-07;TCGA-A2-A0CX-01A-21R-A00Z-07;TCGA-A2-A3XZ-01A-42R-A239-07;TCGA-AC-A23H-01A-11R-A157-07;TCGA-AR-A254-01A-21R-A169-07;TCGA-BH-A0B7-01A-12R-A115-07;TCGA-BH-A0BQ-01A-21R-A115-07;TCGA-BH-A202-01A-11R-A14M-07;TCGA-C8-A12L-01A-11R-A115-07;TCGA-C8-A12P-01A-11R-A115-07;TCGA-C8-A12Q-01A-11R-A115-07;TCGA-C8-A278-01A-11R-A169-07;TCGA-D8-A1XJ-01A-11R-A14M-07;TCGA-D8-A1XT-01A-11R-A…	HER2+	intra_gene	within_exon	E3	S100A9	Tumor
chr5	134705160	134705248	44	1.61364	TCGA-A1-A0SN-01A-11R-A144-07;TCGA-A2-A0CX-01A-21R-A00Z-07;TCGA-A7-A2KD-01A-31R-A21T-07;TCGA-A8-A06T-01A-11R-A00Z-07;TCGA-A8-A06U-01A-11R-A00Z-07;TCGA-A8-A075-01A-11R-A084-07;TCGA-A8-A07P-01A-11R-A00Z-07;TCGA-A8-A08G-01A-11R-A00Z-07;TCGA-A8-A08S-01A-11R-A034-07;TCGA-A8-A099-01A-11R-A00Z-07;TCGA-A8-A09I-01A-22R-A034-07;TCGA-A8-A0A7-01A-11R-A00Z-07;TCGA-AC-A3TN-01A-11R-A22K-07;TCGA-AN-A041-01A-11R-A…	HER2+	intra_gene	within_exon	E4	H2AFY	Tumor-Specific
chr2	189864008	189864220	75	2.34667	TCGA-A1-A0SN-01A-11R-A144-07;TCGA-A2-A0D1-01A-11R-A034-07;TCGA-A2-A0EY-01A-11R-A034-07;TCGA-A2-A0SY-01A-31R-A084-07;TCGA-A2-A0T1-01A-21R-A084-07;TCGA-A2-A0YG-01A-21R-A109-07;TCGA-A2-A1G1-01A-21R-A13Q-07;TCGA-A7-A26H-01A-11R-A169-07;TCGA-A8-A06T-01A-11R-A00Z-07;TCGA-A8-A075-01A-11R-A084-07;TCGA-A8-A076-01A-21R-A00Z-07;TCGA-A8-A07P-01A-11R-A00Z-07;TCGA-A8-A08C-01A-11R-A00Z-07;TCGA-A8-A08G-01A-11R-A…	HER2+	intra_gene	exon-exon_boundary	Start_E30;Start_E31;End_E30;Start_I30;End_I29;End_I30;E30	COL3A1	Tumor-Specific
chr10	8100349	8100400	76	2.42105	TCGA-A1-A0SN-01A-11R-A144-07;TCGA-A2-A0D1-01A-11R-A034-07;TCGA-A2-A0EY-01A-11R-A034-07;TCGA-A2-A0SY-01A-31R-A084-07;TCGA-A2-A0YG-01A-21R-A109-07;TCGA-A2-A25E-01A-11R-A169-07;TCGA-A2-A3XZ-01A-42R-A239-07;TCGA-A7-A2KD-01A-31R-A21T-07;TCGA-A8-A06R-01A-11R-A00Z-07;TCGA-A8-A06T-01A-11R-A00Z-07;TCGA-A8-A075-01A-11R-A084-07;TCGA-A8-A076-01A-21R-A00Z-07;TCGA-A8-A07I-01A-11R-A00Z-07;TCGA-A8-A07P-01A-11R-A…	HER2+	intra_gene	within_exon	E3	GATA3	Tumor-Specific
chrM	15526	15640	65	1.98462	TCGA-A1-A0SN-01A-11R-A144-07;TCGA-A2-A0D1-01A-11R-A034-07;TCGA-A2-A0EY-01A-11R-A034-07;TCGA-A2-A0T1-01A-21R-A084-07;TCGA-A2-A0YG-01A-21R-A109-07;TCGA-A2-A25E-01A-11R-A169-07;TCGA-A2-A3XZ-01A-42R-A239-07;TCGA-A7-A26H-01A-11R-A169-07;TCGA-A8-A06U-01A-11R-A00Z-07;TCGA-A8-A075-01A-11R-A084-07;TCGA-A8-A076-01A-21R-A00Z-07;TCGA-A8-A07P-01A-11R-A00Z-07;TCGA-A8-A08T-01A-21R-A00Z-07;TCGA-A8-A08X-01A-21R-A…	HER2+	NA	NA	NA	NA	Tumor
chr9	101816901	101817433	58	1.65517	TCGA-A1-A0SN-01A-11R-A144-07;TCGA-A2-A0D1-01A-11R-A034-07;TCGA-A2-A0EY-01A-11R-A034-07;TCGA-A2-A0YG-01A-21R-A109-07;TCGA-A7-A26H-01A-11R-A169-07;TCGA-A7-A2KD-01A-31R-A21T-07;TCGA-A8-A076-01A-21R-A00Z-07;TCGA-A8-A08H-01A-21R-A00Z-07;TCGA-A8-A08S-01A-11R-A034-07;TCGA-A8-A08T-01A-21R-A00Z-07;TCGA-A8-A097-01A-11R-A034-07;TCGA-A8-A09I-01A-22R-A034-07;TCGA-AC-A23G-01A-11R-A213-07;TCGA-AC-A23H-01A-11R-A…	HER2+	intra_gene	exon-exon_boundary	Start_E33;End_E32;End_E33;Start_I33;Start_I34;End_I33	COL15A1	Tumor-Specific
chr8	80950229	80950341	56	1.64286	TCGA-A1-A0SN-01A-11R-A144-07;TCGA-A2-A0D1-01A-11R-A034-07;TCGA-A2-A0EY-01A-11R-A034-07;TCGA-A2-A1G1-01A-21R-A13Q-07;TCGA-A2-A25E-01A-11R-A169-07;TCGA-A2-A3XZ-01A-42R-A239-07;TCGA-A7-A2KD-01A-31R-A21T-07;TCGA-A8-A07B-01A-11R-A00Z-07;TCGA-A8-A07R-01A-21R-A034-07;TCGA-A8-A08S-01A-11R-A034-07;TCGA-A8-A08T-01A-21R-A00Z-07;TCGA-A8-A090-01A-11R-A00Z-07;TCGA-A8-A099-01A-11R-A00Z-07;TCGA-AC-A23C-01A-12R-A…	HER2+	intra_gene	within_exon	E6;E8	TPD52	Tumor-Specific
chr7	94029526	94029589	69	2.26087	TCGA-A1-A0SN-01A-11R-A144-07;TCGA-A2-A0D1-01A-11R-A034-07;TCGA-A2-A0SY-01A-31R-A084-07;TCGA-A2-A0YG-01A-21R-A109-07;TCGA-A2-A1G1-01A-21R-A13Q-07;TCGA-A7-A26H-01A-11R-A169-07;TCGA-A8-A06R-01A-11R-A00Z-07;TCGA-A8-A06T-01A-11R-A00Z-07;TCGA-A8-A07P-01A-11R-A00Z-07;TCGA-A8-A07R-01A-21R-A034-07;TCGA-A8-A08S-01A-11R-A034-07;TCGA-A8-A090-01A-11R-A00Z-07;TCGA-A8-A0A7-01A-11R-A00Z-07;TCGA-A8-A0AB-01A-11R-A…	HER2+	intra_gene	exon-exon_boundary	End_E5;Start_I6;E5	COL1A2	Tumor-Specific
chr20	57485993	57486119	31	1.54839	TCGA-A1-A0SN-01A-11R-A144-07;TCGA-A2-A0D1-01A-11R-A034-07;TCGA-A2-A0SY-01A-31R-A084-07;TCGA-A2-A0YG-01A-21R-A109-07;TCGA-A2-A3XZ-01A-42R-A239-07;TCGA-A8-A06U-01A-11R-A00Z-07;TCGA-A8-A076-01A-21R-A00Z-07;TCGA-A8-A07R-01A-21R-A034-07;TCGA-A8-A097-01A-11R-A034-07;TCGA-A8-A0A7-01A-11R-A00Z-07;TCGA-A8-A0AB-01A-11R-A034-07;TCGA-AC-A23G-01A-11R-A213-07;TCGA-AC-A3YI-01A-21R-A239-07;TCGA-AN-A0FD-01A-11R-A…	HER2+	intra_gene	within_exon	E13;E12	GNAS	Tumor-Specific
chr9	139757430	139757793	35	1.28571	TCGA-A1-A0SN-01A-11R-A144-07;TCGA-A2-A0D1-01A-11R-A034-07;TCGA-A2-A0SY-01A-31R-A084-07;TCGA-A2-A3XZ-01A-42R-A239-07;TCGA-A8-A075-01A-11R-A084-07;TCGA-A8-A07R-01A-21R-A034-07;TCGA-A8-A08C-01A-11R-A00Z-07;TCGA-A8-A08G-01A-11R-A00Z-07;TCGA-A8-A097-01A-11R-A034-07;TCGA-A8-A09G-01A-21R-A00Z-07;TCGA-A8-A0A7-01A-11R-A00Z-07;TCGA-AC-A23G-01A-11R-A213-07;TCGA-AN-A0AJ-01A-11R-A00Z-07;TCGA-AN-A0FN-01A-11R-A…	HER2+	intra_gene	exon-exon_boundary	Start_E4;End_E3;Start_I3;End_I3	EDF1	Tumor-Specific
chr7	94049850	94049949	57	1.70175	TCGA-A1-A0SN-01A-11R-A144-07;TCGA-A2-A0D1-01A-11R-A034-07;TCGA-A2-A0T1-01A-21R-A084-07;TCGA-A7-A26H-01A-11R-A169-07;TCGA-A8-A075-01A-11R-A084-07;TCGA-A8-A076-01A-21R-A00Z-07;TCGA-A8-A07P-01A-11R-A00Z-07;TCGA-A8-A08C-01A-11R-A00Z-07;TCGA-A8-A08S-01A-11R-A034-07;TCGA-A8-A08T-01A-21R-A00Z-07;TCGA-A8-A097-01A-11R-A034-07;TCGA-A8-A099-01A-11R-A00Z-07;TCGA-A8-A09I-01A-22R-A034-07;TCGA-A8-A0A7-01A-11R-A…	HER2+	intra_gene	exon-exon_boundary	Start_E37;End_E37;Start_I38;End_I37;E37	COL1A2	Tumor-Specific
chr4	146019282	190985070	37	2.45946	TCGA-A1-A0SN-01A-11R-A144-07;TCGA-A2-A0D1-01A-11R-A034-07;TCGA-A2-A0T1-01A-21R-A084-07;TCGA-A8-A06X-01A-21R-A00Z-07;TCGA-A8-A08B-01A-11R-A00Z-07;TCGA-A8-A08H-01A-21R-A00Z-07;TCGA-A8-A08X-01A-21R-A00Z-07;TCGA-A8-A090-01A-11R-A00Z-07;TCGA-A8-A09G-01A-21R-A00Z-07;TCGA-AC-A3TN-01A-11R-A22K-07;TCGA-AN-A041-01A-11R-A034-07;TCGA-AN-A0FV-01A-11R-A00Z-07;TCGA-AN-A0XP-01A-11R-A109-07;TCGA-AO-A12D-01A-11R-A…	HER2+	inter_gene	exon-exon_boundary	Start_E2;Start_E3;Start_E4;Start_E5;Start_E1;Start_E6;Start_E7;Start_E8;Start_E9;Start_E10;Start_E11;Start_E12;Start_E13;Start_E14;Start_E15;Start_E16;Start_E17;Start_E18;Start_E19;Start_E20;Start_E21;Start_E22;Start_E23;Start_E57;Start_E58;Start_E54;Start_E55;Start_E56;Start_E53;Start_E51;Start_E52;Start_E49;Start_E50;Start_E48;Start_E47;Start_E45;Start_E46;Start_E43;Start_E44;Start_E41;Start_E4…	ABCE1;ANAPC10;OTUD4;SMAD1;MMAA;C4orf51;ZNF827;LOC100505545;LSM6;SLC10A7;POU4F2;TTC29;EDNRA;TMEM184C;PRMT10;ARHGAP10;MIR4799;NR3C2;DCLK2;LRBA;MAB21L2;RPS3A;SNORD73A;SH3D19;PRSS48;FAM160A1;PET112;FBXW7;MIR3140;DKFZP434I0714;MIR4453;TMEM154;TIGD4;ARFIP1;FHDC1;TRIM2;ANXA2P1;MND1;KIAA0922;TLR2;RNF175;SFRP2;DCHS2;PLRG1;FGB;FGA;FGG;LRAT;RBM46;NPY2R;MAP9;GUCY1A3;GUCY1B3;ACCN5;TDO2;CTSO;PDGFC;GLRB;GRIA2;L…	Tumor
chr7	94037165	94037546	34	1.64706	TCGA-A1-A0SN-01A-11R-A144-07;TCGA-A2-A0D1-01A-11R-A034-07;TCGA-A2-A0YG-01A-21R-A109-07;TCGA-A8-A06T-01A-11R-A00Z-07;TCGA-A8-A075-01A-11R-A084-07;TCGA-A8-A08T-01A-21R-A00Z-07;TCGA-A8-A090-01A-11R-A00Z-07;TCGA-A8-A09G-01A-21R-A00Z-07;TCGA-AC-A23G-01A-11R-A213-07;TCGA-AN-A0FX-01A-11R-A034-07;TCGA-AN-A0XP-01A-11R-A109-07;TCGA-AQ-A0Y5-01A-11R-A14M-07;TCGA-AR-A0TQ-01A-11R-A084-07;TCGA-AR-A0TX-01A-11R-A…	HER2+	intra_gene	exon-exon_boundary	Start_E13;Start_E14;End_E13;End_E14;Start_I14;Start_I15;End_I13;End_I14	COL1A2	Tumor-Specific
chr21	27394261	27394312	42	1.7381	TCGA-A1-A0SN-01A-11R-A144-07;TCGA-A2-A0D1-01A-11R-A034-07;TCGA-A7-A26H-01A-11R-A169-07;TCGA-A7-A2KD-01A-31R-A21T-07;TCGA-A8-A06T-01A-11R-A00Z-07;TCGA-A8-A06U-01A-11R-A00Z-07;TCGA-A8-A07P-01A-11R-A00Z-07;TCGA-A8-A07R-01A-21R-A034-07;TCGA-A8-A08C-01A-11R-A00Z-07;TCGA-A8-A08P-01A-11R-A00Z-07;TCGA-A8-A08T-01A-21R-A00Z-07;TCGA-AC-A23G-01A-11R-A213-07;TCGA-AN-A041-01A-11R-A034-07;TCGA-AN-A0FK-01A-11R-A…	HER2+	intra_gene	within_exon	E6;E5	APP	Tumor-Specific
chr21	27394261	27394330	20	1.7	TCGA-A1-A0SN-01A-11R-A144-07;TCGA-A2-A0D1-01A-11R-A034-07;TCGA-A8-A06T-01A-11R-A00Z-07;TCGA-A8-A08C-01A-11R-A00Z-07;TCGA-A8-A08H-01A-21R-A00Z-07;TCGA-A8-A0AB-01A-11R-A034-07;TCGA-AN-A0FL-01A-11R-A034-07;TCGA-AN-A0FS-01A-11R-A034-07;TCGA-AN-A0FT-01A-11R-A034-07;TCGA-AQ-A04H-01B-11R-A10J-07;TCGA-AR-A255-01A-11R-A169-07;TCGA-BH-A0HY-01A-11R-A056-07;TCGA-BH-A202-01A-11R-A14M-07;TCGA-C8-A3M8-01A-11R-A…	HER2+	intra_gene	within_exon	E6;E5	APP	Tumor-Specific
chr1	23395061	23395178	61	1.85246	TCGA-A1-A0SN-01A-11R-A144-07;TCGA-A2-A0EY-01A-11R-A034-07;TCGA-A2-A0SY-01A-31R-A084-07;TCGA-A2-A0T1-01A-21R-A084-07;TCGA-A2-A0YG-01A-21R-A109-07;TCGA-A2-A1G1-01A-21R-A13Q-07;TCGA-A2-A25E-01A-11R-A169-07;TCGA-A7-A2KD-01A-31R-A21T-07;TCGA-A8-A06T-01A-11R-A00Z-07;TCGA-A8-A075-01A-11R-A084-07;TCGA-A8-A076-01A-21R-A00Z-07;TCGA-A8-A08C-01A-11R-A00Z-07;TCGA-A8-A08S-01A-11R-A034-07;TCGA-A8-A08T-01A-21R-A…	HER2+	intra_gene	exon-exon_boundary	End_E11;End_E9;Start_I12;E11;E9	KDM1A	Tumor
chr13	110866272	110866362	64	2	TCGA-A1-A0SN-01A-11R-A144-07;TCGA-A2-A0EY-01A-11R-A034-07;TCGA-A2-A0SY-01A-31R-A084-07;TCGA-A2-A0T1-01A-21R-A084-07;TCGA-A2-A0YG-01A-21R-A109-07;TCGA-A2-A1G1-01A-21R-A13Q-07;TCGA-A2-A25E-01A-11R-A169-07;TCGA-A7-A2KD-01A-31R-A21T-07;TCGA-A8-A06U-01A-11R-A00Z-07;TCGA-A8-A06X-01A-21R-A00Z-07;TCGA-A8-A076-01A-21R-A00Z-07;TCGA-A8-A07R-01A-21R-A034-07;TCGA-A8-A08H-01A-21R-A00Z-07;TCGA-A8-A08T-01A-21R-A…	HER2+	intra_gene	exon-exon_boundary	Start_E3;End_E3;Start_I3;End_I2;E3	COL4A1	Tumor-Specific
chr3	41275032	41275082	25	1.92	TCGA-A1-A0SN-01A-11R-A144-07;TCGA-A2-A0EY-01A-11R-A034-07;TCGA-A2-A0SY-01A-31R-A084-07;TCGA-A2-A0T1-01A-21R-A084-07;TCGA-A2-A0YG-01A-21R-A109-07;TCGA-A2-A1G1-01A-21R-A13Q-07;TCGA-A8-A07B-01A-11R-A00Z-07;TCGA-A8-A097-01A-11R-A034-07;TCGA-A8-A09I-01A-22R-A034-07;TCGA-A8-A0A7-01A-11R-A00Z-07;TCGA-AC-A23H-01A-11R-A157-07;TCGA-AN-A0FS-01A-11R-A034-07;TCGA-AN-A0FV-01A-11R-A00Z-07;TCGA-AN-A0FZ-01A-11R-A…	HER2+	intra_gene	exon-exon_boundary	Start_E9;End_I9;E9	CTNNB1	Tumor-Specific
chr10	120796732	120796813	32	1.6875	TCGA-A1-A0SN-01A-11R-A144-07;TCGA-A2-A0EY-01A-11R-A034-07;TCGA-A2-A0SY-01A-31R-A084-07;TCGA-A2-A0YG-01A-21R-A109-07;TCGA-A2-A3XV-01A-21R-A239-07;TCGA-A7-A26H-01A-11R-A169-07;TCGA-A8-A076-01A-21R-A00Z-07;TCGA-A8-A08T-01A-21R-A00Z-07;TCGA-A8-A097-01A-11R-A034-07;TCGA-A8-A0AB-01A-11R-A034-07;TCGA-AC-A2FB-01A-11R-A17B-07;TCGA-AN-A04C-01A-21R-A034-07;TCGA-AN-A0FX-01A-11R-A034-07;TCGA-AR-A0TX-01A-11R-A…	HER2+	intra_gene	exon-exon_boundary	Start_E21;End_I20;E21	EIF3A	Tumor-Specific
chr17	61909521	61909572	38	1.73684	TCGA-A1-A0SN-01A-11R-A144-07;TCGA-A2-A0EY-01A-11R-A034-07;TCGA-A2-A0SY-01A-31R-A084-07;TCGA-A2-A3XV-01A-21R-A239-07;TCGA-A7-A26H-01A-11R-A169-07;TCGA-A8-A06T-01A-11R-A00Z-07;TCGA-A8-A06U-01A-11R-A00Z-07;TCGA-A8-A075-01A-11R-A084-07;TCGA-A8-A08G-01A-11R-A00Z-07;TCGA-A8-A08P-01A-11R-A00Z-07;TCGA-A8-A08S-01A-11R-A034-07;TCGA-A8-A08T-01A-21R-A00Z-07;TCGA-A8-A09I-01A-22R-A034-07;TCGA-AC-A23H-01A-11R-A…	HER2+	intra_gene	within_exon	E13	SMARCD2	Tumor
chrX	66735345	125605931	26	2.03846	TCGA-A1-A0SN-01A-11R-A144-07;TCGA-A2-A0EY-01A-11R-A034-07;TCGA-A2-A0SY-01A-31R-A084-07;TCGA-A2-A3XV-01A-21R-A239-07;TCGA-A8-A06U-01A-11R-A00Z-07;TCGA-A8-A075-01A-11R-A084-07;TCGA-A8-A07R-01A-21R-A034-07;TCGA-A8-A08P-01A-11R-A00Z-07;TCGA-A8-A08S-01A-11R-A034-07;TCGA-A8-A097-01A-11R-A034-07;TCGA-A8-A09N-01A-11R-A00Z-07;TCGA-AN-A04C-01A-21R-A034-07;TCGA-AN-A0FD-01A-11R-A034-07;TCGA-AN-A0FL-01A-11R-A…	HER2+	inter_gene	exon-exon_boundary	Start_E1;Start_E3;Start_E4;Start_E5;Start_E6;Start_E7;Start_E8;Start_E23;Start_E24;Start_E25;Start_E21;Start_E22;Start_E20;Start_E19;Start_E17;Start_E18;Start_E16;Start_E12;Start_E13;Start_E14;Start_E15;Start_E9;Start_E10;Start_E11;Start_E2;Start_E26;Start_E27;Start_E28;Start_E29;Start_E30;Start_E31;Start_E32;Start_E33;Start_E34;Start_E35;Start_E36;Start_E37;Start_E38;Start_E39;Start_E40;Start_E4…	AR;OPHN1;YIPF6;STARD8;EFNB1;PJA1;FAM155B;EDA;MIR676;AWAT2;OTUD6A;IGBP1;DGAT2L6;AWAT1;P2RY4;ARR3;KIF4A;RAB41;PDZD11;GDPD2;DLG3;TEX11;SLC7A3;SNX12;FOXO4;CXorf65;IL2RG;MED12;NLGN3;BCYRN1;GJB1;ZMYM3;NONO;ITGB1BP2;TAF1;INGX;OGT;ACRC;CXCR3;FLJ46446;LOC100132741;CXorf49;CXorf49B;NHSL2;RPS26P11;RGAG4;FLJ44635;PIN4;ERCC6L;RPS4X;CITED1;HDAC8;PHKA1;LOC100129407;DMRTC1;DMRTC1B;LINC00246A;LINC00246B;PABPC1L2B…	Tumor
chr19	3976541	3976680	34	1.41176	TCGA-A1-A0SN-01A-11R-A144-07;TCGA-A2-A0EY-01A-11R-A034-07;TCGA-A2-A0SY-01A-31R-A084-07;TCGA-A8-A076-01A-21R-A00Z-07;TCGA-A8-A08C-01A-11R-A00Z-07;TCGA-A8-A090-01A-11R-A00Z-07;TCGA-A8-A097-01A-11R-A034-07;TCGA-A8-A09G-01A-21R-A00Z-07;TCGA-A8-A0A7-01A-11R-A00Z-07;TCGA-AN-A0AJ-01A-11R-A00Z-07;TCGA-AN-A0FK-01A-11R-A034-07;TCGA-AN-A0FT-01A-11R-A034-07;TCGA-AN-A0FX-01A-11R-A034-07;TCGA-AO-A12D-01A-11R-A…	HER2+	intra_gene	within_exon	E15	EEF2	Tumor
chr10	20577566	20577618	23	2	TCGA-A1-A0SN-01A-11R-A144-07;TCGA-A2-A0EY-01A-11R-A034-07;TCGA-A2-A0T1-01A-21R-A084-07;TCGA-A2-A25E-01A-11R-A169-07;TCGA-A2-A3XZ-01A-42R-A239-07;TCGA-A8-A075-01A-11R-A084-07;TCGA-A8-A08S-01A-11R-A034-07;TCGA-A8-A097-01A-11R-A034-07;TCGA-A8-A0AB-01A-11R-A034-07;TCGA-AC-A3TN-01A-11R-A22K-07;TCGA-AN-A0FN-01A-11R-A034-07;TCGA-AN-A0FS-01A-11R-A034-07;TCGA-AN-A0FZ-01A-11R-A034-07;TCGA-AR-A0TQ-01A-11R-A…	HER2+	NA	NA	NA	NA	Tumor-Specific
chr2	189870075	189870985	57	1.80702	TCGA-A1-A0SN-01A-11R-A144-07;TCGA-A2-A0EY-01A-11R-A034-07;TCGA-A2-A0T1-01A-21R-A084-07;TCGA-A7-A2KD-01A-31R-A21T-07;TCGA-A8-A075-01A-11R-A084-07;TCGA-A8-A07R-01A-21R-A034-07;TCGA-A8-A08S-01A-11R-A034-07;TCGA-A8-A097-01A-11R-A034-07;TCGA-A8-A09G-01A-21R-A00Z-07;TCGA-A8-A09N-01A-11R-A00Z-07;TCGA-A8-A0A7-01A-11R-A00Z-07;TCGA-A8-A0AB-01A-11R-A034-07;TCGA-AC-A23C-01A-12R-A169-07;TCGA-AC-A23H-01A-11R-A…	HER2+	intra_gene	exon-exon_boundary	Start_E41;Start_E42;End_E41;End_E42;Start_I41;Start_I42;End_I40;End_I41	COL3A1	Tumor-Specific
chrM	10849	10972	39	1.5641	TCGA-A1-A0SN-01A-11R-A144-07;TCGA-A2-A0EY-01A-11R-A034-07;TCGA-A2-A0T1-01A-21R-A084-07;TCGA-A8-A07B-01A-11R-A00Z-07;TCGA-A8-A07P-01A-11R-A00Z-07;TCGA-A8-A07R-01A-21R-A034-07;TCGA-A8-A08S-01A-11R-A034-07;TCGA-A8-A08T-01A-21R-A00Z-07;TCGA-A8-A097-01A-11R-A034-07;TCGA-A8-A09G-01A-21R-A00Z-07;TCGA-AC-A23C-01A-12R-A169-07;TCGA-AC-A23G-01A-11R-A213-07;TCGA-AC-A2FB-01A-11R-A17B-07;TCGA-AN-A04C-01A-21R-A…	HER2+	NA	NA	NA	NA	Tumor
chr17	79804906	79805151	20	1.55	TCGA-A1-A0SN-01A-11R-A144-07;TCGA-A2-A0EY-01A-11R-A034-07;TCGA-A2-A0T1-01A-21R-A084-07;TCGA-A8-A07P-01A-11R-A00Z-07;TCGA-A8-A08G-01A-11R-A00Z-07;TCGA-A8-A0AB-01A-11R-A034-07;TCGA-AC-A2FB-01A-11R-A17B-07;TCGA-AN-A0FL-01A-11R-A034-07;TCGA-AN-A0FX-01A-11R-A034-07;TCGA-AN-A0FZ-01A-11R-A034-07;TCGA-AR-A0TQ-01A-11R-A084-07;TCGA-AR-A0TX-01A-11R-A084-07;TCGA-AR-A250-01A-31R-A169-07;TCGA-BH-A0C0-01A-21R-A…	HER2+	intra_gene	exon-exon_boundary	Start_E6;End_E5;Start_I5;End_I5	P4HB	Tumor-Specific
chr16	2812754	2812826	14	1.57143	TCGA-A1-A0SN-01A-11R-A144-07;TCGA-A2-A0EY-01A-11R-A034-07;TCGA-A2-A1G1-01A-21R-A13Q-07;TCGA-A8-A07R-01A-21R-A034-07;TCGA-A8-A097-01A-11R-A034-07;TCGA-A8-A09G-01A-21R-A00Z-07;TCGA-A8-A09I-01A-22R-A034-07;TCGA-A8-A0AB-01A-11R-A034-07;TCGA-AN-A0FS-01A-11R-A034-07;TCGA-AQ-A0Y5-01A-11R-A14M-07;TCGA-C8-A137-01A-11R-A115-07;TCGA-C8-A3M8-01A-11R-A213-07;TCGA-D8-A140-01A-11R-A115-07;TCGA-E9-A22G-01A-11R-A…	HER2+	intra_gene	within_exon	E11	SRRM2	Tumor
chr7	94039569	94039765	55	2.78182	TCGA-A1-A0SN-01A-11R-A144-07;TCGA-A2-A0EY-01A-11R-A034-07;TCGA-A7-A26H-01A-11R-A169-07;TCGA-A8-A06R-01A-11R-A00Z-07;TCGA-A8-A06T-01A-11R-A00Z-07;TCGA-A8-A075-01A-11R-A084-07;TCGA-A8-A076-01A-21R-A00Z-07;TCGA-A8-A08G-01A-11R-A00Z-07;TCGA-A8-A08S-01A-11R-A034-07;TCGA-A8-A097-01A-11R-A034-07;TCGA-A8-A0AB-01A-11R-A034-07;TCGA-AC-A23H-01A-11R-A157-07;TCGA-AC-A3YI-01A-21R-A239-07;TCGA-AN-A041-01A-11R-A…	HER2+	intra_gene	exon-exon_boundary	Start_E21;End_E20;Start_I21;End_I21	COL1A2	Tumor-Specific
chr5	174953751	174953841	30	1.5	TCGA-A1-A0SN-01A-11R-A144-07;TCGA-A2-A0EY-01A-11R-A034-07;TCGA-A7-A2KD-01A-31R-A21T-07;TCGA-A8-A06R-01A-11R-A00Z-07;TCGA-A8-A06T-01A-11R-A00Z-07;TCGA-A8-A076-01A-21R-A00Z-07;TCGA-A8-A07R-01A-21R-A034-07;TCGA-A8-A08T-01A-21R-A00Z-07;TCGA-AC-A23G-01A-11R-A213-07;TCGA-AN-A0AJ-01A-11R-A00Z-07;TCGA-AN-A0FD-01A-11R-A034-07;TCGA-AR-A250-01A-31R-A169-07;TCGA-AR-A255-01A-11R-A169-07;TCGA-BH-A18M-01A-11R-A…	HER2+	intra_gene	within_exon	E11	SFXN1	Tumor-Specific
chr17	1374516	1374589	30	1.33333	TCGA-A1-A0SN-01A-11R-A144-07;TCGA-A2-A0EY-01A-11R-A034-07;TCGA-A7-A2KD-01A-31R-A21T-07;TCGA-A8-A06R-01A-11R-A00Z-07;TCGA-A8-A075-01A-11R-A084-07;TCGA-A8-A076-01A-21R-A00Z-07;TCGA-A8-A07B-01A-11R-A00Z-07;TCGA-A8-A08S-01A-11R-A034-07;TCGA-A8-A09G-01A-21R-A00Z-07;TCGA-A8-A09I-01A-22R-A034-07;TCGA-AN-A0AK-01A-21R-A00Z-07;TCGA-AN-A0FL-01A-11R-A034-07;TCGA-AN-A0FV-01A-11R-A00Z-07;TCGA-AQ-A1H2-01A-11R-A…	HER2+	intra_gene	exon-exon_boundary	End_E20;Start_I20;E20	MYO1C	Tumor-Specific
chr2	189872782	189872863	33	1.33333	TCGA-A1-A0SN-01A-11R-A144-07;TCGA-A2-A0EY-01A-11R-A034-07;TCGA-A7-A2KD-01A-31R-A21T-07;TCGA-A8-A075-01A-11R-A084-07;TCGA-A8-A07B-01A-11R-A00Z-07;TCGA-A8-A07P-01A-11R-A00Z-07;TCGA-A8-A08S-01A-11R-A034-07;TCGA-A8-A099-01A-11R-A00Z-07;TCGA-A8-A09G-01A-21R-A00Z-07;TCGA-AN-A0FD-01A-11R-A034-07;TCGA-AN-A0FN-01A-11R-A034-07;TCGA-AO-A12D-01A-11R-A115-07;TCGA-AR-A0TX-01A-11R-A084-07;TCGA-AR-A250-01A-31R-A…	HER2+	intra_gene	exon-exon_boundary	End_E47;Start_I47;E47	COL3A1	Tumor-Specific
chr11	64536999	64537053	32	1.5625	TCGA-A1-A0SN-01A-11R-A144-07;TCGA-A2-A0EY-01A-11R-A034-07;TCGA-A8-A06R-01A-11R-A00Z-07;TCGA-A8-A076-01A-21R-A00Z-07;TCGA-A8-A07P-01A-11R-A00Z-07;TCGA-A8-A07R-01A-21R-A034-07;TCGA-A8-A08P-01A-11R-A00Z-07;TCGA-A8-A08T-01A-21R-A00Z-07;TCGA-AC-A23C-01A-12R-A169-07;TCGA-AC-A23H-01A-11R-A157-07;TCGA-AN-A0AJ-01A-11R-A00Z-07;TCGA-AN-A0FX-01A-11R-A034-07;TCGA-AN-A0FZ-01A-11R-A034-07;TCGA-AQ-A04H-01B-11R-A…	HER2+	intra_gene	within_exon	E6;E5	SF1	Tumor
chr15	39885597	39885710	28	1.57143	TCGA-A1-A0SN-01A-11R-A144-07;TCGA-A2-A0EY-01A-11R-A034-07;TCGA-A8-A06T-01A-11R-A00Z-07;TCGA-A8-A076-01A-21R-A00Z-07;TCGA-A8-A07B-01A-11R-A00Z-07;TCGA-A8-A08T-01A-21R-A00Z-07;TCGA-A8-A090-01A-11R-A00Z-07;TCGA-A8-A097-01A-11R-A034-07;TCGA-A8-A0A7-01A-11R-A00Z-07;TCGA-A8-A0AB-01A-11R-A034-07;TCGA-AC-A23G-01A-11R-A213-07;TCGA-AN-A041-01A-11R-A034-07;TCGA-AN-A0FD-01A-11R-A034-07;TCGA-AN-A0FN-01A-11R-A…	HER2+	intra_gene	exon-exon_boundary	Start_E19;End_I19;E19	THBS1	Tumor-Specific
chr17	48264386	48264882	34	1.35294	TCGA-A1-A0SN-01A-11R-A144-07;TCGA-A2-A0EY-01A-11R-A034-07;TCGA-A8-A076-01A-21R-A00Z-07;TCGA-AC-A23H-01A-11R-A157-07;TCGA-AN-A041-01A-11R-A034-07;TCGA-AN-A0AJ-01A-11R-A00Z-07;TCGA-AN-A0FD-01A-11R-A034-07;TCGA-AN-A0FJ-01A-11R-A00Z-07;TCGA-AN-A0FK-01A-11R-A034-07;TCGA-AN-A0FN-01A-11R-A034-07;TCGA-AN-A0FS-01A-11R-A034-07;TCGA-AN-A0FX-01A-11R-A034-07;TCGA-AQ-A0Y5-01A-11R-A14M-07;TCGA-AR-A250-01A-31R-A…	HER2+	intra_gene	exon-exon_boundary	Start_E47;End_E46;End_E47;Start_I46;Start_I47;End_I46	COL1A1	Tumor
chr17	1248365	1248483	12	1.66667	TCGA-A1-A0SN-01A-11R-A144-07;TCGA-A2-A0EY-01A-11R-A034-07;TCGA-A8-A07B-01A-11R-A00Z-07;TCGA-A8-A07P-01A-11R-A00Z-07;TCGA-A8-A0AB-01A-11R-A034-07;TCGA-AC-A23H-01A-11R-A157-07;TCGA-AN-A0FX-01A-11R-A034-07;TCGA-BH-A1F8-01A-11R-A13Q-07;TCGA-C8-A1HK-01A-21R-A13Q-07;TCGA-C8-A1HL-01A-11R-A137-07;TCGA-D8-A27W-01A-11R-A16F-07;TCGA-E9-A22H-01A-11R-A157-07	HER2+	intra_gene	within_exon	E6;E7	YWHAE	Tumor
chr17	61780487	61780585	20	1.3	TCGA-A1-A0SN-01A-11R-A144-07;TCGA-A2-A0EY-01A-11R-A034-07;TCGA-A8-A08S-01A-11R-A034-07;TCGA-A8-A0AB-01A-11R-A034-07;TCGA-AC-A23G-01A-11R-A213-07;TCGA-AN-A041-01A-11R-A034-07;TCGA-AN-A04C-01A-21R-A034-07;TCGA-AN-A0AJ-01A-11R-A00Z-07;TCGA-AN-A0FN-01A-11R-A034-07;TCGA-AR-A0TQ-01A-11R-A084-07;TCGA-BH-A0C0-01A-21R-A056-07;TCGA-BH-A0C7-01B-11R-A115-07;TCGA-BH-A0EE-01A-11R-A034-07;TCGA-BH-A1F2-01A-31R-A…	HER2+	intra_gene	within_exon	E11;E13;E12;E9	STRADA	Tumor
chr17	28575499	28575629	9	1.77778	TCGA-A1-A0SN-01A-11R-A144-07;TCGA-A2-A0EY-01A-11R-A034-07;TCGA-AC-A2FB-01A-11R-A17B-07;TCGA-AN-A0AJ-01A-11R-A00Z-07;TCGA-AN-A0FN-01A-11R-A034-07;TCGA-AN-A0FT-01A-11R-A034-07;TCGA-AQ-A1H2-01A-11R-A13Q-07;TCGA-C8-A130-01A-31R-A115-07;TCGA-EW-A1J3-01A-11R-A13Q-07	HER2+	intra_gene	within_exon	E12	BLMH	Tumor
chr7	94047817	94048834	91	2.89011	TCGA-A1-A0SN-01A-11R-A144-07;TCGA-A2-A0SY-01A-31R-A084-07;TCGA-A2-A0T1-01A-21R-A084-07;TCGA-A2-A1G1-01A-21R-A13Q-07;TCGA-A2-A3XZ-01A-42R-A239-07;TCGA-A7-A26H-01A-11R-A169-07;TCGA-A7-A2KD-01A-31R-A21T-07;TCGA-A8-A06R-01A-11R-A00Z-07;TCGA-A8-A06T-01A-11R-A00Z-07;TCGA-A8-A06X-01A-21R-A00Z-07;TCGA-A8-A075-01A-11R-A084-07;TCGA-A8-A076-01A-21R-A00Z-07;TCGA-A8-A07P-01A-11R-A00Z-07;TCGA-A8-A08G-01A-11R-A…	HER2+	intra_gene	exon-exon_boundary	Start_E33;Start_E34;End_E33;Start_I34;End_I33;End_I34	COL1A2	Tumor-Specific
chr19	47507316	47507443	50	1.48	TCGA-A1-A0SN-01A-11R-A144-07;TCGA-A2-A0SY-01A-31R-A084-07;TCGA-A2-A0T1-01A-21R-A084-07;TCGA-A2-A3XZ-01A-42R-A239-07;TCGA-A8-A06T-01A-11R-A00Z-07;TCGA-A8-A075-01A-11R-A084-07;TCGA-A8-A076-01A-21R-A00Z-07;TCGA-A8-A07B-01A-11R-A00Z-07;TCGA-A8-A07I-01A-11R-A00Z-07;TCGA-A8-A08B-01A-11R-A00Z-07;TCGA-A8-A08P-01A-11R-A00Z-07;TCGA-A8-A09G-01A-21R-A00Z-07;TCGA-A8-A09N-01A-11R-A00Z-07;TCGA-AC-A23G-01A-11R-A…	HER2+	intra_gene	within_exon	E6	ARHGAP35	Tumor
chr17	48269201	48270026	49	1.4898	TCGA-A1-A0SN-01A-11R-A144-07;TCGA-A2-A0SY-01A-31R-A084-07;TCGA-A2-A0T1-01A-21R-A084-07;TCGA-A7-A26H-01A-11R-A169-07;TCGA-A8-A076-01A-21R-A00Z-07;TCGA-A8-A07I-01A-11R-A00Z-07;TCGA-A8-A08T-01A-21R-A00Z-07;TCGA-A8-A097-01A-11R-A034-07;TCGA-A8-A099-01A-11R-A00Z-07;TCGA-A8-A0AB-01A-11R-A034-07;TCGA-AC-A23C-01A-12R-A169-07;TCGA-AC-A23H-01A-11R-A157-07;TCGA-AN-A04C-01A-21R-A034-07;TCGA-AN-A0AJ-01A-11R-A…	HER2+	intra_gene	exon-exon_boundary	Start_E29;Start_E30;Start_E31;End_E28;End_E29;End_E30;Start_I28;Start_I29;Start_I30;End_I28;End_I29;End_I30	COL1A1	Tumor
chr17	48266742	48266814	49	2.30612	TCGA-A1-A0SN-01A-11R-A144-07;TCGA-A2-A0SY-01A-31R-A084-07;TCGA-A2-A0YG-01A-21R-A109-07;TCGA-A7-A26H-01A-11R-A169-07;TCGA-A7-A2KD-01A-31R-A21T-07;TCGA-A8-A075-01A-11R-A084-07;TCGA-A8-A076-01A-21R-A00Z-07;TCGA-A8-A07P-01A-11R-A00Z-07;TCGA-A8-A08S-01A-11R-A034-07;TCGA-A8-A099-01A-11R-A00Z-07;TCGA-A8-A09G-01A-21R-A00Z-07;TCGA-A8-A0A7-01A-11R-A00Z-07;TCGA-A8-A0AB-01A-11R-A034-07;TCGA-AC-A2FB-01A-11R-A…	HER2+	intra_gene	exon-exon_boundary	End_E39;Start_I39;E39	COL1A1	Tumor
chr5	179146668	179146782	68	1.85294	TCGA-A1-A0SN-01A-11R-A144-07;TCGA-A2-A0SY-01A-31R-A084-07;TCGA-A2-A1G1-01A-21R-A13Q-07;TCGA-A2-A3XZ-01A-42R-A239-07;TCGA-A7-A26H-01A-11R-A169-07;TCGA-A8-A06R-01A-11R-A00Z-07;TCGA-A8-A06U-01A-11R-A00Z-07;TCGA-A8-A075-01A-11R-A084-07;TCGA-A8-A076-01A-21R-A00Z-07;TCGA-A8-A07P-01A-11R-A00Z-07;TCGA-A8-A07R-01A-21R-A034-07;TCGA-A8-A08C-01A-11R-A00Z-07;TCGA-A8-A09I-01A-22R-A034-07;TCGA-A8-A0A7-01A-11R-A…	HER2+	intra_gene	exon-exon_boundary	Start_E9;End_E9;Start_I10;End_I9;E9	CANX	Tumor-Specific
chrM	11330	11439	49	1.4898	TCGA-A1-A0SN-01A-11R-A144-07;TCGA-A2-A0SY-01A-31R-A084-07;TCGA-A2-A25E-01A-11R-A169-07;TCGA-A2-A3XZ-01A-42R-A239-07;TCGA-A8-A06T-01A-11R-A00Z-07;TCGA-A8-A076-01A-21R-A00Z-07;TCGA-A8-A08S-01A-11R-A034-07;TCGA-A8-A08T-01A-21R-A00Z-07;TCGA-A8-A090-01A-11R-A00Z-07;TCGA-A8-A09I-01A-22R-A034-07;TCGA-A8-A0A7-01A-11R-A00Z-07;TCGA-A8-A0AB-01A-11R-A034-07;TCGA-AC-A23C-01A-12R-A169-07;TCGA-AC-A23G-01A-11R-A…	HER2+	NA	NA	NA	NA	Tumor-Specific
chr18	33689452	33689505	56	2.78571	TCGA-A1-A0SN-01A-11R-A144-07;TCGA-A2-A0SY-01A-31R-A084-07;TCGA-A2-A25E-01A-11R-A169-07;TCGA-A7-A26H-01A-11R-A169-07;TCGA-A7-A2KD-01A-31R-A21T-07;TCGA-A8-A06T-01A-11R-A00Z-07;TCGA-A8-A06X-01A-21R-A00Z-07;TCGA-A8-A07P-01A-11R-A00Z-07;TCGA-A8-A08G-01A-11R-A00Z-07;TCGA-A8-A08S-01A-11R-A034-07;TCGA-A8-A090-01A-11R-A00Z-07;TCGA-A8-A099-01A-11R-A00Z-07;TCGA-A8-A09I-01A-22R-A034-07;TCGA-AC-A23C-01A-12R-A…	HER2+	intra_gene	within_exon	E10	SLC39A6	Tumor-Specific
chr2	189866261	189866315	29	1.75862	TCGA-A1-A0SN-01A-11R-A144-07;TCGA-A2-A0SY-01A-31R-A084-07;TCGA-A7-A26H-01A-11R-A169-07;TCGA-A8-A06R-01A-11R-A00Z-07;TCGA-A8-A06T-01A-11R-A00Z-07;TCGA-A8-A07P-01A-11R-A00Z-07;TCGA-A8-A08T-01A-21R-A00Z-07;TCGA-A8-A097-01A-11R-A034-07;TCGA-A8-A09I-01A-22R-A034-07;TCGA-A8-A0A7-01A-11R-A00Z-07;TCGA-AC-A23C-01A-12R-A169-07;TCGA-AN-A041-01A-11R-A034-07;TCGA-AN-A0FK-01A-11R-A034-07;TCGA-AN-A0FN-01A-11R-A…	HER2+	intra_gene	exon-exon_boundary	Start_E34;End_E34;Start_I34;End_I33;E34	COL3A1	Tumor-Specific
chr17	48272081	48272461	25	1.6	TCGA-A1-A0SN-01A-11R-A144-07;TCGA-A2-A0SY-01A-31R-A084-07;TCGA-A8-A06R-01A-11R-A00Z-07;TCGA-A8-A075-01A-11R-A084-07;TCGA-A8-A076-01A-21R-A00Z-07;TCGA-A8-A08S-01A-11R-A034-07;TCGA-A8-A097-01A-11R-A034-07;TCGA-AC-A23G-01A-11R-A213-07;TCGA-AC-A3YI-01A-21R-A239-07;TCGA-AN-A0AK-01A-21R-A00Z-07;TCGA-AN-A0FN-01A-11R-A034-07;TCGA-AR-A0TQ-01A-11R-A084-07;TCGA-AR-A0TX-01A-11R-A084-07;TCGA-AR-A254-01A-21R-A…	HER2+	intra_gene	exon-exon_boundary	Start_E20;Start_E21;End_E20;End_E21;Start_I20;Start_I21;End_I19;End_I20	COL1A1	Tumor
chr17	40985458	40985522	17	1.35294	TCGA-A1-A0SN-01A-11R-A144-07;TCGA-A2-A0SY-01A-31R-A084-07;TCGA-A8-A06T-01A-11R-A00Z-07;TCGA-A8-A06X-01A-21R-A00Z-07;TCGA-A8-A08P-01A-11R-A00Z-07;TCGA-A8-A09G-01A-21R-A00Z-07;TCGA-AC-A3YI-01A-21R-A239-07;TCGA-AN-A0FX-01A-11R-A034-07;TCGA-AN-A0FZ-01A-11R-A034-07;TCGA-AR-A0TX-01A-11R-A084-07;TCGA-AR-A1AX-01A-11R-A12P-07;TCGA-BH-A1EV-01A-11R-A137-07;TCGA-BH-A42T-01A-11R-A24H-07;TCGA-C8-A3M8-01A-11R-A…	HER2+	intra_gene	within_exon	E1	PSME3	Tumor-Specific
chr10	117884946	117885024	24	2.33333	TCGA-A1-A0SN-01A-11R-A144-07;TCGA-A2-A0SY-01A-31R-A084-07;TCGA-A8-A06X-01A-21R-A00Z-07;TCGA-A8-A075-01A-11R-A084-07;TCGA-A8-A076-01A-21R-A00Z-07;TCGA-A8-A08C-01A-11R-A00Z-07;TCGA-A8-A08S-01A-11R-A034-07;TCGA-A8-A090-01A-11R-A00Z-07;TCGA-A8-A09N-01A-11R-A00Z-07;TCGA-A8-A0A7-01A-11R-A00Z-07;TCGA-AN-A0AJ-01A-11R-A00Z-07;TCGA-AQ-A04H-01B-11R-A10J-07;TCGA-AR-A0TQ-01A-11R-A084-07;TCGA-AR-A255-01A-11R-A…	HER2+	intra_gene	within_exon	E5;E6;E4	GFRA1	Tumor-Specific
chr17	42284058	42284177	23	1.26087	TCGA-A1-A0SN-01A-11R-A144-07;TCGA-A2-A0SY-01A-31R-A084-07;TCGA-A8-A075-01A-11R-A084-07;TCGA-A8-A08G-01A-11R-A00Z-07;TCGA-A8-A08S-01A-11R-A034-07;TCGA-A8-A090-01A-11R-A00Z-07;TCGA-A8-A09I-01A-22R-A034-07;TCGA-AC-A23H-01A-11R-A157-07;TCGA-AC-A3TN-01A-11R-A22K-07;TCGA-AN-A041-01A-11R-A034-07;TCGA-AN-A0FS-01A-11R-A034-07;TCGA-AN-A0FT-01A-11R-A034-07;TCGA-AO-A12D-01A-11R-A115-07;TCGA-AQ-A1H2-01A-11R-A…	HER2+	intra_gene	within_exon	E20;E21	UBTF	Tumor-Specific
chr2	20237316	20237375	23	1.43478	TCGA-A1-A0SN-01A-11R-A144-07;TCGA-A2-A0SY-01A-31R-A084-07;TCGA-A8-A076-01A-21R-A00Z-07;TCGA-A8-A08C-01A-11R-A00Z-07;TCGA-A8-A08P-01A-11R-A00Z-07;TCGA-A8-A08X-01A-21R-A00Z-07;TCGA-A8-A09I-01A-22R-A034-07;TCGA-AC-A23C-01A-12R-A169-07;TCGA-AN-A03X-01A-21R-A00Z-07;TCGA-AN-A0FS-01A-11R-A034-07;TCGA-AQ-A04L-01B-21R-A10J-07;TCGA-AQ-A1H2-01A-11R-A13Q-07;TCGA-AR-A250-01A-31R-A169-07;TCGA-BH-A1EN-01A-11R-A…	HER2+	intra_gene	exon-exon_boundary	Start_E3;End_I2;E3	LAPTM4A	Tumor-Specific
chr17	79478451	79478572	49	1.4898	TCGA-A1-A0SN-01A-11R-A144-07;TCGA-A2-A0T1-01A-21R-A084-07;TCGA-A2-A0YG-01A-21R-A109-07;TCGA-A2-A25E-01A-11R-A169-07;TCGA-A7-A26H-01A-11R-A169-07;TCGA-A7-A2KD-01A-31R-A21T-07;TCGA-A8-A076-01A-21R-A00Z-07;TCGA-A8-A07P-01A-11R-A00Z-07;TCGA-A8-A08S-01A-11R-A034-07;TCGA-A8-A09G-01A-21R-A00Z-07;TCGA-A8-A0A7-01A-11R-A00Z-07;TCGA-AC-A23G-01A-11R-A213-07;TCGA-AC-A23H-01A-11R-A157-07;TCGA-AN-A0AJ-01A-11R-A…	HER2+	intra_gene	within_exon	E4	ACTG1	Tumor-Specific
chr17	38142909	38145012	36	1.83333	TCGA-A1-A0SN-01A-11R-A144-07;TCGA-A2-A0T1-01A-21R-A084-07;TCGA-A2-A0YG-01A-21R-A109-07;TCGA-A2-A3XZ-01A-42R-A239-07;TCGA-A7-A2KD-01A-31R-A21T-07;TCGA-A8-A08S-01A-11R-A034-07;TCGA-AQ-A0Y5-01A-11R-A14M-07;TCGA-AR-A0TQ-01A-11R-A084-07;TCGA-AR-A24U-01A-11R-A169-07;TCGA-AR-A250-01A-31R-A169-07;TCGA-AR-A254-01A-21R-A169-07;TCGA-BH-A0EE-01A-11R-A034-07;TCGA-BH-A1EV-01A-11R-A137-07;TCGA-BH-A1F2-01A-31R-A…	HER2+	intra_gene	exon-exon_boundary	Start_E4;End_E3;Start_I4;End_I4	PSMD3	Tumor
chr21	33036123	33036179	46	1.71739	TCGA-A1-A0SN-01A-11R-A144-07;TCGA-A2-A0T1-01A-21R-A084-07;TCGA-A2-A0YG-01A-21R-A109-07;TCGA-A7-A26H-01A-11R-A169-07;TCGA-A8-A06T-01A-11R-A00Z-07;TCGA-A8-A06X-01A-21R-A00Z-07;TCGA-A8-A07P-01A-11R-A00Z-07;TCGA-A8-A07R-01A-21R-A034-07;TCGA-A8-A08S-01A-11R-A034-07;TCGA-A8-A08T-01A-21R-A00Z-07;TCGA-A8-A09G-01A-21R-A00Z-07;TCGA-A8-A0AB-01A-11R-A034-07;TCGA-AC-A23C-01A-12R-A169-07;TCGA-AN-A041-01A-11R-A…	HER2+	intra_gene	within_exon	E2	SOD1	Tumor-Specific
chr2	189864010	189864109	57	2.36842	TCGA-A1-A0SN-01A-11R-A144-07;TCGA-A2-A0T1-01A-21R-A084-07;TCGA-A2-A1G1-01A-21R-A13Q-07;TCGA-A7-A26H-01A-11R-A169-07;TCGA-A7-A2KD-01A-31R-A21T-07;TCGA-A8-A06T-01A-11R-A00Z-07;TCGA-A8-A06U-01A-11R-A00Z-07;TCGA-A8-A08G-01A-11R-A00Z-07;TCGA-A8-A08H-01A-21R-A00Z-07;TCGA-A8-A08S-01A-11R-A034-07;TCGA-A8-A08T-01A-21R-A00Z-07;TCGA-A8-A097-01A-11R-A034-07;TCGA-A8-A09G-01A-21R-A00Z-07;TCGA-A8-A09I-01A-22R-A…	HER2+	intra_gene	exon-exon_boundary	Start_E30;End_E30;Start_I30;End_I29;E30	COL3A1	Tumor-Specific
chr14	106805329	106829714	7	2.57143	TCGA-A1-A0SN-01A-11R-A144-07;TCGA-A2-A0T1-01A-21R-A084-07;TCGA-A2-A1G1-01A-21R-A13Q-07;TCGA-A8-A075-01A-11R-A084-07;TCGA-A8-A08B-01A-11R-A00Z-07;TCGA-A8-A08X-01A-21R-A00Z-07;TCGA-E9-A1ND-01A-11R-A144-07	HER2+	inter_gene	exon-exon_boundary	Start_E1;End_E1;Start_I1;End_I1	IGHV4-31;IGHV3-33;IGHV4-34	Tumor
chr4	154702674	154702743	36	1.27778	TCGA-A1-A0SN-01A-11R-A144-07;TCGA-A2-A0T1-01A-21R-A084-07;TCGA-A2-A25E-01A-11R-A169-07;TCGA-A7-A26H-01A-11R-A169-07;TCGA-A7-A2KD-01A-31R-A21T-07;TCGA-A8-A06T-01A-11R-A00Z-07;TCGA-A8-A08H-01A-21R-A00Z-07;TCGA-A8-A08T-01A-21R-A00Z-07;TCGA-A8-A097-01A-11R-A034-07;TCGA-AC-A23C-01A-12R-A169-07;TCGA-AC-A23G-01A-11R-A213-07;TCGA-AC-A3YI-01A-21R-A239-07;TCGA-AN-A041-01A-11R-A034-07;TCGA-AN-A0AJ-01A-11R-A…	HER2+	intra_gene	within_exon	E3	SFRP2	Tumor
chr17	37884408	37884531	22	1.68182	TCGA-A1-A0SN-01A-11R-A144-07;TCGA-A2-A0T1-01A-21R-A084-07;TCGA-A2-A3XV-01A-21R-A239-07;TCGA-A2-A3XZ-01A-42R-A239-07;TCGA-A8-A076-01A-21R-A00Z-07;TCGA-A8-A0AB-01A-11R-A034-07;TCGA-AC-A23H-01A-11R-A157-07;TCGA-AN-A04C-01A-21R-A034-07;TCGA-AN-A0FT-01A-11R-A034-07;TCGA-AO-A12D-01A-11R-A115-07;TCGA-AR-A0TQ-01A-11R-A084-07;TCGA-BH-A0B7-01A-12R-A115-07;TCGA-BH-A0HY-01A-11R-A056-07;TCGA-C8-A1HF-01A-11R-A…	HER2+	intra_gene	within_exon	E30;E27	ERBB2	Tumor
chr17	48267039	48267273	39	1.84615	TCGA-A1-A0SN-01A-11R-A144-07;TCGA-A2-A0T1-01A-21R-A084-07;TCGA-A2-A3XV-01A-21R-A239-07;TCGA-A7-A26H-01A-11R-A169-07;TCGA-A8-A075-01A-11R-A084-07;TCGA-A8-A07P-01A-11R-A00Z-07;TCGA-A8-A08G-01A-11R-A00Z-07;TCGA-A8-A097-01A-11R-A034-07;TCGA-A8-A0AB-01A-11R-A034-07;TCGA-AC-A23C-01A-12R-A169-07;TCGA-AC-A23G-01A-11R-A213-07;TCGA-AC-A3TN-01A-11R-A22K-07;TCGA-AN-A041-01A-11R-A034-07;TCGA-AN-A0AJ-01A-11R-A…	HER2+	intra_gene	exon-exon_boundary	Start_E38;Start_E37;End_E37;End_E38;Start_I37;Start_I38;End_I37;End_I36	COL1A1	Tumor
chr17	48261573	48261743	14	1.42857	TCGA-A1-A0SN-01A-11R-A144-07;TCGA-A2-A0T1-01A-21R-A084-07;TCGA-A2-A3XV-01A-21R-A239-07;TCGA-A8-A075-01A-11R-A084-07;TCGA-AC-A23G-01A-11R-A213-07;TCGA-AN-A0FS-01A-11R-A034-07;TCGA-AO-A0JL-01A-11R-A056-07;TCGA-AR-A250-01A-31R-A169-07;TCGA-D8-A1XJ-01A-11R-A14M-07;TCGA-D8-A1XY-01A-11R-A14M-07;TCGA-E2-A152-01A-11R-A12D-07;TCGA-E2-A1LE-01A-12R-A19W-07;TCGA-E9-A3X8-01A-31R-A22U-07;TCGA-GM-A2DA-01A-11R-A…	HER2+	intra_gene	within_exon	E51	COL1A1	Tumor
chrX	80532597	80552752	20	1.4	TCGA-A1-A0SN-01A-11R-A144-07;TCGA-A2-A0T1-01A-21R-A084-07;TCGA-A8-A06R-01A-11R-A00Z-07;TCGA-A8-A08S-01A-11R-A034-07;TCGA-A8-A09G-01A-21R-A00Z-07;TCGA-A8-A09I-01A-22R-A034-07;TCGA-AC-A3YI-01A-21R-A239-07;TCGA-AN-A04C-01A-21R-A034-07;TCGA-AN-A0FK-01A-11R-A034-07;TCGA-AN-A0FL-01A-11R-A034-07;TCGA-AN-A0FN-01A-11R-A034-07;TCGA-AO-A0JM-01A-21R-A056-07;TCGA-AQ-A04H-01B-11R-A10J-07;TCGA-AR-A0TQ-01A-11R-A…	HER2+	intra_gene	exon-exon_boundary	Start_E3;Start_E4;End_E2;End_E3;Start_I2;Start_I3;End_I2;End_I3	SH3BGRL	Tumor-Specific
chr6	30691495	30691574	11	1.36364	TCGA-A1-A0SN-01A-11R-A144-07;TCGA-A2-A0T1-01A-21R-A084-07;TCGA-A8-A076-01A-21R-A00Z-07;TCGA-A8-A0A7-01A-11R-A00Z-07;TCGA-A8-A0AB-01A-11R-A034-07;TCGA-AN-A0AJ-01A-11R-A00Z-07;TCGA-AR-A0TQ-01A-11R-A084-07;TCGA-AR-A0TX-01A-11R-A084-07;TCGA-BH-A0DZ-01A-11R-A00Z-07;TCGA-BH-A1EV-01A-11R-A137-07;TCGA-D8-A1XJ-01A-11R-A14M-07	HER2+	intra_gene	within_exon	E4	TUBB	Tumor
chr5	149781413	149781547	28	1.67857	TCGA-A1-A0SN-01A-11R-A144-07;TCGA-A2-A0T1-01A-21R-A084-07;TCGA-A8-A08S-01A-11R-A034-07;TCGA-A8-A090-01A-11R-A00Z-07;TCGA-A8-A09G-01A-21R-A00Z-07;TCGA-A8-A0A7-01A-11R-A00Z-07;TCGA-AN-A0FX-01A-11R-A034-07;TCGA-AO-A0JL-01A-11R-A056-07;TCGA-AO-A12D-01A-11R-A115-07;TCGA-AQ-A04L-01B-21R-A10J-07;TCGA-AR-A1AX-01A-11R-A12P-07;TCGA-AR-A24U-01A-11R-A169-07;TCGA-AR-A254-01A-21R-A169-07;TCGA-BH-A18P-01A-11R-A…	HER2+	intra_gene	within_exon	E6;E9;E8	CD74	Tumor
chr7	142460281	142470796	19	1.94737	TCGA-A1-A0SN-01A-11R-A144-07;TCGA-A2-A0YG-01A-21R-A109-07;TCGA-A2-A1G1-01A-21R-A13Q-07;TCGA-A2-A25E-01A-11R-A169-07;TCGA-AN-A041-01A-11R-A034-07;TCGA-AN-A0FX-01A-11R-A034-07;TCGA-AN-A0FZ-01A-11R-A034-07;TCGA-B6-A1KF-01A-11R-A13Q-07;TCGA-BH-A18I-01A-11R-A12D-07;TCGA-C8-A138-01A-11R-A115-07;TCGA-C8-A3M8-01A-11R-A213-07;TCGA-D8-A27N-01A-11R-A16F-07;TCGA-D8-A27W-01A-11R-A16F-07;TCGA-E2-A105-01A-11R-A…	HER2+	inter_gene	exon-exon_boundary	Start_E4;Start_E5;End_E4;End_E5;Start_I5;Start_I1;End_I4;End_I5	PRSS1;TRY6	Tumor-Specific
chr19	6416748	6416841	60	1.31667	TCGA-A1-A0SN-01A-11R-A144-07;TCGA-A2-A0YG-01A-21R-A109-07;TCGA-A2-A1G1-01A-21R-A13Q-07;TCGA-A2-A3XZ-01A-42R-A239-07;TCGA-A7-A26H-01A-11R-A169-07;TCGA-A8-A06T-01A-11R-A00Z-07;TCGA-A8-A06U-01A-11R-A00Z-07;TCGA-A8-A06X-01A-21R-A00Z-07;TCGA-A8-A075-01A-11R-A084-07;TCGA-A8-A076-01A-21R-A00Z-07;TCGA-A8-A07P-01A-11R-A00Z-07;TCGA-A8-A07R-01A-21R-A034-07;TCGA-A8-A08C-01A-11R-A00Z-07;TCGA-A8-A08G-01A-11R-A…	HER2+	intra_gene	exon-exon_boundary	End_E13;Start_I13;E13	KHSRP	Tumor
chr21	46270148	46270249	51	1.43137	TCGA-A1-A0SN-01A-11R-A144-07;TCGA-A2-A0YG-01A-21R-A109-07;TCGA-A8-A06T-01A-11R-A00Z-07;TCGA-A8-A06U-01A-11R-A00Z-07;TCGA-A8-A075-01A-11R-A084-07;TCGA-A8-A076-01A-21R-A00Z-07;TCGA-A8-A08C-01A-11R-A00Z-07;TCGA-A8-A09G-01A-21R-A00Z-07;TCGA-A8-A0AB-01A-11R-A034-07;TCGA-AC-A2FB-01A-11R-A17B-07;TCGA-AN-A04C-01A-21R-A034-07;TCGA-AN-A0AJ-01A-11R-A00Z-07;TCGA-AN-A0FD-01A-11R-A034-07;TCGA-AN-A0FJ-01A-11R-A…	HER2+	intra_gene	within_exon	E6	PTTG1IP	Tumor-Specific
chr3	46487930	46488855	25	2.12	TCGA-A1-A0SN-01A-11R-A144-07;TCGA-A2-A0YG-01A-21R-A109-07;TCGA-A8-A076-01A-21R-A00Z-07;TCGA-A8-A07B-01A-11R-A00Z-07;TCGA-A8-A08C-01A-11R-A00Z-07;TCGA-A8-A08S-01A-11R-A034-07;TCGA-A8-A099-01A-11R-A00Z-07;TCGA-AC-A23C-01A-12R-A169-07;TCGA-AC-A23H-01A-11R-A157-07;TCGA-AC-A3TN-01A-11R-A22K-07;TCGA-AN-A0FN-01A-11R-A034-07;TCGA-AN-A0FX-01A-11R-A034-07;TCGA-BH-A0BQ-01A-21R-A115-07;TCGA-BH-A18M-01A-11R-A…	HER2+	intra_gene	exon-exon_boundary	Start_E11;End_E10;End_E11;Start_I10;Start_I11;End_I10	LTF	Tumor-Specific
chr5	96090367	96090439	19	1.52632	TCGA-A1-A0SN-01A-11R-A144-07;TCGA-A2-A0YG-01A-21R-A109-07;TCGA-A8-A076-01A-21R-A00Z-07;TCGA-A8-A097-01A-11R-A034-07;TCGA-A8-A09I-01A-22R-A034-07;TCGA-A8-A0AB-01A-11R-A034-07;TCGA-AC-A23C-01A-12R-A169-07;TCGA-AR-A0TQ-01A-11R-A084-07;TCGA-BH-A0EE-01A-11R-A034-07;TCGA-BH-A0HY-01A-11R-A056-07;TCGA-D8-A140-01A-11R-A115-07;TCGA-D8-A1X5-01A-11R-A14D-07;TCGA-D8-A1XT-01A-11R-A14M-07;TCGA-E2-A1LB-01A-11R-A…	HER2+	intra_gene	exon-exon_boundary	Start_E20;Start_E21;Start_E19;Start_E7;End_E20;End_E21;End_E19;End_E7;Start_I22;End_I21;E20;E21;E19;E7	CAST	Tumor-Specific
chr3	9517508	9517576	42	1.71429	TCGA-A1-A0SN-01A-11R-A144-07;TCGA-A2-A1G1-01A-21R-A13Q-07;TCGA-A2-A25E-01A-11R-A169-07;TCGA-A2-A3XZ-01A-42R-A239-07;TCGA-A8-A06T-01A-11R-A00Z-07;TCGA-A8-A075-01A-11R-A084-07;TCGA-A8-A076-01A-21R-A00Z-07;TCGA-A8-A07P-01A-11R-A00Z-07;TCGA-A8-A07R-01A-21R-A034-07;TCGA-A8-A097-01A-11R-A034-07;TCGA-A8-A09N-01A-11R-A00Z-07;TCGA-A8-A0A7-01A-11R-A00Z-07;TCGA-A8-A0AB-01A-11R-A034-07;TCGA-AC-A23C-01A-12R-A…	HER2+	intra_gene	within_exon	E23	SETD5	Tumor-Specific
chr11	1778568	1778691	28	1.64286	TCGA-A1-A0SN-01A-11R-A144-07;TCGA-A2-A1G1-01A-21R-A13Q-07;TCGA-A2-A3XV-01A-21R-A239-07;TCGA-A7-A26H-01A-11R-A169-07;TCGA-A7-A2KD-01A-31R-A21T-07;TCGA-A8-A076-01A-21R-A00Z-07;TCGA-A8-A07P-01A-11R-A00Z-07;TCGA-A8-A07R-01A-21R-A034-07;TCGA-A8-A08S-01A-11R-A034-07;TCGA-A8-A08T-01A-21R-A00Z-07;TCGA-A8-A090-01A-11R-A00Z-07;TCGA-AC-A3TN-01A-11R-A22K-07;TCGA-AN-A0FX-01A-11R-A034-07;TCGA-AQ-A1H2-01A-11R-A…	HER2+	intra_gene	exon-exon_boundary	End_E5;Start_I5;E5	CTSD	Tumor
chr14	69376034	69376106	46	1.54348	TCGA-A1-A0SN-01A-11R-A144-07;TCGA-A2-A1G1-01A-21R-A13Q-07;TCGA-A7-A26H-01A-11R-A169-07;TCGA-A8-A06X-01A-21R-A00Z-07;TCGA-A8-A07R-01A-21R-A034-07;TCGA-A8-A08S-01A-11R-A034-07;TCGA-A8-A08T-01A-21R-A00Z-07;TCGA-A8-A090-01A-11R-A00Z-07;TCGA-A8-A09I-01A-22R-A034-07;TCGA-A8-A0A7-01A-11R-A00Z-07;TCGA-A8-A0AB-01A-11R-A034-07;TCGA-AC-A23G-01A-11R-A213-07;TCGA-AN-A0AJ-01A-11R-A00Z-07;TCGA-AN-A0FD-01A-11R-A…	HER2+	intra_gene	exon-exon_boundary	Start_E6;End_E6;Start_I6;End_I5;E6	ACTN1	Tumor
chrX	16888278	16888397	15	1.6	TCGA-A1-A0SN-01A-11R-A144-07;TCGA-A2-A1G1-01A-21R-A13Q-07;TCGA-A8-A06T-01A-11R-A00Z-07;TCGA-A8-A08S-01A-11R-A034-07;TCGA-A8-A09N-01A-11R-A00Z-07;TCGA-AC-A23C-01A-12R-A169-07;TCGA-AR-A0TX-01A-11R-A084-07;TCGA-AR-A1AX-01A-11R-A12P-07;TCGA-BH-A0BQ-01A-21R-A115-07;TCGA-BH-A0HY-01A-11R-A056-07;TCGA-BH-A18I-01A-11R-A12D-07;TCGA-BH-A18U-01A-21R-A12D-07;TCGA-C8-A12P-01A-11R-A115-07;TCGA-D8-A1XJ-01A-11R-A…	HER2+	intra_gene	within_exon	E1	RBBP7	Tumor
chrX	16888276	16888395	15	1.53333	TCGA-A1-A0SN-01A-11R-A144-07;TCGA-A2-A1G1-01A-21R-A13Q-07;TCGA-A8-A06T-01A-11R-A00Z-07;TCGA-A8-A08S-01A-11R-A034-07;TCGA-A8-A09N-01A-11R-A00Z-07;TCGA-AR-A0TX-01A-11R-A084-07;TCGA-AR-A1AX-01A-11R-A12P-07;TCGA-AR-A255-01A-11R-A169-07;TCGA-BH-A0BQ-01A-21R-A115-07;TCGA-BH-A0C0-01A-21R-A056-07;TCGA-BH-A18I-01A-11R-A12D-07;TCGA-C8-A12P-01A-11R-A115-07;TCGA-D8-A1XJ-01A-11R-A14M-07;TCGA-E9-A22E-01A-11R-A…	HER2+	intra_gene	within_exon	E1	RBBP7	Tumor
chr3	51661570	183107879	18	1.88889	TCGA-A1-A0SN-01A-11R-A144-07;TCGA-A2-A1G1-01A-21R-A13Q-07;TCGA-A8-A06X-01A-21R-A00Z-07;TCGA-A8-A07B-01A-11R-A00Z-07;TCGA-A8-A07I-01A-11R-A00Z-07;TCGA-A8-A07P-01A-11R-A00Z-07;TCGA-A8-A08C-01A-11R-A00Z-07;TCGA-AN-A0XP-01A-11R-A109-07;TCGA-AO-A0JE-01A-11R-A056-07;TCGA-AR-A0TQ-01A-11R-A084-07;TCGA-AR-A250-01A-31R-A169-07;TCGA-BH-A0AW-01A-11R-A056-07;TCGA-BH-A0HY-01A-11R-A056-07;TCGA-C8-A1HE-01A-11R-A…	HER2+	inter_gene	exon-exon_boundary	Start_E3;Start_E4;Start_E5;Start_E6;Start_E7;Start_E8;Start_E9;Start_E10;Start_E11;Start_E12;Start_E13;Start_E14;Start_E15;Start_E16;Start_E17;Start_E18;Start_E19;Start_E20;Start_E21;Start_E22;Start_E1;Start_E2;Start_E23;Start_E24;Start_E25;Start_E26;Start_E27;Start_E28;Start_E29;Start_E30;Start_E31;Start_E32;Start_E33;Start_E34;Start_E35;Start_E36;Start_E37;Start_E38;Start_E39;Start_E40;Start_E4…	RAD54L2;TEX264;GRM2;IQCF6;IQCF4;IQCF3;IQCF2;IQCF5;IQCF1;RRP9;PARP3;GPR62;PCBP4;ABHD14A;ABHD14A-ACY1;ACY1;ABHD14B;RPL29;C3orf74;DUSP7;POC1A;ALAS1;TLR9;TWF2;PPM1M;WDR82;MIRLET7G;GLYCTK;MIR135A1;DNAH1;PHF7;BAP1;SEMA3G;NISCH;TNNC1;STAB1;NT5DC2;C3orf78;PBRM1;GNL3;SNORD19;SNORD19B;SNORD69;SPCS1;GLT8D1;NEK4;ITIH1;ITIH3;ITIH4;MUSTN1;TMEM110-MUSTN1;TMEM110;SFMBT1;RFT1;PRKCD;TKT;DCP1A;CACNA1D;CHDH;IL17RB;A…	Tumor
chr22	29195044	29195103	38	1.60526	TCGA-A1-A0SN-01A-11R-A144-07;TCGA-A2-A25E-01A-11R-A169-07;TCGA-A2-A3XZ-01A-42R-A239-07;TCGA-A7-A26H-01A-11R-A169-07;TCGA-A7-A2KD-01A-31R-A21T-07;TCGA-A8-A06T-01A-11R-A00Z-07;TCGA-A8-A076-01A-21R-A00Z-07;TCGA-A8-A07B-01A-11R-A00Z-07;TCGA-A8-A07R-01A-21R-A034-07;TCGA-A8-A08T-01A-21R-A00Z-07;TCGA-A8-A0AB-01A-11R-A034-07;TCGA-AC-A23C-01A-12R-A169-07;TCGA-AC-A2FB-01A-11R-A17B-07;TCGA-AC-A3YI-01A-21R-A…	HER2+	intra_gene	exon-exon_boundary	End_E2;Start_I2;E2	XBP1	Tumor-Specific
chr8	11702093	11702210	49	1.85714	TCGA-A1-A0SN-01A-11R-A144-07;TCGA-A2-A25E-01A-11R-A169-07;TCGA-A8-A06R-01A-11R-A00Z-07;TCGA-A8-A06X-01A-21R-A00Z-07;TCGA-A8-A076-01A-21R-A00Z-07;TCGA-A8-A08G-01A-11R-A00Z-07;TCGA-A8-A097-01A-11R-A034-07;TCGA-A8-A09I-01A-22R-A034-07;TCGA-AC-A23H-01A-11R-A157-07;TCGA-AN-A0AJ-01A-11R-A00Z-07;TCGA-AN-A0FL-01A-11R-A034-07;TCGA-AN-A0XP-01A-11R-A109-07;TCGA-AO-A0JE-01A-11R-A056-07;TCGA-AQ-A0Y5-01A-11R-A…	HER2+	intra_gene	within_exon	E10;E12;E11	CTSB	Tumor-Specific
chr2	189974950	233336447	17	3.82353	TCGA-A1-A0SN-01A-11R-A144-07;TCGA-A2-A3XZ-01A-42R-A239-07;TCGA-A8-A06R-01A-11R-A00Z-07;TCGA-A8-A08G-01A-11R-A00Z-07;TCGA-AC-A23G-01A-11R-A213-07;TCGA-AC-A3TN-01A-11R-A22K-07;TCGA-AC-A3YI-01A-21R-A239-07;TCGA-BH-A0B6-01A-11R-A19W-07;TCGA-BH-A0C0-01A-21R-A056-07;TCGA-BH-A0DZ-01A-11R-A00Z-07;TCGA-BH-A42T-01A-11R-A24H-07;TCGA-C8-A12T-01A-11R-A115-07;TCGA-C8-A137-01A-11R-A115-07;TCGA-C8-A1HF-01A-11R-A…	HER2+	inter_gene	exon-exon_boundary	Start_E2;Start_E1;Start_E3;Start_E5;Start_E6;Start_E7;Start_E8;Start_E9;Start_E10;Start_E11;Start_E12;Start_E13;Start_E14;Start_E15;Start_E16;Start_E17;Start_E18;Start_E19;Start_E20;Start_E21;Start_E4;Start_E22;Start_E23;Start_E24;Start_E25;Start_E26;Start_E27;Start_E28;Start_E29;Start_E30;Start_E31;Start_E64;Start_E65;Start_E62;Start_E63;Start_E60;Start_E61;Start_E58;Start_E59;Start_E54;Start_E5…	COL5A2;MIR3129;WDR75;SLC40A1;ASNSD1;ANKAR;OSGEPL1;ORMDL1;PMS1;MSTN;C2orf88;HIBCH;INPP1;MFSD6;TMEM194B;NAB1;GLS;STAT1;STAT4;MYO1B;OBFC2A;SDPR;TMEFF2;PCGEM1;SLC39A10;DNAH7;STK17B;HECW2;CCDC150;LOC100130452;GTF3C3;C2orf66;PGAP1;ANKRD44;SF3B1;COQ10B;HSPD1;HSPE1;HSPE1-MOB4;MOB4;RFTN2;MARS2;BOLL;PLCL1;SATB2;FLJ32063;FONG;C2orf69;TYW5;C2orf47;SPATS2L;KCTD18;SGOL2;AOX1;AOX2P;LOC100507140;BZW1;CLK1;PPIL3;…	Tumor-Specific
chr11	62288480	62292968	22	1.72727	TCGA-A1-A0SN-01A-11R-A144-07;TCGA-A7-A26H-01A-11R-A169-07;TCGA-A8-A06T-01A-11R-A00Z-07;TCGA-A8-A06X-01A-21R-A00Z-07;TCGA-A8-A0AB-01A-11R-A034-07;TCGA-AC-A23C-01A-12R-A169-07;TCGA-AQ-A04H-01B-11R-A10J-07;TCGA-AQ-A04L-01B-21R-A10J-07;TCGA-AR-A1AX-01A-11R-A12P-07;TCGA-AR-A24U-01A-11R-A169-07;TCGA-BH-A0B7-01A-12R-A115-07;TCGA-BH-A1F8-01A-11R-A13Q-07;TCGA-C8-A3M8-01A-11R-A213-07;TCGA-D8-A1J9-01A-11R-A…	HER2+	intra_gene	within_exon	E5	AHNAK	Tumor
chr11	61567954	61568048	10	1.6	TCGA-A1-A0SN-01A-11R-A144-07;TCGA-A7-A26H-01A-11R-A169-07;TCGA-A8-A075-01A-11R-A084-07;TCGA-A8-A076-01A-21R-A00Z-07;TCGA-A8-A08S-01A-11R-A034-07;TCGA-A8-A09G-01A-21R-A00Z-07;TCGA-AN-A0FV-01A-11R-A00Z-07;TCGA-AR-A0TQ-01A-11R-A084-07;TCGA-BH-A18M-01A-11R-A12D-07;TCGA-BH-A18U-01A-21R-A12D-07	HER2+	intra_gene	within_exon	E12	FADS1	Tumor
chr22	33258144	33258266	16	2.0625	TCGA-A1-A0SN-01A-11R-A144-07;TCGA-A7-A26H-01A-11R-A169-07;TCGA-A8-A075-01A-11R-A084-07;TCGA-A8-A076-01A-21R-A00Z-07;TCGA-A8-A099-01A-11R-A00Z-07;TCGA-AN-A04C-01A-21R-A034-07;TCGA-AN-A0FN-01A-11R-A034-07;TCGA-AR-A0TQ-01A-11R-A084-07;TCGA-BH-A18M-01A-11R-A12D-07;TCGA-BH-A42T-01A-11R-A24H-07;TCGA-C8-A12T-01A-11R-A115-07;TCGA-C8-A278-01A-11R-A169-07;TCGA-D8-A1J9-01A-11R-A13Q-07;TCGA-E2-A1LE-01A-12R-A…	HER2+	intra_gene	within_exon	E5	TIMP3	Tumor-Specific
chr14	105954674	105955104	24	1.54167	TCGA-A1-A0SN-01A-11R-A144-07;TCGA-A7-A26H-01A-11R-A169-07;TCGA-A8-A076-01A-21R-A00Z-07;TCGA-A8-A090-01A-11R-A00Z-07;TCGA-A8-A09I-01A-22R-A034-07;TCGA-AC-A3YI-01A-21R-A239-07;TCGA-AN-A0AK-01A-21R-A00Z-07;TCGA-AN-A0FN-01A-11R-A034-07;TCGA-AN-A0FS-01A-11R-A034-07;TCGA-AQ-A0Y5-01A-11R-A14M-07;TCGA-AQ-A1H2-01A-11R-A13Q-07;TCGA-AR-A0TX-01A-11R-A084-07;TCGA-AR-A1AX-01A-11R-A12P-07;TCGA-AR-A24U-01A-11R-A…	HER2+	intra_gene	exon-exon_boundary	Start_E4;Start_E5;Start_E6;End_E4;End_E5;Start_I5;Start_I6;End_I4;End_I5;End_I6	CRIP1	Tumor-Specific
chr7	16837254	141421873	26	1.53846	TCGA-A1-A0SN-01A-11R-A144-07;TCGA-A7-A2KD-01A-31R-A21T-07;TCGA-A8-A07P-01A-11R-A00Z-07;TCGA-A8-A097-01A-11R-A034-07;TCGA-A8-A099-01A-11R-A00Z-07;TCGA-A8-A09I-01A-22R-A034-07;TCGA-AC-A23H-01A-11R-A157-07;TCGA-AO-A0JM-01A-21R-A056-07;TCGA-BH-A18H-01A-11R-A12D-07;TCGA-BH-A1EN-01A-11R-A13Q-07;TCGA-BH-A1F2-01A-31R-A13Q-07;TCGA-C8-A12L-01A-11R-A115-07;TCGA-C8-A1HL-01A-11R-A137-07;TCGA-C8-A1HN-01A-11R-A…	HER2+	inter_gene	exon-exon_boundary	Start_E2;Start_E3;Start_E4;Start_E5;Start_E6;Start_E1;Start_E7;Start_E8;Start_E9;Start_E10;Start_E11;Start_E22;Start_E23;Start_E24;Start_E25;Start_E26;Start_E19;Start_E20;Start_E21;Start_E14;Start_E15;Start_E16;Start_E17;Start_E18;Start_E12;Start_E13;Start_E27;Start_E28;Start_E29;Start_E30;Start_E31;Start_E32;Start_E33;Start_E34;Start_E35;Start_E36;Start_E37;Start_E38;Start_E39;Start_E40;Start_E4…	AGR2;AGR3;AHR;SNX13;PRPS1L1;HDAC9;TWIST1;FERD3L;TWISTNB;MIR3146;TMEM196;MACC1;ITGB8;ABCB5;SP8;RPL23P8;SP4;DNAH11;CDCA7L;RAPGEF5;STEAP1B;LOC100506178;IL6;TOMM7;SNORD93;FAM126A;KLHL7;KLHL7-AS1;NUPL2;GPNMB;MALSU1;IGF2BP3;RPS2P32;TRA2A;CCDC126;CLK2P;C7orf46;STK31;NPY;MPP6;DFNA5;OSBPL3;CYCS;C7orf31;NPVF;MIR148A;NFE2L3;CBX3;HNRNPA2B1;SNX10;LOC441204;KIAA0087;C7orf71;SKAP2;HOTAIRM1;HOXA1;HOXA2;HOXA3;HOX…	Tumor
chr14	106091680	106208559	8	1.875	TCGA-A1-A0SN-01A-11R-A144-07;TCGA-A7-A2KD-01A-31R-A21T-07;TCGA-A8-A08T-01A-21R-A00Z-07;TCGA-A8-A090-01A-11R-A00Z-07;TCGA-AR-A24U-01A-11R-A169-07;TCGA-C8-A12Q-01A-11R-A115-07;TCGA-C8-A3M8-01A-11R-A213-07;TCGA-E2-A15H-01A-11R-A12D-07	HER2+	inter_gene	exon-exon_boundary	Start_E1;Start_E2;Start_E3;End_E1;End_E2;End_E3;Start_I1;Start_I2;Start_I3;End_I1;End_I3;End_I2	IGHG4;IGHG2;ELK2AP;IGHA1;IGHG1	Tumor
chr6	122765436	122765495	12	1.5	TCGA-A1-A0SN-01A-11R-A144-07;TCGA-A8-A06R-01A-11R-A00Z-07;TCGA-A8-A06X-01A-21R-A00Z-07;TCGA-A8-A07R-01A-21R-A034-07;TCGA-A8-A08C-01A-11R-A00Z-07;TCGA-A8-A08S-01A-11R-A034-07;TCGA-AR-A0TQ-01A-11R-A084-07;TCGA-C8-A137-01A-11R-A115-07;TCGA-D8-A1XA-01A-11R-A14D-07;TCGA-E2-A14P-01A-31R-A12D-07;TCGA-E2-A1B1-01A-21R-A12P-07;TCGA-EW-A1J3-01A-11R-A13Q-07	HER2+	intra_gene	within_exon	E10	SERINC1	Tumor
chr12	6701121	6701223	9	1.55556	TCGA-A1-A0SN-01A-11R-A144-07;TCGA-A8-A06R-01A-11R-A00Z-07;TCGA-A8-A076-01A-21R-A00Z-07;TCGA-AC-A23C-01A-12R-A169-07;TCGA-AQ-A0Y5-01A-11R-A14M-07;TCGA-BH-A18R-01A-11R-A12D-07;TCGA-E2-A1B0-01A-11R-A12P-07;TCGA-E2-A3DX-01A-21R-A213-07;TCGA-E9-A1NA-01A-11R-A144-07	HER2+	intra_gene	exon-exon_boundary	Start_E20;End_I19;E20	CHD4	Tumor
chrX	80552976	80553034	7	1.57143	TCGA-A1-A0SN-01A-11R-A144-07;TCGA-A8-A06R-01A-11R-A00Z-07;TCGA-A8-A08S-01A-11R-A034-07;TCGA-A8-A0A7-01A-11R-A00Z-07;TCGA-AC-A23H-01A-11R-A157-07;TCGA-BH-A18M-01A-11R-A12D-07;TCGA-D8-A1JA-01A-11R-A13Q-07	HER2+	intra_gene	within_exon	E4	SH3BGRL	Tumor
chr13	38153421	38154075	8	2.25	TCGA-A1-A0SN-01A-11R-A144-07;TCGA-A8-A06R-01A-11R-A00Z-07;TCGA-A8-A099-01A-11R-A00Z-07;TCGA-AN-A0FX-01A-11R-A034-07;TCGA-BH-A18R-01A-11R-A12D-07;TCGA-C8-A1HF-01A-11R-A137-07;TCGA-D8-A1JB-01A-11R-A13Q-07;TCGA-D8-A27W-01A-11R-A16F-07	HER2+	intra_gene	exon-exon_boundary	Start_E13;End_E12;Start_I12;End_I12	POSTN	Tumor
chr1	179887816	179887871	10	1.4	TCGA-A1-A0SN-01A-11R-A144-07;TCGA-A8-A06R-01A-11R-A00Z-07;TCGA-A8-A0A7-01A-11R-A00Z-07;TCGA-AN-A0FS-01A-11R-A034-07;TCGA-AO-A0JM-01A-21R-A056-07;TCGA-AR-A0TX-01A-11R-A084-07;TCGA-AR-A1AX-01A-11R-A12P-07;TCGA-AR-A254-01A-21R-A169-07;TCGA-C8-A1HN-01A-11R-A137-07;TCGA-E9-A22H-01A-11R-A157-07	HER2+	intra_gene	within_exon	E10	TOR1AIP1	Tumor
chr7	94054435	94055167	20	1.6	TCGA-A1-A0SN-01A-11R-A144-07;TCGA-A8-A06T-01A-11R-A00Z-07;TCGA-A8-A07B-01A-11R-A00Z-07;TCGA-A8-A08C-01A-11R-A00Z-07;TCGA-A8-A090-01A-11R-A00Z-07;TCGA-AC-A23C-01A-12R-A169-07;TCGA-AC-A3YI-01A-21R-A239-07;TCGA-AN-A0AJ-01A-11R-A00Z-07;TCGA-AN-A0FD-01A-11R-A034-07;TCGA-AN-A0FL-01A-11R-A034-07;TCGA-AN-A0FN-01A-11R-A034-07;TCGA-AN-A0FS-01A-11R-A034-07;TCGA-AN-A0FX-01A-11R-A034-07;TCGA-BH-A0C7-01B-11R-A…	HER2+	intra_gene	exon-exon_boundary	Start_E42;Start_E43;Start_E44;End_E42;End_E43;End_E44;Start_I43;Start_I44;Start_I45;End_I42;End_I43;End_I44	COL1A2	Tumor
chr9	131396034	131396095	22	1.86364	TCGA-A1-A0SN-01A-11R-A144-07;TCGA-A8-A06U-01A-11R-A00Z-07;TCGA-A8-A075-01A-11R-A084-07;TCGA-A8-A07B-01A-11R-A00Z-07;TCGA-A8-A09G-01A-21R-A00Z-07;TCGA-A8-A0A7-01A-11R-A00Z-07;TCGA-AN-A0FT-01A-11R-A034-07;TCGA-AN-A0FV-01A-11R-A00Z-07;TCGA-AN-A0FZ-01A-11R-A034-07;TCGA-AQ-A04H-01B-11R-A10J-07;TCGA-AR-A0TQ-01A-11R-A084-07;TCGA-AR-A0TX-01A-11R-A084-07;TCGA-BH-A0C0-01A-21R-A056-07;TCGA-BH-A0C7-01B-11R-A…	HER2+	intra_gene	within_exon	E9	WDR34	Tumor-Specific
chr11	66263100	66263187	14	1.64286	TCGA-A1-A0SN-01A-11R-A144-07;TCGA-A8-A06U-01A-11R-A00Z-07;TCGA-A8-A075-01A-11R-A084-07;TCGA-A8-A09I-01A-22R-A034-07;TCGA-A8-A0A7-01A-11R-A00Z-07;TCGA-AC-A23H-01A-11R-A157-07;TCGA-AR-A250-01A-31R-A169-07;TCGA-BH-A202-01A-11R-A14M-07;TCGA-C8-A3M8-01A-11R-A213-07;TCGA-D8-A1X5-01A-11R-A14D-07;TCGA-D8-A1XT-01A-11R-A14M-07;TCGA-E2-A1B0-01A-11R-A12P-07;TCGA-E2-A3DX-01A-21R-A213-07;TCGA-E9-A1ND-01A-11R-A…	HER2+	intra_gene	exon-exon_boundary	Start_E14;Start_E15;End_I14;E14;E15	DPP3	Tumor
chr17	48273977	48274424	10	1.7	TCGA-A1-A0SN-01A-11R-A144-07;TCGA-A8-A06U-01A-11R-A00Z-07;TCGA-A8-A075-01A-11R-A084-07;TCGA-A8-A0A7-01A-11R-A00Z-07;TCGA-AN-A0FK-01A-11R-A034-07;TCGA-AR-A0TQ-01A-11R-A084-07;TCGA-BH-A0DZ-01A-11R-A00Z-07;TCGA-D8-A1J9-01A-11R-A13Q-07;TCGA-E2-A3DX-01A-21R-A213-07;TCGA-JL-A3YW-01A-12R-A239-07	HER2+	intra_gene	exon-exon_boundary	Start_E11;Start_E12;End_E11;End_E12;Start_I11;Start_I12;End_I10;End_I11	COL1A1	Tumor
chr19	50000528	50000582	29	2.24138	TCGA-A1-A0SN-01A-11R-A144-07;TCGA-A8-A06U-01A-11R-A00Z-07;TCGA-A8-A07B-01A-11R-A00Z-07;TCGA-A8-A08G-01A-11R-A00Z-07;TCGA-A8-A090-01A-11R-A00Z-07;TCGA-A8-A097-01A-11R-A034-07;TCGA-A8-A09N-01A-11R-A00Z-07;TCGA-AC-A23G-01A-11R-A213-07;TCGA-AC-A23H-01A-11R-A157-07;TCGA-AN-A0FX-01A-11R-A034-07;TCGA-AN-A0XP-01A-11R-A109-07;TCGA-AO-A0JE-01A-11R-A056-07;TCGA-AO-A12D-01A-11R-A115-07;TCGA-AQ-A04L-01B-21R-A…	HER2+	intra_gene	exon-exon_boundary	End_E2;Start_I3;E2	RPS11	Tumor
chr5	132160423	132160742	17	1.64706	TCGA-A1-A0SN-01A-11R-A144-07;TCGA-A8-A06U-01A-11R-A00Z-07;TCGA-AC-A3TN-01A-11R-A22K-07;TCGA-AN-A0AJ-01A-11R-A00Z-07;TCGA-AN-A0FT-01A-11R-A034-07;TCGA-AN-A0FZ-01A-11R-A034-07;TCGA-AN-A0XP-01A-11R-A109-07;TCGA-AQ-A1H2-01A-11R-A13Q-07;TCGA-BH-A0B7-01A-12R-A115-07;TCGA-BH-A1EV-01A-11R-A137-07;TCGA-C8-A1HE-01A-11R-A13Q-07;TCGA-C8-A3M8-01A-11R-A213-07;TCGA-D8-A1XJ-01A-11R-A14M-07;TCGA-E2-A14V-01A-11R-A…	HER2+	intra_gene	exon-exon_boundary	Start_E6;Start_E3;End_E5;End_E2;Start_I2;End_I2	SHROOM1	Tumor-Specific
chr20	25300834	25303985	15	1.46667	TCGA-A1-A0SN-01A-11R-A144-07;TCGA-A8-A075-01A-11R-A084-07;TCGA-A8-A076-01A-21R-A00Z-07;TCGA-A8-A07R-01A-21R-A034-07;TCGA-AN-A0FK-01A-11R-A034-07;TCGA-AN-A0FV-01A-11R-A00Z-07;TCGA-AO-A0JL-01A-11R-A056-07;TCGA-AQ-A1H2-01A-11R-A13Q-07;TCGA-AR-A0TQ-01A-11R-A084-07;TCGA-AR-A0TX-01A-11R-A084-07;TCGA-AR-A24U-01A-11R-A169-07;TCGA-BH-A0C0-01A-21R-A056-07;TCGA-BH-A1EV-01A-11R-A137-07;TCGA-C8-A3M8-01A-11R-A…	HER2+	intra_gene	exon-exon_boundary	Start_E4;End_E3;End_E4;Start_I3;Start_I4;End_I3	ABHD12	Tumor
chr14	105905040	105911820	13	1.53846	TCGA-A1-A0SN-01A-11R-A144-07;TCGA-A8-A075-01A-11R-A084-07;TCGA-A8-A08T-01A-21R-A00Z-07;TCGA-A8-A0AB-01A-11R-A034-07;TCGA-AQ-A04H-01B-11R-A10J-07;TCGA-AR-A250-01A-31R-A169-07;TCGA-BH-A0C0-01A-21R-A056-07;TCGA-BH-A0EE-01A-11R-A034-07;TCGA-C8-A3M8-01A-11R-A213-07;TCGA-D8-A1XA-01A-11R-A14D-07;TCGA-D8-A27W-01A-11R-A16F-07;TCGA-E9-A1N4-01A-11R-A14M-07;TCGA-JL-A3YX-01A-11R-A22U-07	HER2+	intra_gene	exon-exon_boundary	Start_E3;End_E2;Start_I3;End_I3	MTA1	Tumor
chr3	155637034	155640002	2	4	TCGA-A1-A0SN-01A-11R-A144-07;TCGA-A8-A07B-01A-11R-A00Z-07	HER2+	intra_gene	exon-exon_boundary	Start_E10;Start_E11;End_E10;Start_I11;End_I10;End_I11	GMPS	Tumor
chrM	13859	14003	34	1.38235	TCGA-A1-A0SN-01A-11R-A144-07;TCGA-A8-A07B-01A-11R-A00Z-07;TCGA-A8-A08C-01A-11R-A00Z-07;TCGA-A8-A09G-01A-21R-A00Z-07;TCGA-A8-A09I-01A-22R-A034-07;TCGA-AC-A2FB-01A-11R-A17B-07;TCGA-AC-A3TN-01A-11R-A22K-07;TCGA-AN-A0FN-01A-11R-A034-07;TCGA-AN-A0FS-01A-11R-A034-07;TCGA-AN-A0FT-01A-11R-A034-07;TCGA-AN-A0FZ-01A-11R-A034-07;TCGA-AN-A0XP-01A-11R-A109-07;TCGA-AO-A0JL-01A-11R-A056-07;TCGA-AR-A0TX-01A-11R-A…	HER2+	NA	NA	NA	NA	Tumor
chr11	73387559	73387661	4	2.25	TCGA-A1-A0SN-01A-11R-A144-07;TCGA-A8-A07B-01A-11R-A00Z-07;TCGA-A8-A0A7-01A-11R-A00Z-07;TCGA-EW-A1IW-01A-11R-A13Q-07	HER2+	intra_gene	within_exon	E5;E8	RAB6A	Tumor
chr9	33116085	33120470	11	1.63636	TCGA-A1-A0SN-01A-11R-A144-07;TCGA-A8-A07P-01A-11R-A00Z-07;TCGA-AC-A23H-01A-11R-A157-07;TCGA-AC-A2FB-01A-11R-A17B-07;TCGA-AR-A250-01A-31R-A169-07;TCGA-AR-A254-01A-21R-A169-07;TCGA-BH-A1EN-01A-11R-A13Q-07;TCGA-BH-A1F2-01A-31R-A13Q-07;TCGA-C8-A137-01A-11R-A115-07;TCGA-E2-A1B1-01A-21R-A12P-07;TCGA-JL-A3YX-01A-11R-A22U-07	HER2+	intra_gene	exon-exon_boundary	Start_E4;End_E3;Start_I3;End_I3	B4GALT1	Tumor
chr14	106087956	106107011	13	3.30769	TCGA-A1-A0SN-01A-11R-A144-07;TCGA-A8-A08S-01A-11R-A034-07;TCGA-A8-A090-01A-11R-A00Z-07;TCGA-AN-A041-01A-11R-A034-07;TCGA-AN-A0FK-01A-11R-A034-07;TCGA-AR-A255-01A-11R-A169-07;TCGA-C8-A12Z-01A-11R-A115-07;TCGA-C8-A1HE-01A-11R-A13Q-07;TCGA-C8-A26W-01A-11R-A16F-07;TCGA-C8-A3M8-01A-11R-A213-07;TCGA-E2-A105-01A-11R-A10J-07;TCGA-E2-A15H-01A-11R-A12D-07;TCGA-EW-A1J3-01A-11R-A13Q-07	HER2+	inter_gene	exon-exon_boundary	Start_E1;End_E1;Start_I1;End_I1	IGHG4;IGHG2	Tumor
chrX	16888276	16888397	7	2	TCGA-A1-A0SN-01A-11R-A144-07;TCGA-A8-A08S-01A-11R-A034-07;TCGA-A8-A09G-01A-21R-A00Z-07;TCGA-AR-A1AX-01A-11R-A12P-07;TCGA-AR-A250-01A-31R-A169-07;TCGA-D8-A1JB-01A-11R-A13Q-07;TCGA-D8-A1XJ-01A-11R-A14M-07	HER2+	intra_gene	within_exon	E1	RBBP7	Tumor
chr19	4660743	4664913	11	1.45455	TCGA-A1-A0SN-01A-11R-A144-07;TCGA-A8-A08S-01A-11R-A034-07;TCGA-AC-A23G-01A-11R-A213-07;TCGA-AQ-A0Y5-01A-11R-A14M-07;TCGA-AQ-A1H2-01A-11R-A13Q-07;TCGA-BH-A0C0-01A-21R-A056-07;TCGA-BH-A18U-01A-21R-A12D-07;TCGA-D8-A1JA-01A-11R-A13Q-07;TCGA-D8-A1XY-01A-11R-A14M-07;TCGA-E9-A22H-01A-11R-A157-07;TCGA-JL-A3YX-01A-11R-A22U-07	HER2+	intra_gene	exon-exon_boundary	Start_E4;End_E3;Start_I3;End_I3	C19orf10	Tumor
chr13	38144752	38153012	12	1.5	TCGA-A1-A0SN-01A-11R-A144-07;TCGA-A8-A097-01A-11R-A034-07;TCGA-A8-A0AB-01A-11R-A034-07;TCGA-AN-A0FS-01A-11R-A034-07;TCGA-AR-A255-01A-11R-A169-07;TCGA-BH-A0DZ-01A-11R-A00Z-07;TCGA-BH-A18I-01A-11R-A12D-07;TCGA-BH-A1F8-01A-11R-A13Q-07;TCGA-C8-A12Z-01A-11R-A115-07;TCGA-C8-A278-01A-11R-A169-07;TCGA-E2-A1B1-01A-21R-A12P-07;TCGA-E9-A1N4-01A-11R-A14M-07	HER2+	intra_gene	exon-exon_boundary	Start_E16;Start_E17;Start_E18;Start_E19;End_E15;End_E16;End_E17;End_E18;Start_I1;Start_I15;Start_I16;End_I1;End_I15;End_I16	POSTN	Tumor
chr6	29769438	30229256	3	3	TCGA-A1-A0SN-01A-11R-A144-07;TCGA-A8-A09I-01A-22R-A034-07;TCGA-BH-A0B6-01A-11R-A19W-07	HER2+	inter_gene	exon-exon_boundary	Start_E1;Start_E2;Start_E3;Start_E4;Start_E5;Start_E6;Start_E7;Start_E8;Start_E9;Start_E10;End_E1;End_E2;End_E3;End_E4;End_E5;End_E6;End_E7;End_E8;End_E9;End_E10;Start_I2;Start_I3;Start_I4;Start_I5;Start_I6;Start_I7;Start_I8;Start_I1;Start_I9;End_I1;End_I2;End_I3;End_I4;End_I5;End_I6;End_I7;End_I8;End_I9	HLA-G;HLA-H;HCG4B;HLA-A;HCG9;HLA-J;ZNRD1-AS1;ZNRD1;PPP1R11;RNF39;TRIM31;TRIM40;TRIM10;TRIM15;TRIM26;HLA-L	Tumor
chr1	26691328	208749667	7	1.85714	TCGA-A1-A0SN-01A-11R-A144-07;TCGA-AQ-A04L-01B-21R-A10J-07;TCGA-BH-A1F2-01A-31R-A13Q-07;TCGA-C8-A1HN-01A-11R-A137-07;TCGA-C8-A26W-01A-11R-A16F-07;TCGA-E9-A1N5-01A-11R-A14D-07;TCGA-E9-A22D-01A-11R-A157-07	HER2+	inter_gene	exon-exon_boundary	Start_E1;Start_E2;Start_E3;Start_E4;Start_E5;Start_E6;Start_E7;Start_E8;Start_E9;Start_E10;Start_E11;Start_E12;Start_E13;Start_E14;Start_E15;Start_E16;Start_E17;Start_E18;Start_E19;Start_E20;Start_E21;Start_E22;Start_E23;Start_E24;Start_E25;Start_E26;Start_E27;Start_E28;Start_E29;Start_E30;Start_E31;Start_E57;Start_E58;Start_E59;Start_E60;Start_E61;Start_E62;Start_E63;Start_E64;Start_E65;Start_E6…	ZNF683;LIN28A;DHDDS;HMGN2;RPS6KA1;MIR1976;ARID1A;PIGV;ZDHHC18;SFN;GPN2;GPATCH3;NR0B2;NUDC;C1orf172;TRNP1;FAM46B;SLC9A1;WDTC1;LOC644961;TMEM222;SYTL1;MAP3K6;FCN3;GPR3;CD164L2;WASF2;AHDC1;FGR;IFI6;FAM76A;STX12;PPP1R8;SCARNA1;C1orf38;RPA2;SMPDL3B;XKR8;EYA3;LOC653566;PTAFR;DNAJC8;ATPIF1;SESN2;MED18;PHACTR4;RCC1;SNHG3;TRNAU1AP;SNHG12;SNORA16A;SNORA44;SNORA61;SNORD99;RAB42;TAF12;RNU11;GMEB1;YTHDF2;OPRD…	Tumor
chr6	30673300	88903205	2	4.5	TCGA-A1-A0SN-01A-11R-A144-07;TCGA-BH-A1F2-01A-31R-A13Q-07	HER2+	inter_gene	exon-exon_boundary	Start_E1;Start_E2;Start_E3;Start_E4;Start_E5;Start_E6;Start_E7;Start_E8;Start_E9;Start_E10;Start_E11;Start_E12;Start_E13;Start_E14;Start_E15;Start_E16;Start_E17;Start_E18;Start_E19;Start_E20;Start_E21;Start_E22;Start_E23;Start_E24;Start_E25;Start_E26;Start_E27;Start_E28;Start_E29;Start_E30;Start_E31;Start_E32;Start_E33;Start_E34;Start_E35;Start_E36;Start_E37;Start_E38;Start_E39;Start_E40;Start_E4…	MDC1;TUBB;FLOT1;IER3;DDR1;MIR4640;GTF2H4;VARS2;SFTA2;DPCR1;MUC21;MUC22;HCG22;C6orf15;PSORS1C1;CDSN;CCHCR1;PSORS1C2;TCF19;POU5F1;PSORS1C3;HCG27;HLA-C;HLA-B;MICA;HCG26;HCP5;MICB;MCCD1;ATP6V1G2-DDX39B;DDX39B;SNORD117;NFKBIL1;ATP6V1G2;SNORD84;LST1;LTA;TNF;LTB;NCR3;AIF1;PRRC2A;SNORA38;APOM;BAG6;CSNK2B;C6orf47;GPANK1;LY6G5B;LY6G5C;ABHD16A;MIR4646;LY6G6D;LY6G6F;LY6G6E;C6orf25;CLIC1;DDAH2;LY6G6C;MSH5;MSH…	Tumor
chr10	123044918	123088764	1	5	TCGA-A2-A04U-01A-11R-A115-07	HER2+	NA	NA	NA	NA	Tumor
chr12	15067198	15067368	1	6	TCGA-A2-A04U-01A-11R-A115-07	HER2+	intra_gene	within_exon	E7	ERP27	Tumor
chr14	21485426	21485575	1	8	TCGA-A2-A04U-01A-11R-A115-07	HER2+	intra_gene	within_exon	E16;E17;E15	NDRG2	Tumor
chr16	4404886	4405136	1	9	TCGA-A2-A04U-01A-11R-A115-07	HER2+	intra_gene	within_exon	E28;E26	CORO7	Tumor
chr2	73453854	73454026	1	7	TCGA-A2-A04U-01A-11R-A115-07	HER2+	intra_gene	within_exon	E13	SMYD5	Tumor
chr4	55163737	55163871	1	7	TCGA-A2-A04U-01A-11R-A115-07	HER2+	intra_gene	within_exon	E23	PDGFRA	Tumor
chr5	177780043	179251281	1	107	TCGA-A2-A04U-01A-11R-A115-07	HER2+	inter_gene	exon-exon_boundary	Start_E2;Start_E1;Start_E4;Start_E5;Start_E6;Start_E7;Start_E8;Start_E9;Start_E10;Start_E11;Start_E12;Start_E13;Start_E3;Start_E19;Start_E20;Start_E21;Start_E22;Start_E14;Start_E15;Start_E16;Start_E17;Start_E18;End_E2;End_E1;End_E4;End_E5;End_E6;End_E7;End_E8;End_E9;End_E10;End_E11;End_E12;End_E13;End_E3;End_E19;End_E20;End_E21;End_E22;End_E14;End_E15;End_E16;End_E17;End_E18;Start_I2;Start_I1;Sta…	COL23A1;CLK4;ZNF354A;AACSP1;ZNF354B;ZFP2;ZNF454;GRM6;ZNF879;ZNF354C;ADAMTS2;RUFY1;HNRNPH1;C5orf60;CBY3;CANX;MAML1;LTC4S;SQSTM1;MGAT4B;MIR1229	Tumor
chr9	115923907	115925077	1	6	TCGA-A2-A04U-01A-11R-A115-07	HER2+	intra_gene	exon-exon_boundary	Start_E4;End_E3;Start_I4;End_I4	SLC31A2	Tumor
chr9	126392654	128627136	1	6	TCGA-A2-A04U-01A-11R-A115-07	HER2+	inter_gene	exon-exon_boundary	Start_E10;Start_E9;Start_E7;Start_E8;Start_E6;Start_E4;Start_E5;Start_E3;Start_E2;Start_E1;Start_E11;Start_E12;Start_E13;Start_E14;Start_E15;Start_E16;Start_E17;Start_E18;Start_E19;Start_E20;Start_E21;Start_E22;Start_E23;Start_E24;Start_E25;Start_E26;Start_E27;End_E10;End_E9;End_E7;End_E8;End_E6;End_E4;End_E5;End_E3;End_E2;End_E1;End_E11;End_E12;End_E13;End_E14;End_E15;End_E16;End_E17;End_E18;End…	DENND1A;LHX2;NEK6;LOC100129034;PSMB7;GPR144;NR5A1;NR6A1;MIR181A2HG;MIR181A2;MIR181B2;OLFML2A;WDR38;RPL35;ARPC5L;GOLGA1;SCAI;PPP6C;RABEPK;HSPA5;GAPVD1;MAPKAP1;PBX3	Tumor
chrX	47498293	47498443	1	5	TCGA-A2-A04U-01A-11R-A115-07	HER2+	intra_gene	exon-exon_boundary	End_E4;End_E3;Start_I3;E4;E3	ELK1	Tumor
chrX	55177622	56758632	1	7	TCGA-A2-A04U-01A-11R-A115-07	HER2+	inter_gene	exon-exon_boundary	Start_E1;Start_E2;Start_E3;Start_E4;Start_E5;Start_E6;Start_E7;Start_E8;Start_E9;Start_E10;Start_E11;End_E1;End_E2;End_E3;End_E4;End_E5;End_E6;End_E7;End_E8;End_E9;End_E10;End_E11;Start_I1;Start_I2;Start_I3;Start_I4;Start_I5;Start_I6;Start_I7;Start_I8;Start_I9;Start_I10;Start_I11;End_I1;End_I2;End_I3;End_I4;End_I5;End_I6;End_I7;End_I8;End_I9;End_I10;End_I11	FAM104B;MTRNR2L10;PAGE5;PAGE3;MAGEH1;MIR4536-1;USP51;FOXR2;RRAGB;KLF8;UBQLN2;LOC550643;UQCRBP1	Tumor
chr9	139718074	139720278	96	2.08333	TCGA-A2-A04U-01A-11R-A115-07;TCGA-A2-A04W-01A-31R-A115-07;TCGA-A2-A04X-01A-21R-A034-07;TCGA-A2-A0D1-01A-11R-A034-07;TCGA-A2-A0EY-01A-11R-A034-07;TCGA-A2-A0YG-01A-21R-A109-07;TCGA-A2-A1G1-01A-21R-A13Q-07;TCGA-A2-A25E-01A-11R-A169-07;TCGA-A2-A3XZ-01A-42R-A239-07;TCGA-A7-A26H-01A-11R-A169-07;TCGA-A7-A2KD-01A-31R-A21T-07;TCGA-A8-A06U-01A-11R-A00Z-07;TCGA-A8-A075-01A-11R-A084-07;TCGA-A8-A076-01A-21R-A…	HER2+	intra_gene	exon-exon_boundary	Start_E3;End_E2;End_E3;Start_I3;Start_I4;End_I3	C9orf86	Tumor-Specific
chr19	12371253	55899407	76	1.90789	TCGA-A2-A04U-01A-11R-A115-07;TCGA-A2-A04W-01A-31R-A115-07;TCGA-A2-A04X-01A-21R-A034-07;TCGA-A2-A0D1-01A-11R-A034-07;TCGA-A2-A0SY-01A-31R-A084-07;TCGA-A2-A0T1-01A-21R-A084-07;TCGA-A2-A1G1-01A-21R-A13Q-07;TCGA-A2-A25E-01A-11R-A169-07;TCGA-A2-A3XV-01A-21R-A239-07;TCGA-A8-A06T-01A-11R-A00Z-07;TCGA-A8-A06U-01A-11R-A00Z-07;TCGA-A8-A08C-01A-11R-A00Z-07;TCGA-A8-A08H-01A-21R-A00Z-07;TCGA-A8-A099-01A-11R-A…	HER2+	inter_gene	exon-exon_boundary	Start_E4;Start_E5;Start_E3;Start_E2;Start_E1;Start_E6;Start_E16;Start_E17;Start_E18;Start_E19;Start_E20;Start_E21;Start_E22;Start_E23;Start_E24;Start_E7;Start_E8;Start_E9;Start_E10;Start_E11;Start_E12;Start_E13;Start_E14;Start_E15;Start_E25;Start_E26;Start_E46;Start_E47;Start_E38;Start_E39;Start_E40;Start_E41;Start_E42;Start_E43;Start_E44;Start_E45;Start_E32;Start_E33;Start_E34;Start_E35;Start_E3…	ZNF44;ZNF563;ZNF442;ZNF799;ZNF443;ZNF709;ZNF564;ZNF490;ZNF791;MAN2B1;WDR83;WDR83OS;DHPS;FBXW9;TNPO2;SNORD41;C19orf43;ASNA1;BEST2;HOOK2;JUNB;PRDX2;RNASEH2A;RTBDN;MAST1;DNASE2;GCDH;KLF1;SYCE2;FARSA;CALR;RAD23A;GADD45GIP1;DAND5;NFIX;LYL1;TRMT1;NACC1;IER2;STX10;CACNA1A;CCDC130;MRI1;C19orf53;ZSWIM4;LOC284454;MIR23A;MIR24-2;MIR27A;MIR181C;MIR181D;NANOS3;C19orf57;CC2D1A;PODNL1;DCAF15;RFX1;RLN3;IL27RA;PA…	Tumor
chr11	119209663	128021632	66	3.25758	TCGA-A2-A04U-01A-11R-A115-07;TCGA-A2-A04W-01A-31R-A115-07;TCGA-A2-A04X-01A-21R-A034-07;TCGA-A2-A0D1-01A-11R-A034-07;TCGA-A2-A0SY-01A-31R-A084-07;TCGA-A2-A3XV-01A-21R-A239-07;TCGA-A2-A3XZ-01A-42R-A239-07;TCGA-A8-A07P-01A-11R-A00Z-07;TCGA-A8-A07R-01A-21R-A034-07;TCGA-A8-A08C-01A-11R-A00Z-07;TCGA-A8-A08P-01A-11R-A00Z-07;TCGA-A8-A08S-01A-11R-A034-07;TCGA-A8-A097-01A-11R-A034-07;TCGA-A8-A099-01A-11R-A…	HER2+	inter_gene	exon-exon_boundary	Start_E1;Start_E2;Start_E3;Start_E4;Start_E5;Start_E6;Start_E7;Start_E8;Start_E9;Start_E10;Start_E11;Start_E12;Start_E13;Start_E14;Start_E15;Start_E16;Start_E17;Start_E18;Start_E19;Start_E20;Start_E21;Start_E22;Start_E23;Start_E24;Start_E25;Start_E26;Start_E27;Start_E28;Start_E29;Start_E30;Start_E31;Start_E32;Start_E33;Start_E34;Start_E35;Start_E36;Start_E37;Start_E38;Start_E39;Start_E40;Start_E4…	C1QTNF5;MFRP;USP2;LOC100499227;THY1;PVRL1;TRIM29;OAF;POU2F3;LOC649133;ARHGEF12;TMEM136;GRIK4;TBCEL;TECTA;SC5DL;SORL1;MIR100HG;MIR125B1;BLID;MIR100;MIRLET7A2;UBASH3B;CRTAM;C11orf63;BSX;LOC341056;HSPA8;CLMP;MIR4493;GRAMD1B;SCN3B;ZNF202;OR6X1;OR6M1;TMEM225;OR8D4;OR4D5;OR6T1;OR10S1;OR10G4;OR10G9;OR10G8;OR10G7;VWA5A;OR8G2;OR8G1;OR8G5;OR8D1;OR8D2;OR8B2;OR8B3;OR8B4;OR8B8;OR8B12;OR8A1;PANX3;TBRG1;SIAE;SP…	Tumor-Specific
chr11	42311525	119208006	76	2.03947	TCGA-A2-A04U-01A-11R-A115-07;TCGA-A2-A04W-01A-31R-A115-07;TCGA-A2-A04X-01A-21R-A034-07;TCGA-A2-A0D1-01A-11R-A034-07;TCGA-A2-A0T1-01A-21R-A084-07;TCGA-A2-A0YG-01A-21R-A109-07;TCGA-A2-A25E-01A-11R-A169-07;TCGA-A2-A3XV-01A-21R-A239-07;TCGA-A2-A3XZ-01A-42R-A239-07;TCGA-A7-A26H-01A-11R-A169-07;TCGA-A7-A2KD-01A-31R-A21T-07;TCGA-A8-A06U-01A-11R-A00Z-07;TCGA-A8-A075-01A-11R-A084-07;TCGA-A8-A076-01A-21R-A…	HER2+	inter_gene	exon-exon_boundary	Start_E2;Start_E1;Start_E3;Start_E4;Start_E5;Start_E6;Start_E7;Start_E8;Start_E9;Start_E10;Start_E11;Start_E12;Start_E13;Start_E14;Start_E15;Start_E16;Start_E17;Start_E18;Start_E19;Start_E20;Start_E21;Start_E22;Start_E23;Start_E24;Start_E25;Start_E26;Start_E27;Start_E28;Start_E29;Start_E30;Start_E31;Start_E32;Start_E37;Start_E38;Start_E39;Start_E40;Start_E41;Start_E42;Start_E43;Start_E44;Start_E3…	HNRNPKP3;API5;TTC17;MIR670;MIR129-2;HSD17B12;ALKBH3;LOC729799;LOC100507300;C11orf96;ACCSL;ACCS;EXT2;ALX4;CD82;TSPAN18;TP53I11;LOC221122;PRDM11;SYT13;CHST1;DKFZp779M0652;SLC35C1;CRY2;MAPK8IP1;C11orf94;PEX16;GYLTL1B;PHF21A;CREB3L1;DGKZ;MIR4688;MDK;CHRM4;AMBRA1;MIR3160-2;MIR3160-1;HARBI1;ATG13;ARHGAP1;ZNF408;F2;CKAP5;SNORD67;LOC100507401;LRP4;C11orf49;ARFGAP2;PACSIN3;DDB2;ACP2;NR1H3;MADD;MYBPC3;SPI1…	Tumor
chr16	28854129	62562323	40	1.875	TCGA-A2-A04U-01A-11R-A115-07;TCGA-A2-A04W-01A-31R-A115-07;TCGA-A2-A04X-01A-21R-A034-07;TCGA-A2-A0D1-01A-11R-A034-07;TCGA-A2-A3XV-01A-21R-A239-07;TCGA-A2-A3XZ-01A-42R-A239-07;TCGA-A8-A06U-01A-11R-A00Z-07;TCGA-A8-A075-01A-11R-A084-07;TCGA-A8-A07R-01A-21R-A034-07;TCGA-A8-A08C-01A-11R-A00Z-07;TCGA-A8-A08S-01A-11R-A034-07;TCGA-A8-A08X-01A-21R-A00Z-07;TCGA-A8-A090-01A-11R-A00Z-07;TCGA-A8-A097-01A-11R-A…	HER2+	inter_gene	exon-exon_boundary	Start_E1;Start_E2;Start_E3;Start_E4;Start_E5;Start_E6;Start_E7;Start_E8;Start_E9;Start_E10;Start_E11;Start_E12;Start_E13;Start_E14;Start_E15;Start_E16;Start_E17;Start_E18;Start_E19;Start_E20;Start_E21;Start_E22;Start_E23;Start_E26;Start_E27;Start_E24;Start_E25;Start_E28;Start_E29;Start_E30;Start_E31;Start_E32;Start_E33;Start_E34;Start_E35;Start_E36;Start_E37;Start_E38;Start_E39;Start_E40;Start_E4…	MIR4721;TUFM;SH2B1;ATP2A1;LOC100289092;RABEP2;CD19;NFATC2IP;MIR4517;LAT;SPNS1;RRN3P2;SNX29P2;LOC606724;SLX1A;SLX1A-SULT1A3;SLX1B;SLX1B-SULT1A4;SULT1A3;SULT1A4;BOLA2;BOLA2B;LOC388242;LOC613038;LOC440354;SLC7A5P1;SPN;QPRT;C16orf54;KIF22;ZG16;MAZ;C16orf53;MVP;PRRT2;LOC440356;CDIPT;SEZ6L2;ASPHD1;KCTD13;TMEM219;TAOK2;INO80E;HIRIP3;DOC2A;C16orf92;FAM57B;ALDOA;PPP4C;TBX6;YPEL3;GDPD3;MAPK3;CORO1A;LOC6130…	Tumor-Specific
chr20	43247355	43247409	38	1.42105	TCGA-A2-A04U-01A-11R-A115-07;TCGA-A2-A04W-01A-31R-A115-07;TCGA-A2-A04X-01A-21R-A034-07;TCGA-A2-A0T1-01A-21R-A084-07;TCGA-A2-A1G1-01A-21R-A13Q-07;TCGA-A2-A25E-01A-11R-A169-07;TCGA-A2-A3XZ-01A-42R-A239-07;TCGA-A7-A2KD-01A-31R-A21T-07;TCGA-A8-A06T-01A-11R-A00Z-07;TCGA-A8-A08B-01A-11R-A00Z-07;TCGA-A8-A097-01A-11R-A034-07;TCGA-A8-A099-01A-11R-A00Z-07;TCGA-A8-A0AB-01A-11R-A034-07;TCGA-AC-A23G-01A-11R-A…	HER2+	intra_gene	within_exon	E4;E5;E6	PKIG	Tumor-Specific
chr3	169694733	169706147	39	1.58974	TCGA-A2-A04U-01A-11R-A115-07;TCGA-A2-A04W-01A-31R-A115-07;TCGA-A2-A04X-01A-21R-A034-07;TCGA-A2-A0T1-01A-21R-A084-07;TCGA-A8-A075-01A-11R-A084-07;TCGA-A8-A07R-01A-21R-A034-07;TCGA-A8-A0A7-01A-11R-A00Z-07;TCGA-AC-A23G-01A-11R-A213-07;TCGA-AN-A041-01A-11R-A034-07;TCGA-AN-A04C-01A-21R-A034-07;TCGA-AN-A0FZ-01A-11R-A034-07;TCGA-AQ-A1H2-01A-11R-A13Q-07;TCGA-AR-A24U-01A-11R-A169-07;TCGA-B6-A1KF-01A-11R-A…	HER2+	intra_gene	exon-exon_boundary	Start_E3;Start_E4;Start_E5;Start_E6;Start_E7;End_E3;End_E4;End_E5;End_E6;End_E7;Start_I4;Start_I5;Start_I6;Start_I7;Start_I8;End_I3;End_I4;End_I5;End_I6;End_I7	SEC62	Tumor-Specific
chr19	18679813	18679922	25	1.52	TCGA-A2-A04U-01A-11R-A115-07;TCGA-A2-A04W-01A-31R-A115-07;TCGA-A2-A04X-01A-21R-A034-07;TCGA-A2-A1G1-01A-21R-A13Q-07;TCGA-A2-A3XZ-01A-42R-A239-07;TCGA-A8-A08B-01A-11R-A00Z-07;TCGA-A8-A08S-01A-11R-A034-07;TCGA-A8-A099-01A-11R-A00Z-07;TCGA-A8-A09G-01A-21R-A00Z-07;TCGA-AC-A3TN-01A-11R-A22K-07;TCGA-AN-A04C-01A-21R-A034-07;TCGA-AN-A0FD-01A-11R-A034-07;TCGA-AN-A0FT-01A-11R-A034-07;TCGA-AN-A0FV-01A-11R-A…	HER2+	intra_gene	within_exon	E6;E5	KXD1	Tumor
chr17	48266790	48266844	58	1.68966	TCGA-A2-A04U-01A-11R-A115-07;TCGA-A2-A04W-01A-31R-A115-07;TCGA-A2-A0CX-01A-21R-A00Z-07;TCGA-A2-A0D1-01A-11R-A034-07;TCGA-A2-A0SY-01A-31R-A084-07;TCGA-A2-A1G1-01A-21R-A13Q-07;TCGA-A7-A26H-01A-11R-A169-07;TCGA-A7-A2KD-01A-31R-A21T-07;TCGA-A8-A07P-01A-11R-A00Z-07;TCGA-A8-A08C-01A-11R-A00Z-07;TCGA-A8-A08H-01A-21R-A00Z-07;TCGA-A8-A08T-01A-21R-A00Z-07;TCGA-A8-A09G-01A-21R-A00Z-07;TCGA-A8-A09I-01A-22R-A…	HER2+	intra_gene	within_exon	E39	COL1A1	Tumor
chr1	45116985	98096013	66	1.54545	TCGA-A2-A04U-01A-11R-A115-07;TCGA-A2-A04W-01A-31R-A115-07;TCGA-A2-A0D1-01A-11R-A034-07;TCGA-A2-A0EY-01A-11R-A034-07;TCGA-A2-A0SY-01A-31R-A084-07;TCGA-A2-A1G1-01A-21R-A13Q-07;TCGA-A2-A25E-01A-11R-A169-07;TCGA-A7-A26H-01A-11R-A169-07;TCGA-A8-A075-01A-11R-A084-07;TCGA-A8-A076-01A-21R-A00Z-07;TCGA-A8-A07I-01A-11R-A00Z-07;TCGA-A8-A07R-01A-21R-A034-07;TCGA-A8-A08S-01A-11R-A034-07;TCGA-A8-A08X-01A-21R-A…	HER2+	inter_gene	exon-exon_boundary	Start_E3;Start_E2;Start_E1;Start_E4;Start_E5;Start_E6;Start_E7;Start_E8;Start_E9;Start_E10;Start_E11;Start_E12;Start_E13;Start_E14;Start_E15;Start_E16;Start_E17;Start_E18;Start_E19;Start_E20;Start_E21;Start_E22;Start_E23;Start_E24;Start_E25;Start_E26;Start_E27;Start_E28;Start_E29;Start_E30;Start_E31;Start_E32;Start_E33;Start_E63;Start_E64;Start_E65;Start_E66;Start_E67;Start_E68;Start_E54;Start_E5…	TMEM53;C1orf228;KIF2C;RPS8;SNORD38A;SNORD38B;SNORD46;SNORD55;BEST4;PLK3;BTBD19;TCTEX1D4;PTCH2;EIF2B3;UROD;HECTD3;ZSWIM5;LOC400752;HPDL;TOE1;MUTYH;TESK2;MMACHC;CCDC163P;PRDX1;AKR1A1;NASP;CCDC17;GPBP1L1;RPS15AP10;TMEM69;IPP;MAST2;PIK3R3;TSPAN1;POMGNT1;LURAP1;RAD54L;LRRC41;UQCRH;NSUN4;FAAH;LOC729041;DMBX1;LOC100507423;KNCN;MKNK1;MOB3C;ATPAF1;ATPAF1-AS1;LOC100130197;KIAA0494;CYP4B1;CYP4Z2P;CYP4A11;CY…	Tumor
chr2	85133526	236791056	67	2.22388	TCGA-A2-A04U-01A-11R-A115-07;TCGA-A2-A04W-01A-31R-A115-07;TCGA-A2-A0EY-01A-11R-A034-07;TCGA-A2-A0SY-01A-31R-A084-07;TCGA-A2-A0T1-01A-21R-A084-07;TCGA-A2-A0YG-01A-21R-A109-07;TCGA-A2-A25E-01A-11R-A169-07;TCGA-A2-A3XV-01A-21R-A239-07;TCGA-A2-A3XZ-01A-42R-A239-07;TCGA-A7-A2KD-01A-31R-A21T-07;TCGA-A8-A075-01A-11R-A084-07;TCGA-A8-A076-01A-21R-A00Z-07;TCGA-A8-A07I-01A-11R-A00Z-07;TCGA-A8-A07P-01A-11R-A…	HER2+	inter_gene	exon-exon_boundary	Start_E3;Start_E1;Start_E2;Start_E4;Start_E5;Start_E6;Start_E7;Start_E8;Start_E9;Start_E10;Start_E11;Start_E12;Start_E13;Start_E14;Start_E15;Start_E28;Start_E29;Start_E30;Start_E31;Start_E32;Start_E33;Start_E34;Start_E17;Start_E18;Start_E19;Start_E20;Start_E21;Start_E22;Start_E23;Start_E24;Start_E25;Start_E26;Start_E27;Start_E16;Start_E39;Start_E40;Start_E41;Start_E42;Start_E43;Start_E44;Start_E4…	TMSB10;KCMF1;TCF7L1;TGOLN2;RETSAT;ELMOD3;CAPG;SH2D6;MAT2A;LOC100630918;GGCX;VAMP5;VAMP8;RNF181;USP39;TMEM150A;C2orf68;SFTPB;GNLY;ATOH8;LOC284950;ST3GAL5;LOC90784;POLR1A;PTCD3;SNORD94;IMMT;MIR4779;MRPL35;REEP1;KDM3A;CHMP3;RNF103-CHMP3;RNF103;RMND5A;CD8A;CD8B;LOC100286979;RGPD1;RGPD2;PLGLB1;PLGLB2;LOC285074;LINC00152;MIR4435-1;MIR4435-2;KRCC1;SMYD1;MIR4780;FABP1;THNSL2;FOXI3;C2orf51;EIF2AK3;RPIA;AN…	Tumor
chr19	50001271	50002847	31	1.58065	TCGA-A2-A04U-01A-11R-A115-07;TCGA-A2-A04W-01A-31R-A115-07;TCGA-A2-A1G1-01A-21R-A13Q-07;TCGA-A7-A2KD-01A-31R-A21T-07;TCGA-A8-A06T-01A-11R-A00Z-07;TCGA-A8-A075-01A-11R-A084-07;TCGA-A8-A07R-01A-21R-A034-07;TCGA-AC-A2FB-01A-11R-A17B-07;TCGA-AC-A3TN-01A-11R-A22K-07;TCGA-AN-A0FX-01A-11R-A034-07;TCGA-AO-A0JL-01A-11R-A056-07;TCGA-AQ-A04L-01B-21R-A10J-07;TCGA-AQ-A1H2-01A-11R-A13Q-07;TCGA-AR-A24U-01A-11R-A…	HER2+	intra_gene	exon-exon_boundary	Start_E5;End_E4;Start_I5;End_I5	RPS11	Tumor
chrX	47074363	47074452	40	1.45	TCGA-A2-A04U-01A-11R-A115-07;TCGA-A2-A04W-01A-31R-A115-07;TCGA-A2-A25E-01A-11R-A169-07;TCGA-A7-A26H-01A-11R-A169-07;TCGA-A7-A2KD-01A-31R-A21T-07;TCGA-A8-A06X-01A-21R-A00Z-07;TCGA-A8-A075-01A-11R-A084-07;TCGA-A8-A08C-01A-11R-A00Z-07;TCGA-A8-A08S-01A-11R-A034-07;TCGA-A8-A09I-01A-22R-A034-07;TCGA-AC-A23C-01A-12R-A169-07;TCGA-AC-A23H-01A-11R-A157-07;TCGA-AC-A3TN-01A-11R-A22K-07;TCGA-AN-A0AJ-01A-11R-A…	HER2+	intra_gene	within_exon	E26	UBA1	Tumor-Specific
chr19	9770054	9804496	6	1.66667	TCGA-A2-A04U-01A-11R-A115-07;TCGA-A2-A04W-01A-31R-A115-07;TCGA-A8-A08B-01A-11R-A00Z-07;TCGA-AN-A0FS-01A-11R-A034-07;TCGA-AR-A250-01A-31R-A169-07;TCGA-E2-A105-01A-11R-A10J-07	HER2+	inter_gene	exon-exon_boundary	Start_E2;Start_E3;Start_E1;Start_E5;Start_E6;End_E2;End_E3;End_E1;End_E5;End_E6;Start_I2;Start_I3;Start_I1;Start_I5;Start_I6;End_I1;End_I2;End_I6;End_I4;End_I5	ZNF562;ZNF812	Tumor
chr17	58297030	60369394	6	2.33333	TCGA-A2-A04U-01A-11R-A115-07;TCGA-A2-A04W-01A-31R-A115-07;TCGA-A8-A09I-01A-22R-A034-07;TCGA-AQ-A0Y5-01A-11R-A14M-07;TCGA-C8-A137-01A-11R-A115-07;TCGA-E2-A1B1-01A-21R-A12P-07	HER2+	inter_gene	exon-exon_boundary	Start_E1;Start_E13;Start_E14;Start_E15;Start_E16;Start_E12;Start_E9;Start_E10;Start_E11;Start_E6;Start_E7;Start_E8;Start_E4;Start_E5;Start_E3;Start_E2;Start_E17;Start_E18;Start_E19;Start_E20;Start_E21;Start_E22;Start_E23;Start_E24;Start_E25;Start_E27;Start_E28;Start_E29;Start_E30;Start_E26;End_E1;End_E13;End_E14;End_E15;End_E16;End_E12;End_E8;End_E9;End_E10;End_E11;End_E6;End_E7;End_E4;End_E5;End…	SCARNA20;USP32;C17orf64;APPBP2;PPM1D;BCAS3;C17orf82;TBX2;TBX4;NACA2;BRIP1;INTS2;MED13;TBC1D3P2;EFCAB3	Tumor
chrM	15327	15402	74	2.08108	TCGA-A2-A04U-01A-11R-A115-07;TCGA-A2-A04X-01A-21R-A034-07;TCGA-A2-A0CX-01A-21R-A00Z-07;TCGA-A2-A0D1-01A-11R-A034-07;TCGA-A2-A0YG-01A-21R-A109-07;TCGA-A2-A25E-01A-11R-A169-07;TCGA-A8-A06R-01A-11R-A00Z-07;TCGA-A8-A06T-01A-11R-A00Z-07;TCGA-A8-A06U-01A-11R-A00Z-07;TCGA-A8-A075-01A-11R-A084-07;TCGA-A8-A076-01A-21R-A00Z-07;TCGA-A8-A07P-01A-11R-A00Z-07;TCGA-A8-A08H-01A-21R-A00Z-07;TCGA-A8-A08S-01A-11R-A…	HER2+	NA	NA	NA	NA	Tumor
chr7	35791865	150774244	65	1.56923	TCGA-A2-A04U-01A-11R-A115-07;TCGA-A2-A04X-01A-21R-A034-07;TCGA-A2-A0D1-01A-11R-A034-07;TCGA-A2-A0EY-01A-11R-A034-07;TCGA-A2-A0SY-01A-31R-A084-07;TCGA-A2-A0T1-01A-21R-A084-07;TCGA-A2-A0YG-01A-21R-A109-07;TCGA-A2-A25E-01A-11R-A169-07;TCGA-A7-A26H-01A-11R-A169-07;TCGA-A8-A06T-01A-11R-A00Z-07;TCGA-A8-A06X-01A-21R-A00Z-07;TCGA-A8-A076-01A-21R-A00Z-07;TCGA-A8-A08H-01A-21R-A00Z-07;TCGA-A8-A097-01A-11R-A…	HER2+	inter_gene	exon-exon_boundary	Start_E1;Start_E2;Start_E3;Start_E4;Start_E5;Start_E6;Start_E7;Start_E8;Start_E9;Start_E10;Start_E11;Start_E12;Start_E13;Start_E14;Start_E15;Start_E16;Start_E17;Start_E18;Start_E19;Start_E20;Start_E21;Start_E22;Start_E23;Start_E24;Start_E26;Start_E27;Start_E28;Start_E29;Start_E25;Start_E30;Start_E31;Start_E57;Start_E54;Start_E55;Start_E56;Start_E47;Start_E48;Start_E49;Start_E50;Start_E51;Start_E5…	SEPT7;EEPD1;KIAA0895;ANLN;AOAH;ELMO1;MIR1200;GPR141;TXNDC3;EPDR1;SFRP4;STARD3NL;TRGC2;TARP;TRGC1;TRGJ2;TRGJP2;TRGJ1;TRGJP;TRGJP1;TRGV11;TRGV10;TRGV8;TRGV9;LOC100506776;TRGV2;TRGV3;TRGV4;TRGV5;TRGV1;AMPH;FAM183B;VPS41;POU6F2;YAE1D1;LOC646999;RALA;LINC00265;CDK13;C7orf11;C7orf10;LOC285954;INHBA;GLI3;C7orf25;PSMA2;MRPL32;HECW1;MIR3943;LOC100506895;STK17A;C7orf44;BLVRA;MRPS24;URGCP-MRPS24;URGCP;UBE2D…	Tumor
chr7	94047810	94047864	76	3.15789	TCGA-A2-A04U-01A-11R-A115-07;TCGA-A2-A04X-01A-21R-A034-07;TCGA-A2-A0D1-01A-11R-A034-07;TCGA-A2-A0EY-01A-11R-A034-07;TCGA-A2-A0SY-01A-31R-A084-07;TCGA-A2-A1G1-01A-21R-A13Q-07;TCGA-A2-A25E-01A-11R-A169-07;TCGA-A2-A3XV-01A-21R-A239-07;TCGA-A7-A26H-01A-11R-A169-07;TCGA-A7-A2KD-01A-31R-A21T-07;TCGA-A8-A06R-01A-11R-A00Z-07;TCGA-A8-A07R-01A-21R-A034-07;TCGA-A8-A08C-01A-11R-A00Z-07;TCGA-A8-A08G-01A-11R-A…	HER2+	intra_gene	exon-exon_boundary	Start_E33;End_E33;Start_I34;End_I33;E33	COL1A2	Tumor-Specific
chr2	89156775	89156864	47	3.12766	TCGA-A2-A04U-01A-11R-A115-07;TCGA-A2-A04X-01A-21R-A034-07;TCGA-A2-A0EY-01A-11R-A034-07;TCGA-A2-A0SY-01A-31R-A084-07;TCGA-A2-A0T1-01A-21R-A084-07;TCGA-A2-A0YG-01A-21R-A109-07;TCGA-A2-A1G1-01A-21R-A13Q-07;TCGA-A2-A3XZ-01A-42R-A239-07;TCGA-A8-A06R-01A-11R-A00Z-07;TCGA-A8-A075-01A-11R-A084-07;TCGA-A8-A076-01A-21R-A00Z-07;TCGA-A8-A07R-01A-21R-A034-07;TCGA-A8-A097-01A-11R-A034-07;TCGA-A8-A09G-01A-21R-A…	HER2+	intra_gene	within_exon	E1	IGKC	Tumor
chr14	106209355	106237690	82	11.1463	TCGA-A2-A04U-01A-11R-A115-07;TCGA-A2-A04X-01A-21R-A034-07;TCGA-A2-A0EY-01A-11R-A034-07;TCGA-A2-A0T1-01A-21R-A084-07;TCGA-A2-A0YG-01A-21R-A109-07;TCGA-A2-A1G1-01A-21R-A13Q-07;TCGA-A2-A3XZ-01A-42R-A239-07;TCGA-A7-A2KD-01A-31R-A21T-07;TCGA-A8-A06R-01A-11R-A00Z-07;TCGA-A8-A06T-01A-11R-A00Z-07;TCGA-A8-A06U-01A-11R-A00Z-07;TCGA-A8-A06X-01A-21R-A00Z-07;TCGA-A8-A075-01A-11R-A084-07;TCGA-A8-A076-01A-21R-A…	HER2+	inter_gene	exon-exon_boundary	Start_E1;Start_E2;Start_E3;End_E1;Start_I1;End_I1	IGHG1;IGHG3	Tumor
chr12	133345835	133345899	60	1.56667	TCGA-A2-A04U-01A-11R-A115-07;TCGA-A2-A04X-01A-21R-A034-07;TCGA-A2-A0EY-01A-11R-A034-07;TCGA-A2-A1G1-01A-21R-A13Q-07;TCGA-A2-A25E-01A-11R-A169-07;TCGA-A2-A3XV-01A-21R-A239-07;TCGA-A8-A06T-01A-11R-A00Z-07;TCGA-A8-A075-01A-11R-A084-07;TCGA-A8-A08C-01A-11R-A00Z-07;TCGA-A8-A08S-01A-11R-A034-07;TCGA-A8-A08T-01A-21R-A00Z-07;TCGA-A8-A097-01A-11R-A034-07;TCGA-A8-A09G-01A-21R-A00Z-07;TCGA-A8-A0A7-01A-11R-A…	HER2+	intra_gene	within_exon	E24	GOLGA3	Tumor-Specific
chr14	106208056	106235820	43	5.7907	TCGA-A2-A04U-01A-11R-A115-07;TCGA-A2-A04X-01A-21R-A034-07;TCGA-A2-A0SY-01A-31R-A084-07;TCGA-A2-A0T1-01A-21R-A084-07;TCGA-A2-A0YG-01A-21R-A109-07;TCGA-A2-A3XZ-01A-42R-A239-07;TCGA-A7-A2KD-01A-31R-A21T-07;TCGA-A8-A06T-01A-11R-A00Z-07;TCGA-A8-A075-01A-11R-A084-07;TCGA-A8-A076-01A-21R-A00Z-07;TCGA-A8-A08T-01A-21R-A00Z-07;TCGA-A8-A08X-01A-21R-A00Z-07;TCGA-A8-A0A7-01A-11R-A00Z-07;TCGA-AN-A0AJ-01A-11R-A…	HER2+	inter_gene	exon-exon_boundary	Start_E1;Start_E2;Start_E3;End_E1;End_E2;End_E3;Start_I1;End_I1	IGHG1;IGHG3	Tumor
chrX	118378096	118378149	54	1.59259	TCGA-A2-A04U-01A-11R-A115-07;TCGA-A2-A04X-01A-21R-A034-07;TCGA-A2-A0SY-01A-31R-A084-07;TCGA-A7-A2KD-01A-31R-A21T-07;TCGA-A8-A06R-01A-11R-A00Z-07;TCGA-A8-A06T-01A-11R-A00Z-07;TCGA-A8-A07P-01A-11R-A00Z-07;TCGA-A8-A08T-01A-21R-A00Z-07;TCGA-A8-A097-01A-11R-A034-07;TCGA-A8-A09G-01A-21R-A00Z-07;TCGA-AC-A23C-01A-12R-A169-07;TCGA-AC-A3TN-01A-11R-A22K-07;TCGA-AN-A0AJ-01A-11R-A00Z-07;TCGA-AN-A0FD-01A-11R-A…	HER2+	intra_gene	within_exon	E3	PGRMC1	Tumor-Specific
chr2	89156766	89156855	58	2.91379	TCGA-A2-A04U-01A-11R-A115-07;TCGA-A2-A04X-01A-21R-A034-07;TCGA-A2-A0T1-01A-21R-A084-07;TCGA-A2-A1G1-01A-21R-A13Q-07;TCGA-A2-A3XZ-01A-42R-A239-07;TCGA-A8-A06T-01A-11R-A00Z-07;TCGA-A8-A06U-01A-11R-A00Z-07;TCGA-A8-A075-01A-11R-A084-07;TCGA-A8-A076-01A-21R-A00Z-07;TCGA-A8-A08T-01A-21R-A00Z-07;TCGA-A8-A08X-01A-21R-A00Z-07;TCGA-A8-A09G-01A-21R-A00Z-07;TCGA-A8-A0A7-01A-11R-A00Z-07;TCGA-AC-A23C-01A-12R-A…	HER2+	intra_gene	within_exon	E1	IGKC	Tumor
chr17	48262857	48262962	22	1.77273	TCGA-A2-A04U-01A-11R-A115-07;TCGA-A2-A04X-01A-21R-A034-07;TCGA-A2-A1G1-01A-21R-A13Q-07;TCGA-A8-A099-01A-11R-A00Z-07;TCGA-AC-A23C-01A-12R-A169-07;TCGA-AN-A0FJ-01A-11R-A00Z-07;TCGA-AR-A255-01A-11R-A169-07;TCGA-BH-A0B6-01A-11R-A19W-07;TCGA-BH-A0HY-01A-11R-A056-07;TCGA-BH-A18P-01A-11R-A12D-07;TCGA-BH-A1EV-01A-11R-A137-07;TCGA-C8-A12P-01A-11R-A115-07;TCGA-C8-A135-01A-11R-A115-07;TCGA-C8-A26W-01A-11R-A…	HER2+	intra_gene	within_exon	E51	COL1A1	Tumor
chr12	56704741	56704832	36	1.61111	TCGA-A2-A04U-01A-11R-A115-07;TCGA-A2-A04X-01A-21R-A034-07;TCGA-A2-A3XV-01A-21R-A239-07;TCGA-A7-A2KD-01A-31R-A21T-07;TCGA-A8-A06U-01A-11R-A00Z-07;TCGA-A8-A06X-01A-21R-A00Z-07;TCGA-A8-A076-01A-21R-A00Z-07;TCGA-A8-A07P-01A-11R-A00Z-07;TCGA-A8-A08G-01A-11R-A00Z-07;TCGA-A8-A09I-01A-22R-A034-07;TCGA-AC-A23G-01A-11R-A213-07;TCGA-AC-A23H-01A-11R-A157-07;TCGA-AN-A0FL-01A-11R-A034-07;TCGA-AN-A0FT-01A-11R-A…	HER2+	intra_gene	exon-exon_boundary	Start_E5;End_E5;Start_I2;End_I1;E5	CNPY2	Tumor-Specific
chr1	8921078	212441624	5	13.2	TCGA-A2-A04U-01A-11R-A115-07;TCGA-A2-A04X-01A-21R-A034-07;TCGA-A2-A3XV-01A-21R-A239-07;TCGA-AC-A3YI-01A-21R-A239-07;TCGA-AN-A0FJ-01A-11R-A00Z-07	HER2+	inter_gene	exon-exon_boundary	Start_E2;Start_E3;Start_E4;Start_E5;Start_E6;Start_E7;Start_E8;Start_E9;Start_E10;Start_E11;Start_E12;Start_E1;Start_E13;Start_E14;Start_E15;Start_E16;Start_E17;Start_E18;Start_E19;Start_E20;Start_E21;Start_E22;Start_E23;Start_E24;Start_E25;Start_E26;Start_E27;Start_E28;Start_E29;Start_E30;Start_E31;Start_E32;Start_E33;Start_E34;Start_E35;Start_E36;Start_E37;Start_E38;Start_E39;Start_E40;Start_E4…	ENO1;ENO1-AS1;CA6;SLC2A7;SLC2A5;GPR157;MIR34A;H6PD;SPSB1;SLC25A33;TMEM201;PIK3CD;C1orf200;CLSTN1;CTNNBIP1;LZIC;NMNAT1;RBP7;UBE4B;KIF1B;PGD;APITD1;APITD1-CORT;CORT;DFFA;PEX14;CASZ1;C1orf127;TARDBP;MASP2;SRM;EXOSC10;MTOR;ANGPTL7;UBIAD1;PTCHD2;FBXO44;FBXO2;FBXO6;MAD2L2;C1orf187;AGTRAP;MTHFR;CLCN6;NPPA-AS1;NPPA;NPPB;KIAA2013;PLOD1;MFN2;MIIP;TNFRSF8;TNFRSF1B;MIR4632;VPS13D;SNORA59A;SNORA59B;DHRS3;AADA…	Tumor
chr10	120801637	120801697	42	1.54762	TCGA-A2-A04U-01A-11R-A115-07;TCGA-A2-A04X-01A-21R-A034-07;TCGA-A8-A06X-01A-21R-A00Z-07;TCGA-A8-A075-01A-11R-A084-07;TCGA-A8-A07B-01A-11R-A00Z-07;TCGA-A8-A07P-01A-11R-A00Z-07;TCGA-A8-A07R-01A-21R-A034-07;TCGA-A8-A09N-01A-11R-A00Z-07;TCGA-A8-A0AB-01A-11R-A034-07;TCGA-AC-A23G-01A-11R-A213-07;TCGA-AN-A041-01A-11R-A034-07;TCGA-AN-A0FD-01A-11R-A034-07;TCGA-AN-A0FK-01A-11R-A034-07;TCGA-AN-A0FN-01A-11R-A…	HER2+	intra_gene	within_exon	E19	EIF3A	Tumor-Specific
chr9	117783158	117783269	4	2	TCGA-A2-A04U-01A-11R-A115-07;TCGA-A2-A04X-01A-21R-A034-07;TCGA-C8-A130-01A-31R-A115-07;TCGA-E2-A152-01A-11R-A12D-07	HER2+	intra_gene	within_exon	E28	TNC	Tumor
chr13	29242621	33135502	58	2.05172	TCGA-A2-A04U-01A-11R-A115-07;TCGA-A2-A0CX-01A-21R-A00Z-07;TCGA-A2-A0D1-01A-11R-A034-07;TCGA-A2-A0EY-01A-11R-A034-07;TCGA-A2-A0SY-01A-31R-A084-07;TCGA-A8-A06U-01A-11R-A00Z-07;TCGA-A8-A07P-01A-11R-A00Z-07;TCGA-A8-A08C-01A-11R-A00Z-07;TCGA-A8-A09I-01A-22R-A034-07;TCGA-A8-A0A7-01A-11R-A00Z-07;TCGA-AC-A23C-01A-12R-A169-07;TCGA-AC-A23H-01A-11R-A157-07;TCGA-AC-A2FB-01A-11R-A17B-07;TCGA-AC-A3TN-01A-11R-A…	HER2+	inter_gene	exon-exon_boundary	Start_E4;Start_E5;Start_E6;Start_E7;Start_E1;Start_E2;Start_E3;Start_E8;Start_E9;Start_E10;Start_E11;Start_E12;Start_E13;Start_E14;Start_E15;Start_E16;Start_E17;Start_E18;Start_E19;Start_E20;Start_E21;Start_E22;Start_E23;Start_E24;Start_E25;Start_E26;Start_E27;Start_E28;Start_E29;Start_E30;Start_E31;Start_E32;Start_E33;Start_E34;Start_E35;Start_E36;Start_E37;Start_E38;Start_E39;Start_E40;Start_E4…	POMP;SLC46A3;MTUS2;LOC728437;SLC7A1;UBL3;LOC440131;KATNAL1;LINC00426;HMGB1;USPL1;ALOX5AP;TEX26-AS1;C13orf33;TEX26;HSPH1;B3GALTL;RXFP2;EEF1DP3;FRY;ZAR1L;BRCA2;N4BP2L1;N4BP2L2;CG030;PDS5B	Tumor-Specific
chr20	33315062	33315197	11	1.63636	TCGA-A2-A04U-01A-11R-A115-07;TCGA-A2-A0CX-01A-21R-A00Z-07;TCGA-A2-A0EY-01A-11R-A034-07;TCGA-A8-A06R-01A-11R-A00Z-07;TCGA-AN-A0FL-01A-11R-A034-07;TCGA-BH-A202-01A-11R-A14M-07;TCGA-C8-A12Q-01A-11R-A115-07;TCGA-C8-A1HK-01A-21R-A13Q-07;TCGA-C8-A1HL-01A-11R-A137-07;TCGA-D8-A1XT-01A-11R-A14M-07;TCGA-E2-A1B1-01A-21R-A12P-07	HER2+	intra_gene	exon-exon_boundary	Start_E13;Start_E14;End_E13;End_E14;Start_I14;End_I13;E13;E14	NCOA6	Tumor
chr11	104916017	104971506	51	2.19608	TCGA-A2-A04U-01A-11R-A115-07;TCGA-A2-A0CX-01A-21R-A00Z-07;TCGA-A2-A0YG-01A-21R-A109-07;TCGA-A8-A06X-01A-21R-A00Z-07;TCGA-A8-A07B-01A-11R-A00Z-07;TCGA-A8-A07I-01A-11R-A00Z-07;TCGA-A8-A07R-01A-21R-A034-07;TCGA-A8-A08B-01A-11R-A00Z-07;TCGA-A8-A08C-01A-11R-A00Z-07;TCGA-A8-A08P-01A-11R-A00Z-07;TCGA-A8-A08T-01A-21R-A00Z-07;TCGA-A8-A090-01A-11R-A00Z-07;TCGA-A8-A09N-01A-11R-A00Z-07;TCGA-AN-A03X-01A-21R-A…	HER2+	inter_gene	exon-exon_boundary	Start_E1;Start_E2;Start_E3;Start_E4;End_E1;End_E2;End_E3;End_E4;Start_I1;Start_I2;Start_I3;End_I3;End_I1;End_I2	CARD16;CARD17;CASP1	Tumor
chr19	58004223	58016154	39	1.20513	TCGA-A2-A04U-01A-11R-A115-07;TCGA-A2-A0CX-01A-21R-A00Z-07;TCGA-A2-A1G1-01A-21R-A13Q-07;TCGA-A2-A25E-01A-11R-A169-07;TCGA-A7-A2KD-01A-31R-A21T-07;TCGA-A8-A06R-01A-11R-A00Z-07;TCGA-A8-A06X-01A-21R-A00Z-07;TCGA-A8-A08P-01A-11R-A00Z-07;TCGA-A8-A08S-01A-11R-A034-07;TCGA-A8-A090-01A-11R-A00Z-07;TCGA-A8-A09N-01A-11R-A00Z-07;TCGA-A8-A0A7-01A-11R-A00Z-07;TCGA-AC-A3YI-01A-21R-A239-07;TCGA-AN-A04C-01A-21R-A…	HER2+	inter_gene	exon-exon_boundary	Start_E5;Start_E4;Start_E3;Start_E1;Start_E2;End_E5;End_E4;End_E3;End_E1;End_E2;Start_I1;Start_I2;Start_I3;End_I3;End_I1;End_I2	ZNF419;ZNF773	Tumor-Specific
chr10	43882598	43882679	32	1.46875	TCGA-A2-A04U-01A-11R-A115-07;TCGA-A2-A0CX-01A-21R-A00Z-07;TCGA-A2-A1G1-01A-21R-A13Q-07;TCGA-A2-A3XV-01A-21R-A239-07;TCGA-A8-A06X-01A-21R-A00Z-07;TCGA-A8-A07P-01A-11R-A00Z-07;TCGA-A8-A08P-01A-11R-A00Z-07;TCGA-A8-A097-01A-11R-A034-07;TCGA-A8-A099-01A-11R-A00Z-07;TCGA-A8-A0AB-01A-11R-A034-07;TCGA-AN-A04C-01A-21R-A034-07;TCGA-AN-A0FK-01A-11R-A034-07;TCGA-AN-A0FS-01A-11R-A034-07;TCGA-AN-A0FX-01A-11R-A…	HER2+	intra_gene	within_exon	E4;E3	HNRNPF	Tumor-Specific
chr1	201984641	201984774	17	1.35294	TCGA-A2-A04U-01A-11R-A115-07;TCGA-A2-A0CX-01A-21R-A00Z-07;TCGA-A8-A07R-01A-21R-A034-07;TCGA-A8-A08X-01A-21R-A00Z-07;TCGA-A8-A099-01A-11R-A00Z-07;TCGA-AN-A0FZ-01A-11R-A034-07;TCGA-AQ-A04H-01B-11R-A10J-07;TCGA-AQ-A1H2-01A-11R-A13Q-07;TCGA-BH-A18H-01A-11R-A12D-07;TCGA-BH-A18P-01A-11R-A12D-07;TCGA-BH-A18R-01A-11R-A12D-07;TCGA-C8-A134-01A-11R-A115-07;TCGA-D8-A1JA-01A-11R-A13Q-07;TCGA-E2-A152-01A-11R-A…	HER2+	intra_gene	within_exon	E9	ELF3	Tumor
chr16	1751194	1751324	14	1.35714	TCGA-A2-A04U-01A-11R-A115-07;TCGA-A2-A0CX-01A-21R-A00Z-07;TCGA-A8-A09I-01A-22R-A034-07;TCGA-AN-A0AJ-01A-11R-A00Z-07;TCGA-AN-A0FZ-01A-11R-A034-07;TCGA-AR-A24U-01A-11R-A169-07;TCGA-BH-A1EN-01A-11R-A13Q-07;TCGA-BH-A1F2-01A-31R-A13Q-07;TCGA-C8-A1HF-01A-11R-A137-07;TCGA-C8-A1HL-01A-11R-A137-07;TCGA-C8-A26W-01A-11R-A16F-07;TCGA-D8-A27N-01A-11R-A16F-07;TCGA-E2-A152-01A-11R-A12D-07;TCGA-E2-A1B0-01A-11R-A…	HER2+	intra_gene	within_exon	E5	HN1L	Tumor
chr12	56555203	56555290	20	1.45	TCGA-A2-A04U-01A-11R-A115-07;TCGA-A2-A0D1-01A-11R-A034-07;TCGA-A2-A0T1-01A-21R-A084-07;TCGA-A7-A26H-01A-11R-A169-07;TCGA-A8-A075-01A-11R-A084-07;TCGA-A8-A0A7-01A-11R-A00Z-07;TCGA-AN-A0AJ-01A-11R-A00Z-07;TCGA-AN-A0FL-01A-11R-A034-07;TCGA-AN-A0XP-01A-11R-A109-07;TCGA-AQ-A1H2-01A-11R-A13Q-07;TCGA-AR-A0TQ-01A-11R-A084-07;TCGA-BH-A0AW-01A-11R-A056-07;TCGA-BH-A0C0-01A-21R-A056-07;TCGA-BH-A18U-01A-21R-A…	HER2+	intra_gene	within_exon	E7;E6	MYL6	Tumor-Specific
chr2	45223805	45223889	10	1.9	TCGA-A2-A04U-01A-11R-A115-07;TCGA-A2-A0D1-01A-11R-A034-07;TCGA-A2-A0YG-01A-21R-A109-07;TCGA-A8-A07R-01A-21R-A034-07;TCGA-AN-A04C-01A-21R-A034-07;TCGA-AN-A0FT-01A-11R-A034-07;TCGA-AO-A0JM-01A-21R-A056-07;TCGA-C8-A3M8-01A-11R-A213-07;TCGA-E9-A22H-01A-11R-A157-07;TCGA-EW-A2FR-01A-11R-A21T-07	HER2+	NA	NA	NA	NA	Tumor
chr19	49426426	49426483	32	1.625	TCGA-A2-A04U-01A-11R-A115-07;TCGA-A2-A0D1-01A-11R-A034-07;TCGA-A2-A0YG-01A-21R-A109-07;TCGA-A8-A08S-01A-11R-A034-07;TCGA-A8-A0AB-01A-11R-A034-07;TCGA-AC-A3TN-01A-11R-A22K-07;TCGA-AN-A041-01A-11R-A034-07;TCGA-AN-A04C-01A-21R-A034-07;TCGA-AN-A0AK-01A-21R-A00Z-07;TCGA-AN-A0FJ-01A-11R-A00Z-07;TCGA-AN-A0FT-01A-11R-A034-07;TCGA-AO-A0JL-01A-11R-A056-07;TCGA-AQ-A04H-01B-11R-A10J-07;TCGA-AQ-A1H2-01A-11R-A…	HER2+	intra_gene	within_exon	E13	NUCB1	Tumor
chrM	5368	5462	47	1.53191	TCGA-A2-A04U-01A-11R-A115-07;TCGA-A2-A0D1-01A-11R-A034-07;TCGA-A7-A26H-01A-11R-A169-07;TCGA-A8-A07P-01A-11R-A00Z-07;TCGA-A8-A07R-01A-21R-A034-07;TCGA-A8-A08B-01A-11R-A00Z-07;TCGA-A8-A08C-01A-11R-A00Z-07;TCGA-A8-A08S-01A-11R-A034-07;TCGA-A8-A08T-01A-21R-A00Z-07;TCGA-A8-A09I-01A-22R-A034-07;TCGA-AN-A041-01A-11R-A034-07;TCGA-AN-A04C-01A-21R-A034-07;TCGA-AN-A0FL-01A-11R-A034-07;TCGA-AN-A0XP-01A-11R-A…	HER2+	NA	NA	NA	NA	Tumor
chr1	35650027	35650112	57	1.7193	TCGA-A2-A04U-01A-11R-A115-07;TCGA-A2-A0EY-01A-11R-A034-07;TCGA-A2-A0SY-01A-31R-A084-07;TCGA-A2-A0T1-01A-21R-A084-07;TCGA-A2-A0YG-01A-21R-A109-07;TCGA-A2-A1G1-01A-21R-A13Q-07;TCGA-A2-A25E-01A-11R-A169-07;TCGA-A7-A26H-01A-11R-A169-07;TCGA-A8-A075-01A-11R-A084-07;TCGA-A8-A07B-01A-11R-A00Z-07;TCGA-A8-A07P-01A-11R-A00Z-07;TCGA-A8-A07R-01A-21R-A034-07;TCGA-A8-A08T-01A-21R-A00Z-07;TCGA-A8-A09G-01A-21R-A…	HER2+	intra_gene	within_exon	E10	SFPQ	Tumor
chr3	107776380	107777232	42	1.42857	TCGA-A2-A04U-01A-11R-A115-07;TCGA-A2-A0EY-01A-11R-A034-07;TCGA-A2-A0YG-01A-21R-A109-07;TCGA-A2-A1G1-01A-21R-A13Q-07;TCGA-A2-A3XV-01A-21R-A239-07;TCGA-A7-A26H-01A-11R-A169-07;TCGA-A8-A06T-01A-11R-A00Z-07;TCGA-A8-A06U-01A-11R-A00Z-07;TCGA-A8-A06X-01A-21R-A00Z-07;TCGA-A8-A07P-01A-11R-A00Z-07;TCGA-A8-A08G-01A-11R-A00Z-07;TCGA-A8-A08H-01A-21R-A00Z-07;TCGA-AC-A23C-01A-12R-A169-07;TCGA-AC-A23G-01A-11R-A…	HER2+	intra_gene	exon-exon_boundary	Start_E7;End_E6;Start_I6;End_I6	CD47	Tumor-Specific
chr7	94045740	94047050	38	1.84211	TCGA-A2-A04U-01A-11R-A115-07;TCGA-A2-A0EY-01A-11R-A034-07;TCGA-A2-A1G1-01A-21R-A13Q-07;TCGA-A7-A2KD-01A-31R-A21T-07;TCGA-A8-A06T-01A-11R-A00Z-07;TCGA-A8-A076-01A-21R-A00Z-07;TCGA-A8-A08C-01A-11R-A00Z-07;TCGA-A8-A08G-01A-11R-A00Z-07;TCGA-A8-A09I-01A-22R-A034-07;TCGA-A8-A0AB-01A-11R-A034-07;TCGA-AC-A23G-01A-11R-A213-07;TCGA-AC-A23H-01A-11R-A157-07;TCGA-AC-A2FB-01A-11R-A17B-07;TCGA-AC-A3YI-01A-21R-A…	HER2+	intra_gene	exon-exon_boundary	Start_E32;End_E31;Start_I32;End_I32	COL1A2	Tumor-Specific
chr4	174252925	174253029	42	1.52381	TCGA-A2-A04U-01A-11R-A115-07;TCGA-A2-A0EY-01A-11R-A034-07;TCGA-A2-A25E-01A-11R-A169-07;TCGA-A8-A07P-01A-11R-A00Z-07;TCGA-A8-A08H-01A-21R-A00Z-07;TCGA-A8-A08P-01A-11R-A00Z-07;TCGA-A8-A097-01A-11R-A034-07;TCGA-A8-A09I-01A-22R-A034-07;TCGA-AN-A041-01A-11R-A034-07;TCGA-AN-A04C-01A-21R-A034-07;TCGA-AN-A0FD-01A-11R-A034-07;TCGA-AN-A0FL-01A-11R-A034-07;TCGA-AN-A0FS-01A-11R-A034-07;TCGA-AN-A0FX-01A-11R-A…	HER2+	intra_gene	within_exon	E5;E4	HMGB2	Tumor
chr17	20903713	20903801	16	1.375	TCGA-A2-A04U-01A-11R-A115-07;TCGA-A2-A0EY-01A-11R-A034-07;TCGA-A2-A3XZ-01A-42R-A239-07;TCGA-A8-A07R-01A-21R-A034-07;TCGA-A8-A09I-01A-22R-A034-07;TCGA-A8-A0AB-01A-11R-A034-07;TCGA-AC-A23C-01A-12R-A169-07;TCGA-AN-A0FN-01A-11R-A034-07;TCGA-AN-A0FS-01A-11R-A034-07;TCGA-AQ-A0Y5-01A-11R-A14M-07;TCGA-AR-A1AX-01A-11R-A12P-07;TCGA-C8-A12T-01A-11R-A115-07;TCGA-C8-A134-01A-11R-A115-07;TCGA-D8-A1J9-01A-11R-A…	HER2+	intra_gene	within_exon	E13	USP22	Tumor-Specific
chr10	120801564	120801651	9	2.11111	TCGA-A2-A04U-01A-11R-A115-07;TCGA-A2-A0EY-01A-11R-A034-07;TCGA-A8-A075-01A-11R-A084-07;TCGA-A8-A08C-01A-11R-A00Z-07;TCGA-AN-A0FN-01A-11R-A034-07;TCGA-AN-A0FT-01A-11R-A034-07;TCGA-AO-A0JL-01A-11R-A056-07;TCGA-AR-A0TQ-01A-11R-A084-07;TCGA-D8-A27N-01A-11R-A16F-07	HER2+	intra_gene	within_exon	E19	EIF3A	Tumor
chr22	41641748	41641816	32	1.90625	TCGA-A2-A04U-01A-11R-A115-07;TCGA-A2-A0SY-01A-31R-A084-07;TCGA-A2-A0YG-01A-21R-A109-07;TCGA-A2-A3XV-01A-21R-A239-07;TCGA-A8-A075-01A-11R-A084-07;TCGA-A8-A076-01A-21R-A00Z-07;TCGA-A8-A07B-01A-11R-A00Z-07;TCGA-A8-A08P-01A-11R-A00Z-07;TCGA-A8-A08S-01A-11R-A034-07;TCGA-A8-A09I-01A-22R-A034-07;TCGA-AN-A0FJ-01A-11R-A00Z-07;TCGA-AN-A0FK-01A-11R-A034-07;TCGA-AN-A0FT-01A-11R-A034-07;TCGA-AO-A12D-01A-11R-A…	HER2+	intra_gene	within_exon	E16	RANGAP1	Tumor-Specific
chr1	109867654	109869687	28	1.25	TCGA-A2-A04U-01A-11R-A115-07;TCGA-A2-A0SY-01A-31R-A084-07;TCGA-A7-A26H-01A-11R-A169-07;TCGA-A8-A06X-01A-21R-A00Z-07;TCGA-A8-A075-01A-11R-A084-07;TCGA-A8-A0AB-01A-11R-A034-07;TCGA-AN-A0FL-01A-11R-A034-07;TCGA-AN-A0FS-01A-11R-A034-07;TCGA-AR-A0TX-01A-11R-A084-07;TCGA-AR-A255-01A-11R-A169-07;TCGA-BH-A0DZ-01A-11R-A00Z-07;TCGA-BH-A1EN-01A-11R-A13Q-07;TCGA-BH-A202-01A-11R-A14M-07;TCGA-C8-A1HF-01A-11R-A…	HER2+	intra_gene	exon-exon_boundary	Start_E14;End_E13;Start_I13;End_I13	SORT1	Tumor
chr19	36237741	36237836	33	1.42424	TCGA-A2-A04U-01A-11R-A115-07;TCGA-A2-A0T1-01A-21R-A084-07;TCGA-A2-A0YG-01A-21R-A109-07;TCGA-A2-A1G1-01A-21R-A13Q-07;TCGA-A2-A3XZ-01A-42R-A239-07;TCGA-A8-A06T-01A-11R-A00Z-07;TCGA-A8-A076-01A-21R-A00Z-07;TCGA-AN-A04C-01A-21R-A034-07;TCGA-AN-A0FL-01A-11R-A034-07;TCGA-AR-A0TQ-01A-11R-A084-07;TCGA-AR-A0TX-01A-11R-A084-07;TCGA-AR-A250-01A-31R-A169-07;TCGA-BH-A0AW-01A-11R-A056-07;TCGA-BH-A0C0-01A-21R-A…	HER2+	intra_gene	within_exon	E4	PSENEN	Tumor
chr17	48822085	48822178	60	1.36667	TCGA-A2-A04U-01A-11R-A115-07;TCGA-A2-A0T1-01A-21R-A084-07;TCGA-A2-A1G1-01A-21R-A13Q-07;TCGA-A2-A25E-01A-11R-A169-07;TCGA-A7-A26H-01A-11R-A169-07;TCGA-A7-A2KD-01A-31R-A21T-07;TCGA-A8-A076-01A-21R-A00Z-07;TCGA-A8-A07B-01A-11R-A00Z-07;TCGA-A8-A097-01A-11R-A034-07;TCGA-A8-A099-01A-11R-A00Z-07;TCGA-A8-A09I-01A-22R-A034-07;TCGA-AC-A23C-01A-12R-A169-07;TCGA-AC-A23H-01A-11R-A157-07;TCGA-AC-A2FB-01A-11R-A…	HER2+	intra_gene	exon-exon_boundary	End_E7;Start_I8;E7	LUC7L3	Tumor
chr14	106725608	106994118	27	2.2963	TCGA-A2-A04U-01A-11R-A115-07;TCGA-A2-A0T1-01A-21R-A084-07;TCGA-A7-A2KD-01A-31R-A21T-07;TCGA-A8-A075-01A-11R-A084-07;TCGA-A8-A076-01A-21R-A00Z-07;TCGA-A8-A07I-01A-11R-A00Z-07;TCGA-A8-A07R-01A-21R-A034-07;TCGA-A8-A08T-01A-21R-A00Z-07;TCGA-A8-A08X-01A-21R-A00Z-07;TCGA-A8-A09G-01A-21R-A00Z-07;TCGA-A8-A09I-01A-22R-A034-07;TCGA-A8-A0A7-01A-11R-A00Z-07;TCGA-AO-A12D-01A-11R-A115-07;TCGA-AR-A24U-01A-11R-A…	HER2+	inter_gene	exon-exon_boundary	Start_E1;Start_E2;Start_E3;End_E1;End_E2;End_E3;Start_I1;Start_I2;Start_I3;End_I1;End_I2;End_I3	IGHV1-24;IGHV3-23;LINC00226;IGHV2-26;IGHV4-28;IGHV3-30;IGHV4-31;IGHV3-33;IGHV4-34;IGHV3-35;IGHV3-38;IGHV4-39;IGHV3-43;LINC00221;IGHV1-45;IGHV1-46;IGHV3-48	Tumor
chr14	106725608	106899345	29	2.65517	TCGA-A2-A04U-01A-11R-A115-07;TCGA-A2-A0T1-01A-21R-A084-07;TCGA-A8-A06R-01A-11R-A00Z-07;TCGA-A8-A075-01A-11R-A084-07;TCGA-A8-A076-01A-21R-A00Z-07;TCGA-A8-A07I-01A-11R-A00Z-07;TCGA-A8-A08P-01A-11R-A00Z-07;TCGA-A8-A08X-01A-21R-A00Z-07;TCGA-A8-A09G-01A-21R-A00Z-07;TCGA-A8-A0A7-01A-11R-A00Z-07;TCGA-AC-A23C-01A-12R-A169-07;TCGA-AO-A0JE-01A-11R-A056-07;TCGA-AO-A12D-01A-11R-A115-07;TCGA-AR-A24U-01A-11R-A…	HER2+	inter_gene	exon-exon_boundary	Start_E1;Start_E2;End_E1;End_E2;Start_I1;Start_I2;End_I1;End_I2	IGHV1-24;IGHV3-23;LINC00226;IGHV2-26;IGHV4-28;IGHV3-30;IGHV4-31;IGHV3-33;IGHV4-34;IGHV3-35;IGHV3-38;IGHV4-39;IGHV3-43	Tumor
chrM	10619	10711	48	1.91667	TCGA-A2-A04U-01A-11R-A115-07;TCGA-A2-A0YG-01A-21R-A109-07;TCGA-A2-A25E-01A-11R-A169-07;TCGA-A2-A3XV-01A-21R-A239-07;TCGA-A8-A06U-01A-11R-A00Z-07;TCGA-A8-A06X-01A-21R-A00Z-07;TCGA-A8-A07R-01A-21R-A034-07;TCGA-A8-A08H-01A-21R-A00Z-07;TCGA-A8-A08T-01A-21R-A00Z-07;TCGA-A8-A09I-01A-22R-A034-07;TCGA-A8-A09N-01A-11R-A00Z-07;TCGA-AC-A2FB-01A-11R-A17B-07;TCGA-AN-A041-01A-11R-A034-07;TCGA-AN-A0AJ-01A-11R-A…	HER2+	NA	NA	NA	NA	Tumor-Specific
chrM	8926	9088	20	1.75	TCGA-A2-A04U-01A-11R-A115-07;TCGA-A2-A1G1-01A-21R-A13Q-07;TCGA-A7-A2KD-01A-31R-A21T-07;TCGA-A8-A06T-01A-11R-A00Z-07;TCGA-A8-A06U-01A-11R-A00Z-07;TCGA-A8-A07B-01A-11R-A00Z-07;TCGA-AC-A2FB-01A-11R-A17B-07;TCGA-AN-A0FJ-01A-11R-A00Z-07;TCGA-AN-A0FT-01A-11R-A034-07;TCGA-AN-A0XP-01A-11R-A109-07;TCGA-AQ-A04L-01B-21R-A10J-07;TCGA-BH-A1EV-01A-11R-A137-07;TCGA-BH-A1F8-01A-11R-A13Q-07;TCGA-BH-A202-01A-11R-A…	HER2+	NA	NA	NA	NA	Tumor-Specific
chrM	13448	13583	13	1.76923	TCGA-A2-A04U-01A-11R-A115-07;TCGA-A2-A25E-01A-11R-A169-07;TCGA-A8-A06R-01A-11R-A00Z-07;TCGA-A8-A07B-01A-11R-A00Z-07;TCGA-A8-A08S-01A-11R-A034-07;TCGA-AC-A2FB-01A-11R-A17B-07;TCGA-AR-A0TX-01A-11R-A084-07;TCGA-BH-A0DZ-01A-11R-A00Z-07;TCGA-BH-A0HY-01A-11R-A056-07;TCGA-C8-A134-01A-11R-A115-07;TCGA-D8-A1JA-01A-11R-A13Q-07;TCGA-D8-A1XA-01A-11R-A14D-07;TCGA-E9-A295-01A-11R-A16F-07	HER2+	NA	NA	NA	NA	Tumor
chr22	36907664	36907793	22	1.36364	TCGA-A2-A04U-01A-11R-A115-07;TCGA-A2-A3XV-01A-21R-A239-07;TCGA-A2-A3XZ-01A-42R-A239-07;TCGA-A8-A06R-01A-11R-A00Z-07;TCGA-A8-A08T-01A-21R-A00Z-07;TCGA-A8-A0AB-01A-11R-A034-07;TCGA-AC-A3TN-01A-11R-A22K-07;TCGA-AN-A0FD-01A-11R-A034-07;TCGA-AN-A0FJ-01A-11R-A00Z-07;TCGA-AN-A0FS-01A-11R-A034-07;TCGA-AQ-A04L-01B-21R-A10J-07;TCGA-BH-A18M-01A-11R-A12D-07;TCGA-BH-A1F2-01A-31R-A13Q-07;TCGA-C8-A12P-01A-11R-A…	HER2+	intra_gene	within_exon	E14	EIF3D	Tumor-Specific
chr1	116941242	116941311	22	1.54545	TCGA-A2-A04U-01A-11R-A115-07;TCGA-A7-A26H-01A-11R-A169-07;TCGA-A8-A09G-01A-21R-A00Z-07;TCGA-AC-A2FB-01A-11R-A17B-07;TCGA-AN-A04C-01A-21R-A034-07;TCGA-AN-A0FK-01A-11R-A034-07;TCGA-AN-A0FN-01A-11R-A034-07;TCGA-AN-A0FS-01A-11R-A034-07;TCGA-AQ-A1H2-01A-11R-A13Q-07;TCGA-AR-A0TX-01A-11R-A084-07;TCGA-BH-A18H-01A-11R-A12D-07;TCGA-BH-A202-01A-11R-A14M-07;TCGA-C8-A137-01A-11R-A115-07;TCGA-C8-A1HL-01A-11R-A…	HER2+	intra_gene	exon-exon_boundary	Start_E16;End_I16;E16	ATP1A1	Tumor
chr20	57485759	57485933	9	1.44444	TCGA-A2-A04U-01A-11R-A115-07;TCGA-A7-A26H-01A-11R-A169-07;TCGA-AN-A0AJ-01A-11R-A00Z-07;TCGA-AN-A0FL-01A-11R-A034-07;TCGA-AR-A0TQ-01A-11R-A084-07;TCGA-AR-A0TX-01A-11R-A084-07;TCGA-C8-A1HN-01A-11R-A137-07;TCGA-D8-A1XY-01A-11R-A14M-07;TCGA-EW-A2FR-01A-11R-A21T-07	HER2+	intra_gene	within_exon	E13;E12	GNAS	Tumor
chrX	106186022	106186169	2	3	TCGA-A2-A04U-01A-11R-A115-07;TCGA-A7-A2KD-01A-31R-A21T-07	HER2+	intra_gene	within_exon	E15	MORC4	Tumor
chr19	16302556	16302726	2	3.5	TCGA-A2-A04U-01A-11R-A115-07;TCGA-A8-A06R-01A-11R-A00Z-07	HER2+	intra_gene	within_exon	E4	FAM32A	Tumor
chr14	106725697	107183900	26	2.80769	TCGA-A2-A04U-01A-11R-A115-07;TCGA-A8-A06R-01A-11R-A00Z-07;TCGA-A8-A06X-01A-21R-A00Z-07;TCGA-A8-A07I-01A-11R-A00Z-07;TCGA-A8-A08X-01A-21R-A00Z-07;TCGA-A8-A0A7-01A-11R-A00Z-07;TCGA-AC-A23C-01A-12R-A169-07;TCGA-AC-A2FB-01A-11R-A17B-07;TCGA-AO-A12D-01A-11R-A115-07;TCGA-AR-A24U-01A-11R-A169-07;TCGA-BH-A0B7-01A-12R-A115-07;TCGA-BH-A18H-01A-11R-A12D-07;TCGA-C8-A12Q-01A-11R-A115-07;TCGA-C8-A1HF-01A-11R-A…	HER2+	inter_gene	exon-exon_boundary	Start_E1;Start_E2;Start_E3;End_E1;End_E2;End_E3;Start_I1;Start_I2;Start_I3;End_I1;End_I2;End_I3	IGHV1-24;IGHV3-23;LINC00226;IGHV2-26;IGHV4-28;IGHV3-30;IGHV4-31;IGHV3-33;IGHV4-34;IGHV3-35;IGHV3-38;IGHV4-39;IGHV3-43;LINC00221;IGHV1-45;IGHV1-46;IGHV3-48;IGHV3-49;IGHV5-51;IGHV3-53;IGHV1-58;IGHV4-59;IGHV4-61;IGHV3-64;IGHV3-66;IGHV1-69;IGHV2-70;IGHV3-72	Tumor
chr1	1290146	1290204	16	1.6875	TCGA-A2-A04U-01A-11R-A115-07;TCGA-A8-A06R-01A-11R-A00Z-07;TCGA-A8-A076-01A-21R-A00Z-07;TCGA-A8-A07R-01A-21R-A034-07;TCGA-A8-A097-01A-11R-A034-07;TCGA-A8-A099-01A-11R-A00Z-07;TCGA-AC-A23G-01A-11R-A213-07;TCGA-AN-A0FV-01A-11R-A00Z-07;TCGA-AR-A254-01A-21R-A169-07;TCGA-C8-A130-01A-31R-A115-07;TCGA-D8-A1XA-01A-11R-A14D-07;TCGA-E2-A105-01A-11R-A10J-07;TCGA-E2-A152-01A-11R-A12D-07;TCGA-E2-A3DX-01A-21R-A…	HER2+	intra_gene	within_exon	E5	MXRA8	Tumor-Specific
chr17	62500863	62500949	14	1.42857	TCGA-A2-A04U-01A-11R-A115-07;TCGA-A8-A06T-01A-11R-A00Z-07;TCGA-A8-A08P-01A-11R-A00Z-07;TCGA-A8-A08S-01A-11R-A034-07;TCGA-AQ-A04H-01B-11R-A10J-07;TCGA-AR-A24U-01A-11R-A169-07;TCGA-BH-A0C0-01A-21R-A056-07;TCGA-BH-A0DZ-01A-11R-A00Z-07;TCGA-BH-A0HY-01A-11R-A056-07;TCGA-C8-A12Q-01A-11R-A115-07;TCGA-C8-A12Z-01A-11R-A115-07;TCGA-E2-A14V-01A-11R-A12D-07;TCGA-E2-A1B0-01A-11R-A12P-07;TCGA-E9-A1N4-01A-11R-A…	HER2+	intra_gene	exon-exon_boundary	Start_E2;End_I1;E2	DDX5	Tumor
chr4	43722819	96070062	4	2.75	TCGA-A2-A04U-01A-11R-A115-07;TCGA-A8-A07B-01A-11R-A00Z-07;TCGA-AN-A0FJ-01A-11R-A00Z-07;TCGA-C8-A135-01A-11R-A115-07	HER2+	inter_gene	exon-exon_boundary	Start_E2;Start_E1;Start_E5;Start_E6;Start_E3;Start_E4;Start_E7;Start_E8;Start_E9;Start_E10;Start_E11;Start_E12;Start_E13;Start_E14;Start_E15;Start_E16;Start_E17;Start_E18;Start_E19;Start_E20;Start_E21;Start_E22;Start_E23;Start_E58;Start_E59;Start_E60;Start_E61;Start_E62;Start_E63;Start_E64;Start_E54;Start_E55;Start_E56;Start_E57;Start_E45;Start_E46;Start_E47;Start_E48;Start_E49;Start_E50;Start_E5…	KCTD8;YIPF7;GUF1;GNPDA2;GABRG1;GABRA2;COX7B2;GABRA4;GABRB1;COMMD8;ATP10D;CORIN;NFXL1;CNGA1;NIPAL1;TXK;TEC;SLAIN2;SLC10A4;ZAR1;FRYL;OCIAD1;OCIAD2;CWH43;DCUN1D4;LRRC66;SGCB;SPATA18;USP46;DANCR;MIR4449;SNORA26;ERVMER34-1;LOC152578;RASL11B;SCFD2;FIP1L1;LNX1;RPL21P44;CHIC2;GSX2;PDGFRA;KIT;KDR;SRD5A3;LOC100506462;TMEM165;CLOCK;PDCL2;NMU;LOC644145;EXOC1;CEP135;KIAA1211;AASDH;PPAT;PAICS;SRP72;ARL9;THEGL;…	Tumor
chr22	23063339	23089953	2	3	TCGA-A2-A04U-01A-11R-A115-07;TCGA-A8-A08P-01A-11R-A00Z-07	HER2+	inter_gene	exon-exon_boundary	Start_E1;End_E1;Start_I1;End_I1	IGLV3-19;IGLV2-18;IGLV3-16	Tumor
chr22	23063339	23192390	2	3	TCGA-A2-A04U-01A-11R-A115-07;TCGA-A8-A08P-01A-11R-A00Z-07	HER2+	inter_gene	exon-exon_boundary	Start_E1;End_E1;Start_I1;End_I1	IGLV3-19;IGLV2-18;IGLV2-14;IGLV3-16;IGLV3-12;IGLV2-11;IGLV2-8;IGLV3-10;IGLV3-9;MIR650;IGLV4-3	Tumor
chr6	29795823	29910403	8	18.5	TCGA-A2-A04U-01A-11R-A115-07;TCGA-A8-A08X-01A-21R-A00Z-07;TCGA-AO-A0JL-01A-11R-A056-07;TCGA-B6-A1KF-01A-11R-A13Q-07;TCGA-BH-A0C7-01B-11R-A115-07;TCGA-C8-A135-01A-11R-A115-07;TCGA-C8-A3M8-01A-11R-A213-07;TCGA-D8-A27N-01A-11R-A16F-07	HER2+	inter_gene	exon-exon_boundary	Start_E3;Start_E4;Start_E5;Start_E6;Start_E7;Start_E8;Start_E1;Start_E2;End_E3;End_E4;End_E5;End_E6;End_E7;End_E8;End_E1;End_E2;Start_I4;Start_I5;Start_I6;Start_I7;Start_I8;Start_I1;Start_I2;Start_I3;End_I3;End_I4;End_I5;End_I6;End_I7;End_I8;End_I1;End_I2	HLA-G;HLA-H;HCG4B;HLA-A	Tumor
chr17	5009213	5009381	2	3	TCGA-A2-A04U-01A-11R-A115-07;TCGA-AN-A0FS-01A-11R-A034-07	HER2+	intra_gene	within_exon	E5	ZNF232	Tumor
chr6	132891377	138629998	1	9	TCGA-A2-A04W-01A-31R-A115-07	HER2+	inter_gene	exon-exon_boundary	Start_E1;Start_E2;Start_E7;Start_E3;Start_E4;Start_E5;Start_E6;Start_E8;Start_E9;Start_E10;Start_E11;Start_E12;Start_E13;Start_E14;Start_E15;Start_E16;Start_E17;Start_E18;Start_E19;Start_E20;Start_E27;Start_E29;Start_E28;Start_E25;Start_E26;Start_E24;Start_E23;Start_E22;Start_E21;Start_E30;End_E1;End_E2;End_E7;End_E3;End_E4;End_E5;End_E6;End_E8;End_E9;End_E10;End_E11;End_E12;End_E13;End_E14;End_E…	TAAR6;TAAR5;TAAR2;TAAR3;TAAR1;VNN1;VNN3;VNN2;C6orf192;RPS12;SNORA33;SNORD100;SNORD101;LINC00326;EYA4;MGC34034;TCF21;TBPL1;SLC2A12;HMGA1P7;SGK1;LOC154092;ALDH8A1;HBS1L;MIR3662;MYB;AHI1;LINC00271;PDE7B;FAM54A;BCLAF1;MAP7;MAP3K5;PEX7;SLC35D3;NHEG1;IL20RA;IL22RA2;IFNGR1;OLIG3;TNFAIP3;PERP;KIAA1244;PBOV1	Tumor
chr1	3463589	55317199	76	2.61842	TCGA-A2-A04W-01A-31R-A115-07;TCGA-A2-A04X-01A-21R-A034-07;TCGA-A2-A0CX-01A-21R-A00Z-07;TCGA-A2-A0T1-01A-21R-A084-07;TCGA-A2-A0YG-01A-21R-A109-07;TCGA-A2-A1G1-01A-21R-A13Q-07;TCGA-A2-A25E-01A-11R-A169-07;TCGA-A7-A26H-01A-11R-A169-07;TCGA-A8-A06T-01A-11R-A00Z-07;TCGA-A8-A06X-01A-21R-A00Z-07;TCGA-A8-A07P-01A-11R-A00Z-07;TCGA-A8-A07R-01A-21R-A034-07;TCGA-A8-A08S-01A-11R-A034-07;TCGA-A8-A090-01A-11R-A…	HER2+	inter_gene	exon-exon_boundary	Start_E1;Start_E4;Start_E2;Start_E3;Start_E5;Start_E6;Start_E7;Start_E8;Start_E9;Start_E10;Start_E11;Start_E12;Start_E13;Start_E14;Start_E21;Start_E22;Start_E15;Start_E16;Start_E17;Start_E18;Start_E19;Start_E20;Start_E24;Start_E25;Start_E26;Start_E27;Start_E28;Start_E29;Start_E30;Start_E23;Start_E34;Start_E35;Start_E36;Start_E37;Start_E38;Start_E39;Start_E40;Start_E41;Start_E42;Start_E31;Start_E3…	MIR551A;MEGF6;TPRG1L;WRAP73;TP73;CCDC27;TP73-AS1;LOC388588;LRRC47;CEP104;DFFB;LOC100133612;C1orf174;LOC728716;LOC284661;AJAP1;MIR4417;MIR4689;NPHP4;KCNAB2;CHD5;RPL22;RNF207;ICMT;HES3;GPR153;ACOT7;ESPN;HES2;MIR4252;PLEKHG5;TNFRSF25;NOL9;TAS1R1;ZBTB48;KLHL21;PHF13;THAP3;DNAJC11;CAMTA1;VAMP3;PER3;UTS2;TNFRSF9;PARK7;ERRFI1;SLC45A1;RERE;ENO1;ENO1-AS1;CA6;SLC2A7;SLC2A5;GPR157;MIR34A;H6PD;SPSB1;SLC25A33…	Tumor
chr17	42284821	42284896	58	1.58621	TCGA-A2-A04W-01A-31R-A115-07;TCGA-A2-A04X-01A-21R-A034-07;TCGA-A2-A0D1-01A-11R-A034-07;TCGA-A2-A0EY-01A-11R-A034-07;TCGA-A2-A0SY-01A-31R-A084-07;TCGA-A2-A3XV-01A-21R-A239-07;TCGA-A7-A26H-01A-11R-A169-07;TCGA-A7-A2KD-01A-31R-A21T-07;TCGA-A8-A06X-01A-21R-A00Z-07;TCGA-A8-A075-01A-11R-A084-07;TCGA-A8-A076-01A-21R-A00Z-07;TCGA-A8-A08H-01A-21R-A00Z-07;TCGA-A8-A090-01A-11R-A00Z-07;TCGA-A8-A099-01A-11R-A…	HER2+	intra_gene	exon-exon_boundary	End_E19;End_E20;Start_I19;E19;E20	UBTF	Tumor-Specific
chr11	764301	78387223	76	2.44737	TCGA-A2-A04W-01A-31R-A115-07;TCGA-A2-A04X-01A-21R-A034-07;TCGA-A2-A0D1-01A-11R-A034-07;TCGA-A2-A0EY-01A-11R-A034-07;TCGA-A2-A0T1-01A-21R-A084-07;TCGA-A2-A0YG-01A-21R-A109-07;TCGA-A2-A1G1-01A-21R-A13Q-07;TCGA-A2-A3XV-01A-21R-A239-07;TCGA-A8-A06T-01A-11R-A00Z-07;TCGA-A8-A06X-01A-21R-A00Z-07;TCGA-A8-A07R-01A-21R-A034-07;TCGA-A8-A08C-01A-11R-A00Z-07;TCGA-A8-A08H-01A-21R-A00Z-07;TCGA-A8-A08S-01A-11R-A…	HER2+	inter_gene	exon-exon_boundary	Start_E7;Start_E8;Start_E1;Start_E2;Start_E3;Start_E4;Start_E5;Start_E6;Start_E9;Start_E10;Start_E11;Start_E12;Start_E13;Start_E14;Start_E15;Start_E16;Start_E17;Start_E18;Start_E19;Start_E20;Start_E21;Start_E22;Start_E32;Start_E33;Start_E23;Start_E24;Start_E25;Start_E26;Start_E27;Start_E28;Start_E29;Start_E30;Start_E31;Start_E34;Start_E35;Start_E36;Start_E37;Start_E38;Start_E39;Start_E40;Start_E4…	TALDO1;NS3BP;PDDC1;CEND1;PIDD;SLC25A22;PNPLA2;RPLP2;SNORA52;CD151;EFCAB4A;TSPAN4;POLR2L;CHID1;AP2A2;MUC6;MUC2;MUC5B;TOLLIP;LOC255512;BRSK2;MOB2;DUSP8;LOC338651;KRTAP5-1;KRTAP5-2;KRTAP5-3;KRTAP5-5;KRTAP5-4;FAM99A;KRTAP5-6;FAM99B;IFITM10;CTSD;SYT8;TNNI2;LSP1;MIR4298;TNNT3;MRPL23;MRPL23-AS1;H19;MIR675;IGF2-AS1;IGF2;INS-IGF2;MIR483;MIR4686;INS;TH;ASCL2;TSPAN32;C11orf21;CD81;TSSC4;TRPM5;KCNQ1;KCNQ1OT1…	Tumor
chr3	33907955	33908025	51	1.60784	TCGA-A2-A04W-01A-31R-A115-07;TCGA-A2-A04X-01A-21R-A034-07;TCGA-A2-A0D1-01A-11R-A034-07;TCGA-A2-A0EY-01A-11R-A034-07;TCGA-A2-A0T1-01A-21R-A084-07;TCGA-A2-A1G1-01A-21R-A13Q-07;TCGA-A2-A3XZ-01A-42R-A239-07;TCGA-A7-A26H-01A-11R-A169-07;TCGA-A8-A06T-01A-11R-A00Z-07;TCGA-A8-A076-01A-21R-A00Z-07;TCGA-A8-A07R-01A-21R-A034-07;TCGA-A8-A08S-01A-11R-A034-07;TCGA-A8-A08T-01A-21R-A00Z-07;TCGA-A8-A09I-01A-22R-A…	HER2+	intra_gene	within_exon	E18;E12	PDCD6IP	Tumor-Specific
chr12	6879786	6879838	58	1.7069	TCGA-A2-A04W-01A-31R-A115-07;TCGA-A2-A04X-01A-21R-A034-07;TCGA-A2-A0D1-01A-11R-A034-07;TCGA-A2-A0SY-01A-31R-A084-07;TCGA-A8-A06U-01A-11R-A00Z-07;TCGA-A8-A06X-01A-21R-A00Z-07;TCGA-A8-A07R-01A-21R-A034-07;TCGA-A8-A08S-01A-11R-A034-07;TCGA-A8-A08T-01A-21R-A00Z-07;TCGA-A8-A090-01A-11R-A00Z-07;TCGA-A8-A09I-01A-22R-A034-07;TCGA-A8-A09N-01A-11R-A00Z-07;TCGA-A8-A0A7-01A-11R-A00Z-07;TCGA-A8-A0AB-01A-11R-A…	HER2+	intra_gene	within_exon	E5	PTMS	Tumor-Specific
chr12	56119596	56119648	65	1.98462	TCGA-A2-A04W-01A-31R-A115-07;TCGA-A2-A04X-01A-21R-A034-07;TCGA-A2-A0D1-01A-11R-A034-07;TCGA-A2-A1G1-01A-21R-A13Q-07;TCGA-A2-A25E-01A-11R-A169-07;TCGA-A2-A3XZ-01A-42R-A239-07;TCGA-A7-A26H-01A-11R-A169-07;TCGA-A7-A2KD-01A-31R-A21T-07;TCGA-A8-A06X-01A-21R-A00Z-07;TCGA-A8-A07B-01A-11R-A00Z-07;TCGA-A8-A07P-01A-11R-A00Z-07;TCGA-A8-A08C-01A-11R-A00Z-07;TCGA-A8-A08T-01A-21R-A00Z-07;TCGA-A8-A097-01A-11R-A…	HER2+	intra_gene	exon-exon_boundary	End_E7;Start_I7;E7	CD63	Tumor-Specific
chr10	32096727	32097641	48	1.6875	TCGA-A2-A04W-01A-31R-A115-07;TCGA-A2-A04X-01A-21R-A034-07;TCGA-A2-A0D1-01A-11R-A034-07;TCGA-A2-A25E-01A-11R-A169-07;TCGA-A8-A06T-01A-11R-A00Z-07;TCGA-A8-A06U-01A-11R-A00Z-07;TCGA-A8-A06X-01A-21R-A00Z-07;TCGA-A8-A07P-01A-11R-A00Z-07;TCGA-A8-A08T-01A-21R-A00Z-07;TCGA-A8-A099-01A-11R-A00Z-07;TCGA-A8-A09G-01A-21R-A00Z-07;TCGA-A8-A09I-01A-22R-A034-07;TCGA-A8-A0A7-01A-11R-A00Z-07;TCGA-AC-A23H-01A-11R-A…	HER2+	intra_gene	exon-exon_boundary	Start_E20;End_E19;Start_I19;End_I19	ARHGAP12	Tumor-Specific
chr19	47342721	47342835	59	1.47458	TCGA-A2-A04W-01A-31R-A115-07;TCGA-A2-A04X-01A-21R-A034-07;TCGA-A2-A0EY-01A-11R-A034-07;TCGA-A2-A0SY-01A-31R-A084-07;TCGA-A2-A0YG-01A-21R-A109-07;TCGA-A2-A1G1-01A-21R-A13Q-07;TCGA-A7-A26H-01A-11R-A169-07;TCGA-A8-A06T-01A-11R-A00Z-07;TCGA-A8-A06U-01A-11R-A00Z-07;TCGA-A8-A08C-01A-11R-A00Z-07;TCGA-A8-A08H-01A-21R-A00Z-07;TCGA-A8-A08S-01A-11R-A034-07;TCGA-A8-A09I-01A-22R-A034-07;TCGA-A8-A0A7-01A-11R-A…	HER2+	intra_gene	exon-exon_boundary	Start_E3;End_E3;Start_I1;End_I2;E3	AP2S1	Tumor
chr11	62038475	62040453	32	3.5	TCGA-A2-A04W-01A-31R-A115-07;TCGA-A2-A04X-01A-21R-A034-07;TCGA-A2-A0EY-01A-11R-A034-07;TCGA-A2-A0SY-01A-31R-A084-07;TCGA-A2-A3XZ-01A-42R-A239-07;TCGA-A8-A075-01A-11R-A084-07;TCGA-A8-A09I-01A-22R-A034-07;TCGA-AC-A3TN-01A-11R-A22K-07;TCGA-AN-A04C-01A-21R-A034-07;TCGA-AN-A0FT-01A-11R-A034-07;TCGA-AN-A0XP-01A-11R-A109-07;TCGA-AO-A0JM-01A-21R-A056-07;TCGA-AO-A12D-01A-11R-A115-07;TCGA-AR-A1AX-01A-11R-A…	HER2+	intra_gene	exon-exon_boundary	Start_E3;End_E2;Start_I3;End_I3	SCGB2A2	Tumor
chr5	33455725	33455776	66	1.81818	TCGA-A2-A04W-01A-31R-A115-07;TCGA-A2-A04X-01A-21R-A034-07;TCGA-A2-A0EY-01A-11R-A034-07;TCGA-A2-A0T1-01A-21R-A084-07;TCGA-A2-A0YG-01A-21R-A109-07;TCGA-A2-A25E-01A-11R-A169-07;TCGA-A2-A3XZ-01A-42R-A239-07;TCGA-A7-A26H-01A-11R-A169-07;TCGA-A7-A2KD-01A-31R-A21T-07;TCGA-A8-A06R-01A-11R-A00Z-07;TCGA-A8-A06T-01A-11R-A00Z-07;TCGA-A8-A06U-01A-11R-A00Z-07;TCGA-A8-A075-01A-11R-A084-07;TCGA-A8-A076-01A-21R-A…	HER2+	intra_gene	within_exon	E6	TARS	Tumor-Specific
chr9	88641849	88641924	42	1.45238	TCGA-A2-A04W-01A-31R-A115-07;TCGA-A2-A04X-01A-21R-A034-07;TCGA-A2-A0EY-01A-11R-A034-07;TCGA-A2-A0T1-01A-21R-A084-07;TCGA-A2-A0YG-01A-21R-A109-07;TCGA-A8-A08B-01A-11R-A00Z-07;TCGA-A8-A090-01A-11R-A00Z-07;TCGA-A8-A099-01A-11R-A00Z-07;TCGA-A8-A0AB-01A-11R-A034-07;TCGA-AN-A04C-01A-21R-A034-07;TCGA-AN-A0FX-01A-11R-A034-07;TCGA-AN-A0XP-01A-11R-A109-07;TCGA-AO-A0JE-01A-11R-A056-07;TCGA-AO-A0JL-01A-11R-A…	HER2+	intra_gene	within_exon	E10	GOLM1	Tumor
chr6	31237742	31322442	72	3.05556	TCGA-A2-A04W-01A-31R-A115-07;TCGA-A2-A04X-01A-21R-A034-07;TCGA-A2-A0EY-01A-11R-A034-07;TCGA-A2-A0T1-01A-21R-A084-07;TCGA-A2-A1G1-01A-21R-A13Q-07;TCGA-A2-A3XZ-01A-42R-A239-07;TCGA-A7-A26H-01A-11R-A169-07;TCGA-A8-A06U-01A-11R-A00Z-07;TCGA-A8-A076-01A-21R-A00Z-07;TCGA-A8-A07R-01A-21R-A034-07;TCGA-A8-A08G-01A-11R-A00Z-07;TCGA-A8-A08H-01A-21R-A00Z-07;TCGA-A8-A08S-01A-11R-A034-07;TCGA-A8-A097-01A-11R-A…	HER2+	inter_gene	exon-exon_boundary	Start_E1;Start_E2;Start_E3;Start_E4;Start_E5;Start_E6;Start_E7;Start_E8;End_E1;End_E2;End_E3;End_E4;End_E5;End_E6;End_E7;End_E8;Start_I1;Start_I2;Start_I3;Start_I4;Start_I5;Start_I6;Start_I7;Start_I8;End_I8;End_I1;End_I2;End_I3;End_I4;End_I5;End_I6;End_I7	HLA-C;HLA-B	Tumor
chr2	42577809	131821530	67	1.85075	TCGA-A2-A04W-01A-31R-A115-07;TCGA-A2-A04X-01A-21R-A034-07;TCGA-A2-A0EY-01A-11R-A034-07;TCGA-A2-A0T1-01A-21R-A084-07;TCGA-A2-A3XZ-01A-42R-A239-07;TCGA-A7-A26H-01A-11R-A169-07;TCGA-A7-A2KD-01A-31R-A21T-07;TCGA-A8-A06X-01A-21R-A00Z-07;TCGA-A8-A075-01A-11R-A084-07;TCGA-A8-A07I-01A-11R-A00Z-07;TCGA-A8-A07P-01A-11R-A00Z-07;TCGA-A8-A08G-01A-11R-A00Z-07;TCGA-A8-A08H-01A-21R-A00Z-07;TCGA-A8-A08P-01A-11R-A…	HER2+	inter_gene	exon-exon_boundary	Start_E2;Start_E3;Start_E1;Start_E4;Start_E5;Start_E6;Start_E7;Start_E8;Start_E9;Start_E10;Start_E11;Start_E12;Start_E13;Start_E14;Start_E37;Start_E38;Start_E35;Start_E36;Start_E32;Start_E33;Start_E34;Start_E31;Start_E30;Start_E29;Start_E27;Start_E28;Start_E26;Start_E25;Start_E23;Start_E24;Start_E22;Start_E20;Start_E21;Start_E15;Start_E16;Start_E17;Start_E18;Start_E19;Start_E44;Start_E45;Start_E4…	COX7A2L;KCNG3;MTA3;OXER1;HAAO;LOC100129726;THADA;ZFP36L2;PLEKHH2;LOC728819;DYNC2LI1;ABCG5;ABCG8;LRPPRC;PPM1B;SLC3A1;PREPL;CAMKMT;MIR548AD;SIX3;SIX2;UNQ6975;SRBD1;PRKCE;EPAS1;LOC388946;ATP6V1E2;RHOQ;PIGF;CRIPT;SOCS5;LOC388948;LOC100134259;MCFD2;TTC7A;C2orf61;CALM2;EPCAM;MIR559;MSH2;KCNK12;MSH6;FBXO11;FOXN2;PPP1R21;STON1;STON1-GTF2A1L;GTF2A1L;LHCGR;FSHR;NRXN1;ASB3;GPR75-ASB3;CHAC2;ERLEC1;GPR75;MIR3…	Tumor
chr6	31833673	31833771	33	1.57576	TCGA-A2-A04W-01A-31R-A115-07;TCGA-A2-A04X-01A-21R-A034-07;TCGA-A2-A0EY-01A-11R-A034-07;TCGA-A2-A25E-01A-11R-A169-07;TCGA-A8-A075-01A-11R-A084-07;TCGA-A8-A08S-01A-11R-A034-07;TCGA-A8-A0AB-01A-11R-A034-07;TCGA-AC-A23C-01A-12R-A169-07;TCGA-AN-A0FD-01A-11R-A034-07;TCGA-AN-A0FK-01A-11R-A034-07;TCGA-AN-A0FS-01A-11R-A034-07;TCGA-AN-A0FV-01A-11R-A00Z-07;TCGA-AN-A0XP-01A-11R-A109-07;TCGA-AO-A0JM-01A-21R-A…	HER2+	intra_gene	within_exon	E13;E14	SLC44A4	Tumor-Specific
chr14	106174306	106174442	25	1.6	TCGA-A2-A04W-01A-31R-A115-07;TCGA-A2-A04X-01A-21R-A034-07;TCGA-A2-A0EY-01A-11R-A034-07;TCGA-A7-A2KD-01A-31R-A21T-07;TCGA-A8-A076-01A-21R-A00Z-07;TCGA-A8-A097-01A-11R-A034-07;TCGA-AC-A3YI-01A-21R-A239-07;TCGA-AN-A0FS-01A-11R-A034-07;TCGA-AR-A254-01A-21R-A169-07;TCGA-AR-A255-01A-11R-A169-07;TCGA-BH-A0B6-01A-11R-A19W-07;TCGA-C8-A26W-01A-11R-A16F-07;TCGA-C8-A278-01A-11R-A169-07;TCGA-D8-A140-01A-11R-A…	HER2+	intra_gene	within_exon	E1	IGHA1	Tumor
chr10	70915573	70916803	45	1.55556	TCGA-A2-A04W-01A-31R-A115-07;TCGA-A2-A04X-01A-21R-A034-07;TCGA-A2-A0SY-01A-31R-A084-07;TCGA-A2-A0T1-01A-21R-A084-07;TCGA-A2-A0YG-01A-21R-A109-07;TCGA-A7-A26H-01A-11R-A169-07;TCGA-A7-A2KD-01A-31R-A21T-07;TCGA-A8-A06R-01A-11R-A00Z-07;TCGA-A8-A07B-01A-11R-A00Z-07;TCGA-A8-A08H-01A-21R-A00Z-07;TCGA-A8-A08T-01A-21R-A00Z-07;TCGA-A8-A090-01A-11R-A00Z-07;TCGA-A8-A099-01A-11R-A00Z-07;TCGA-A8-A09I-01A-22R-A…	HER2+	intra_gene	exon-exon_boundary	Start_E3;Start_E4;End_E3;Start_I4;End_I3;End_I4	VPS26A	Tumor-Specific
chr5	180663997	180664663	69	1.75362	TCGA-A2-A04W-01A-31R-A115-07;TCGA-A2-A04X-01A-21R-A034-07;TCGA-A2-A0SY-01A-31R-A084-07;TCGA-A2-A0T1-01A-21R-A084-07;TCGA-A2-A0YG-01A-21R-A109-07;TCGA-A7-A26H-01A-11R-A169-07;TCGA-A8-A06R-01A-11R-A00Z-07;TCGA-A8-A075-01A-11R-A084-07;TCGA-A8-A07P-01A-11R-A00Z-07;TCGA-A8-A08C-01A-11R-A00Z-07;TCGA-A8-A09G-01A-21R-A00Z-07;TCGA-A8-A0AB-01A-11R-A034-07;TCGA-AC-A23G-01A-11R-A213-07;TCGA-AC-A2FB-01A-11R-A…	HER2+	intra_gene	exon-exon_boundary	Start_E8;End_E7;Start_I7;End_I7	GNB2L1	Tumor-Specific
chr6	26056053	26056122	57	1.96491	TCGA-A2-A04W-01A-31R-A115-07;TCGA-A2-A04X-01A-21R-A034-07;TCGA-A2-A0SY-01A-31R-A084-07;TCGA-A2-A0T1-01A-21R-A084-07;TCGA-A2-A1G1-01A-21R-A13Q-07;TCGA-A2-A3XZ-01A-42R-A239-07;TCGA-A7-A26H-01A-11R-A169-07;TCGA-A8-A06T-01A-11R-A00Z-07;TCGA-A8-A06U-01A-11R-A00Z-07;TCGA-A8-A075-01A-11R-A084-07;TCGA-A8-A07P-01A-11R-A00Z-07;TCGA-A8-A097-01A-11R-A034-07;TCGA-A8-A09I-01A-22R-A034-07;TCGA-AC-A23H-01A-11R-A…	HER2+	intra_gene	within_exon	E1	HIST1H1C	Tumor-Specific
chr11	62040516	62040593	59	3.35593	TCGA-A2-A04W-01A-31R-A115-07;TCGA-A2-A04X-01A-21R-A034-07;TCGA-A2-A0SY-01A-31R-A084-07;TCGA-A2-A0YG-01A-21R-A109-07;TCGA-A2-A25E-01A-11R-A169-07;TCGA-A2-A3XZ-01A-42R-A239-07;TCGA-A8-A06U-01A-11R-A00Z-07;TCGA-A8-A076-01A-21R-A00Z-07;TCGA-A8-A07I-01A-11R-A00Z-07;TCGA-A8-A08B-01A-11R-A00Z-07;TCGA-A8-A08T-01A-21R-A00Z-07;TCGA-A8-A09G-01A-21R-A00Z-07;TCGA-A8-A09I-01A-22R-A034-07;TCGA-AC-A23C-01A-12R-A…	HER2+	intra_gene	within_exon	E3	SCGB2A2	Tumor
chr1	154179501	154179611	40	1.5	TCGA-A2-A04W-01A-31R-A115-07;TCGA-A2-A04X-01A-21R-A034-07;TCGA-A2-A0SY-01A-31R-A084-07;TCGA-A7-A26H-01A-11R-A169-07;TCGA-A8-A06R-01A-11R-A00Z-07;TCGA-A8-A076-01A-21R-A00Z-07;TCGA-A8-A08G-01A-11R-A00Z-07;TCGA-A8-A097-01A-11R-A034-07;TCGA-A8-A09I-01A-22R-A034-07;TCGA-AC-A23C-01A-12R-A169-07;TCGA-AN-A0AJ-01A-11R-A00Z-07;TCGA-AN-A0FS-01A-11R-A034-07;TCGA-AN-A0FT-01A-11R-A034-07;TCGA-AN-A0FZ-01A-11R-A…	HER2+	intra_gene	within_exon	E7;E6;E5	C1orf43	Tumor
chr17	37868242	37868609	34	2.17647	TCGA-A2-A04W-01A-31R-A115-07;TCGA-A2-A04X-01A-21R-A034-07;TCGA-A2-A0T1-01A-21R-A084-07;TCGA-A2-A3XZ-01A-42R-A239-07;TCGA-A8-A06T-01A-11R-A00Z-07;TCGA-A8-A07B-01A-11R-A00Z-07;TCGA-A8-A08B-01A-11R-A00Z-07;TCGA-A8-A08P-01A-11R-A00Z-07;TCGA-A8-A090-01A-11R-A00Z-07;TCGA-A8-A09I-01A-22R-A034-07;TCGA-AC-A2FB-01A-11R-A17B-07;TCGA-AN-A04C-01A-21R-A034-07;TCGA-AO-A0JE-01A-11R-A056-07;TCGA-AO-A12D-01A-11R-A…	HER2+	intra_gene	exon-exon_boundary	Start_E12;Start_E9;End_E11;End_E8;Start_I12;End_I12	ERBB2	Tumor
chr1	44072036	44072129	86	2.0814	TCGA-A2-A04W-01A-31R-A115-07;TCGA-A2-A04X-01A-21R-A034-07;TCGA-A2-A0YG-01A-21R-A109-07;TCGA-A2-A1G1-01A-21R-A13Q-07;TCGA-A2-A25E-01A-11R-A169-07;TCGA-A7-A26H-01A-11R-A169-07;TCGA-A7-A2KD-01A-31R-A21T-07;TCGA-A8-A076-01A-21R-A00Z-07;TCGA-A8-A07P-01A-11R-A00Z-07;TCGA-A8-A07R-01A-21R-A034-07;TCGA-A8-A08C-01A-11R-A00Z-07;TCGA-A8-A08G-01A-11R-A00Z-07;TCGA-A8-A08H-01A-21R-A00Z-07;TCGA-A8-A08S-01A-11R-A…	HER2+	intra_gene	exon-exon_boundary	End_E20;End_E19;Start_I20;E20;E19	PTPRF	Tumor
chr12	125397182	125397866	37	1.59459	TCGA-A2-A04W-01A-31R-A115-07;TCGA-A2-A04X-01A-21R-A034-07;TCGA-A2-A0YG-01A-21R-A109-07;TCGA-A2-A1G1-01A-21R-A13Q-07;TCGA-A2-A3XV-01A-21R-A239-07;TCGA-A8-A06T-01A-11R-A00Z-07;TCGA-A8-A06U-01A-11R-A00Z-07;TCGA-A8-A06X-01A-21R-A00Z-07;TCGA-A8-A076-01A-21R-A00Z-07;TCGA-A8-A07B-01A-11R-A00Z-07;TCGA-A8-A07P-01A-11R-A00Z-07;TCGA-A8-A09I-01A-22R-A034-07;TCGA-AC-A23C-01A-12R-A169-07;TCGA-AC-A23H-01A-11R-A…	HER2+	intra_gene	within_exon	E2	UBC	Tumor-Specific
chr11	118455309	118455359	57	1.59649	TCGA-A2-A04W-01A-31R-A115-07;TCGA-A2-A04X-01A-21R-A034-07;TCGA-A2-A0YG-01A-21R-A109-07;TCGA-A8-A06T-01A-11R-A00Z-07;TCGA-A8-A06X-01A-21R-A00Z-07;TCGA-A8-A076-01A-21R-A00Z-07;TCGA-A8-A07P-01A-11R-A00Z-07;TCGA-A8-A08C-01A-11R-A00Z-07;TCGA-A8-A08S-01A-11R-A034-07;TCGA-A8-A090-01A-11R-A00Z-07;TCGA-A8-A097-01A-11R-A034-07;TCGA-A8-A099-01A-11R-A00Z-07;TCGA-A8-A09I-01A-22R-A034-07;TCGA-A8-A09N-01A-11R-A…	HER2+	intra_gene	exon-exon_boundary	End_E4;End_E5;Start_I5;E4;E5	ARCN1	Tumor-Specific
chrM	7872	7935	44	1.36364	TCGA-A2-A04W-01A-31R-A115-07;TCGA-A2-A04X-01A-21R-A034-07;TCGA-A2-A1G1-01A-21R-A13Q-07;TCGA-A7-A26H-01A-11R-A169-07;TCGA-A8-A06R-01A-11R-A00Z-07;TCGA-A8-A076-01A-21R-A00Z-07;TCGA-A8-A08H-01A-21R-A00Z-07;TCGA-A8-A08S-01A-11R-A034-07;TCGA-A8-A097-01A-11R-A034-07;TCGA-A8-A09G-01A-21R-A00Z-07;TCGA-A8-A0AB-01A-11R-A034-07;TCGA-AC-A3TN-01A-11R-A22K-07;TCGA-AC-A3YI-01A-21R-A239-07;TCGA-AN-A041-01A-11R-A…	HER2+	NA	NA	NA	NA	Tumor-Specific
chrM	8117	8172	44	2.18182	TCGA-A2-A04W-01A-31R-A115-07;TCGA-A2-A04X-01A-21R-A034-07;TCGA-A2-A25E-01A-11R-A169-07;TCGA-A2-A3XZ-01A-42R-A239-07;TCGA-A8-A06U-01A-11R-A00Z-07;TCGA-A8-A07P-01A-11R-A00Z-07;TCGA-A8-A07R-01A-21R-A034-07;TCGA-A8-A08T-01A-21R-A00Z-07;TCGA-A8-A097-01A-11R-A034-07;TCGA-A8-A09G-01A-21R-A00Z-07;TCGA-AC-A2FB-01A-11R-A17B-07;TCGA-AC-A3TN-01A-11R-A22K-07;TCGA-AN-A04C-01A-21R-A034-07;TCGA-AN-A0AJ-01A-11R-A…	HER2+	NA	NA	NA	NA	Tumor-Specific
chr7	99569393	99569477	39	2.05128	TCGA-A2-A04W-01A-31R-A115-07;TCGA-A2-A04X-01A-21R-A034-07;TCGA-A2-A25E-01A-11R-A169-07;TCGA-A2-A3XZ-01A-42R-A239-07;TCGA-A8-A07P-01A-11R-A00Z-07;TCGA-A8-A08G-01A-11R-A00Z-07;TCGA-A8-A090-01A-11R-A00Z-07;TCGA-A8-A097-01A-11R-A034-07;TCGA-A8-A09I-01A-22R-A034-07;TCGA-A8-A0AB-01A-11R-A034-07;TCGA-AC-A23H-01A-11R-A157-07;TCGA-AC-A3YI-01A-21R-A239-07;TCGA-AN-A0FD-01A-11R-A034-07;TCGA-AN-A0FK-01A-11R-A…	HER2+	intra_gene	within_exon	E2	AZGP1	Tumor-Specific
chr10	3819332	66725208	51	1.68627	TCGA-A2-A04W-01A-31R-A115-07;TCGA-A2-A04X-01A-21R-A034-07;TCGA-A2-A25E-01A-11R-A169-07;TCGA-A7-A26H-01A-11R-A169-07;TCGA-A8-A06T-01A-11R-A00Z-07;TCGA-A8-A06X-01A-21R-A00Z-07;TCGA-A8-A07R-01A-21R-A034-07;TCGA-A8-A08H-01A-21R-A00Z-07;TCGA-A8-A08T-01A-21R-A00Z-07;TCGA-A8-A08X-01A-21R-A00Z-07;TCGA-A8-A09I-01A-22R-A034-07;TCGA-A8-A0AB-01A-11R-A034-07;TCGA-AC-A23C-01A-12R-A169-07;TCGA-AC-A23G-01A-11R-A…	HER2+	inter_gene	exon-exon_boundary	Start_E1;Start_E2;Start_E3;Start_E4;Start_E5;Start_E6;Start_E7;Start_E8;Start_E9;Start_E10;Start_E11;Start_E12;Start_E13;Start_E14;Start_E15;Start_E16;Start_E17;Start_E18;Start_E19;Start_E20;Start_E21;Start_E22;Start_E23;Start_E24;Start_E25;Start_E29;Start_E30;Start_E28;Start_E27;Start_E26;Start_E65;Start_E66;Start_E67;Start_E61;Start_E62;Start_E63;Start_E64;Start_E60;Start_E57;Start_E58;Start_E5…	KLF6;LOC338588;LOC100216001;AKR1E2;tAKR;AKR1C1;AKR1C2;AKR1C3;AKR1CL1;AKR1C4;UCN3;TUBAL3;NET1;CALML5;CALML3;ASB13;FAM208B;GDI2;ANKRD16;FBXO18;IL15RA;IL2RA;RBM17;PFKFB3;MIR3155A;MIR3155B;LOC399715;PRKCQ;LOC439949;LOC100507127;SFMBT2;ITIH5;ITIH2;KIN;ATP5C1;TAF3;FLJ45983;GATA3;SFTA1P;LOC254312;CELF2;LOC439950;USP6NL;ECHDC3;C10orf47;LOC219731;UPF2;DHTKD1;SEC61A2;NUDT5;CDC123;CAMK1D;MIR4480;LOC283070;C…	Tumor
chrM	15502	15619	36	1.86111	TCGA-A2-A04W-01A-31R-A115-07;TCGA-A2-A04X-01A-21R-A034-07;TCGA-A2-A25E-01A-11R-A169-07;TCGA-A7-A26H-01A-11R-A169-07;TCGA-A8-A06X-01A-21R-A00Z-07;TCGA-A8-A07B-01A-11R-A00Z-07;TCGA-A8-A08B-01A-11R-A00Z-07;TCGA-A8-A08X-01A-21R-A00Z-07;TCGA-A8-A097-01A-11R-A034-07;TCGA-A8-A09I-01A-22R-A034-07;TCGA-A8-A0A7-01A-11R-A00Z-07;TCGA-AC-A23C-01A-12R-A169-07;TCGA-AC-A2FB-01A-11R-A17B-07;TCGA-AC-A3TN-01A-11R-A…	HER2+	NA	NA	NA	NA	Tumor
chrM	11808	11893	28	1.46429	TCGA-A2-A04W-01A-31R-A115-07;TCGA-A2-A04X-01A-21R-A034-07;TCGA-A7-A26H-01A-11R-A169-07;TCGA-A8-A06T-01A-11R-A00Z-07;TCGA-A8-A06U-01A-11R-A00Z-07;TCGA-A8-A07R-01A-21R-A034-07;TCGA-A8-A08G-01A-11R-A00Z-07;TCGA-A8-A08T-01A-21R-A00Z-07;TCGA-A8-A097-01A-11R-A034-07;TCGA-A8-A099-01A-11R-A00Z-07;TCGA-A8-A09I-01A-22R-A034-07;TCGA-A8-A0A7-01A-11R-A00Z-07;TCGA-AN-A04C-01A-21R-A034-07;TCGA-AO-A0JL-01A-11R-A…	HER2+	NA	NA	NA	NA	Tumor
chrM	4919	5002	58	2.2931	TCGA-A2-A04W-01A-31R-A115-07;TCGA-A2-A04X-01A-21R-A034-07;TCGA-A8-A06T-01A-11R-A00Z-07;TCGA-A8-A075-01A-11R-A084-07;TCGA-A8-A076-01A-21R-A00Z-07;TCGA-A8-A07P-01A-11R-A00Z-07;TCGA-A8-A08B-01A-11R-A00Z-07;TCGA-A8-A08C-01A-11R-A00Z-07;TCGA-A8-A08S-01A-11R-A034-07;TCGA-A8-A097-01A-11R-A034-07;TCGA-A8-A09G-01A-21R-A00Z-07;TCGA-A8-A09I-01A-22R-A034-07;TCGA-A8-A0A7-01A-11R-A00Z-07;TCGA-AC-A3YI-01A-21R-A…	HER2+	NA	NA	NA	NA	Tumor-Specific
chr6	56915571	56955692	23	1.91304	TCGA-A2-A04W-01A-31R-A115-07;TCGA-A2-A0CX-01A-21R-A00Z-07;TCGA-A2-A0D1-01A-11R-A034-07;TCGA-A2-A0T1-01A-21R-A084-07;TCGA-A2-A3XV-01A-21R-A239-07;TCGA-A2-A3XZ-01A-42R-A239-07;TCGA-A8-A08T-01A-21R-A00Z-07;TCGA-A8-A09N-01A-11R-A00Z-07;TCGA-AN-A04C-01A-21R-A034-07;TCGA-AN-A0FD-01A-11R-A034-07;TCGA-AN-A0FT-01A-11R-A034-07;TCGA-AO-A0JL-01A-11R-A056-07;TCGA-BH-A0AW-01A-11R-A056-07;TCGA-BH-A18U-01A-21R-A…	HER2+	inter_gene	exon-exon_boundary	Start_E3;Start_E4;Start_E1;Start_E2;End_E3;End_E4;End_E1;End_E2;Start_I4;Start_I1;Start_I2;Start_I3;End_I3;End_I4;End_I1;End_I2	KIAA1586;ZNF451	Tumor-Specific
chr17	48269843	48270035	61	2.18033	TCGA-A2-A04W-01A-31R-A115-07;TCGA-A2-A0CX-01A-21R-A00Z-07;TCGA-A2-A0D1-01A-11R-A034-07;TCGA-A2-A0YG-01A-21R-A109-07;TCGA-A8-A06R-01A-11R-A00Z-07;TCGA-A8-A07B-01A-11R-A00Z-07;TCGA-A8-A07R-01A-21R-A034-07;TCGA-A8-A08C-01A-11R-A00Z-07;TCGA-A8-A08H-01A-21R-A00Z-07;TCGA-A8-A090-01A-11R-A00Z-07;TCGA-A8-A09N-01A-11R-A00Z-07;TCGA-A8-A0A7-01A-11R-A00Z-07;TCGA-AC-A23H-01A-11R-A157-07;TCGA-AC-A2FB-01A-11R-A…	HER2+	intra_gene	exon-exon_boundary	Start_E29;End_E28;End_E29;Start_I28;Start_I29;End_I28	COL1A1	Tumor
chr12	91572137	91572220	36	1.55556	TCGA-A2-A04W-01A-31R-A115-07;TCGA-A2-A0CX-01A-21R-A00Z-07;TCGA-A2-A0EY-01A-11R-A034-07;TCGA-A2-A0SY-01A-31R-A084-07;TCGA-A2-A0T1-01A-21R-A084-07;TCGA-A2-A0YG-01A-21R-A109-07;TCGA-A8-A076-01A-21R-A00Z-07;TCGA-A8-A097-01A-11R-A034-07;TCGA-A8-A0A7-01A-11R-A00Z-07;TCGA-AC-A23H-01A-11R-A157-07;TCGA-AN-A0AJ-01A-11R-A00Z-07;TCGA-AN-A0FN-01A-11R-A034-07;TCGA-AO-A0JL-01A-11R-A056-07;TCGA-AR-A0TX-01A-11R-A…	HER2+	intra_gene	within_exon	E2;E1	DCN	Tumor-Specific
chr1	55315481	55315643	58	2	TCGA-A2-A04W-01A-31R-A115-07;TCGA-A2-A0CX-01A-21R-A00Z-07;TCGA-A2-A0EY-01A-11R-A034-07;TCGA-A2-A0SY-01A-31R-A084-07;TCGA-A2-A0T1-01A-21R-A084-07;TCGA-A2-A25E-01A-11R-A169-07;TCGA-A2-A3XV-01A-21R-A239-07;TCGA-A7-A26H-01A-11R-A169-07;TCGA-A7-A2KD-01A-31R-A21T-07;TCGA-A8-A06T-01A-11R-A00Z-07;TCGA-A8-A07P-01A-11R-A00Z-07;TCGA-A8-A07R-01A-21R-A034-07;TCGA-A8-A08B-01A-11R-A00Z-07;TCGA-A8-A08S-01A-11R-A…	HER2+	intra_gene	within_exon	E9	DHCR24	Tumor
chr5	151052702	151054205	41	1.65854	TCGA-A2-A04W-01A-31R-A115-07;TCGA-A2-A0CX-01A-21R-A00Z-07;TCGA-A2-A0EY-01A-11R-A034-07;TCGA-A2-A0SY-01A-31R-A084-07;TCGA-A8-A06R-01A-11R-A00Z-07;TCGA-A8-A06T-01A-11R-A00Z-07;TCGA-A8-A06U-01A-11R-A00Z-07;TCGA-A8-A06X-01A-21R-A00Z-07;TCGA-A8-A07P-01A-11R-A00Z-07;TCGA-A8-A08C-01A-11R-A00Z-07;TCGA-A8-A08P-01A-11R-A00Z-07;TCGA-AC-A23G-01A-11R-A213-07;TCGA-AN-A041-01A-11R-A034-07;TCGA-AN-A04C-01A-21R-A…	HER2+	intra_gene	exon-exon_boundary	Start_E4;End_E3;End_E4;Start_I3;Start_I4;End_I3	SPARC	Tumor-Specific
chrM	11765	11881	21	1.71429	TCGA-A2-A04W-01A-31R-A115-07;TCGA-A2-A0CX-01A-21R-A00Z-07;TCGA-A2-A0EY-01A-11R-A034-07;TCGA-A2-A25E-01A-11R-A169-07;TCGA-A7-A2KD-01A-31R-A21T-07;TCGA-A8-A07B-01A-11R-A00Z-07;TCGA-A8-A07R-01A-21R-A034-07;TCGA-A8-A08S-01A-11R-A034-07;TCGA-A8-A0AB-01A-11R-A034-07;TCGA-AN-A04C-01A-21R-A034-07;TCGA-AN-A0FD-01A-11R-A034-07;TCGA-AN-A0FK-01A-11R-A034-07;TCGA-AN-A0FL-01A-11R-A034-07;TCGA-AN-A0FT-01A-11R-A…	HER2+	NA	NA	NA	NA	Tumor
chr5	151052750	151054205	48	1.54167	TCGA-A2-A04W-01A-31R-A115-07;TCGA-A2-A0CX-01A-21R-A00Z-07;TCGA-A2-A0SY-01A-31R-A084-07;TCGA-A2-A0T1-01A-21R-A084-07;TCGA-A2-A0YG-01A-21R-A109-07;TCGA-A2-A3XZ-01A-42R-A239-07;TCGA-A8-A06R-01A-11R-A00Z-07;TCGA-A8-A07B-01A-11R-A00Z-07;TCGA-A8-A08G-01A-11R-A00Z-07;TCGA-A8-A08H-01A-21R-A00Z-07;TCGA-A8-A097-01A-11R-A034-07;TCGA-A8-A09G-01A-21R-A00Z-07;TCGA-A8-A09N-01A-11R-A00Z-07;TCGA-AC-A23H-01A-11R-A…	HER2+	intra_gene	exon-exon_boundary	Start_E4;End_E3;Start_I3;End_I3	SPARC	Tumor-Specific
chr7	149194603	149318650	67	1.89552	TCGA-A2-A04W-01A-31R-A115-07;TCGA-A2-A0CX-01A-21R-A00Z-07;TCGA-A2-A0T1-01A-21R-A084-07;TCGA-A2-A3XZ-01A-42R-A239-07;TCGA-A8-A06T-01A-11R-A00Z-07;TCGA-A8-A06U-01A-11R-A00Z-07;TCGA-A8-A06X-01A-21R-A00Z-07;TCGA-A8-A075-01A-11R-A084-07;TCGA-A8-A076-01A-21R-A00Z-07;TCGA-A8-A07B-01A-11R-A00Z-07;TCGA-A8-A07I-01A-11R-A00Z-07;TCGA-A8-A07P-01A-11R-A00Z-07;TCGA-A8-A08S-01A-11R-A034-07;TCGA-A8-A08X-01A-21R-A…	HER2+	inter_gene	exon-exon_boundary	Start_E1;Start_E4;Start_E5;Start_E6;Start_E7;Start_E8;Start_E9;Start_E2;Start_E3;End_E1;End_E4;End_E5;End_E6;End_E7;End_E8;End_E9;End_E2;End_E3;Start_I1;Start_I2;Start_I5;Start_I6;Start_I7;Start_I3;Start_I4;End_I2;End_I1;End_I4;End_I5;End_I6;End_I7;End_I3	ZNF746;ZNF767	Tumor-Specific
chr14	106805329	107095246	7	3.57143	TCGA-A2-A04W-01A-31R-A115-07;TCGA-A2-A0CX-01A-21R-A00Z-07;TCGA-A2-A0T1-01A-21R-A084-07;TCGA-A8-A08X-01A-21R-A00Z-07;TCGA-BH-A18H-01A-11R-A12D-07;TCGA-C8-A137-01A-11R-A115-07;TCGA-C8-A278-01A-11R-A169-07	HER2+	inter_gene	exon-exon_boundary	Start_E1;Start_E2;Start_E3;End_E1;End_E2;End_E3;Start_I1;Start_I2;Start_I3;End_I1;End_I2;End_I3	IGHV4-31;IGHV3-33;IGHV4-34;IGHV3-35;IGHV3-38;IGHV4-39;IGHV3-43;LINC00221;IGHV1-45;IGHV1-46;IGHV3-48;IGHV3-49;IGHV5-51;IGHV3-53;IGHV1-58;IGHV4-59;IGHV4-61	Tumor
chr17	48277205	48277274	73	2.43836	TCGA-A2-A04W-01A-31R-A115-07;TCGA-A2-A0CX-01A-21R-A00Z-07;TCGA-A2-A1G1-01A-21R-A13Q-07;TCGA-A2-A25E-01A-11R-A169-07;TCGA-A8-A06R-01A-11R-A00Z-07;TCGA-A8-A06U-01A-11R-A00Z-07;TCGA-A8-A076-01A-21R-A00Z-07;TCGA-A8-A08C-01A-11R-A00Z-07;TCGA-A8-A08G-01A-11R-A00Z-07;TCGA-A8-A08H-01A-21R-A00Z-07;TCGA-A8-A099-01A-11R-A00Z-07;TCGA-A8-A09I-01A-22R-A034-07;TCGA-A8-A09N-01A-11R-A00Z-07;TCGA-A8-A0A7-01A-11R-A…	HER2+	intra_gene	within_exon	E2	COL1A1	Tumor
chr20	35177652	35177837	12	1.83333	TCGA-A2-A04W-01A-31R-A115-07;TCGA-A2-A0CX-01A-21R-A00Z-07;TCGA-A2-A1G1-01A-21R-A13Q-07;TCGA-A8-A0A7-01A-11R-A00Z-07;TCGA-AN-A04C-01A-21R-A034-07;TCGA-AN-A0FV-01A-11R-A00Z-07;TCGA-BH-A18I-01A-11R-A12D-07;TCGA-C8-A12T-01A-11R-A115-07;TCGA-E2-A152-01A-11R-A12D-07;TCGA-E2-A1B0-01A-11R-A12P-07;TCGA-E2-A1IH-01A-11R-A13Q-07;TCGA-E9-A22E-01A-11R-A157-07	HER2+	intra_gene	within_exon	E4;E3	MYL9	Tumor
chr22	36690137	36690200	43	2.09302	TCGA-A2-A04W-01A-31R-A115-07;TCGA-A2-A0CX-01A-21R-A00Z-07;TCGA-A2-A25E-01A-11R-A169-07;TCGA-A2-A3XV-01A-21R-A239-07;TCGA-A8-A06R-01A-11R-A00Z-07;TCGA-A8-A06U-01A-11R-A00Z-07;TCGA-A8-A08B-01A-11R-A00Z-07;TCGA-A8-A090-01A-11R-A00Z-07;TCGA-A8-A09I-01A-22R-A034-07;TCGA-A8-A0AB-01A-11R-A034-07;TCGA-AC-A23H-01A-11R-A157-07;TCGA-AC-A2FB-01A-11R-A17B-07;TCGA-AC-A3TN-01A-11R-A22K-07;TCGA-AN-A0AK-01A-21R-A…	HER2+	intra_gene	exon-exon_boundary	End_E28;Start_I28;E28	MYH9	Tumor-Specific
chr17	48270157	48271808	5	2.4	TCGA-A2-A04W-01A-31R-A115-07;TCGA-A2-A0CX-01A-21R-A00Z-07;TCGA-A7-A2KD-01A-31R-A21T-07;TCGA-A8-A06R-01A-11R-A00Z-07;TCGA-AN-A0FV-01A-11R-A00Z-07	HER2+	intra_gene	exon-exon_boundary	Start_E23;Start_E24;Start_E25;Start_E26;Start_E27;End_E23;End_E24;End_E25;End_E26;End_E27;Start_I23;Start_I24;Start_I25;Start_I26;Start_I27;End_I22;End_I23;End_I24;End_I25;End_I26	COL1A1	Tumor
chr4	6695639	6695761	20	1.55	TCGA-A2-A04W-01A-31R-A115-07;TCGA-A2-A0CX-01A-21R-A00Z-07;TCGA-A7-A2KD-01A-31R-A21T-07;TCGA-A8-A08P-01A-11R-A00Z-07;TCGA-AC-A23H-01A-11R-A157-07;TCGA-AN-A041-01A-11R-A034-07;TCGA-AR-A0TQ-01A-11R-A084-07;TCGA-AR-A24U-01A-11R-A169-07;TCGA-BH-A0C7-01B-11R-A115-07;TCGA-BH-A0DZ-01A-11R-A00Z-07;TCGA-BH-A0EE-01A-11R-A034-07;TCGA-BH-A1EV-01A-11R-A137-07;TCGA-C8-A12P-01A-11R-A115-07;TCGA-C8-A12Z-01A-11R-A…	HER2+	intra_gene	within_exon	E1	S100P	Tumor-Specific
chr8	145218673	145448187	91	1.89011	TCGA-A2-A04W-01A-31R-A115-07;TCGA-A2-A0D1-01A-11R-A034-07;TCGA-A2-A0EY-01A-11R-A034-07;TCGA-A2-A0SY-01A-31R-A084-07;TCGA-A2-A0T1-01A-21R-A084-07;TCGA-A2-A0YG-01A-21R-A109-07;TCGA-A2-A1G1-01A-21R-A13Q-07;TCGA-A2-A3XZ-01A-42R-A239-07;TCGA-A7-A26H-01A-11R-A169-07;TCGA-A8-A06T-01A-11R-A00Z-07;TCGA-A8-A06U-01A-11R-A00Z-07;TCGA-A8-A06X-01A-21R-A00Z-07;TCGA-A8-A075-01A-11R-A084-07;TCGA-A8-A076-01A-21R-A…	HER2+	inter_gene	exon-exon_boundary	Start_E3;Start_E4;Start_E2;Start_E5;Start_E6;Start_E7;Start_E8;Start_E9;Start_E10;Start_E11;Start_E12;Start_E13;Start_E14;Start_E15;Start_E16;Start_E17;Start_E18;Start_E19;Start_E20;Start_E21;Start_E22;Start_E23;Start_E24;Start_E25;Start_E26;Start_E27;Start_E28;Start_E29;Start_E30;Start_E31;Start_E32;Start_E33;Start_E34;Start_E35;Start_E36;Start_E37;Start_E38;Start_E39;Start_E40;Start_E41;Start_E…	HEATR7A;SCXA;SCXB;FAM203A;BOP1	Tumor-Specific
chr8	145215872	145448187	94	2.02128	TCGA-A2-A04W-01A-31R-A115-07;TCGA-A2-A0D1-01A-11R-A034-07;TCGA-A2-A0EY-01A-11R-A034-07;TCGA-A2-A0SY-01A-31R-A084-07;TCGA-A2-A0T1-01A-21R-A084-07;TCGA-A2-A0YG-01A-21R-A109-07;TCGA-A2-A1G1-01A-21R-A13Q-07;TCGA-A2-A3XZ-01A-42R-A239-07;TCGA-A7-A26H-01A-11R-A169-07;TCGA-A8-A06T-01A-11R-A00Z-07;TCGA-A8-A06U-01A-11R-A00Z-07;TCGA-A8-A07B-01A-11R-A00Z-07;TCGA-A8-A07I-01A-11R-A00Z-07;TCGA-A8-A07P-01A-11R-A…	HER2+	inter_gene	exon-exon_boundary	Start_E2;Start_E3;Start_E4;Start_E5;Start_E6;Start_E7;Start_E8;Start_E9;Start_E10;Start_E11;Start_E12;Start_E13;Start_E14;Start_E15;Start_E16;Start_E17;Start_E18;Start_E19;Start_E20;Start_E21;Start_E22;Start_E23;Start_E24;Start_E25;Start_E26;Start_E27;Start_E28;Start_E29;Start_E30;Start_E31;Start_E32;Start_E33;Start_E34;Start_E35;Start_E36;Start_E37;Start_E38;Start_E39;Start_E40;Start_E41;Start_E…	HEATR7A;SCXA;SCXB;FAM203A;BOP1	Tumor-Specific
chr22	35789896	35789980	44	2.15909	TCGA-A2-A04W-01A-31R-A115-07;TCGA-A2-A0D1-01A-11R-A034-07;TCGA-A2-A0EY-01A-11R-A034-07;TCGA-A2-A3XV-01A-21R-A239-07;TCGA-A2-A3XZ-01A-42R-A239-07;TCGA-A7-A26H-01A-11R-A169-07;TCGA-A8-A06T-01A-11R-A00Z-07;TCGA-A8-A075-01A-11R-A084-07;TCGA-A8-A076-01A-21R-A00Z-07;TCGA-A8-A07R-01A-21R-A034-07;TCGA-A8-A08H-01A-21R-A00Z-07;TCGA-A8-A08T-01A-21R-A00Z-07;TCGA-A8-A097-01A-11R-A034-07;TCGA-A8-A09G-01A-21R-A…	HER2+	intra_gene	within_exon	E5	HMOX1	Tumor-Specific
chr2	59984119	90211775	20	2.3	TCGA-A2-A04W-01A-31R-A115-07;TCGA-A2-A0D1-01A-11R-A034-07;TCGA-A2-A0T1-01A-21R-A084-07;TCGA-A2-A0YG-01A-21R-A109-07;TCGA-A2-A1G1-01A-21R-A13Q-07;TCGA-A2-A3XZ-01A-42R-A239-07;TCGA-A8-A08P-01A-11R-A00Z-07;TCGA-AC-A2FB-01A-11R-A17B-07;TCGA-AN-A0AJ-01A-11R-A00Z-07;TCGA-AN-A0FD-01A-11R-A034-07;TCGA-AO-A12D-01A-11R-A115-07;TCGA-AR-A24U-01A-11R-A169-07;TCGA-BH-A0AW-01A-11R-A056-07;TCGA-BH-A0B6-01A-11R-A…	HER2+	inter_gene	exon-exon_boundary	Start_E1;Start_E5;Start_E3;Start_E4;Start_E2;Start_E6;Start_E7;Start_E8;Start_E9;Start_E10;Start_E11;Start_E12;Start_E13;Start_E14;Start_E15;Start_E16;Start_E17;Start_E18;Start_E19;Start_E20;Start_E21;Start_E22;Start_E76;Start_E77;Start_E78;Start_E79;Start_E80;Start_E69;Start_E70;Start_E71;Start_E72;Start_E73;Start_E74;Start_E75;Start_E60;Start_E61;Start_E62;Start_E63;Start_E64;Start_E65;Start_E6…	MIR4432;BCL11A;PAPOLG;FLJ16341;REL;PUS10;PEX13;KIAA1841;C2orf74;LOC339803;AHSA2;USP34;SNORA70B;XPO1;FAM161A;CCT4;COMMD1;B3GNT2;TMEM17;EHBP1;LOC100132215;OTX1;DBIL5P2;WDPCP;MDH1;UGP2;VPS54;PELI1;LINC00309;LGALSL;AFTPH;MIR4434;LOC339807;SERTAD2;LOC400958;SLC1A4;CEP68;RAB1A;ACTR2;SPRED2;MIR4778;MEIS1;LOC644838;ETAA1;C1D;WDR92;PNO1;PPP3R1;CNRIP1;PLEK;APLF;FBXO48;PROKR1;ARHGAP25;BMP10;GKN2;GKN1;ANTXR1…	Tumor
chr19	38782675	38782765	39	1.4359	TCGA-A2-A04W-01A-31R-A115-07;TCGA-A2-A0D1-01A-11R-A034-07;TCGA-A2-A0T1-01A-21R-A084-07;TCGA-A2-A25E-01A-11R-A169-07;TCGA-A8-A06T-01A-11R-A00Z-07;TCGA-A8-A07P-01A-11R-A00Z-07;TCGA-A8-A08S-01A-11R-A034-07;TCGA-A8-A09G-01A-21R-A00Z-07;TCGA-A8-A0A7-01A-11R-A00Z-07;TCGA-AC-A23H-01A-11R-A157-07;TCGA-AC-A3TN-01A-11R-A22K-07;TCGA-AN-A04C-01A-21R-A034-07;TCGA-AN-A0AJ-01A-11R-A00Z-07;TCGA-AN-A0AK-01A-21R-A…	HER2+	intra_gene	within_exon	E6;E7	SPINT2	Tumor
chr17	48264023	48264104	53	1.67925	TCGA-A2-A04W-01A-31R-A115-07;TCGA-A2-A0D1-01A-11R-A034-07;TCGA-A2-A0T1-01A-21R-A084-07;TCGA-A7-A26H-01A-11R-A169-07;TCGA-A7-A2KD-01A-31R-A21T-07;TCGA-A8-A06T-01A-11R-A00Z-07;TCGA-A8-A06X-01A-21R-A00Z-07;TCGA-A8-A075-01A-11R-A084-07;TCGA-A8-A07I-01A-11R-A00Z-07;TCGA-A8-A07P-01A-11R-A00Z-07;TCGA-A8-A08C-01A-11R-A00Z-07;TCGA-A8-A08G-01A-11R-A00Z-07;TCGA-A8-A08H-01A-21R-A00Z-07;TCGA-A8-A08T-01A-21R-A…	HER2+	intra_gene	within_exon	E48	COL1A1	Tumor
chr12	15038670	15038734	18	1.94444	TCGA-A2-A04W-01A-31R-A115-07;TCGA-A2-A0D1-01A-11R-A034-07;TCGA-A8-A06T-01A-11R-A00Z-07;TCGA-A8-A097-01A-11R-A034-07;TCGA-A8-A0A7-01A-11R-A00Z-07;TCGA-AC-A2FB-01A-11R-A17B-07;TCGA-AN-A0FK-01A-11R-A034-07;TCGA-AN-A0FL-01A-11R-A034-07;TCGA-AN-A0FS-01A-11R-A034-07;TCGA-AN-A0FX-01A-11R-A034-07;TCGA-AO-A0JL-01A-11R-A056-07;TCGA-AQ-A1H2-01A-11R-A13Q-07;TCGA-BH-A0BQ-01A-21R-A115-07;TCGA-C8-A1HE-01A-11R-A…	HER2+	intra_gene	exon-exon_boundary	End_E1;Start_I1;E1	MGP	Tumor-Specific
chr1	2327246	2327310	84	1.83333	TCGA-A2-A04W-01A-31R-A115-07;TCGA-A2-A0EY-01A-11R-A034-07;TCGA-A2-A0SY-01A-31R-A084-07;TCGA-A2-A0YG-01A-21R-A109-07;TCGA-A2-A3XV-01A-21R-A239-07;TCGA-A2-A3XZ-01A-42R-A239-07;TCGA-A7-A26H-01A-11R-A169-07;TCGA-A7-A2KD-01A-31R-A21T-07;TCGA-A8-A06T-01A-11R-A00Z-07;TCGA-A8-A06U-01A-11R-A00Z-07;TCGA-A8-A075-01A-11R-A084-07;TCGA-A8-A076-01A-21R-A00Z-07;TCGA-A8-A07P-01A-11R-A00Z-07;TCGA-A8-A07R-01A-21R-A…	HER2+	intra_gene	exon-exon_boundary	End_E2;Start_I3;E2	RER1	Tumor-Specific
chr11	62287269	62287380	41	1.53659	TCGA-A2-A04W-01A-31R-A115-07;TCGA-A2-A0EY-01A-11R-A034-07;TCGA-A2-A0SY-01A-31R-A084-07;TCGA-A2-A1G1-01A-21R-A13Q-07;TCGA-A2-A25E-01A-11R-A169-07;TCGA-A2-A3XZ-01A-42R-A239-07;TCGA-A7-A26H-01A-11R-A169-07;TCGA-A8-A075-01A-11R-A084-07;TCGA-A8-A076-01A-21R-A00Z-07;TCGA-A8-A08T-01A-21R-A00Z-07;TCGA-A8-A09G-01A-21R-A00Z-07;TCGA-A8-A09I-01A-22R-A034-07;TCGA-A8-A0AB-01A-11R-A034-07;TCGA-AC-A23C-01A-12R-A…	HER2+	intra_gene	within_exon	E5	AHNAK	Tumor
chr2	216226017	216226076	45	1.44444	TCGA-A2-A04W-01A-31R-A115-07;TCGA-A2-A0EY-01A-11R-A034-07;TCGA-A2-A0SY-01A-31R-A084-07;TCGA-A2-A25E-01A-11R-A169-07;TCGA-A2-A3XV-01A-21R-A239-07;TCGA-A7-A2KD-01A-31R-A21T-07;TCGA-A8-A06R-01A-11R-A00Z-07;TCGA-A8-A075-01A-11R-A084-07;TCGA-A8-A08G-01A-11R-A00Z-07;TCGA-A8-A08H-01A-21R-A00Z-07;TCGA-A8-A08S-01A-11R-A034-07;TCGA-A8-A0A7-01A-11R-A00Z-07;TCGA-AC-A23C-01A-12R-A169-07;TCGA-AC-A23G-01A-11R-A…	HER2+	intra_gene	within_exon	E46;E44	FN1	Tumor-Specific
chr14	69255473	69255559	27	1.62963	TCGA-A2-A04W-01A-31R-A115-07;TCGA-A2-A0EY-01A-11R-A034-07;TCGA-A2-A0SY-01A-31R-A084-07;TCGA-A7-A2KD-01A-31R-A21T-07;TCGA-A8-A06R-01A-11R-A00Z-07;TCGA-A8-A07B-01A-11R-A00Z-07;TCGA-A8-A08B-01A-11R-A00Z-07;TCGA-A8-A0AB-01A-11R-A034-07;TCGA-AC-A23H-01A-11R-A157-07;TCGA-AC-A2FB-01A-11R-A17B-07;TCGA-AN-A0FD-01A-11R-A034-07;TCGA-AN-A0FS-01A-11R-A034-07;TCGA-AN-A0FZ-01A-11R-A034-07;TCGA-AO-A0JE-01A-11R-A…	HER2+	intra_gene	exon-exon_boundary	Start_E3;E3;E2	ZFP36L1	Tumor
chr7	94043552	94044565	35	1.51429	TCGA-A2-A04W-01A-31R-A115-07;TCGA-A2-A0EY-01A-11R-A034-07;TCGA-A2-A0SY-01A-31R-A084-07;TCGA-A7-A2KD-01A-31R-A21T-07;TCGA-A8-A08S-01A-11R-A034-07;TCGA-A8-A09I-01A-22R-A034-07;TCGA-AN-A04C-01A-21R-A034-07;TCGA-AN-A0FD-01A-11R-A034-07;TCGA-AN-A0FJ-01A-11R-A00Z-07;TCGA-AN-A0FT-01A-11R-A034-07;TCGA-AO-A0JL-01A-11R-A056-07;TCGA-AQ-A0Y5-01A-11R-A14M-07;TCGA-AQ-A1H2-01A-11R-A13Q-07;TCGA-AR-A0TX-01A-11R-A…	HER2+	intra_gene	exon-exon_boundary	Start_E30;End_E29;Start_I30;End_I30	COL1A2	Tumor-Specific
chrM	10842	10923	56	2.57143	TCGA-A2-A04W-01A-31R-A115-07;TCGA-A2-A0EY-01A-11R-A034-07;TCGA-A2-A0T1-01A-21R-A084-07;TCGA-A2-A0YG-01A-21R-A109-07;TCGA-A2-A25E-01A-11R-A169-07;TCGA-A7-A26H-01A-11R-A169-07;TCGA-A7-A2KD-01A-31R-A21T-07;TCGA-A8-A06R-01A-11R-A00Z-07;TCGA-A8-A06X-01A-21R-A00Z-07;TCGA-A8-A076-01A-21R-A00Z-07;TCGA-A8-A08G-01A-11R-A00Z-07;TCGA-A8-A099-01A-11R-A00Z-07;TCGA-AC-A23G-01A-11R-A213-07;TCGA-AC-A3YI-01A-21R-A…	HER2+	NA	NA	NA	NA	Tumor
chr2	189867033	189867735	60	1.65	TCGA-A2-A04W-01A-31R-A115-07;TCGA-A2-A0EY-01A-11R-A034-07;TCGA-A2-A0T1-01A-21R-A084-07;TCGA-A2-A1G1-01A-21R-A13Q-07;TCGA-A2-A25E-01A-11R-A169-07;TCGA-A8-A06R-01A-11R-A00Z-07;TCGA-A8-A06U-01A-11R-A00Z-07;TCGA-A8-A06X-01A-21R-A00Z-07;TCGA-A8-A07R-01A-21R-A034-07;TCGA-A8-A08G-01A-11R-A00Z-07;TCGA-A8-A08H-01A-21R-A00Z-07;TCGA-A8-A090-01A-11R-A00Z-07;TCGA-A8-A099-01A-11R-A00Z-07;TCGA-A8-A09G-01A-21R-A…	HER2+	intra_gene	exon-exon_boundary	Start_E35;Start_E36;End_E35;Start_I35;End_I34;End_I35	COL3A1	Tumor-Specific
chr11	309205	309273	63	2.87302	TCGA-A2-A04W-01A-31R-A115-07;TCGA-A2-A0EY-01A-11R-A034-07;TCGA-A2-A0T1-01A-21R-A084-07;TCGA-A2-A3XV-01A-21R-A239-07;TCGA-A2-A3XZ-01A-42R-A239-07;TCGA-A7-A26H-01A-11R-A169-07;TCGA-A8-A06T-01A-11R-A00Z-07;TCGA-A8-A075-01A-11R-A084-07;TCGA-A8-A076-01A-21R-A00Z-07;TCGA-A8-A07P-01A-11R-A00Z-07;TCGA-A8-A08G-01A-11R-A00Z-07;TCGA-A8-A08S-01A-11R-A034-07;TCGA-A8-A08T-01A-21R-A00Z-07;TCGA-A8-A090-01A-11R-A…	HER2+	intra_gene	within_exon	E2	IFITM2	Tumor-Specific
chr2	216251525	216251665	27	1.55556	TCGA-A2-A04W-01A-31R-A115-07;TCGA-A2-A0EY-01A-11R-A034-07;TCGA-A2-A0T1-01A-21R-A084-07;TCGA-A7-A26H-01A-11R-A169-07;TCGA-A8-A06R-01A-11R-A00Z-07;TCGA-A8-A076-01A-21R-A00Z-07;TCGA-A8-A07B-01A-11R-A00Z-07;TCGA-A8-A07P-01A-11R-A00Z-07;TCGA-A8-A097-01A-11R-A034-07;TCGA-A8-A0AB-01A-11R-A034-07;TCGA-AN-A041-01A-11R-A034-07;TCGA-AN-A04C-01A-21R-A034-07;TCGA-AN-A0FD-01A-11R-A034-07;TCGA-AN-A0FS-01A-11R-A…	HER2+	intra_gene	within_exon	E27;E28	FN1	Tumor-Specific
chr1	201113016	201115963	69	1.86957	TCGA-A2-A04W-01A-31R-A115-07;TCGA-A2-A0EY-01A-11R-A034-07;TCGA-A2-A0YG-01A-21R-A109-07;TCGA-A2-A1G1-01A-21R-A13Q-07;TCGA-A2-A25E-01A-11R-A169-07;TCGA-A8-A06T-01A-11R-A00Z-07;TCGA-A8-A06U-01A-11R-A00Z-07;TCGA-A8-A075-01A-11R-A084-07;TCGA-A8-A076-01A-21R-A00Z-07;TCGA-A8-A07P-01A-11R-A00Z-07;TCGA-A8-A08C-01A-11R-A00Z-07;TCGA-A8-A08G-01A-11R-A00Z-07;TCGA-A8-A08S-01A-11R-A034-07;TCGA-A8-A08T-01A-21R-A…	HER2+	intra_gene	exon-exon_boundary	Start_E5;Start_E4;End_E4;Start_I4;End_I4;End_I3	TMEM9	Tumor
chr2	242168672	242168791	36	1.30556	TCGA-A2-A04W-01A-31R-A115-07;TCGA-A2-A0EY-01A-11R-A034-07;TCGA-A2-A0YG-01A-21R-A109-07;TCGA-A2-A25E-01A-11R-A169-07;TCGA-A2-A3XV-01A-21R-A239-07;TCGA-A8-A06T-01A-11R-A00Z-07;TCGA-A8-A07P-01A-11R-A00Z-07;TCGA-A8-A097-01A-11R-A034-07;TCGA-A8-A099-01A-11R-A00Z-07;TCGA-A8-A09G-01A-21R-A00Z-07;TCGA-A8-A0A7-01A-11R-A00Z-07;TCGA-AN-A0AK-01A-21R-A00Z-07;TCGA-AN-A0FL-01A-11R-A034-07;TCGA-AN-A0FT-01A-11R-A…	HER2+	intra_gene	within_exon	E28	HDLBP	Tumor-Specific
chr17	48268212	48268266	31	1.70968	TCGA-A2-A04W-01A-31R-A115-07;TCGA-A2-A0EY-01A-11R-A034-07;TCGA-A2-A3XZ-01A-42R-A239-07;TCGA-A7-A2KD-01A-31R-A21T-07;TCGA-A8-A06T-01A-11R-A00Z-07;TCGA-A8-A075-01A-11R-A084-07;TCGA-A8-A076-01A-21R-A00Z-07;TCGA-A8-A08G-01A-11R-A00Z-07;TCGA-A8-A08S-01A-11R-A034-07;TCGA-A8-A097-01A-11R-A034-07;TCGA-A8-A09G-01A-21R-A00Z-07;TCGA-AC-A23C-01A-12R-A169-07;TCGA-AC-A23G-01A-11R-A213-07;TCGA-AN-A041-01A-11R-A…	HER2+	intra_gene	within_exon	E33	COL1A1	Tumor
chrM	8926	9030	16	1.6875	TCGA-A2-A04W-01A-31R-A115-07;TCGA-A2-A0EY-01A-11R-A034-07;TCGA-A8-A08S-01A-11R-A034-07;TCGA-A8-A09G-01A-21R-A00Z-07;TCGA-AC-A3TN-01A-11R-A22K-07;TCGA-AC-A3YI-01A-21R-A239-07;TCGA-AN-A0AJ-01A-11R-A00Z-07;TCGA-AN-A0FT-01A-11R-A034-07;TCGA-BH-A0B7-01A-12R-A115-07;TCGA-BH-A42T-01A-11R-A24H-07;TCGA-C8-A12Q-01A-11R-A115-07;TCGA-C8-A12Z-01A-11R-A115-07;TCGA-C8-A137-01A-11R-A115-07;TCGA-C8-A138-01A-11R-A…	HER2+	NA	NA	NA	NA	Tumor-Specific
chr7	94029514	94029577	47	2.04255	TCGA-A2-A04W-01A-31R-A115-07;TCGA-A2-A0SY-01A-31R-A084-07;TCGA-A2-A0T1-01A-21R-A084-07;TCGA-A2-A3XZ-01A-42R-A239-07;TCGA-A7-A26H-01A-11R-A169-07;TCGA-A7-A2KD-01A-31R-A21T-07;TCGA-A8-A06T-01A-11R-A00Z-07;TCGA-A8-A075-01A-11R-A084-07;TCGA-A8-A07P-01A-11R-A00Z-07;TCGA-A8-A08S-01A-11R-A034-07;TCGA-A8-A08T-01A-21R-A00Z-07;TCGA-A8-A09N-01A-11R-A00Z-07;TCGA-A8-A0A7-01A-11R-A00Z-07;TCGA-A8-A0AB-01A-11R-A…	HER2+	intra_gene	exon-exon_boundary	Start_E5;End_I5;E5	COL1A2	Tumor-Specific
chr17	48271729	48271792	35	1.71429	TCGA-A2-A04W-01A-31R-A115-07;TCGA-A2-A0SY-01A-31R-A084-07;TCGA-A7-A2KD-01A-31R-A21T-07;TCGA-A8-A075-01A-11R-A084-07;TCGA-A8-A076-01A-21R-A00Z-07;TCGA-AC-A23G-01A-11R-A213-07;TCGA-AN-A0FD-01A-11R-A034-07;TCGA-AN-A0FN-01A-11R-A034-07;TCGA-AN-A0FS-01A-11R-A034-07;TCGA-AR-A0TQ-01A-11R-A084-07;TCGA-AR-A0TX-01A-11R-A084-07;TCGA-AR-A254-01A-21R-A169-07;TCGA-BH-A0B6-01A-11R-A19W-07;TCGA-BH-A0B7-01A-12R-A…	HER2+	intra_gene	within_exon	E23	COL1A1	Tumor
chr7	94059556	94059716	34	1.79412	TCGA-A2-A04W-01A-31R-A115-07;TCGA-A2-A0SY-01A-31R-A084-07;TCGA-A8-A076-01A-21R-A00Z-07;TCGA-A8-A08S-01A-11R-A034-07;TCGA-A8-A097-01A-11R-A034-07;TCGA-AC-A23C-01A-12R-A169-07;TCGA-AN-A0AJ-01A-11R-A00Z-07;TCGA-AN-A0FN-01A-11R-A034-07;TCGA-AN-A0FX-01A-11R-A034-07;TCGA-AO-A0JE-01A-11R-A056-07;TCGA-AO-A12D-01A-11R-A115-07;TCGA-BH-A18I-01A-11R-A12D-07;TCGA-BH-A1F8-01A-11R-A13Q-07;TCGA-BH-A202-01A-11R-A…	HER2+	intra_gene	exon-exon_boundary	Start_E52;End_I52;E52	COL1A2	Tumor-Specific
chr17	48269861	48270035	50	1.64	TCGA-A2-A04W-01A-31R-A115-07;TCGA-A2-A0T1-01A-21R-A084-07;TCGA-A2-A0YG-01A-21R-A109-07;TCGA-A2-A3XZ-01A-42R-A239-07;TCGA-A7-A26H-01A-11R-A169-07;TCGA-A8-A076-01A-21R-A00Z-07;TCGA-A8-A08P-01A-11R-A00Z-07;TCGA-A8-A08S-01A-11R-A034-07;TCGA-A8-A099-01A-11R-A00Z-07;TCGA-A8-A09G-01A-21R-A00Z-07;TCGA-A8-A09I-01A-22R-A034-07;TCGA-AC-A23H-01A-11R-A157-07;TCGA-AN-A041-01A-11R-A034-07;TCGA-AN-A0AJ-01A-11R-A…	HER2+	intra_gene	exon-exon_boundary	Start_E29;End_E28;Start_I28;End_I28	COL1A1	Tumor
chr21	27253523	27253609	25	1.68	TCGA-A2-A04W-01A-31R-A115-07;TCGA-A2-A0T1-01A-21R-A084-07;TCGA-A2-A1G1-01A-21R-A13Q-07;TCGA-A2-A25E-01A-11R-A169-07;TCGA-A7-A26H-01A-11R-A169-07;TCGA-A8-A099-01A-11R-A00Z-07;TCGA-AN-A04C-01A-21R-A034-07;TCGA-AN-A0FS-01A-11R-A034-07;TCGA-AN-A0FV-01A-11R-A00Z-07;TCGA-AQ-A04L-01B-21R-A10J-07;TCGA-B6-A1KF-01A-11R-A13Q-07;TCGA-BH-A0B7-01A-12R-A115-07;TCGA-BH-A0BQ-01A-21R-A115-07;TCGA-BH-A0C0-01A-21R-A…	HER2+	intra_gene	within_exon	E18;E17;E15;E16	APP	Tumor-Specific
chr19	12903120	12903230	35	1.25714	TCGA-A2-A04W-01A-31R-A115-07;TCGA-A2-A0T1-01A-21R-A084-07;TCGA-A2-A25E-01A-11R-A169-07;TCGA-A2-A3XV-01A-21R-A239-07;TCGA-A8-A06R-01A-11R-A00Z-07;TCGA-A8-A076-01A-21R-A00Z-07;TCGA-AC-A23G-01A-11R-A213-07;TCGA-AC-A3TN-01A-11R-A22K-07;TCGA-AC-A3YI-01A-21R-A239-07;TCGA-AN-A0FD-01A-11R-A034-07;TCGA-AN-A0FL-01A-11R-A034-07;TCGA-AO-A0JL-01A-11R-A056-07;TCGA-AQ-A04H-01B-11R-A10J-07;TCGA-AR-A0TQ-01A-11R-A…	HER2+	intra_gene	within_exon	E1	JUNB	Tumor
chr22	33258017	33258090	18	1.55556	TCGA-A2-A04W-01A-31R-A115-07;TCGA-A2-A0T1-01A-21R-A084-07;TCGA-A7-A26H-01A-11R-A169-07;TCGA-A8-A06R-01A-11R-A00Z-07;TCGA-A8-A06T-01A-11R-A00Z-07;TCGA-A8-A06U-01A-11R-A00Z-07;TCGA-A8-A075-01A-11R-A084-07;TCGA-AN-A0AJ-01A-11R-A00Z-07;TCGA-AN-A0FD-01A-11R-A034-07;TCGA-AN-A0FN-01A-11R-A034-07;TCGA-AR-A0TQ-01A-11R-A084-07;TCGA-AR-A255-01A-11R-A169-07;TCGA-BH-A0B7-01A-12R-A115-07;TCGA-BH-A1EN-01A-11R-A…	HER2+	intra_gene	within_exon	E5	TIMP3	Tumor-Specific
chrM	13845	14066	16	1.6875	TCGA-A2-A04W-01A-31R-A115-07;TCGA-A2-A0T1-01A-21R-A084-07;TCGA-A8-A06R-01A-11R-A00Z-07;TCGA-A8-A07B-01A-11R-A00Z-07;TCGA-A8-A07P-01A-11R-A00Z-07;TCGA-A8-A08T-01A-21R-A00Z-07;TCGA-A8-A0AB-01A-11R-A034-07;TCGA-AC-A2FB-01A-11R-A17B-07;TCGA-AN-A0AJ-01A-11R-A00Z-07;TCGA-AN-A0FN-01A-11R-A034-07;TCGA-AN-A0FS-01A-11R-A034-07;TCGA-AN-A0FX-01A-11R-A034-07;TCGA-AQ-A04L-01B-21R-A10J-07;TCGA-BH-A202-01A-11R-A…	HER2+	NA	NA	NA	NA	Tumor
chr7	99013836	99015095	14	1.42857	TCGA-A2-A04W-01A-31R-A115-07;TCGA-A2-A0T1-01A-21R-A084-07;TCGA-A8-A06R-01A-11R-A00Z-07;TCGA-A8-A097-01A-11R-A034-07;TCGA-A8-A0A7-01A-11R-A00Z-07;TCGA-A8-A0AB-01A-11R-A034-07;TCGA-AN-A04C-01A-21R-A034-07;TCGA-AN-A0FN-01A-11R-A034-07;TCGA-AN-A0FS-01A-11R-A034-07;TCGA-BH-A42T-01A-11R-A24H-07;TCGA-C8-A1HE-01A-11R-A13Q-07;TCGA-E9-A1N6-01A-11R-A144-07;TCGA-E9-A22D-01A-11R-A157-07;TCGA-JL-A3YW-01A-12R-A…	HER2+	inter_gene	exon-exon_boundary	Start_E5;End_E4;End_E9;End_E8;Start_I8;End_I8;E9;E8	BUD31;ATP5J2-PTCD1;PTCD1	Tumor
chr5	693392	770232	32	1.71875	TCGA-A2-A04W-01A-31R-A115-07;TCGA-A2-A0T1-01A-21R-A084-07;TCGA-A8-A06T-01A-11R-A00Z-07;TCGA-A8-A06U-01A-11R-A00Z-07;TCGA-A8-A076-01A-21R-A00Z-07;TCGA-A8-A08G-01A-11R-A00Z-07;TCGA-A8-A090-01A-11R-A00Z-07;TCGA-AN-A0AJ-01A-11R-A00Z-07;TCGA-AN-A0FV-01A-11R-A00Z-07;TCGA-AN-A0FZ-01A-11R-A034-07;TCGA-AQ-A04H-01B-11R-A10J-07;TCGA-AR-A0TX-01A-11R-A084-07;TCGA-BH-A0B7-01A-12R-A115-07;TCGA-BH-A0C7-01B-11R-A…	HER2+	inter_gene	exon-exon_boundary	Start_E1;End_E1;Start_I1;End_I13	TPPP;ZDHHC11	Tumor-Specific
chr19	1094026	1095305	21	1.80952	TCGA-A2-A04W-01A-31R-A115-07;TCGA-A2-A0T1-01A-21R-A084-07;TCGA-A8-A06T-01A-11R-A00Z-07;TCGA-A8-A075-01A-11R-A084-07;TCGA-A8-A07B-01A-11R-A00Z-07;TCGA-A8-A08B-01A-11R-A00Z-07;TCGA-A8-A0AB-01A-11R-A034-07;TCGA-AN-A0FS-01A-11R-A034-07;TCGA-AN-A0FT-01A-11R-A034-07;TCGA-AQ-A04L-01B-21R-A10J-07;TCGA-AQ-A0Y5-01A-11R-A14M-07;TCGA-AR-A0TQ-01A-11R-A084-07;TCGA-BH-A0C0-01A-21R-A056-07;TCGA-BH-A42T-01A-11R-A…	HER2+	intra_gene	exon-exon_boundary	Start_E2;End_E1;Start_I1;End_I1	POLR2E	Tumor-Specific
chr19	53928323	54007350	19	1.26316	TCGA-A2-A04W-01A-31R-A115-07;TCGA-A2-A0T1-01A-21R-A084-07;TCGA-A8-A07B-01A-11R-A00Z-07;TCGA-AC-A2FB-01A-11R-A17B-07;TCGA-AN-A0FS-01A-11R-A034-07;TCGA-AO-A0JE-01A-11R-A056-07;TCGA-AR-A250-01A-31R-A169-07;TCGA-AR-A254-01A-21R-A169-07;TCGA-BH-A0DZ-01A-11R-A00Z-07;TCGA-BH-A18P-01A-11R-A12D-07;TCGA-BH-A1F8-01A-11R-A13Q-07;TCGA-BH-A42T-01A-11R-A24H-07;TCGA-C8-A135-01A-11R-A115-07;TCGA-C8-A278-01A-11R-A…	HER2+	inter_gene	exon-exon_boundary	Start_E1;Start_E2;Start_E3;Start_E4;Start_E5;Start_E6;Start_E7;End_E1;End_E2;End_E3;End_E4;End_E5;End_E6;End_E7;Start_I2;Start_I1;Start_I3;Start_I4;Start_I5;Start_I6;End_I1;End_I2;End_I3;End_I4;End_I5;End_I6	LOC147804;ZNF761;ZNF813;ZNF331	Tumor
chr14	106610726	107183708	12	1.58333	TCGA-A2-A04W-01A-31R-A115-07;TCGA-A2-A0T1-01A-21R-A084-07;TCGA-A8-A07R-01A-21R-A034-07;TCGA-A8-A09G-01A-21R-A00Z-07;TCGA-A8-A0A7-01A-11R-A00Z-07;TCGA-AN-A0FD-01A-11R-A034-07;TCGA-BH-A0B6-01A-11R-A19W-07;TCGA-C8-A12Z-01A-11R-A115-07;TCGA-C8-A1HF-01A-11R-A137-07;TCGA-C8-A26W-01A-11R-A16F-07;TCGA-D8-A27W-01A-11R-A16F-07;TCGA-E9-A1ND-01A-11R-A144-07	HER2+	inter_gene	exon-exon_boundary	Start_E1;Start_E2;Start_E3;End_E1;End_E2;End_E3;Start_I1;Start_I2;Start_I3;End_I1;End_I2;End_I3	IGHV3-15;IGHV3-16;IGHV1-18;IGHV3-20;IGHV3-21;IGHV1-24;IGHV3-23;LINC00226;IGHV2-26;IGHV4-28;IGHV3-30;IGHV4-31;IGHV3-33;IGHV4-34;IGHV3-35;IGHV3-38;IGHV4-39;IGHV3-43;LINC00221;IGHV1-45;IGHV1-46;IGHV3-48;IGHV3-49;IGHV5-51;IGHV3-53;IGHV1-58;IGHV4-59;IGHV4-61;IGHV3-64;IGHV3-66;IGHV1-69;IGHV2-70;IGHV3-72	Tumor
chr6	128635463	167454227	49	2.14286	TCGA-A2-A04W-01A-31R-A115-07;TCGA-A2-A0YG-01A-21R-A109-07;TCGA-A2-A1G1-01A-21R-A13Q-07;TCGA-A7-A26H-01A-11R-A169-07;TCGA-A8-A06U-01A-11R-A00Z-07;TCGA-A8-A08C-01A-11R-A00Z-07;TCGA-A8-A08H-01A-21R-A00Z-07;TCGA-A8-A08S-01A-11R-A034-07;TCGA-A8-A097-01A-11R-A034-07;TCGA-A8-A09I-01A-22R-A034-07;TCGA-A8-A0AB-01A-11R-A034-07;TCGA-AN-A0FS-01A-11R-A034-07;TCGA-AN-A0XP-01A-11R-A109-07;TCGA-AO-A0JL-01A-11R-A…	HER2+	inter_gene	exon-exon_boundary	Start_E3;Start_E2;Start_E1;Start_E4;Start_E5;Start_E6;Start_E7;Start_E8;Start_E9;Start_E10;Start_E11;Start_E12;Start_E13;Start_E14;Start_E15;Start_E16;Start_E17;Start_E18;Start_E19;Start_E20;Start_E21;Start_E22;Start_E23;Start_E24;Start_E25;Start_E26;Start_E27;Start_E28;Start_E29;Start_E30;Start_E31;Start_E32;Start_E33;Start_E34;Start_E35;Start_E36;Start_E37;Start_E38;Start_E39;Start_E40;Start_E4…	PTPRK;LAMA2;ARHGAP18;TMEM244;L3MBTL3;SAMD3;TMEM200A;LOC100507203;EPB41L2;AKAP7;ARG1;MED23;ENPP3;CTAGE9;OR2A4;ENPP1;CTGF;LOC100507254;MOXD1;STX7;TAAR8;TAAR9;TAAR6;TAAR5;TAAR2;TAAR3;TAAR1;VNN1;VNN3;VNN2;C6orf192;RPS12;SNORA33;SNORD100;SNORD101;LINC00326;EYA4;MGC34034;TCF21;TBPL1;SLC2A12;HMGA1P7;SGK1;LOC154092;ALDH8A1;HBS1L;MIR3662;MYB;AHI1;LINC00271;PDE7B;FAM54A;BCLAF1;MAP7;MAP3K5;PEX7;SLC35D3;NHEG…	Tumor-Specific
chr2	89156745	89156855	53	3.4717	TCGA-A2-A04W-01A-31R-A115-07;TCGA-A2-A0YG-01A-21R-A109-07;TCGA-A2-A1G1-01A-21R-A13Q-07;TCGA-A7-A2KD-01A-31R-A21T-07;TCGA-A8-A06R-01A-11R-A00Z-07;TCGA-A8-A06T-01A-11R-A00Z-07;TCGA-A8-A075-01A-11R-A084-07;TCGA-A8-A076-01A-21R-A00Z-07;TCGA-A8-A07R-01A-21R-A034-07;TCGA-A8-A08T-01A-21R-A00Z-07;TCGA-A8-A09G-01A-21R-A00Z-07;TCGA-A8-A0A7-01A-11R-A00Z-07;TCGA-A8-A0AB-01A-11R-A034-07;TCGA-AC-A23H-01A-11R-A…	HER2+	intra_gene	within_exon	E1	IGKC	Tumor
chr2	70508189	70508246	42	1.52381	TCGA-A2-A04W-01A-31R-A115-07;TCGA-A2-A0YG-01A-21R-A109-07;TCGA-A2-A25E-01A-11R-A169-07;TCGA-A2-A3XZ-01A-42R-A239-07;TCGA-A7-A26H-01A-11R-A169-07;TCGA-A7-A2KD-01A-31R-A21T-07;TCGA-A8-A06T-01A-11R-A00Z-07;TCGA-A8-A075-01A-11R-A084-07;TCGA-A8-A076-01A-21R-A00Z-07;TCGA-A8-A08C-01A-11R-A00Z-07;TCGA-A8-A08G-01A-11R-A00Z-07;TCGA-A8-A08S-01A-11R-A034-07;TCGA-A8-A08T-01A-21R-A00Z-07;TCGA-AC-A3TN-01A-11R-A…	HER2+	intra_gene	within_exon	E6	PCYOX1	Tumor-Specific
chrM	14134	14376	34	1.44118	TCGA-A2-A04W-01A-31R-A115-07;TCGA-A2-A1G1-01A-21R-A13Q-07;TCGA-A2-A25E-01A-11R-A169-07;TCGA-A2-A3XV-01A-21R-A239-07;TCGA-A2-A3XZ-01A-42R-A239-07;TCGA-A8-A0AB-01A-11R-A034-07;TCGA-AC-A3TN-01A-11R-A22K-07;TCGA-AN-A041-01A-11R-A034-07;TCGA-AN-A0FL-01A-11R-A034-07;TCGA-AN-A0FZ-01A-11R-A034-07;TCGA-AO-A0JM-01A-21R-A056-07;TCGA-AR-A0TQ-01A-11R-A084-07;TCGA-AR-A0TX-01A-11R-A084-07;TCGA-AR-A24U-01A-11R-A…	HER2+	inter_gene	exon-exon_boundary	End_E1	MT-ND5;MT-ND6	Tumor-Specific
chr2	216296644	216298129	29	1.44828	TCGA-A2-A04W-01A-31R-A115-07;TCGA-A2-A1G1-01A-21R-A13Q-07;TCGA-A8-A06U-01A-11R-A00Z-07;TCGA-A8-A075-01A-11R-A084-07;TCGA-A8-A08C-01A-11R-A00Z-07;TCGA-A8-A08H-01A-21R-A00Z-07;TCGA-A8-A090-01A-11R-A00Z-07;TCGA-A8-A0AB-01A-11R-A034-07;TCGA-AN-A0FJ-01A-11R-A00Z-07;TCGA-AN-A0FV-01A-11R-A00Z-07;TCGA-AQ-A04L-01B-21R-A10J-07;TCGA-AR-A255-01A-11R-A169-07;TCGA-BH-A0C0-01A-21R-A056-07;TCGA-BH-A0HY-01A-11R-A…	HER2+	intra_gene	exon-exon_boundary	Start_E4;End_E3;Start_I3;End_I3	FN1	Tumor-Specific
chr2	59984119	90153780	17	2.23529	TCGA-A2-A04W-01A-31R-A115-07;TCGA-A2-A1G1-01A-21R-A13Q-07;TCGA-A8-A075-01A-11R-A084-07;TCGA-A8-A08P-01A-11R-A00Z-07;TCGA-A8-A0A7-01A-11R-A00Z-07;TCGA-AN-A0AJ-01A-11R-A00Z-07;TCGA-AO-A12D-01A-11R-A115-07;TCGA-AR-A0TQ-01A-11R-A084-07;TCGA-AR-A24U-01A-11R-A169-07;TCGA-BH-A0B6-01A-11R-A19W-07;TCGA-BH-A1EV-01A-11R-A137-07;TCGA-BH-A1F8-01A-11R-A13Q-07;TCGA-C8-A134-01A-11R-A115-07;TCGA-C8-A278-01A-11R-A…	HER2+	inter_gene	exon-exon_boundary	Start_E1;Start_E5;Start_E3;Start_E4;Start_E2;Start_E6;Start_E7;Start_E8;Start_E9;Start_E10;Start_E11;Start_E12;Start_E13;Start_E14;Start_E15;Start_E16;Start_E17;Start_E18;Start_E19;Start_E20;Start_E21;Start_E22;Start_E76;Start_E77;Start_E78;Start_E79;Start_E80;Start_E69;Start_E70;Start_E71;Start_E72;Start_E73;Start_E74;Start_E75;Start_E60;Start_E61;Start_E62;Start_E63;Start_E64;Start_E65;Start_E6…	MIR4432;BCL11A;PAPOLG;FLJ16341;REL;PUS10;PEX13;KIAA1841;C2orf74;LOC339803;AHSA2;USP34;SNORA70B;XPO1;FAM161A;CCT4;COMMD1;B3GNT2;TMEM17;EHBP1;LOC100132215;OTX1;DBIL5P2;WDPCP;MDH1;UGP2;VPS54;PELI1;LINC00309;LGALSL;AFTPH;MIR4434;LOC339807;SERTAD2;LOC400958;SLC1A4;CEP68;RAB1A;ACTR2;SPRED2;MIR4778;MEIS1;LOC644838;ETAA1;C1D;WDR92;PNO1;PPP3R1;CNRIP1;PLEK;APLF;FBXO48;PROKR1;ARHGAP25;BMP10;GKN2;GKN1;ANTXR1…	Tumor
chr15	39887958	39888080	17	1.64706	TCGA-A2-A04W-01A-31R-A115-07;TCGA-A2-A25E-01A-11R-A169-07;TCGA-A7-A2KD-01A-31R-A21T-07;TCGA-A8-A06T-01A-11R-A00Z-07;TCGA-A8-A07B-01A-11R-A00Z-07;TCGA-A8-A07R-01A-21R-A034-07;TCGA-A8-A090-01A-11R-A00Z-07;TCGA-AN-A0FD-01A-11R-A034-07;TCGA-AN-A0FK-01A-11R-A034-07;TCGA-AN-A0FS-01A-11R-A034-07;TCGA-AN-A0FX-01A-11R-A034-07;TCGA-AO-A12D-01A-11R-A115-07;TCGA-BH-A0AW-01A-11R-A056-07;TCGA-D8-A1JB-01A-11R-A…	HER2+	intra_gene	within_exon	E22	THBS1	Tumor-Specific
chr19	13054622	13054697	38	1.55263	TCGA-A2-A04W-01A-31R-A115-07;TCGA-A2-A3XV-01A-21R-A239-07;TCGA-A7-A2KD-01A-31R-A21T-07;TCGA-A8-A06R-01A-11R-A00Z-07;TCGA-A8-A06T-01A-11R-A00Z-07;TCGA-A8-A075-01A-11R-A084-07;TCGA-A8-A07B-01A-11R-A00Z-07;TCGA-A8-A07P-01A-11R-A00Z-07;TCGA-A8-A08T-01A-21R-A00Z-07;TCGA-A8-A097-01A-11R-A034-07;TCGA-A8-A0A7-01A-11R-A00Z-07;TCGA-AN-A041-01A-11R-A034-07;TCGA-AN-A04C-01A-21R-A034-07;TCGA-AN-A0AK-01A-21R-A…	HER2+	intra_gene	within_exon	E9	CALR	Tumor
chr2	89246921	89265883	9	1.77778	TCGA-A2-A04W-01A-31R-A115-07;TCGA-A7-A2KD-01A-31R-A21T-07;TCGA-A8-A06U-01A-11R-A00Z-07;TCGA-AO-A12D-01A-11R-A115-07;TCGA-AR-A24U-01A-11R-A169-07;TCGA-AR-A254-01A-21R-A169-07;TCGA-D8-A1J9-01A-11R-A13Q-07;TCGA-E2-A1B0-01A-11R-A12P-07;TCGA-E2-A3DX-01A-21R-A213-07	HER2+	inter_gene	exon-exon_boundary	Start_E1;End_E1;Start_I1;End_I1	IGKV1-5;IGKV1-6	Tumor
chr1	117944807	117963271	11	2.72727	TCGA-A2-A04W-01A-31R-A115-07;TCGA-A8-A06R-01A-11R-A00Z-07;TCGA-A8-A07B-01A-11R-A00Z-07;TCGA-AN-A0AK-01A-21R-A00Z-07;TCGA-AN-A0FJ-01A-11R-A00Z-07;TCGA-AN-A0FV-01A-11R-A00Z-07;TCGA-AQ-A04L-01B-21R-A10J-07;TCGA-BH-A1F8-01A-11R-A13Q-07;TCGA-C8-A12Z-01A-11R-A115-07;TCGA-E9-A1ND-01A-11R-A144-07;TCGA-E9-A22D-01A-11R-A157-07	HER2+	intra_gene	exon-exon_boundary	Start_E2;Start_E3;Start_E4;Start_E5;End_E2;End_E3;End_E4;End_E5;Start_I3;Start_I4;Start_I5;Start_I6;End_I2;End_I3;End_I4;End_I5	MAN1A2	Tumor
chr1	36766581	36766650	31	1.41935	TCGA-A2-A04W-01A-31R-A115-07;TCGA-A8-A075-01A-11R-A084-07;TCGA-A8-A076-01A-21R-A00Z-07;TCGA-A8-A08S-01A-11R-A034-07;TCGA-A8-A097-01A-11R-A034-07;TCGA-A8-A099-01A-11R-A00Z-07;TCGA-A8-A09G-01A-21R-A00Z-07;TCGA-A8-A0A7-01A-11R-A00Z-07;TCGA-A8-A0AB-01A-11R-A034-07;TCGA-AC-A3YI-01A-21R-A239-07;TCGA-AN-A04C-01A-21R-A034-07;TCGA-AN-A0AJ-01A-11R-A00Z-07;TCGA-AN-A0FK-01A-11R-A034-07;TCGA-AN-A0FN-01A-11R-A…	HER2+	intra_gene	within_exon	E10	THRAP3	Tumor
chrX	23801456	23801807	24	1.41667	TCGA-A2-A04W-01A-31R-A115-07;TCGA-A8-A075-01A-11R-A084-07;TCGA-A8-A07B-01A-11R-A00Z-07;TCGA-A8-A07P-01A-11R-A00Z-07;TCGA-A8-A0A7-01A-11R-A00Z-07;TCGA-AN-A04C-01A-21R-A034-07;TCGA-AN-A0AJ-01A-11R-A00Z-07;TCGA-AN-A0FD-01A-11R-A034-07;TCGA-AN-A0FL-01A-11R-A034-07;TCGA-AN-A0FN-01A-11R-A034-07;TCGA-AN-A0FT-01A-11R-A034-07;TCGA-AR-A0TQ-01A-11R-A084-07;TCGA-AR-A1AX-01A-11R-A12P-07;TCGA-AR-A24U-01A-11R-A…	HER2+	intra_gene	exon-exon_boundary	Start_E2;End_E1;Start_I2;End_I2	SAT1	Tumor-Specific
chr2	131132572	211487673	7	1.71429	TCGA-A2-A04W-01A-31R-A115-07;TCGA-A8-A07B-01A-11R-A00Z-07;TCGA-A8-A090-01A-11R-A00Z-07;TCGA-BH-A0HY-01A-11R-A056-07;TCGA-C8-A134-01A-11R-A115-07;TCGA-E2-A1LE-01A-12R-A19W-07;TCGA-EW-A1J3-01A-11R-A13Q-07	HER2+	inter_gene	exon-exon_boundary	Start_E1;Start_E2;Start_E3;Start_E4;Start_E5;Start_E6;Start_E7;Start_E8;Start_E9;Start_E10;Start_E11;Start_E12;Start_E13;Start_E14;Start_E15;Start_E16;Start_E17;Start_E18;Start_E20;Start_E19;Start_E21;Start_E22;Start_E23;Start_E24;Start_E25;Start_E26;Start_E27;Start_E88;Start_E89;Start_E90;Start_E91;Start_E87;Start_E85;Start_E86;Start_E84;Start_E81;Start_E82;Start_E83;Start_E78;Start_E79;Start_E8…	LOC100216479;CFC1;CFC1B;LOC150527;LOC646743;TISP43;CYP4F30P;GPR148;FAM123C;ARHGEF4;FAM168B;PLEKHB2;POTEE;LOC440910;WTH3DI;LOC389043;LOC401010;TUBA3D;LOC150776;MIR4784;MZT2A;CCDC74A;POTEKP;C2orf27A;C2orf27B;ANKRD30BL;MIR663B;GPR39;LYPD1;NCKAP5;MIR3679;MGAT5;TMEM163;ACMSD;LOC100129961;CCNT2;YSK4;RAB3GAP1;ZRANB3;R3HDM1;MIR128-1;UBXN4;LCT;LOC100507600;MCM6;DARS;CXCR4;THSD7B;HNMT;SPOPL;NXPH2;LOC647012…	Tumor
chr1	158153725	158226854	15	1.46667	TCGA-A2-A04W-01A-31R-A115-07;TCGA-A8-A07I-01A-11R-A00Z-07;TCGA-A8-A07P-01A-11R-A00Z-07;TCGA-AO-A0JL-01A-11R-A056-07;TCGA-BH-A0C0-01A-21R-A056-07;TCGA-BH-A18M-01A-11R-A12D-07;TCGA-BH-A1EV-01A-11R-A137-07;TCGA-C8-A135-01A-11R-A115-07;TCGA-C8-A1HE-01A-11R-A13Q-07;TCGA-C8-A1HN-01A-11R-A137-07;TCGA-D8-A1JB-01A-11R-A13Q-07;TCGA-E2-A1IH-01A-11R-A13Q-07;TCGA-E2-A1LB-01A-11R-A144-07;TCGA-E9-A1N9-01A-11R-A…	HER2+	inter_gene	exon-exon_boundary	Start_E6;Start_E7;Start_E1;Start_E2;Start_E3;Start_E4;End_E6;End_E7;End_E1;End_E2;End_E3;End_E4;Start_I7;Start_I1;Start_I2;Start_I3;Start_I4;Start_I5;End_I6;End_I7;End_I1;End_I2;End_I3;End_I4	CD1D;CD1A	Tumor
chr14	107083676	107095552	5	7	TCGA-A2-A04W-01A-31R-A115-07;TCGA-A8-A08X-01A-21R-A00Z-07;TCGA-A8-A0AB-01A-11R-A034-07;TCGA-BH-A0B7-01A-12R-A115-07;TCGA-BH-A0C0-01A-21R-A056-07	HER2+	inter_gene	exon-exon_boundary	Start_E1;End_E1;Start_I1;End_I1	IGHV4-59;IGHV4-61	Tumor
chr1	247461324	247461379	10	1.7	TCGA-A2-A04W-01A-31R-A115-07;TCGA-A8-A097-01A-11R-A034-07;TCGA-A8-A0AB-01A-11R-A034-07;TCGA-AN-A0FZ-01A-11R-A034-07;TCGA-BH-A0DZ-01A-11R-A00Z-07;TCGA-C8-A1HF-01A-11R-A137-07;TCGA-C8-A1HL-01A-11R-A137-07;TCGA-D8-A1XY-01A-11R-A14M-07;TCGA-E9-A1N6-01A-11R-A144-07;TCGA-E9-A22D-01A-11R-A157-07	HER2+	NA	NA	NA	NA	Tumor
chr12	40902835	40908245	6	5.66667	TCGA-A2-A04W-01A-31R-A115-07;TCGA-AC-A23C-01A-12R-A169-07;TCGA-C8-A1HE-01A-11R-A13Q-07;TCGA-D8-A1J9-01A-11R-A13Q-07;TCGA-D8-A1XJ-01A-11R-A14M-07;TCGA-E9-A1N5-01A-11R-A14D-07	HER2+	NA	NA	NA	NA	Tumor
chr12	116030584	125396745	2	5	TCGA-A2-A04W-01A-31R-A115-07;TCGA-AN-A0XP-01A-11R-A109-07	HER2+	inter_gene	exon-exon_boundary	Start_E28;Start_E29;Start_E30;Start_E31;Start_E19;Start_E20;Start_E21;Start_E22;Start_E23;Start_E24;Start_E25;Start_E26;Start_E27;Start_E14;Start_E15;Start_E16;Start_E17;Start_E18;Start_E7;Start_E8;Start_E9;Start_E10;Start_E11;Start_E12;Start_E13;Start_E5;Start_E6;Start_E4;Start_E3;Start_E1;Start_E2;Start_E48;Start_E47;Start_E41;Start_E42;Start_E43;Start_E44;Start_E45;Start_E46;Start_E40;Start_E3…	MED13L;MIR620;MIR4472-2;LINC00173;MAP1LC3B2;C12orf49;RNFT2;HRK;FBXW8;TESC;FBXO21;NOS1;KSR2;RFC5;WSB2;VSIG10;PEBP1;TAOK3;SUDS3;SRRM4;HSPB8;LOC144742;CCDC60;TMEM233;PRKAB1;CIT;MIR1178;CCDC64;RAB35;GCN1L1;MIR4498;RPLP0;LOC100506649;PXN;SIRT4;PLA2G1B;MSI1;COX6A1;GATC;TRIAP1;DYNLL1;SRSF9;LOC100506668;COQ5;RNF10;POP5;CABP1;MLEC;UNC119B;ACADS;MIR4700;SPPL3;HNF1A;HNF1A-AS1;C12orf43;OASL;P2RX7;P2RX4;CAMKK…	Tumor
chrM	11217	11293	67	2.32836	TCGA-A2-A04X-01A-21R-A034-07;TCGA-A2-A0CX-01A-21R-A00Z-07;TCGA-A2-A0D1-01A-11R-A034-07;TCGA-A2-A0EY-01A-11R-A034-07;TCGA-A2-A0SY-01A-31R-A084-07;TCGA-A2-A0T1-01A-21R-A084-07;TCGA-A2-A1G1-01A-21R-A13Q-07;TCGA-A2-A25E-01A-11R-A169-07;TCGA-A2-A3XZ-01A-42R-A239-07;TCGA-A7-A2KD-01A-31R-A21T-07;TCGA-A8-A06T-01A-11R-A00Z-07;TCGA-A8-A06U-01A-11R-A00Z-07;TCGA-A8-A076-01A-21R-A00Z-07;TCGA-A8-A07B-01A-11R-A…	HER2+	NA	NA	NA	NA	Tumor-Specific
chrM	1714	1918	50	2.12	TCGA-A2-A04X-01A-21R-A034-07;TCGA-A2-A0CX-01A-21R-A00Z-07;TCGA-A2-A0D1-01A-11R-A034-07;TCGA-A2-A0EY-01A-11R-A034-07;TCGA-A2-A0T1-01A-21R-A084-07;TCGA-A2-A1G1-01A-21R-A13Q-07;TCGA-A7-A2KD-01A-31R-A21T-07;TCGA-A8-A06R-01A-11R-A00Z-07;TCGA-A8-A06T-01A-11R-A00Z-07;TCGA-A8-A06U-01A-11R-A00Z-07;TCGA-A8-A08P-01A-11R-A00Z-07;TCGA-A8-A08T-01A-21R-A00Z-07;TCGA-A8-A097-01A-11R-A034-07;TCGA-A8-A09G-01A-21R-A…	HER2+	NA	NA	NA	NA	Tumor-Specific
chr16	2821231	2821301	60	1.66667	TCGA-A2-A04X-01A-21R-A034-07;TCGA-A2-A0CX-01A-21R-A00Z-07;TCGA-A2-A0D1-01A-11R-A034-07;TCGA-A2-A0EY-01A-11R-A034-07;TCGA-A2-A0T1-01A-21R-A084-07;TCGA-A2-A25E-01A-11R-A169-07;TCGA-A2-A3XZ-01A-42R-A239-07;TCGA-A7-A2KD-01A-31R-A21T-07;TCGA-A8-A06R-01A-11R-A00Z-07;TCGA-A8-A06T-01A-11R-A00Z-07;TCGA-A8-A075-01A-11R-A084-07;TCGA-A8-A076-01A-21R-A00Z-07;TCGA-A8-A07P-01A-11R-A00Z-07;TCGA-A8-A08S-01A-11R-A…	HER2+	intra_gene	within_exon	E15	SRRM2	Tumor-Specific
chr1	1601102	1666274	68	1.80882	TCGA-A2-A04X-01A-21R-A034-07;TCGA-A2-A0CX-01A-21R-A00Z-07;TCGA-A2-A0D1-01A-11R-A034-07;TCGA-A2-A0SY-01A-31R-A084-07;TCGA-A2-A25E-01A-11R-A169-07;TCGA-A2-A3XV-01A-21R-A239-07;TCGA-A7-A2KD-01A-31R-A21T-07;TCGA-A8-A06X-01A-21R-A00Z-07;TCGA-A8-A075-01A-11R-A084-07;TCGA-A8-A076-01A-21R-A00Z-07;TCGA-A8-A07P-01A-11R-A00Z-07;TCGA-A8-A07R-01A-21R-A034-07;TCGA-A8-A08C-01A-11R-A00Z-07;TCGA-A8-A08G-01A-11R-A…	HER2+	inter_gene	exon-exon_boundary	Start_E5;Start_E6;Start_E7;Start_E2;Start_E3;Start_E4;Start_E1;Start_E12;Start_E13;Start_E14;Start_E15;Start_E16;Start_E17;Start_E18;Start_E19;Start_E20;Start_E8;Start_E9;Start_E10;Start_E11;End_E5;End_E6;End_E7;End_E2;End_E3;End_E4;End_E1;End_E12;End_E13;End_E14;End_E15;End_E16;End_E17;End_E18;End_E19;End_E20;End_E8;End_E9;End_E10;End_E11;Start_I5;Start_I6;Start_I7;Start_I2;Start_I3;Start_I4;Sta…	SLC35E2B;MMP23A;CDK11A;CDK11B;SLC35E2	Tumor
chr19	53116006	53612040	46	1.8913	TCGA-A2-A04X-01A-21R-A034-07;TCGA-A2-A0CX-01A-21R-A00Z-07;TCGA-A2-A0D1-01A-11R-A034-07;TCGA-A2-A0SY-01A-31R-A084-07;TCGA-A7-A26H-01A-11R-A169-07;TCGA-A8-A07I-01A-11R-A00Z-07;TCGA-A8-A07R-01A-21R-A034-07;TCGA-A8-A08S-01A-11R-A034-07;TCGA-A8-A08T-01A-21R-A00Z-07;TCGA-A8-A097-01A-11R-A034-07;TCGA-A8-A0AB-01A-11R-A034-07;TCGA-AC-A23C-01A-12R-A169-07;TCGA-AN-A0FK-01A-11R-A034-07;TCGA-AN-A0FL-01A-11R-A…	HER2+	inter_gene	exon-exon_boundary	Start_E3;Start_E4;Start_E5;Start_E6;Start_E1;Start_E2;Start_E7;End_E3;End_E4;End_E5;End_E6;End_E1;End_E2;End_E7;Start_I3;Start_I4;Start_I5;Start_I1;Start_I2;Start_I7;Start_I6;End_I2;End_I3;End_I4;End_I5;End_I1;End_I7;End_I6	ZNF83;ZNF611;ZNF600;ZNF28;ZNF468;ZNF320;ZNF321P;ZNF816-ZNF321P;ZNF816;ZNF702P;ERVV-1;ERVV-2;ZNF160;ZNF415	Tumor
chr14	58734205	60646530	89	2.77528	TCGA-A2-A04X-01A-21R-A034-07;TCGA-A2-A0CX-01A-21R-A00Z-07;TCGA-A2-A0D1-01A-11R-A034-07;TCGA-A2-A0YG-01A-21R-A109-07;TCGA-A2-A1G1-01A-21R-A13Q-07;TCGA-A2-A25E-01A-11R-A169-07;TCGA-A2-A3XV-01A-21R-A239-07;TCGA-A7-A26H-01A-11R-A169-07;TCGA-A8-A06R-01A-11R-A00Z-07;TCGA-A8-A06T-01A-11R-A00Z-07;TCGA-A8-A06U-01A-11R-A00Z-07;TCGA-A8-A076-01A-21R-A00Z-07;TCGA-A8-A07P-01A-11R-A00Z-07;TCGA-A8-A08B-01A-11R-A…	HER2+	inter_gene	exon-exon_boundary	Start_E8;Start_E7;Start_E9;Start_E10;Start_E11;Start_E3;Start_E4;Start_E1;Start_E2;Start_E5;Start_E6;Start_E12;Start_E13;Start_E14;Start_E15;Start_E16;Start_E17;Start_E18;Start_E19;Start_E20;Start_E21;Start_E22;Start_E23;Start_E24;Start_E25;Start_E26;Start_E27;Start_E28;Start_E29;Start_E30;Start_E31;Start_E32;Start_E33;Start_E34;End_E8;End_E7;End_E9;End_E10;End_E11;End_E3;End_E4;End_E1;End_E2;End…	PSMA3;FLJ31306;ARID4A;TOMM20L;TIMM9;KIAA0586;DACT1;DAAM1;GPR135;C14orf149;JKAMP;C14orf38;RTN1;C14orf135;DHRS7;PPM1A	Tumor
chr2	159666269	238462625	34	2.35294	TCGA-A2-A04X-01A-21R-A034-07;TCGA-A2-A0CX-01A-21R-A00Z-07;TCGA-A2-A0D1-01A-11R-A034-07;TCGA-A2-A3XV-01A-21R-A239-07;TCGA-A2-A3XZ-01A-42R-A239-07;TCGA-A8-A06U-01A-11R-A00Z-07;TCGA-A8-A08B-01A-11R-A00Z-07;TCGA-A8-A08G-01A-11R-A00Z-07;TCGA-A8-A090-01A-11R-A00Z-07;TCGA-A8-A09I-01A-22R-A034-07;TCGA-A8-A0A7-01A-11R-A00Z-07;TCGA-AC-A3TN-01A-11R-A22K-07;TCGA-AN-A041-01A-11R-A034-07;TCGA-AN-A04C-01A-21R-A…	HER2+	inter_gene	exon-exon_boundary	Start_E4;Start_E1;Start_E2;Start_E3;Start_E5;Start_E6;Start_E7;Start_E8;Start_E9;Start_E10;Start_E11;Start_E12;Start_E13;Start_E14;Start_E15;Start_E16;Start_E17;Start_E18;Start_E19;Start_E20;Start_E21;Start_E22;Start_E23;Start_E24;Start_E25;Start_E26;Start_E27;Start_E35;Start_E36;Start_E37;Start_E32;Start_E33;Start_E34;Start_E28;Start_E29;Start_E30;Start_E31;Start_E39;Start_E38;Start_E71;Start_E7…	DAPL1;TANC1;WDSUB1;BAZ2B;MARCH7;CD302;LY75-CD302;LY75;PLA2R1;ITGB6;RBMS1;MIR4785;TANK;PSMD14;TBR1;SLC4A10;DPP4;GCG;FAP;IFIH1;GCA;KCNH7;FIGN;GRB14;COBLL1;SNORA70F;SLC38A11;SCN3A;SCN2A;CSRNP3;GALNT3;LOC100506124;TTC21B;LOC100506134;SCN1A;SCN9A;SCN7A;XIRP2;B3GALT1;STK39;CERS6;MIR4774;LOC100861402;NOSTRIN;SPC25;G6PC2;ABCB11;DHRS9;LRP2;BBS5;KBTBD10;FASTKD1;PPIG;C2orf77;PHOSPHO2;PHOSPHO2-KLHL23;KLHL23;…	Tumor
chr21	47541482	47541536	69	2.05797	TCGA-A2-A04X-01A-21R-A034-07;TCGA-A2-A0CX-01A-21R-A00Z-07;TCGA-A2-A0EY-01A-11R-A034-07;TCGA-A2-A0SY-01A-31R-A084-07;TCGA-A2-A0T1-01A-21R-A084-07;TCGA-A2-A3XZ-01A-42R-A239-07;TCGA-A7-A26H-01A-11R-A169-07;TCGA-A7-A2KD-01A-31R-A21T-07;TCGA-A8-A06T-01A-11R-A00Z-07;TCGA-A8-A06U-01A-11R-A00Z-07;TCGA-A8-A075-01A-11R-A084-07;TCGA-A8-A076-01A-21R-A00Z-07;TCGA-A8-A07B-01A-11R-A00Z-07;TCGA-A8-A07I-01A-11R-A…	HER2+	intra_gene	exon-exon_boundary	Start_E18;End_E18;Start_I19;End_I18;E18	COL6A2	Tumor-Specific
chr17	57763080	57763145	43	1.67442	TCGA-A2-A04X-01A-21R-A034-07;TCGA-A2-A0CX-01A-21R-A00Z-07;TCGA-A2-A0EY-01A-11R-A034-07;TCGA-A2-A0SY-01A-31R-A084-07;TCGA-A2-A0YG-01A-21R-A109-07;TCGA-A2-A1G1-01A-21R-A13Q-07;TCGA-A2-A25E-01A-11R-A169-07;TCGA-A2-A3XZ-01A-42R-A239-07;TCGA-A7-A26H-01A-11R-A169-07;TCGA-A8-A06X-01A-21R-A00Z-07;TCGA-A8-A075-01A-11R-A084-07;TCGA-A8-A07P-01A-11R-A00Z-07;TCGA-A8-A08T-01A-21R-A00Z-07;TCGA-A8-A0A7-01A-11R-A…	HER2+	intra_gene	within_exon	E30	CLTC	Tumor
chr2	89156918	89157017	27	1.77778	TCGA-A2-A04X-01A-21R-A034-07;TCGA-A2-A0CX-01A-21R-A00Z-07;TCGA-A2-A0EY-01A-11R-A034-07;TCGA-A2-A3XZ-01A-42R-A239-07;TCGA-A8-A06T-01A-11R-A00Z-07;TCGA-A8-A075-01A-11R-A084-07;TCGA-A8-A090-01A-11R-A00Z-07;TCGA-A8-A097-01A-11R-A034-07;TCGA-A8-A09G-01A-21R-A00Z-07;TCGA-A8-A0A7-01A-11R-A00Z-07;TCGA-AN-A0FD-01A-11R-A034-07;TCGA-AN-A0FK-01A-11R-A034-07;TCGA-AN-A0FX-01A-11R-A034-07;TCGA-AO-A12D-01A-11R-A…	HER2+	intra_gene	within_exon	E1	IGKC	Tumor-Specific
chr1	153932289	153932360	25	1.64	TCGA-A2-A04X-01A-21R-A034-07;TCGA-A2-A0CX-01A-21R-A00Z-07;TCGA-A2-A0EY-01A-11R-A034-07;TCGA-A7-A2KD-01A-31R-A21T-07;TCGA-A8-A06R-01A-11R-A00Z-07;TCGA-A8-A07B-01A-11R-A00Z-07;TCGA-A8-A07R-01A-21R-A034-07;TCGA-A8-A08C-01A-11R-A00Z-07;TCGA-A8-A08G-01A-11R-A00Z-07;TCGA-A8-A0AB-01A-11R-A034-07;TCGA-AN-A041-01A-11R-A034-07;TCGA-AN-A0FD-01A-11R-A034-07;TCGA-AN-A0FN-01A-11R-A034-07;TCGA-AN-A0FS-01A-11R-A…	HER2+	intra_gene	within_exon	E5	SLC39A1	Tumor
chr14	106134519	106134627	63	4.61905	TCGA-A2-A04X-01A-21R-A034-07;TCGA-A2-A0CX-01A-21R-A00Z-07;TCGA-A2-A0T1-01A-21R-A084-07;TCGA-A2-A0YG-01A-21R-A109-07;TCGA-A2-A1G1-01A-21R-A13Q-07;TCGA-A8-A06R-01A-11R-A00Z-07;TCGA-A8-A06T-01A-11R-A00Z-07;TCGA-A8-A06U-01A-11R-A00Z-07;TCGA-A8-A06X-01A-21R-A00Z-07;TCGA-A8-A075-01A-11R-A084-07;TCGA-A8-A076-01A-21R-A00Z-07;TCGA-A8-A07I-01A-11R-A00Z-07;TCGA-A8-A08B-01A-11R-A00Z-07;TCGA-A8-A08T-01A-21R-A…	HER2+	NA	NA	NA	NA	Tumor
chr6	2785462	2785543	50	1.7	TCGA-A2-A04X-01A-21R-A034-07;TCGA-A2-A0CX-01A-21R-A00Z-07;TCGA-A2-A0T1-01A-21R-A084-07;TCGA-A2-A1G1-01A-21R-A13Q-07;TCGA-A2-A25E-01A-11R-A169-07;TCGA-A8-A06U-01A-11R-A00Z-07;TCGA-A8-A08G-01A-11R-A00Z-07;TCGA-A8-A08H-01A-21R-A00Z-07;TCGA-A8-A08X-01A-21R-A00Z-07;TCGA-A8-A099-01A-11R-A00Z-07;TCGA-A8-A09I-01A-22R-A034-07;TCGA-AC-A23C-01A-12R-A169-07;TCGA-AC-A2FB-01A-11R-A17B-07;TCGA-AN-A0FJ-01A-11R-A…	HER2+	intra_gene	within_exon	E7	WRNIP1	Tumor-Specific
chrM	15430	15490	31	2.51613	TCGA-A2-A04X-01A-21R-A034-07;TCGA-A2-A0CX-01A-21R-A00Z-07;TCGA-A2-A0T1-01A-21R-A084-07;TCGA-A2-A3XV-01A-21R-A239-07;TCGA-A7-A2KD-01A-31R-A21T-07;TCGA-A8-A06T-01A-11R-A00Z-07;TCGA-A8-A075-01A-11R-A084-07;TCGA-A8-A07P-01A-11R-A00Z-07;TCGA-A8-A08S-01A-11R-A034-07;TCGA-A8-A0A7-01A-11R-A00Z-07;TCGA-AN-A04C-01A-21R-A034-07;TCGA-AN-A0FD-01A-11R-A034-07;TCGA-AN-A0FL-01A-11R-A034-07;TCGA-AN-A0FT-01A-11R-A…	HER2+	NA	NA	NA	NA	Tumor
chr14	106725608	107114045	25	3.2	TCGA-A2-A04X-01A-21R-A034-07;TCGA-A2-A0CX-01A-21R-A00Z-07;TCGA-A2-A0T1-01A-21R-A084-07;TCGA-A8-A06R-01A-11R-A00Z-07;TCGA-A8-A06T-01A-11R-A00Z-07;TCGA-A8-A075-01A-11R-A084-07;TCGA-A8-A07I-01A-11R-A00Z-07;TCGA-A8-A08X-01A-21R-A00Z-07;TCGA-A8-A09G-01A-21R-A00Z-07;TCGA-A8-A0A7-01A-11R-A00Z-07;TCGA-AC-A23C-01A-12R-A169-07;TCGA-AO-A12D-01A-11R-A115-07;TCGA-AR-A24U-01A-11R-A169-07;TCGA-BH-A0B7-01A-12R-A…	HER2+	inter_gene	exon-exon_boundary	Start_E1;Start_E2;Start_E3;End_E1;End_E2;End_E3;Start_I1;Start_I2;Start_I3;End_I1;End_I2;End_I3	IGHV1-24;IGHV3-23;LINC00226;IGHV2-26;IGHV4-28;IGHV3-30;IGHV4-31;IGHV3-33;IGHV4-34;IGHV3-35;IGHV3-38;IGHV4-39;IGHV3-43;LINC00221;IGHV1-45;IGHV1-46;IGHV3-48;IGHV3-49;IGHV5-51;IGHV3-53;IGHV1-58;IGHV4-59;IGHV4-61;IGHV3-64	Tumor
chr17	42428985	42429078	21	1.42857	TCGA-A2-A04X-01A-21R-A034-07;TCGA-A2-A0CX-01A-21R-A00Z-07;TCGA-A2-A0T1-01A-21R-A084-07;TCGA-A8-A06R-01A-11R-A00Z-07;TCGA-A8-A076-01A-21R-A00Z-07;TCGA-A8-A08C-01A-11R-A00Z-07;TCGA-A8-A08T-01A-21R-A00Z-07;TCGA-A8-A09G-01A-21R-A00Z-07;TCGA-AN-A04C-01A-21R-A034-07;TCGA-AN-A0FT-01A-11R-A034-07;TCGA-AN-A0FX-01A-11R-A034-07;TCGA-AR-A0TQ-01A-11R-A084-07;TCGA-BH-A0B6-01A-11R-A19W-07;TCGA-BH-A0B7-01A-12R-A…	HER2+	intra_gene	within_exon	E10	GRN	Tumor-Specific
chrM	10849	10951	32	1.59375	TCGA-A2-A04X-01A-21R-A034-07;TCGA-A2-A0CX-01A-21R-A00Z-07;TCGA-A2-A0T1-01A-21R-A084-07;TCGA-A8-A06T-01A-11R-A00Z-07;TCGA-A8-A076-01A-21R-A00Z-07;TCGA-A8-A07R-01A-21R-A034-07;TCGA-A8-A08S-01A-11R-A034-07;TCGA-A8-A08T-01A-21R-A00Z-07;TCGA-A8-A09I-01A-22R-A034-07;TCGA-AC-A2FB-01A-11R-A17B-07;TCGA-AN-A0FD-01A-11R-A034-07;TCGA-AN-A0FK-01A-11R-A034-07;TCGA-AN-A0FL-01A-11R-A034-07;TCGA-AN-A0FS-01A-11R-A…	HER2+	NA	NA	NA	NA	Tumor
chr11	86656733	127258974	35	1.57143	TCGA-A2-A04X-01A-21R-A034-07;TCGA-A2-A0CX-01A-21R-A00Z-07;TCGA-A2-A1G1-01A-21R-A13Q-07;TCGA-A2-A3XV-01A-21R-A239-07;TCGA-A7-A2KD-01A-31R-A21T-07;TCGA-A8-A08X-01A-21R-A00Z-07;TCGA-A8-A097-01A-11R-A034-07;TCGA-A8-A0AB-01A-11R-A034-07;TCGA-AC-A2FB-01A-11R-A17B-07;TCGA-AN-A0FL-01A-11R-A034-07;TCGA-AN-A0FT-01A-11R-A034-07;TCGA-AN-A0FV-01A-11R-A00Z-07;TCGA-AR-A1AX-01A-11R-A12P-07;TCGA-AR-A24U-01A-11R-A…	HER2+	inter_gene	exon-exon_boundary	Start_E1;Start_E2;Start_E3;Start_E4;Start_E5;Start_E6;Start_E7;Start_E8;Start_E9;Start_E10;Start_E11;Start_E12;Start_E13;Start_E14;Start_E15;Start_E17;Start_E21;Start_E18;Start_E16;Start_E19;Start_E20;Start_E22;Start_E23;Start_E24;Start_E25;Start_E26;Start_E27;Start_E28;Start_E29;Start_E30;Start_E31;Start_E32;Start_E33;Start_E34;Start_E35;Start_E36;Start_E37;Start_E38;Start_E39;Start_E40;Start_E4…	LOC100506368;FZD4;TMEM135;RAB38;CTSC;GRM5;TYR;NOX4;FOLH1B;TRIM77P;TRIM49;LOC399940;TRIM53P;TRIM64B;LOC399939;TRIM49L1;TRIM64;TRIM49L2;UBTFL1;NAALAD2;CHORDC1;MIR4490;FAT3;MTNR1B;SLC36A4;CCDC67;C11orf75;KIAA1731;SCARNA9;MIR1304;SNORA1;SNORA18;SNORA25;SNORA32;SNORA40;SNORA8;SNORD5;SNORD6;TAF1D;C11orf54;MED17;VSTM5;HEPHL1;PANX1;FOLR4;GPR83;MRE11A;ANKRD49;LOC643037;FUT4;PIWIL4;AMOTL1;CWC15;KDM4D;KDM4D…	Tumor
chr16	31927676	31927760	20	1.4	TCGA-A2-A04X-01A-21R-A034-07;TCGA-A2-A0CX-01A-21R-A00Z-07;TCGA-A2-A1G1-01A-21R-A13Q-07;TCGA-A2-A3XV-01A-21R-A239-07;TCGA-A8-A075-01A-11R-A084-07;TCGA-AC-A2FB-01A-11R-A17B-07;TCGA-AN-A0FN-01A-11R-A034-07;TCGA-AR-A255-01A-11R-A169-07;TCGA-BH-A0B7-01A-12R-A115-07;TCGA-BH-A0C0-01A-21R-A056-07;TCGA-BH-A0C7-01B-11R-A115-07;TCGA-BH-A18R-01A-11R-A12D-07;TCGA-C8-A134-01A-11R-A115-07;TCGA-C8-A138-01A-11R-A…	HER2+	intra_gene	within_exon	E4	ZNF267	Tumor-Specific
chr9	139687434	139687538	19	1.36842	TCGA-A2-A04X-01A-21R-A034-07;TCGA-A2-A0CX-01A-21R-A00Z-07;TCGA-A2-A3XV-01A-21R-A239-07;TCGA-A8-A090-01A-11R-A00Z-07;TCGA-AC-A2FB-01A-11R-A17B-07;TCGA-AN-A0FZ-01A-11R-A034-07;TCGA-AQ-A04H-01B-11R-A10J-07;TCGA-AR-A0TX-01A-11R-A084-07;TCGA-BH-A0HY-01A-11R-A056-07;TCGA-BH-A18I-01A-11R-A12D-07;TCGA-BH-A18M-01A-11R-A12D-07;TCGA-C8-A3M8-01A-11R-A213-07;TCGA-D8-A1XJ-01A-11R-A14M-07;TCGA-E2-A14V-01A-11R-A…	HER2+	intra_gene	within_exon	E5	TMEM141	Tumor-Specific
chr12	109889087	109889154	17	1.52941	TCGA-A2-A04X-01A-21R-A034-07;TCGA-A2-A0CX-01A-21R-A00Z-07;TCGA-A7-A2KD-01A-31R-A21T-07;TCGA-A8-A075-01A-11R-A084-07;TCGA-A8-A07R-01A-21R-A034-07;TCGA-A8-A08B-01A-11R-A00Z-07;TCGA-AO-A0JE-01A-11R-A056-07;TCGA-BH-A0B7-01A-12R-A115-07;TCGA-BH-A18R-01A-11R-A12D-07;TCGA-BH-A1F2-01A-31R-A13Q-07;TCGA-C8-A12L-01A-11R-A115-07;TCGA-C8-A1HK-01A-21R-A13Q-07;TCGA-D8-A1JA-01A-11R-A13Q-07;TCGA-D8-A1XY-01A-11R-A…	HER2+	intra_gene	within_exon	E7	KCTD10	Tumor
chr6	2948696	2948813	26	1.5	TCGA-A2-A04X-01A-21R-A034-07;TCGA-A2-A0CX-01A-21R-A00Z-07;TCGA-A7-A2KD-01A-31R-A21T-07;TCGA-A8-A08G-01A-11R-A00Z-07;TCGA-A8-A08S-01A-11R-A034-07;TCGA-A8-A090-01A-11R-A00Z-07;TCGA-A8-A09I-01A-22R-A034-07;TCGA-AC-A23H-01A-11R-A157-07;TCGA-AC-A2FB-01A-11R-A17B-07;TCGA-AC-A3TN-01A-11R-A22K-07;TCGA-AN-A0AK-01A-21R-A00Z-07;TCGA-AN-A0FV-01A-11R-A00Z-07;TCGA-AO-A0JL-01A-11R-A056-07;TCGA-AO-A12D-01A-11R-A…	HER2+	intra_gene	within_exon	E8;E7	SERPINB6	Tumor-Specific
chr1	24019206	24020403	5	2.2	TCGA-A2-A04X-01A-21R-A034-07;TCGA-A2-A0CX-01A-21R-A00Z-07;TCGA-A8-A08H-01A-21R-A00Z-07;TCGA-BH-A0DZ-01A-11R-A00Z-07;TCGA-C8-A278-01A-11R-A169-07	HER2+	intra_gene	exon-exon_boundary	Start_E3;End_E2;End_E3;Start_I2;Start_I3;End_I2	RPL11	Tumor
chr7	6505750	6505876	78	2.44872	TCGA-A2-A04X-01A-21R-A034-07;TCGA-A2-A0D1-01A-11R-A034-07;TCGA-A2-A0EY-01A-11R-A034-07;TCGA-A2-A0SY-01A-31R-A084-07;TCGA-A2-A0T1-01A-21R-A084-07;TCGA-A2-A0YG-01A-21R-A109-07;TCGA-A2-A25E-01A-11R-A169-07;TCGA-A2-A3XZ-01A-42R-A239-07;TCGA-A7-A26H-01A-11R-A169-07;TCGA-A8-A06T-01A-11R-A00Z-07;TCGA-A8-A06U-01A-11R-A00Z-07;TCGA-A8-A06X-01A-21R-A00Z-07;TCGA-A8-A075-01A-11R-A084-07;TCGA-A8-A076-01A-21R-A…	HER2+	intra_gene	within_exon	E4	KDELR2	Tumor-Specific
chr17	7416877	7416940	36	1.63889	TCGA-A2-A04X-01A-21R-A034-07;TCGA-A2-A0D1-01A-11R-A034-07;TCGA-A2-A0EY-01A-11R-A034-07;TCGA-A2-A0SY-01A-31R-A084-07;TCGA-A2-A0T1-01A-21R-A084-07;TCGA-A2-A25E-01A-11R-A169-07;TCGA-A2-A3XZ-01A-42R-A239-07;TCGA-A8-A06T-01A-11R-A00Z-07;TCGA-A8-A075-01A-11R-A084-07;TCGA-A8-A076-01A-21R-A00Z-07;TCGA-A8-A08C-01A-11R-A00Z-07;TCGA-A8-A08S-01A-11R-A034-07;TCGA-A8-A097-01A-11R-A034-07;TCGA-AN-A041-01A-11R-A…	HER2+	intra_gene	within_exon	E29	POLR2A	Tumor
chr19	46191721	46191808	49	1.32653	TCGA-A2-A04X-01A-21R-A034-07;TCGA-A2-A0D1-01A-11R-A034-07;TCGA-A2-A0EY-01A-11R-A034-07;TCGA-A2-A0SY-01A-31R-A084-07;TCGA-A2-A0YG-01A-21R-A109-07;TCGA-A2-A25E-01A-11R-A169-07;TCGA-A2-A3XZ-01A-42R-A239-07;TCGA-A8-A06T-01A-11R-A00Z-07;TCGA-A8-A075-01A-11R-A084-07;TCGA-A8-A076-01A-21R-A00Z-07;TCGA-A8-A08H-01A-21R-A00Z-07;TCGA-A8-A097-01A-11R-A034-07;TCGA-A8-A09I-01A-22R-A034-07;TCGA-A8-A09N-01A-11R-A…	HER2+	intra_gene	within_exon	E2;E3	SNRPD2	Tumor
chr11	71718381	71718434	60	1.66667	TCGA-A2-A04X-01A-21R-A034-07;TCGA-A2-A0D1-01A-11R-A034-07;TCGA-A2-A0EY-01A-11R-A034-07;TCGA-A2-A0SY-01A-31R-A084-07;TCGA-A2-A25E-01A-11R-A169-07;TCGA-A2-A3XZ-01A-42R-A239-07;TCGA-A7-A26H-01A-11R-A169-07;TCGA-A8-A06T-01A-11R-A00Z-07;TCGA-A8-A075-01A-11R-A084-07;TCGA-A8-A07P-01A-11R-A00Z-07;TCGA-A8-A090-01A-11R-A00Z-07;TCGA-A8-A099-01A-11R-A00Z-07;TCGA-A8-A09G-01A-21R-A00Z-07;TCGA-A8-A0A7-01A-11R-A…	HER2+	intra_gene	within_exon	E21	NUMA1	Tumor
chr17	48264031	48264130	52	1.80769	TCGA-A2-A04X-01A-21R-A034-07;TCGA-A2-A0D1-01A-11R-A034-07;TCGA-A2-A0EY-01A-11R-A034-07;TCGA-A2-A0T1-01A-21R-A084-07;TCGA-A2-A1G1-01A-21R-A13Q-07;TCGA-A2-A25E-01A-11R-A169-07;TCGA-A7-A26H-01A-11R-A169-07;TCGA-A8-A06T-01A-11R-A00Z-07;TCGA-A8-A06U-01A-11R-A00Z-07;TCGA-A8-A06X-01A-21R-A00Z-07;TCGA-A8-A076-01A-21R-A00Z-07;TCGA-A8-A07P-01A-11R-A00Z-07;TCGA-A8-A08S-01A-11R-A034-07;TCGA-A8-A0A7-01A-11R-A…	HER2+	intra_gene	within_exon	E48	COL1A1	Tumor
chrM	12359	12563	33	1.72727	TCGA-A2-A04X-01A-21R-A034-07;TCGA-A2-A0D1-01A-11R-A034-07;TCGA-A2-A0EY-01A-11R-A034-07;TCGA-A2-A0T1-01A-21R-A084-07;TCGA-A7-A26H-01A-11R-A169-07;TCGA-A8-A06R-01A-11R-A00Z-07;TCGA-A8-A07P-01A-11R-A00Z-07;TCGA-A8-A07R-01A-21R-A034-07;TCGA-A8-A08T-01A-21R-A00Z-07;TCGA-A8-A09G-01A-21R-A00Z-07;TCGA-AC-A2FB-01A-11R-A17B-07;TCGA-AN-A0FL-01A-11R-A034-07;TCGA-AN-A0FS-01A-11R-A034-07;TCGA-AN-A0FX-01A-11R-A…	HER2+	NA	NA	NA	NA	Tumor-Specific
chrM	15409	15528	64	1.75	TCGA-A2-A04X-01A-21R-A034-07;TCGA-A2-A0D1-01A-11R-A034-07;TCGA-A2-A0EY-01A-11R-A034-07;TCGA-A2-A0YG-01A-21R-A109-07;TCGA-A2-A25E-01A-11R-A169-07;TCGA-A7-A26H-01A-11R-A169-07;TCGA-A7-A2KD-01A-31R-A21T-07;TCGA-A8-A06T-01A-11R-A00Z-07;TCGA-A8-A07R-01A-21R-A034-07;TCGA-A8-A08G-01A-11R-A00Z-07;TCGA-A8-A08T-01A-21R-A00Z-07;TCGA-A8-A097-01A-11R-A034-07;TCGA-A8-A09N-01A-11R-A00Z-07;TCGA-A8-A0A7-01A-11R-A…	HER2+	NA	NA	NA	NA	Tumor
chr6	30593902	30593965	48	2.3125	TCGA-A2-A04X-01A-21R-A034-07;TCGA-A2-A0D1-01A-11R-A034-07;TCGA-A2-A0EY-01A-11R-A034-07;TCGA-A2-A0YG-01A-21R-A109-07;TCGA-A2-A3XV-01A-21R-A239-07;TCGA-A8-A06T-01A-11R-A00Z-07;TCGA-A8-A075-01A-11R-A084-07;TCGA-A8-A076-01A-21R-A00Z-07;TCGA-A8-A07P-01A-11R-A00Z-07;TCGA-A8-A07R-01A-21R-A034-07;TCGA-A8-A08S-01A-11R-A034-07;TCGA-A8-A08T-01A-21R-A00Z-07;TCGA-A8-A0AB-01A-11R-A034-07;TCGA-AC-A23H-01A-11R-A…	HER2+	intra_gene	within_exon	E7	MRPS18B	Tumor-Specific
chr16	31200458	31200547	52	1.73077	TCGA-A2-A04X-01A-21R-A034-07;TCGA-A2-A0D1-01A-11R-A034-07;TCGA-A2-A0EY-01A-11R-A034-07;TCGA-A2-A0YG-01A-21R-A109-07;TCGA-A7-A26H-01A-11R-A169-07;TCGA-A7-A2KD-01A-31R-A21T-07;TCGA-A8-A06U-01A-11R-A00Z-07;TCGA-A8-A075-01A-11R-A084-07;TCGA-A8-A07R-01A-21R-A034-07;TCGA-A8-A08B-01A-11R-A00Z-07;TCGA-A8-A09I-01A-22R-A034-07;TCGA-AC-A23C-01A-12R-A169-07;TCGA-AN-A04C-01A-21R-A034-07;TCGA-AN-A0FT-01A-11R-A…	HER2+	intra_gene	exon-exon_boundary	Start_E9;Start_E8;End_E9;End_E8;Start_I9;End_I8;E9;E8	FUS	Tumor-Specific
chr20	57485067	57485136	57	1.47368	TCGA-A2-A04X-01A-21R-A034-07;TCGA-A2-A0D1-01A-11R-A034-07;TCGA-A2-A0EY-01A-11R-A034-07;TCGA-A2-A1G1-01A-21R-A13Q-07;TCGA-A2-A3XV-01A-21R-A239-07;TCGA-A7-A26H-01A-11R-A169-07;TCGA-A8-A06T-01A-11R-A00Z-07;TCGA-A8-A076-01A-21R-A00Z-07;TCGA-A8-A07R-01A-21R-A034-07;TCGA-A8-A08S-01A-11R-A034-07;TCGA-A8-A090-01A-11R-A00Z-07;TCGA-A8-A09G-01A-21R-A00Z-07;TCGA-A8-A09I-01A-22R-A034-07;TCGA-A8-A0A7-01A-11R-A…	HER2+	intra_gene	exon-exon_boundary	End_E11;End_E10;Start_I11;E11;E10	GNAS	Tumor-Specific
chr19	38782679	38782765	48	1.47917	TCGA-A2-A04X-01A-21R-A034-07;TCGA-A2-A0D1-01A-11R-A034-07;TCGA-A2-A0EY-01A-11R-A034-07;TCGA-A2-A1G1-01A-21R-A13Q-07;TCGA-A8-A06X-01A-21R-A00Z-07;TCGA-A8-A076-01A-21R-A00Z-07;TCGA-A8-A07R-01A-21R-A034-07;TCGA-A8-A090-01A-11R-A00Z-07;TCGA-A8-A09G-01A-21R-A00Z-07;TCGA-A8-A09N-01A-11R-A00Z-07;TCGA-A8-A0A7-01A-11R-A00Z-07;TCGA-A8-A0AB-01A-11R-A034-07;TCGA-AC-A2FB-01A-11R-A17B-07;TCGA-AC-A3TN-01A-11R-A…	HER2+	intra_gene	within_exon	E6;E7	SPINT2	Tumor
chr22	24584674	24584782	15	1.6	TCGA-A2-A04X-01A-21R-A034-07;TCGA-A2-A0D1-01A-11R-A034-07;TCGA-A2-A0EY-01A-11R-A034-07;TCGA-A8-A06X-01A-21R-A00Z-07;TCGA-A8-A099-01A-11R-A00Z-07;TCGA-AC-A23H-01A-11R-A157-07;TCGA-AC-A2FB-01A-11R-A17B-07;TCGA-AN-A04C-01A-21R-A034-07;TCGA-AN-A0FN-01A-11R-A034-07;TCGA-AN-A0FS-01A-11R-A034-07;TCGA-AN-A0FV-01A-11R-A00Z-07;TCGA-BH-A0C0-01A-21R-A056-07;TCGA-C8-A134-01A-11R-A115-07;TCGA-C8-A278-01A-11R-A…	HER2+	intra_gene	within_exon	E15	SUSD2	Tumor
chrM	14054	14376	7	1.85714	TCGA-A2-A04X-01A-21R-A034-07;TCGA-A2-A0D1-01A-11R-A034-07;TCGA-A2-A0EY-01A-11R-A034-07;TCGA-A8-A09G-01A-21R-A00Z-07;TCGA-AR-A1AX-01A-11R-A12P-07;TCGA-BH-A0HY-01A-11R-A056-07;TCGA-EW-A2FR-01A-11R-A21T-07	HER2+	inter_gene	exon-exon_boundary	End_E1	MT-ND5;MT-ND6	Tumor
chr21	47424721	47424820	74	1.82432	TCGA-A2-A04X-01A-21R-A034-07;TCGA-A2-A0D1-01A-11R-A034-07;TCGA-A2-A0SY-01A-31R-A084-07;TCGA-A2-A0T1-01A-21R-A084-07;TCGA-A2-A0YG-01A-21R-A109-07;TCGA-A2-A1G1-01A-21R-A13Q-07;TCGA-A2-A3XV-01A-21R-A239-07;TCGA-A7-A26H-01A-11R-A169-07;TCGA-A8-A06T-01A-11R-A00Z-07;TCGA-A8-A06X-01A-21R-A00Z-07;TCGA-A8-A075-01A-11R-A084-07;TCGA-A8-A076-01A-21R-A00Z-07;TCGA-A8-A07P-01A-11R-A00Z-07;TCGA-A8-A08H-01A-21R-A…	HER2+	intra_gene	within_exon	E35	COL6A1	Tumor-Specific
chr21	43732318	43733733	25	1.76	TCGA-A2-A04X-01A-21R-A034-07;TCGA-A2-A0D1-01A-11R-A034-07;TCGA-A2-A0SY-01A-31R-A084-07;TCGA-A2-A0YG-01A-21R-A109-07;TCGA-A2-A25E-01A-11R-A169-07;TCGA-A2-A3XZ-01A-42R-A239-07;TCGA-AC-A3TN-01A-11R-A22K-07;TCGA-AN-A041-01A-11R-A034-07;TCGA-AN-A0FK-01A-11R-A034-07;TCGA-AN-A0FT-01A-11R-A034-07;TCGA-AR-A250-01A-31R-A169-07;TCGA-AR-A254-01A-21R-A169-07;TCGA-BH-A18P-01A-11R-A12D-07;TCGA-BH-A1EN-01A-11R-A…	HER2+	intra_gene	exon-exon_boundary	Start_E2;Start_E3;End_E2;Start_I2;End_I1;End_I2	TFF3	Tumor-Specific
chr17	48262643	48262825	47	1.46809	TCGA-A2-A04X-01A-21R-A034-07;TCGA-A2-A0D1-01A-11R-A034-07;TCGA-A2-A0SY-01A-31R-A084-07;TCGA-A2-A3XV-01A-21R-A239-07;TCGA-A7-A26H-01A-11R-A169-07;TCGA-A8-A076-01A-21R-A00Z-07;TCGA-A8-A08S-01A-11R-A034-07;TCGA-A8-A08X-01A-21R-A00Z-07;TCGA-A8-A099-01A-11R-A00Z-07;TCGA-A8-A09I-01A-22R-A034-07;TCGA-A8-A0A7-01A-11R-A00Z-07;TCGA-AC-A3TN-01A-11R-A22K-07;TCGA-AN-A041-01A-11R-A034-07;TCGA-AN-A0FK-01A-11R-A…	HER2+	intra_gene	within_exon	E51	COL1A1	Tumor
chr1	24020340	24020403	21	2.14286	TCGA-A2-A04X-01A-21R-A034-07;TCGA-A2-A0D1-01A-11R-A034-07;TCGA-A2-A0T1-01A-21R-A084-07;TCGA-A2-A3XV-01A-21R-A239-07;TCGA-A2-A3XZ-01A-42R-A239-07;TCGA-A8-A075-01A-11R-A084-07;TCGA-A8-A08T-01A-21R-A00Z-07;TCGA-AC-A23G-01A-11R-A213-07;TCGA-AN-A0AJ-01A-11R-A00Z-07;TCGA-AN-A0FD-01A-11R-A034-07;TCGA-AN-A0FN-01A-11R-A034-07;TCGA-BH-A0AW-01A-11R-A056-07;TCGA-BH-A0C0-01A-21R-A056-07;TCGA-BH-A202-01A-11R-A…	HER2+	intra_gene	exon-exon_boundary	End_E3;Start_I3;E3	RPL11	Tumor
chr22	24122862	24123133	53	1.84906	TCGA-A2-A04X-01A-21R-A034-07;TCGA-A2-A0D1-01A-11R-A034-07;TCGA-A2-A0YG-01A-21R-A109-07;TCGA-A2-A1G1-01A-21R-A13Q-07;TCGA-A7-A26H-01A-11R-A169-07;TCGA-A8-A06U-01A-11R-A00Z-07;TCGA-A8-A075-01A-11R-A084-07;TCGA-A8-A076-01A-21R-A00Z-07;TCGA-A8-A07P-01A-11R-A00Z-07;TCGA-A8-A08S-01A-11R-A034-07;TCGA-A8-A097-01A-11R-A034-07;TCGA-A8-A09I-01A-22R-A034-07;TCGA-A8-A0AB-01A-11R-A034-07;TCGA-AC-A23C-01A-12R-A…	HER2+	intra_gene	exon-exon_boundary	Start_E5;End_E4;Start_I5;End_I5	MMP11	Tumor-Specific
chr14	106208677	106236323	47	9.04255	TCGA-A2-A04X-01A-21R-A034-07;TCGA-A2-A0D1-01A-11R-A034-07;TCGA-A2-A0YG-01A-21R-A109-07;TCGA-A2-A1G1-01A-21R-A13Q-07;TCGA-A8-A075-01A-11R-A084-07;TCGA-A8-A076-01A-21R-A00Z-07;TCGA-A8-A09I-01A-22R-A034-07;TCGA-A8-A0A7-01A-11R-A00Z-07;TCGA-AC-A23C-01A-12R-A169-07;TCGA-AC-A3YI-01A-21R-A239-07;TCGA-AN-A0AK-01A-21R-A00Z-07;TCGA-AN-A0FK-01A-11R-A034-07;TCGA-AO-A12D-01A-11R-A115-07;TCGA-AR-A0TX-01A-11R-A…	HER2+	inter_gene	exon-exon_boundary	Start_E1;Start_E2;Start_E3;End_E1;End_E2;End_E3;Start_I1;End_I1	IGHG1;IGHG3	Tumor
chrM	13845	13959	24	1.75	TCGA-A2-A04X-01A-21R-A034-07;TCGA-A2-A0D1-01A-11R-A034-07;TCGA-A2-A0YG-01A-21R-A109-07;TCGA-A8-A075-01A-11R-A084-07;TCGA-A8-A08T-01A-21R-A00Z-07;TCGA-A8-A097-01A-11R-A034-07;TCGA-A8-A09G-01A-21R-A00Z-07;TCGA-A8-A09N-01A-11R-A00Z-07;TCGA-AN-A04C-01A-21R-A034-07;TCGA-AN-A0FZ-01A-11R-A034-07;TCGA-AO-A0JL-01A-11R-A056-07;TCGA-AR-A0TQ-01A-11R-A084-07;TCGA-BH-A0C0-01A-21R-A056-07;TCGA-BH-A0EE-01A-11R-A…	HER2+	NA	NA	NA	NA	Tumor-Specific
chr19	3979988	3980540	56	1.625	TCGA-A2-A04X-01A-21R-A034-07;TCGA-A2-A0D1-01A-11R-A034-07;TCGA-A2-A1G1-01A-21R-A13Q-07;TCGA-A2-A25E-01A-11R-A169-07;TCGA-A2-A3XZ-01A-42R-A239-07;TCGA-A7-A26H-01A-11R-A169-07;TCGA-A8-A06T-01A-11R-A00Z-07;TCGA-A8-A06X-01A-21R-A00Z-07;TCGA-A8-A076-01A-21R-A00Z-07;TCGA-A8-A07P-01A-11R-A00Z-07;TCGA-A8-A08S-01A-11R-A034-07;TCGA-A8-A09G-01A-21R-A00Z-07;TCGA-A8-A0A7-01A-11R-A00Z-07;TCGA-A8-A0AB-01A-11R-A…	HER2+	intra_gene	exon-exon_boundary	Start_E10;End_E9;Start_I9;End_I9	EEF2	Tumor
chr14	70826235	70826369	64	1.71875	TCGA-A2-A04X-01A-21R-A034-07;TCGA-A2-A0D1-01A-11R-A034-07;TCGA-A2-A25E-01A-11R-A169-07;TCGA-A7-A26H-01A-11R-A169-07;TCGA-A8-A06T-01A-11R-A00Z-07;TCGA-A8-A07P-01A-11R-A00Z-07;TCGA-A8-A07R-01A-21R-A034-07;TCGA-A8-A08H-01A-21R-A00Z-07;TCGA-A8-A08T-01A-21R-A00Z-07;TCGA-A8-A08X-01A-21R-A00Z-07;TCGA-A8-A090-01A-11R-A00Z-07;TCGA-A8-A09I-01A-22R-A034-07;TCGA-A8-A09N-01A-11R-A00Z-07;TCGA-AN-A04C-01A-21R-A…	HER2+	intra_gene	exon-exon_boundary	End_E1;Start_I1;E1	COX16	Tumor
chr7	127714661	127714742	20	1.45	TCGA-A2-A04X-01A-21R-A034-07;TCGA-A2-A0D1-01A-11R-A034-07;TCGA-A2-A25E-01A-11R-A169-07;TCGA-A8-A07B-01A-11R-A00Z-07;TCGA-A8-A090-01A-11R-A00Z-07;TCGA-AC-A2FB-01A-11R-A17B-07;TCGA-AQ-A0Y5-01A-11R-A14M-07;TCGA-AQ-A1H2-01A-11R-A13Q-07;TCGA-AR-A255-01A-11R-A169-07;TCGA-BH-A0HY-01A-11R-A056-07;TCGA-BH-A18H-01A-11R-A12D-07;TCGA-C8-A12P-01A-11R-A115-07;TCGA-C8-A26W-01A-11R-A16F-07;TCGA-C8-A278-01A-11R-A…	HER2+	intra_gene	exon-exon_boundary	End_E17;Start_I18;E17	SND1	Tumor
chr12	6878780	6878840	18	1.61111	TCGA-A2-A04X-01A-21R-A034-07;TCGA-A2-A0D1-01A-11R-A034-07;TCGA-A2-A3XV-01A-21R-A239-07;TCGA-A2-A3XZ-01A-42R-A239-07;TCGA-A8-A08C-01A-11R-A00Z-07;TCGA-A8-A08S-01A-11R-A034-07;TCGA-A8-A0A7-01A-11R-A00Z-07;TCGA-A8-A0AB-01A-11R-A034-07;TCGA-AC-A3YI-01A-21R-A239-07;TCGA-AN-A0AK-01A-21R-A00Z-07;TCGA-AN-A0FK-01A-11R-A034-07;TCGA-AN-A0FT-01A-11R-A034-07;TCGA-AN-A0FX-01A-11R-A034-07;TCGA-E2-A1B1-01A-21R-A…	HER2+	intra_gene	exon-exon_boundary	Start_E2;End_E2;Start_I3;End_I2;E2	PTMS	Tumor-Specific
chr12	113828110	113828234	30	1.73333	TCGA-A2-A04X-01A-21R-A034-07;TCGA-A2-A0D1-01A-11R-A034-07;TCGA-A8-A075-01A-11R-A084-07;TCGA-A8-A097-01A-11R-A034-07;TCGA-A8-A09N-01A-11R-A00Z-07;TCGA-AC-A23C-01A-12R-A169-07;TCGA-AC-A3TN-01A-11R-A22K-07;TCGA-AN-A0FS-01A-11R-A034-07;TCGA-AN-A0FX-01A-11R-A034-07;TCGA-AO-A0JE-01A-11R-A056-07;TCGA-AO-A0JM-01A-21R-A056-07;TCGA-AR-A0TQ-01A-11R-A084-07;TCGA-AR-A255-01A-11R-A169-07;TCGA-BH-A0HY-01A-11R-A…	HER2+	NA	NA	NA	NA	Tumor
chr15	31231309	31231364	5	2.2	TCGA-A2-A04X-01A-21R-A034-07;TCGA-A2-A0D1-01A-11R-A034-07;TCGA-A8-A0AB-01A-11R-A034-07;TCGA-AQ-A04L-01B-21R-A10J-07;TCGA-BH-A0DZ-01A-11R-A00Z-07	HER2+	intra_gene	within_exon	E16	MTMR10	Tumor
chr11	62651928	62651997	67	1.9403	TCGA-A2-A04X-01A-21R-A034-07;TCGA-A2-A0EY-01A-11R-A034-07;TCGA-A2-A0SY-01A-31R-A084-07;TCGA-A2-A0YG-01A-21R-A109-07;TCGA-A2-A1G1-01A-21R-A13Q-07;TCGA-A2-A25E-01A-11R-A169-07;TCGA-A2-A3XZ-01A-42R-A239-07;TCGA-A7-A26H-01A-11R-A169-07;TCGA-A8-A06R-01A-11R-A00Z-07;TCGA-A8-A06U-01A-11R-A00Z-07;TCGA-A8-A076-01A-21R-A00Z-07;TCGA-A8-A07P-01A-11R-A00Z-07;TCGA-A8-A07R-01A-21R-A034-07;TCGA-A8-A08S-01A-11R-A…	HER2+	intra_gene	exon-exon_boundary	Start_E7;Start_E5;Start_E4;End_E7;End_E5;End_E4;Start_I4;End_I3;E7;E5;E4	SLC3A2	Tumor
chr20	42091142	42091217	39	1.5641	TCGA-A2-A04X-01A-21R-A034-07;TCGA-A2-A0EY-01A-11R-A034-07;TCGA-A2-A0SY-01A-31R-A084-07;TCGA-A2-A0YG-01A-21R-A109-07;TCGA-A2-A25E-01A-11R-A169-07;TCGA-A7-A2KD-01A-31R-A21T-07;TCGA-A8-A06T-01A-11R-A00Z-07;TCGA-A8-A076-01A-21R-A00Z-07;TCGA-A8-A07R-01A-21R-A034-07;TCGA-A8-A08S-01A-11R-A034-07;TCGA-A8-A09G-01A-21R-A00Z-07;TCGA-AN-A041-01A-11R-A034-07;TCGA-AN-A0AJ-01A-11R-A00Z-07;TCGA-AN-A0FD-01A-11R-A…	HER2+	intra_gene	within_exon	E6;E7	SRSF6	Tumor-Specific
chr10	121436003	121436114	27	1.44444	TCGA-A2-A04X-01A-21R-A034-07;TCGA-A2-A0EY-01A-11R-A034-07;TCGA-A2-A0SY-01A-31R-A084-07;TCGA-A7-A2KD-01A-31R-A21T-07;TCGA-A8-A076-01A-21R-A00Z-07;TCGA-A8-A08C-01A-11R-A00Z-07;TCGA-A8-A09I-01A-22R-A034-07;TCGA-AN-A0AK-01A-21R-A00Z-07;TCGA-AN-A0FL-01A-11R-A034-07;TCGA-AN-A0FN-01A-11R-A034-07;TCGA-AN-A0FT-01A-11R-A034-07;TCGA-AR-A0TQ-01A-11R-A084-07;TCGA-BH-A0EE-01A-11R-A034-07;TCGA-BH-A18R-01A-11R-A…	HER2+	intra_gene	within_exon	E4	BAG3	Tumor-Specific
chr1	121115831	206557431	21	2.04762	TCGA-A2-A04X-01A-21R-A034-07;TCGA-A2-A0EY-01A-11R-A034-07;TCGA-A2-A0SY-01A-31R-A084-07;TCGA-A8-A06R-01A-11R-A00Z-07;TCGA-A8-A07I-01A-11R-A00Z-07;TCGA-A8-A07R-01A-21R-A034-07;TCGA-A8-A08H-01A-21R-A00Z-07;TCGA-A8-A08P-01A-11R-A00Z-07;TCGA-A8-A08X-01A-21R-A00Z-07;TCGA-A8-A099-01A-11R-A00Z-07;TCGA-AN-A0AJ-01A-11R-A00Z-07;TCGA-AN-A0FJ-01A-11R-A00Z-07;TCGA-AN-A0FT-01A-11R-A034-07;TCGA-AQ-A1H2-01A-11R-A…	HER2+	inter_gene	exon-exon_boundary	Start_E1;Start_E2;Start_E3;Start_E4;Start_E5;Start_E6;Start_E7;Start_E8;Start_E9;Start_E10;Start_E11;Start_E12;Start_E13;Start_E14;Start_E15;Start_E16;Start_E17;Start_E18;Start_E19;Start_E20;Start_E21;Start_E36;Start_E37;Start_E38;Start_E39;Start_E40;Start_E41;Start_E42;Start_E43;Start_E44;Start_E45;Start_E46;Start_E34;Start_E35;Start_E27;Start_E28;Start_E29;Start_E30;Start_E31;Start_E32;Start_E3…	EMBP1;LOC375010;LOC100130000;FLJ39739;LOC100286793;PPIAL4G;FAM72D;SRGAP2P2;LOC728855;LOC728875;PPIAL4A;PPIAL4B;PPIAL4C;NBPF9;PFN1P2;LOC653513;PDE4DIP;SEC22B;NOTCH2NL;NBPF10;HFE2;TXNIP;POLR3GL;ANKRD34A;LIX1L;PEX11B;RBM8A;GNRHR2;ITGA10;ANKRD35;PIAS3;NUDT17;POLR3C;RNF115;CD160;PDZK1;GPR89A;GPR89C;PDZK1P1;NBPF11;NBPF24;LOC728989;PRKAB2;PDIA3P;FMO5;CHD1L;LOC100289211;BCL9;ACP6;GJA5;GJA8;GPR89B;NBPF14;…	Tumor
chrM	9416	9469	45	1.66667	TCGA-A2-A04X-01A-21R-A034-07;TCGA-A2-A0EY-01A-11R-A034-07;TCGA-A2-A0SY-01A-31R-A084-07;TCGA-A8-A06U-01A-11R-A00Z-07;TCGA-A8-A06X-01A-21R-A00Z-07;TCGA-A8-A07B-01A-11R-A00Z-07;TCGA-A8-A08P-01A-11R-A00Z-07;TCGA-A8-A08S-01A-11R-A034-07;TCGA-A8-A090-01A-11R-A00Z-07;TCGA-A8-A099-01A-11R-A00Z-07;TCGA-A8-A09G-01A-21R-A00Z-07;TCGA-A8-A0A7-01A-11R-A00Z-07;TCGA-AC-A23C-01A-12R-A169-07;TCGA-AC-A23G-01A-11R-A…	HER2+	NA	NA	NA	NA	Tumor-Specific
chr17	36958083	74234633	26	1.65385	TCGA-A2-A04X-01A-21R-A034-07;TCGA-A2-A0EY-01A-11R-A034-07;TCGA-A2-A0SY-01A-31R-A084-07;TCGA-A8-A06U-01A-11R-A00Z-07;TCGA-A8-A07P-01A-11R-A00Z-07;TCGA-A8-A08X-01A-21R-A00Z-07;TCGA-A8-A099-01A-11R-A00Z-07;TCGA-A8-A09G-01A-21R-A00Z-07;TCGA-AN-A0AJ-01A-11R-A00Z-07;TCGA-AN-A0FV-01A-11R-A00Z-07;TCGA-AN-A0XP-01A-11R-A109-07;TCGA-AO-A0JM-01A-21R-A056-07;TCGA-AQ-A04H-01B-11R-A10J-07;TCGA-BH-A0AW-01A-11R-A…	HER2+	inter_gene	exon-exon_boundary	Start_E9;Start_E10;Start_E2;Start_E3;Start_E4;Start_E5;Start_E6;Start_E7;Start_E8;Start_E1;Start_E11;Start_E14;Start_E12;Start_E13;Start_E15;Start_E17;Start_E16;Start_E18;Start_E19;Start_E20;Start_E21;Start_E22;Start_E23;Start_E24;Start_E25;Start_E26;Start_E27;Start_E28;Start_E29;Start_E30;Start_E31;Start_E32;Start_E33;Start_E34;Start_E35;Start_E38;Start_E39;Start_E40;Start_E41;Start_E42;Start_E4…	CWC25;MIR4727;C17orf98;RPL23;SNORA21;LASP1;LOC100505576;FBXO47;FLJ43826;LOC100131347;PLXDC1;ARL5C;CACNB1;RPL19;STAC2;FBXL20;MED1;CDK12;NEUROD2;PPP1R1B;STARD3;PNMT;TCAP;PGAP3;ERBB2;GRB7;MIR4728;MIEN1;IKZF3;ZPBP2;GSDMB;ORMDL3;LRRC3C;GSDMA;PSMD3;CSF3;SNORD124;MED24;THRA;NR1D1;MSL1;CASC3;RAPGEFL1;WIPF2;CDC6;RARA;GJD3;TOP2A;IGFBP4;TNS4;CCR7;SMARCE1;KRT222;KRT24;KRT25;KRT26;KRT27;KRT28;TMEM99;KRT10;KRT…	Tumor
chr11	17332763	17333477	20	1.4	TCGA-A2-A04X-01A-21R-A034-07;TCGA-A2-A0EY-01A-11R-A034-07;TCGA-A2-A0SY-01A-31R-A084-07;TCGA-A8-A075-01A-11R-A084-07;TCGA-A8-A07P-01A-11R-A00Z-07;TCGA-A8-A08B-01A-11R-A00Z-07;TCGA-A8-A099-01A-11R-A00Z-07;TCGA-A8-A09G-01A-21R-A00Z-07;TCGA-AN-A0FS-01A-11R-A034-07;TCGA-AN-A0FV-01A-11R-A00Z-07;TCGA-AN-A0FZ-01A-11R-A034-07;TCGA-AN-A0XP-01A-11R-A109-07;TCGA-AQ-A1H2-01A-11R-A13Q-07;TCGA-BH-A202-01A-11R-A…	HER2+	intra_gene	exon-exon_boundary	Start_E9;End_E8;End_E9;Start_I9;Start_I10;End_I9	NUCB2	Tumor
chrM	11527	11583	24	2.04167	TCGA-A2-A04X-01A-21R-A034-07;TCGA-A2-A0EY-01A-11R-A034-07;TCGA-A2-A0SY-01A-31R-A084-07;TCGA-A8-A08S-01A-11R-A034-07;TCGA-A8-A08T-01A-21R-A00Z-07;TCGA-A8-A097-01A-11R-A034-07;TCGA-A8-A0A7-01A-11R-A00Z-07;TCGA-AC-A3YI-01A-21R-A239-07;TCGA-AN-A041-01A-11R-A034-07;TCGA-AN-A0AK-01A-21R-A00Z-07;TCGA-AN-A0FD-01A-11R-A034-07;TCGA-AN-A0FN-01A-11R-A034-07;TCGA-AN-A0FS-01A-11R-A034-07;TCGA-AN-A0FT-01A-11R-A…	HER2+	NA	NA	NA	NA	Tumor
chr4	83349253	83349313	45	1.82222	TCGA-A2-A04X-01A-21R-A034-07;TCGA-A2-A0EY-01A-11R-A034-07;TCGA-A2-A0T1-01A-21R-A084-07;TCGA-A2-A0YG-01A-21R-A109-07;TCGA-A2-A25E-01A-11R-A169-07;TCGA-A7-A26H-01A-11R-A169-07;TCGA-A7-A2KD-01A-31R-A21T-07;TCGA-A8-A06T-01A-11R-A00Z-07;TCGA-A8-A075-01A-11R-A084-07;TCGA-A8-A076-01A-21R-A00Z-07;TCGA-A8-A07R-01A-21R-A034-07;TCGA-A8-A08P-01A-11R-A00Z-07;TCGA-A8-A099-01A-11R-A00Z-07;TCGA-A8-A09G-01A-21R-A…	HER2+	intra_gene	within_exon	E3	HNRPDL	Tumor
chr2	20232930	20232988	43	1.74419	TCGA-A2-A04X-01A-21R-A034-07;TCGA-A2-A0EY-01A-11R-A034-07;TCGA-A2-A0T1-01A-21R-A084-07;TCGA-A2-A0YG-01A-21R-A109-07;TCGA-A2-A25E-01A-11R-A169-07;TCGA-A8-A06U-01A-11R-A00Z-07;TCGA-A8-A075-01A-11R-A084-07;TCGA-A8-A076-01A-21R-A00Z-07;TCGA-A8-A07P-01A-11R-A00Z-07;TCGA-A8-A08T-01A-21R-A00Z-07;TCGA-A8-A090-01A-11R-A00Z-07;TCGA-A8-A097-01A-11R-A034-07;TCGA-A8-A0A7-01A-11R-A00Z-07;TCGA-A8-A0AB-01A-11R-A…	HER2+	intra_gene	within_exon	E7	LAPTM4A	Tumor-Specific
chr10	81072773	81072859	42	1.52381	TCGA-A2-A04X-01A-21R-A034-07;TCGA-A2-A0EY-01A-11R-A034-07;TCGA-A2-A0T1-01A-21R-A084-07;TCGA-A2-A0YG-01A-21R-A109-07;TCGA-A2-A3XZ-01A-42R-A239-07;TCGA-A7-A26H-01A-11R-A169-07;TCGA-A8-A075-01A-11R-A084-07;TCGA-A8-A08T-01A-21R-A00Z-07;TCGA-A8-A097-01A-11R-A034-07;TCGA-A8-A0A7-01A-11R-A00Z-07;TCGA-AC-A23C-01A-12R-A169-07;TCGA-AN-A041-01A-11R-A034-07;TCGA-AN-A0AJ-01A-11R-A00Z-07;TCGA-AN-A0FD-01A-11R-A…	HER2+	intra_gene	within_exon	E25	ZMIZ1	Tumor-Specific
chr17	76967496	76967555	40	2.025	TCGA-A2-A04X-01A-21R-A034-07;TCGA-A2-A0EY-01A-11R-A034-07;TCGA-A2-A0T1-01A-21R-A084-07;TCGA-A2-A0YG-01A-21R-A109-07;TCGA-A8-A06R-01A-11R-A00Z-07;TCGA-A8-A075-01A-11R-A084-07;TCGA-A8-A076-01A-21R-A00Z-07;TCGA-A8-A07P-01A-11R-A00Z-07;TCGA-A8-A07R-01A-21R-A034-07;TCGA-A8-A08G-01A-11R-A00Z-07;TCGA-A8-A08S-01A-11R-A034-07;TCGA-A8-A097-01A-11R-A034-07;TCGA-A8-A09G-01A-21R-A00Z-07;TCGA-A8-A09I-01A-22R-A…	HER2+	intra_gene	within_exon	E6	LGALS3BP	Tumor-Specific
chr22	33255383	33255558	44	2.04545	TCGA-A2-A04X-01A-21R-A034-07;TCGA-A2-A0EY-01A-11R-A034-07;TCGA-A2-A0T1-01A-21R-A084-07;TCGA-A2-A25E-01A-11R-A169-07;TCGA-A7-A26H-01A-11R-A169-07;TCGA-A8-A06R-01A-11R-A00Z-07;TCGA-A8-A076-01A-21R-A00Z-07;TCGA-A8-A07B-01A-11R-A00Z-07;TCGA-A8-A08B-01A-11R-A00Z-07;TCGA-A8-A08C-01A-11R-A00Z-07;TCGA-A8-A08S-01A-11R-A034-07;TCGA-A8-A08T-01A-21R-A00Z-07;TCGA-A8-A099-01A-11R-A00Z-07;TCGA-A8-A09I-01A-22R-A…	HER2+	intra_gene	within_exon	E5	TIMP3	Tumor-Specific
chr2	85133523	236791054	34	1.88235	TCGA-A2-A04X-01A-21R-A034-07;TCGA-A2-A0EY-01A-11R-A034-07;TCGA-A2-A0T1-01A-21R-A084-07;TCGA-A2-A3XZ-01A-42R-A239-07;TCGA-A8-A076-01A-21R-A00Z-07;TCGA-A8-A07R-01A-21R-A034-07;TCGA-A8-A08S-01A-11R-A034-07;TCGA-A8-A08T-01A-21R-A00Z-07;TCGA-A8-A0A7-01A-11R-A00Z-07;TCGA-A8-A0AB-01A-11R-A034-07;TCGA-AN-A041-01A-11R-A034-07;TCGA-AN-A04C-01A-21R-A034-07;TCGA-AN-A0AJ-01A-11R-A00Z-07;TCGA-AN-A0FD-01A-11R-A…	HER2+	inter_gene	exon-exon_boundary	Start_E3;Start_E1;Start_E2;Start_E4;Start_E5;Start_E6;Start_E7;Start_E8;Start_E9;Start_E10;Start_E11;Start_E12;Start_E13;Start_E14;Start_E15;Start_E28;Start_E29;Start_E30;Start_E31;Start_E32;Start_E33;Start_E34;Start_E17;Start_E18;Start_E19;Start_E20;Start_E21;Start_E22;Start_E23;Start_E24;Start_E25;Start_E26;Start_E27;Start_E16;Start_E39;Start_E40;Start_E41;Start_E42;Start_E43;Start_E44;Start_E4…	TMSB10;KCMF1;TCF7L1;TGOLN2;RETSAT;ELMOD3;CAPG;SH2D6;MAT2A;LOC100630918;GGCX;VAMP5;VAMP8;RNF181;USP39;TMEM150A;C2orf68;SFTPB;GNLY;ATOH8;LOC284950;ST3GAL5;LOC90784;POLR1A;PTCD3;SNORD94;IMMT;MIR4779;MRPL35;REEP1;KDM3A;CHMP3;RNF103-CHMP3;RNF103;RMND5A;CD8A;CD8B;LOC100286979;RGPD1;RGPD2;PLGLB1;PLGLB2;LOC285074;LINC00152;MIR4435-1;MIR4435-2;KRCC1;SMYD1;MIR4780;FABP1;THNSL2;FOXI3;C2orf51;EIF2AK3;RPIA;AN…	Tumor
chr2	89156852	89156999	13	2.53846	TCGA-A2-A04X-01A-21R-A034-07;TCGA-A2-A0EY-01A-11R-A034-07;TCGA-A2-A0T1-01A-21R-A084-07;TCGA-A8-A07R-01A-21R-A034-07;TCGA-A8-A0A7-01A-11R-A00Z-07;TCGA-AN-A0FK-01A-11R-A034-07;TCGA-AO-A12D-01A-11R-A115-07;TCGA-AR-A24U-01A-11R-A169-07;TCGA-BH-A0AW-01A-11R-A056-07;TCGA-BH-A0C0-01A-21R-A056-07;TCGA-C8-A278-01A-11R-A169-07;TCGA-E9-A1ND-01A-11R-A144-07;TCGA-JL-A3YW-01A-12R-A239-07	HER2+	intra_gene	within_exon	E1	IGKC	Tumor
chr1	155225818	155225869	52	1.61538	TCGA-A2-A04X-01A-21R-A034-07;TCGA-A2-A0EY-01A-11R-A034-07;TCGA-A2-A0YG-01A-21R-A109-07;TCGA-A2-A3XZ-01A-42R-A239-07;TCGA-A8-A06R-01A-11R-A00Z-07;TCGA-A8-A06T-01A-11R-A00Z-07;TCGA-A8-A06U-01A-11R-A00Z-07;TCGA-A8-A06X-01A-21R-A00Z-07;TCGA-A8-A07P-01A-11R-A00Z-07;TCGA-A8-A07R-01A-21R-A034-07;TCGA-A8-A08P-01A-11R-A00Z-07;TCGA-A8-A08T-01A-21R-A00Z-07;TCGA-A8-A097-01A-11R-A034-07;TCGA-AC-A23G-01A-11R-A…	HER2+	intra_gene	within_exon	E9;E8	SCAMP3	Tumor
chr1	32374381	32374438	61	2.11475	TCGA-A2-A04X-01A-21R-A034-07;TCGA-A2-A0EY-01A-11R-A034-07;TCGA-A2-A1G1-01A-21R-A13Q-07;TCGA-A2-A3XV-01A-21R-A239-07;TCGA-A2-A3XZ-01A-42R-A239-07;TCGA-A7-A2KD-01A-31R-A21T-07;TCGA-A8-A06R-01A-11R-A00Z-07;TCGA-A8-A06T-01A-11R-A00Z-07;TCGA-A8-A075-01A-11R-A084-07;TCGA-A8-A076-01A-21R-A00Z-07;TCGA-A8-A07P-01A-11R-A00Z-07;TCGA-A8-A08G-01A-11R-A00Z-07;TCGA-A8-A08T-01A-21R-A00Z-07;TCGA-A8-A099-01A-11R-A…	HER2+	intra_gene	within_exon	E4;E6	PTP4A2	Tumor
chr6	32546717	32546776	22	1.72727	TCGA-A2-A04X-01A-21R-A034-07;TCGA-A2-A0EY-01A-11R-A034-07;TCGA-A2-A1G1-01A-21R-A13Q-07;TCGA-A8-A06T-01A-11R-A00Z-07;TCGA-A8-A08H-01A-21R-A00Z-07;TCGA-A8-A08S-01A-11R-A034-07;TCGA-A8-A08T-01A-21R-A00Z-07;TCGA-A8-A0A7-01A-11R-A00Z-07;TCGA-AN-A0FD-01A-11R-A034-07;TCGA-AN-A0FK-01A-11R-A034-07;TCGA-AN-A0FL-01A-11R-A034-07;TCGA-AN-A0FN-01A-11R-A034-07;TCGA-AN-A0FS-01A-11R-A034-07;TCGA-AN-A0FX-01A-11R-A…	HER2+	intra_gene	within_exon	E6	HLA-DRB1	Tumor
chr2	71409222	71410308	66	1.51515	TCGA-A2-A04X-01A-21R-A034-07;TCGA-A2-A0EY-01A-11R-A034-07;TCGA-A2-A25E-01A-11R-A169-07;TCGA-A2-A3XZ-01A-42R-A239-07;TCGA-A7-A26H-01A-11R-A169-07;TCGA-A7-A2KD-01A-31R-A21T-07;TCGA-A8-A06R-01A-11R-A00Z-07;TCGA-A8-A06T-01A-11R-A00Z-07;TCGA-A8-A06X-01A-21R-A00Z-07;TCGA-A8-A076-01A-21R-A00Z-07;TCGA-A8-A07R-01A-21R-A034-07;TCGA-A8-A08G-01A-11R-A00Z-07;TCGA-A8-A08H-01A-21R-A00Z-07;TCGA-A8-A08X-01A-21R-A…	HER2+	intra_gene	exon-exon_boundary	End_E4;Start_I4;E4	PAIP2B	Tumor-Specific
chr20	24944336	24944508	12	1.41667	TCGA-A2-A04X-01A-21R-A034-07;TCGA-A2-A0EY-01A-11R-A034-07;TCGA-A2-A3XZ-01A-42R-A239-07;TCGA-A8-A06R-01A-11R-A00Z-07;TCGA-A8-A097-01A-11R-A034-07;TCGA-AN-A0FX-01A-11R-A034-07;TCGA-BH-A0C0-01A-21R-A056-07;TCGA-BH-A18R-01A-11R-A12D-07;TCGA-BH-A1F2-01A-31R-A13Q-07;TCGA-D8-A1XJ-01A-11R-A14M-07;TCGA-E2-A1B1-01A-21R-A12P-07;TCGA-E2-A1LB-01A-11R-A144-07	HER2+	intra_gene	within_exon	E9	C20orf3	Tumor
chr16	2335574	2336744	40	1.7	TCGA-A2-A04X-01A-21R-A034-07;TCGA-A2-A0EY-01A-11R-A034-07;TCGA-A7-A26H-01A-11R-A169-07;TCGA-A8-A06T-01A-11R-A00Z-07;TCGA-A8-A06U-01A-11R-A00Z-07;TCGA-A8-A075-01A-11R-A084-07;TCGA-A8-A076-01A-21R-A00Z-07;TCGA-A8-A08T-01A-21R-A00Z-07;TCGA-A8-A090-01A-11R-A00Z-07;TCGA-A8-A09G-01A-21R-A00Z-07;TCGA-A8-A09I-01A-22R-A034-07;TCGA-A8-A0AB-01A-11R-A034-07;TCGA-AC-A2FB-01A-11R-A17B-07;TCGA-AC-A3TN-01A-11R-A…	HER2+	intra_gene	exon-exon_boundary	Start_E23;End_E22;Start_I22;End_I22	ABCA3	Tumor-Specific
chr15	45007783	45008558	24	1.91667	TCGA-A2-A04X-01A-21R-A034-07;TCGA-A2-A0EY-01A-11R-A034-07;TCGA-A7-A26H-01A-11R-A169-07;TCGA-A8-A07R-01A-21R-A034-07;TCGA-A8-A08P-01A-11R-A00Z-07;TCGA-A8-A097-01A-11R-A034-07;TCGA-A8-A09G-01A-21R-A00Z-07;TCGA-AC-A2FB-01A-11R-A17B-07;TCGA-AN-A041-01A-11R-A034-07;TCGA-AN-A0AJ-01A-11R-A00Z-07;TCGA-AN-A0FD-01A-11R-A034-07;TCGA-AN-A0FN-01A-11R-A034-07;TCGA-AN-A0FT-01A-11R-A034-07;TCGA-AN-A0FX-01A-11R-A…	HER2+	intra_gene	exon-exon_boundary	Start_E3;End_E2;End_E3;Start_I3;Start_I4;End_I3	B2M	Tumor-Specific
chr3	48509706	48509793	43	2.11628	TCGA-A2-A04X-01A-21R-A034-07;TCGA-A2-A0EY-01A-11R-A034-07;TCGA-A7-A2KD-01A-31R-A21T-07;TCGA-A8-A06T-01A-11R-A00Z-07;TCGA-A8-A06U-01A-11R-A00Z-07;TCGA-A8-A076-01A-21R-A00Z-07;TCGA-A8-A08G-01A-11R-A00Z-07;TCGA-A8-A08T-01A-21R-A00Z-07;TCGA-A8-A097-01A-11R-A034-07;TCGA-A8-A09G-01A-21R-A00Z-07;TCGA-A8-A0A7-01A-11R-A00Z-07;TCGA-AC-A23G-01A-11R-A213-07;TCGA-AC-A23H-01A-11R-A157-07;TCGA-AC-A3TN-01A-11R-A…	HER2+	intra_gene	within_exon	E6	SHISA5	Tumor-Specific
chr19	33321969	46027918	25	1.64	TCGA-A2-A04X-01A-21R-A034-07;TCGA-A2-A0EY-01A-11R-A034-07;TCGA-A7-A2KD-01A-31R-A21T-07;TCGA-A8-A06U-01A-11R-A00Z-07;TCGA-A8-A06X-01A-21R-A00Z-07;TCGA-A8-A08G-01A-11R-A00Z-07;TCGA-AN-A0FZ-01A-11R-A034-07;TCGA-AR-A0TX-01A-11R-A084-07;TCGA-AR-A250-01A-31R-A169-07;TCGA-BH-A0B7-01A-12R-A115-07;TCGA-BH-A0HY-01A-11R-A056-07;TCGA-BH-A18H-01A-11R-A12D-07;TCGA-BH-A18M-01A-11R-A12D-07;TCGA-BH-A1EN-01A-11R-A…	HER2+	inter_gene	exon-exon_boundary	Start_E12;Start_E10;Start_E11;Start_E3;Start_E4;Start_E5;Start_E6;Start_E7;Start_E8;Start_E9;Start_E18;Start_E19;Start_E1;Start_E2;Start_E17;Start_E14;Start_E15;Start_E16;Start_E13;Start_E20;Start_E21;Start_E22;Start_E23;Start_E24;Start_E25;Start_E26;Start_E27;Start_E28;Start_E29;Start_E30;Start_E31;Start_E32;Start_E33;Start_E34;Start_E35;Start_E36;Start_E37;Start_E38;Start_E39;Start_E40;Start_E4…	SLC7A9;CEP89;C19orf40;RHPN2;GPATCH1;WDR88;LRP3;SLC7A10;LOC80054;CEBPA;CEBPG;PEPD;CHST8;KCTD15;LSM14A;KIAA0355;GPI;PDCD2L;UBA2;WTIP;SCGB1B2P;SCGB2B2;SCGB2B3P;ZNF302;ZNF181;ZNF599;LOC400685;LOC100652909;ZNF30;ZNF792;GRAMD1A;HPN;SCN1B;LOC100128675;FXYD3;LGI4;FXYD1;FXYD7;FXYD5;FAM187B;LSR;USF2;HAMP;MAG;CD22;FFAR1;FFAR3;LOC100128682;FFAR2;KRTDAP;DMKN;GAPDHS;SBSN;TMEM147;ATP4A;LOC100506469;HAUS5;RBM42;…	Tumor
chr6	29769438	29896105	18	2.55556	TCGA-A2-A04X-01A-21R-A034-07;TCGA-A2-A0EY-01A-11R-A034-07;TCGA-A7-A2KD-01A-31R-A21T-07;TCGA-A8-A07I-01A-11R-A00Z-07;TCGA-A8-A07R-01A-21R-A034-07;TCGA-A8-A08B-01A-11R-A00Z-07;TCGA-A8-A08P-01A-11R-A00Z-07;TCGA-A8-A09I-01A-22R-A034-07;TCGA-A8-A0A7-01A-11R-A00Z-07;TCGA-AN-A04C-01A-21R-A034-07;TCGA-AR-A1AX-01A-11R-A12P-07;TCGA-BH-A0C7-01B-11R-A115-07;TCGA-BH-A0EE-01A-11R-A034-07;TCGA-C8-A135-01A-11R-A…	HER2+	inter_gene	exon-exon_boundary	Start_E1;Start_E2;Start_E3;Start_E4;Start_E5;Start_E6;Start_E7;Start_E8;End_E1;End_E2;End_E3;End_E4;End_E5;End_E6;End_E7;End_E8;Start_I2;Start_I3;Start_I4;Start_I5;Start_I6;Start_I7;Start_I8;Start_I1;End_I1;End_I2;End_I3;End_I4;End_I5;End_I6;End_I7;End_I8	HLA-G;HLA-H;HCG4B;HLA-A	Tumor
chrM	3597	3677	32	3.78125	TCGA-A2-A04X-01A-21R-A034-07;TCGA-A2-A0EY-01A-11R-A034-07;TCGA-A8-A06R-01A-11R-A00Z-07;TCGA-A8-A06T-01A-11R-A00Z-07;TCGA-A8-A06X-01A-21R-A00Z-07;TCGA-A8-A075-01A-11R-A084-07;TCGA-A8-A07P-01A-11R-A00Z-07;TCGA-A8-A08S-01A-11R-A034-07;TCGA-A8-A08T-01A-21R-A00Z-07;TCGA-A8-A097-01A-11R-A034-07;TCGA-A8-A09G-01A-21R-A00Z-07;TCGA-A8-A0AB-01A-11R-A034-07;TCGA-AC-A3TN-01A-11R-A22K-07;TCGA-AC-A3YI-01A-21R-A…	HER2+	NA	NA	NA	NA	Tumor
chr7	72984120	72984267	13	1.38462	TCGA-A2-A04X-01A-21R-A034-07;TCGA-A2-A0EY-01A-11R-A034-07;TCGA-A8-A06R-01A-11R-A00Z-07;TCGA-A8-A075-01A-11R-A084-07;TCGA-A8-A08S-01A-11R-A034-07;TCGA-A8-A097-01A-11R-A034-07;TCGA-A8-A0A7-01A-11R-A00Z-07;TCGA-AN-A0AJ-01A-11R-A00Z-07;TCGA-AN-A0FS-01A-11R-A034-07;TCGA-AN-A0FT-01A-11R-A034-07;TCGA-C8-A12P-01A-11R-A115-07;TCGA-C8-A138-01A-11R-A115-07;TCGA-E2-A152-01A-11R-A12D-07	HER2+	intra_gene	within_exon	E7	TBL2	Tumor
chr6	32634328	32731203	43	5.67442	TCGA-A2-A04X-01A-21R-A034-07;TCGA-A2-A0EY-01A-11R-A034-07;TCGA-A8-A06T-01A-11R-A00Z-07;TCGA-A8-A06X-01A-21R-A00Z-07;TCGA-A8-A075-01A-11R-A084-07;TCGA-A8-A076-01A-21R-A00Z-07;TCGA-A8-A07B-01A-11R-A00Z-07;TCGA-A8-A07P-01A-11R-A00Z-07;TCGA-A8-A08B-01A-11R-A00Z-07;TCGA-A8-A08H-01A-21R-A00Z-07;TCGA-A8-A08T-01A-21R-A00Z-07;TCGA-A8-A090-01A-11R-A00Z-07;TCGA-A8-A09G-01A-21R-A00Z-07;TCGA-A8-A0A7-01A-11R-A…	HER2+	inter_gene	exon-exon_boundary	Start_E1;Start_E2;Start_E3;Start_E4;Start_E5;End_E1;End_E2;End_E3;End_E4;End_E5;Start_I1;Start_I2;Start_I3;Start_I4;Start_I5;End_I1;End_I2;End_I3;End_I4;End_I5	HLA-DQB1;HLA-DQA2;HLA-DQB2	Tumor
chr20	57484229	57484467	26	1.73077	TCGA-A2-A04X-01A-21R-A034-07;TCGA-A2-A0EY-01A-11R-A034-07;TCGA-A8-A06T-01A-11R-A00Z-07;TCGA-A8-A075-01A-11R-A084-07;TCGA-A8-A076-01A-21R-A00Z-07;TCGA-AC-A23H-01A-11R-A157-07;TCGA-AC-A3TN-01A-11R-A22K-07;TCGA-AN-A04C-01A-21R-A034-07;TCGA-AN-A0AJ-01A-11R-A00Z-07;TCGA-AN-A0FN-01A-11R-A034-07;TCGA-AN-A0FS-01A-11R-A034-07;TCGA-AN-A0FX-01A-11R-A034-07;TCGA-AQ-A04H-01B-11R-A10J-07;TCGA-AR-A0TQ-01A-11R-A…	HER2+	intra_gene	exon-exon_boundary	Start_E7;Start_E8;Start_E6;End_E7;End_E8;End_E6;Start_I7;Start_I8;End_I6;End_I7	GNAS	Tumor-Specific
chr22	29190984	29191106	41	1.95122	TCGA-A2-A04X-01A-21R-A034-07;TCGA-A2-A0EY-01A-11R-A034-07;TCGA-A8-A06T-01A-11R-A00Z-07;TCGA-A8-A076-01A-21R-A00Z-07;TCGA-A8-A07P-01A-11R-A00Z-07;TCGA-A8-A08S-01A-11R-A034-07;TCGA-A8-A08T-01A-21R-A00Z-07;TCGA-A8-A097-01A-11R-A034-07;TCGA-A8-A09G-01A-21R-A00Z-07;TCGA-AC-A23C-01A-12R-A169-07;TCGA-AC-A23H-01A-11R-A157-07;TCGA-AC-A3TN-01A-11R-A22K-07;TCGA-AN-A041-01A-11R-A034-07;TCGA-AN-A04C-01A-21R-A…	HER2+	intra_gene	within_exon	E6;E5	XBP1	Tumor-Specific
chrX	117927018	117927085	12	1.41667	TCGA-A2-A04X-01A-21R-A034-07;TCGA-A2-A0EY-01A-11R-A034-07;TCGA-A8-A075-01A-11R-A084-07;TCGA-A8-A076-01A-21R-A00Z-07;TCGA-A8-A07P-01A-11R-A00Z-07;TCGA-AC-A2FB-01A-11R-A17B-07;TCGA-BH-A0C0-01A-21R-A056-07;TCGA-C8-A12P-01A-11R-A115-07;TCGA-C8-A12T-01A-11R-A115-07;TCGA-C8-A134-01A-11R-A115-07;TCGA-D8-A1JA-01A-11R-A13Q-07;TCGA-E9-A22H-01A-11R-A157-07	HER2+	intra_gene	within_exon	E11	IL13RA1	Tumor
chrM	10755	10951	5	2	TCGA-A2-A04X-01A-21R-A034-07;TCGA-A2-A0EY-01A-11R-A034-07;TCGA-A8-A07B-01A-11R-A00Z-07;TCGA-AC-A23C-01A-12R-A169-07;TCGA-AQ-A04L-01B-21R-A10J-07	HER2+	inter_gene	exon-exon_boundary	Start_E1;End_E1	MT-ND4;MT-ND4L	Tumor
chrM	3597	3741	29	1.44828	TCGA-A2-A04X-01A-21R-A034-07;TCGA-A2-A0SY-01A-31R-A084-07;TCGA-A2-A0T1-01A-21R-A084-07;TCGA-A2-A0YG-01A-21R-A109-07;TCGA-A7-A2KD-01A-31R-A21T-07;TCGA-A8-A06T-01A-11R-A00Z-07;TCGA-A8-A08G-01A-11R-A00Z-07;TCGA-A8-A08H-01A-21R-A00Z-07;TCGA-A8-A09I-01A-22R-A034-07;TCGA-A8-A0A7-01A-11R-A00Z-07;TCGA-AC-A2FB-01A-11R-A17B-07;TCGA-AC-A3TN-01A-11R-A22K-07;TCGA-AC-A3YI-01A-21R-A239-07;TCGA-AN-A04C-01A-21R-A…	HER2+	NA	NA	NA	NA	Tumor
chrM	13854	13998	45	1.55556	TCGA-A2-A04X-01A-21R-A034-07;TCGA-A2-A0SY-01A-31R-A084-07;TCGA-A2-A0T1-01A-21R-A084-07;TCGA-A2-A1G1-01A-21R-A13Q-07;TCGA-A7-A26H-01A-11R-A169-07;TCGA-A8-A07B-01A-11R-A00Z-07;TCGA-A8-A08C-01A-11R-A00Z-07;TCGA-A8-A08G-01A-11R-A00Z-07;TCGA-A8-A08S-01A-11R-A034-07;TCGA-A8-A09G-01A-21R-A00Z-07;TCGA-A8-A09I-01A-22R-A034-07;TCGA-AC-A2FB-01A-11R-A17B-07;TCGA-AC-A3TN-01A-11R-A22K-07;TCGA-AC-A3YI-01A-21R-A…	HER2+	NA	NA	NA	NA	Tumor
chr17	79674013	79674072	27	2.2963	TCGA-A2-A04X-01A-21R-A034-07;TCGA-A2-A0SY-01A-31R-A084-07;TCGA-A2-A0T1-01A-21R-A084-07;TCGA-A2-A3XZ-01A-42R-A239-07;TCGA-A8-A06R-01A-11R-A00Z-07;TCGA-A8-A075-01A-11R-A084-07;TCGA-A8-A07P-01A-11R-A00Z-07;TCGA-A8-A08T-01A-21R-A00Z-07;TCGA-A8-A097-01A-11R-A034-07;TCGA-A8-A0A7-01A-11R-A00Z-07;TCGA-A8-A0AB-01A-11R-A034-07;TCGA-AN-A04C-01A-21R-A034-07;TCGA-AN-A0FK-01A-11R-A034-07;TCGA-AN-A0FL-01A-11R-A…	HER2+	intra_gene	exon-exon_boundary	End_E4;Start_I5;E4	MRPL12	Tumor-Specific
chr22	23237622	23264914	25	2.04	TCGA-A2-A04X-01A-21R-A034-07;TCGA-A2-A0SY-01A-31R-A084-07;TCGA-A2-A0T1-01A-21R-A084-07;TCGA-A7-A2KD-01A-31R-A21T-07;TCGA-A8-A06R-01A-11R-A00Z-07;TCGA-A8-A07R-01A-21R-A034-07;TCGA-A8-A08X-01A-21R-A00Z-07;TCGA-A8-A0A7-01A-11R-A00Z-07;TCGA-AN-A0FN-01A-11R-A034-07;TCGA-AO-A12D-01A-11R-A115-07;TCGA-AR-A250-01A-31R-A169-07;TCGA-BH-A0B6-01A-11R-A19W-07;TCGA-BH-A0B7-01A-12R-A115-07;TCGA-BH-A18I-01A-11R-A…	HER2+	inter_gene	exon-exon_boundary	Start_E1;End_E1;End_E3;End_E2;Start_I1;End_I1	IGLC2;IGLC3;IGLJ2;IGLJ3;IGLC7;IGLJ4;IGLJ5;IGLJ6;IGLJ7;IGLC1;IGLL5	Tumor-Specific
chr14	106725608	107183708	23	3.08696	TCGA-A2-A04X-01A-21R-A034-07;TCGA-A2-A0SY-01A-31R-A084-07;TCGA-A2-A0T1-01A-21R-A084-07;TCGA-A8-A06R-01A-11R-A00Z-07;TCGA-A8-A06U-01A-11R-A00Z-07;TCGA-A8-A075-01A-11R-A084-07;TCGA-A8-A07I-01A-11R-A00Z-07;TCGA-A8-A08P-01A-11R-A00Z-07;TCGA-A8-A08X-01A-21R-A00Z-07;TCGA-A8-A09G-01A-21R-A00Z-07;TCGA-A8-A0A7-01A-11R-A00Z-07;TCGA-AO-A0JE-01A-11R-A056-07;TCGA-AO-A12D-01A-11R-A115-07;TCGA-AR-A24U-01A-11R-A…	HER2+	inter_gene	exon-exon_boundary	Start_E1;Start_E2;Start_E3;End_E1;End_E2;End_E3;Start_I1;Start_I2;Start_I3;End_I1;End_I2;End_I3	IGHV1-24;IGHV3-23;LINC00226;IGHV2-26;IGHV4-28;IGHV3-30;IGHV4-31;IGHV3-33;IGHV4-34;IGHV3-35;IGHV3-38;IGHV4-39;IGHV3-43;LINC00221;IGHV1-45;IGHV1-46;IGHV3-48;IGHV3-49;IGHV5-51;IGHV3-53;IGHV1-58;IGHV4-59;IGHV4-61;IGHV3-64;IGHV3-66;IGHV1-69;IGHV2-70;IGHV3-72	Tumor
chr17	75484863	75486866	23	1.30435	TCGA-A2-A04X-01A-21R-A034-07;TCGA-A2-A0SY-01A-31R-A084-07;TCGA-A2-A0T1-01A-21R-A084-07;TCGA-A8-A07R-01A-21R-A034-07;TCGA-A8-A0A7-01A-11R-A00Z-07;TCGA-AN-A04C-01A-21R-A034-07;TCGA-AN-A0AK-01A-21R-A00Z-07;TCGA-AN-A0FL-01A-11R-A034-07;TCGA-AN-A0FS-01A-11R-A034-07;TCGA-AN-A0FZ-01A-11R-A034-07;TCGA-AR-A255-01A-11R-A169-07;TCGA-BH-A0AW-01A-11R-A056-07;TCGA-BH-A0C0-01A-21R-A056-07;TCGA-BH-A0DZ-01A-11R-A…	HER2+	intra_gene	exon-exon_boundary	Start_E8;Start_E7;Start_E6;End_E7;End_E6;End_E5;Start_I6;End_I6	2015-09-09	Tumor-Specific
chrX	153671668	153671723	44	1.52273	TCGA-A2-A04X-01A-21R-A034-07;TCGA-A2-A0SY-01A-31R-A084-07;TCGA-A2-A0YG-01A-21R-A109-07;TCGA-A2-A3XV-01A-21R-A239-07;TCGA-A8-A06T-01A-11R-A00Z-07;TCGA-A8-A076-01A-21R-A00Z-07;TCGA-A8-A07P-01A-11R-A00Z-07;TCGA-A8-A08G-01A-11R-A00Z-07;TCGA-A8-A08T-01A-21R-A00Z-07;TCGA-A8-A099-01A-11R-A00Z-07;TCGA-A8-A09I-01A-22R-A034-07;TCGA-A8-A0A7-01A-11R-A00Z-07;TCGA-AC-A23H-01A-11R-A157-07;TCGA-AN-A041-01A-11R-A…	HER2+	intra_gene	within_exon	E11	GDI1	Tumor-Specific
chr2	20232624	20232684	29	1.48276	TCGA-A2-A04X-01A-21R-A034-07;TCGA-A2-A0SY-01A-31R-A084-07;TCGA-A2-A0YG-01A-21R-A109-07;TCGA-A2-A3XZ-01A-42R-A239-07;TCGA-A7-A2KD-01A-31R-A21T-07;TCGA-A8-A075-01A-11R-A084-07;TCGA-A8-A08S-01A-11R-A034-07;TCGA-A8-A097-01A-11R-A034-07;TCGA-A8-A09G-01A-21R-A00Z-07;TCGA-AC-A3YI-01A-21R-A239-07;TCGA-AQ-A04L-01B-21R-A10J-07;TCGA-AQ-A1H2-01A-11R-A13Q-07;TCGA-AR-A250-01A-31R-A169-07;TCGA-BH-A0DZ-01A-11R-A…	HER2+	intra_gene	within_exon	E7	LAPTM4A	Tumor-Specific
chr21	43732248	43732372	35	1.54286	TCGA-A2-A04X-01A-21R-A034-07;TCGA-A2-A0SY-01A-31R-A084-07;TCGA-A2-A25E-01A-11R-A169-07;TCGA-A2-A3XZ-01A-42R-A239-07;TCGA-A7-A2KD-01A-31R-A21T-07;TCGA-A8-A07P-01A-11R-A00Z-07;TCGA-A8-A08G-01A-11R-A00Z-07;TCGA-A8-A0AB-01A-11R-A034-07;TCGA-AC-A3TN-01A-11R-A22K-07;TCGA-AN-A0AJ-01A-11R-A00Z-07;TCGA-AQ-A1H2-01A-11R-A13Q-07;TCGA-AR-A24U-01A-11R-A169-07;TCGA-AR-A250-01A-31R-A169-07;TCGA-AR-A254-01A-21R-A…	HER2+	intra_gene	exon-exon_boundary	Start_E3;End_I2;E3	TFF3	Tumor-Specific
chr17	48470219	48474615	48	1.52083	TCGA-A2-A04X-01A-21R-A034-07;TCGA-A2-A0SY-01A-31R-A084-07;TCGA-A2-A3XZ-01A-42R-A239-07;TCGA-A8-A075-01A-11R-A084-07;TCGA-A8-A08S-01A-11R-A034-07;TCGA-A8-A08T-01A-21R-A00Z-07;TCGA-A8-A0A7-01A-11R-A00Z-07;TCGA-AC-A23H-01A-11R-A157-07;TCGA-AN-A04C-01A-21R-A034-07;TCGA-AN-A0FD-01A-11R-A034-07;TCGA-AN-A0FJ-01A-11R-A00Z-07;TCGA-AN-A0FN-01A-11R-A034-07;TCGA-AN-A0FS-01A-11R-A034-07;TCGA-AN-A0FX-01A-11R-A…	HER2+	intra_gene	exon-exon_boundary	Start_E2;Start_E3;End_E1;End_E2;Start_I1;Start_I2;End_I1;End_I2	LRRC59	Tumor
chr19	55899687	55899742	8	1.625	TCGA-A2-A04X-01A-21R-A034-07;TCGA-A2-A0SY-01A-31R-A084-07;TCGA-A8-A06R-01A-11R-A00Z-07;TCGA-A8-A08T-01A-21R-A00Z-07;TCGA-AO-A0JL-01A-11R-A056-07;TCGA-BH-A0B7-01A-12R-A115-07;TCGA-D8-A140-01A-11R-A115-07;TCGA-E2-A14Y-01A-21R-A12D-07	HER2+	intra_gene	within_exon	E5;E4	RPL28	Tumor
chrM	3519	3603	29	1.58621	TCGA-A2-A04X-01A-21R-A034-07;TCGA-A2-A0SY-01A-31R-A084-07;TCGA-A8-A06T-01A-11R-A00Z-07;TCGA-A8-A075-01A-11R-A084-07;TCGA-A8-A08G-01A-11R-A00Z-07;TCGA-A8-A08T-01A-21R-A00Z-07;TCGA-A8-A09G-01A-21R-A00Z-07;TCGA-AC-A23H-01A-11R-A157-07;TCGA-AC-A3TN-01A-11R-A22K-07;TCGA-AC-A3YI-01A-21R-A239-07;TCGA-AN-A04C-01A-21R-A034-07;TCGA-AN-A0FT-01A-11R-A034-07;TCGA-AO-A0JL-01A-11R-A056-07;TCGA-AR-A0TQ-01A-11R-A…	HER2+	NA	NA	NA	NA	Tumor-Specific
chr1	43133032	43142330	6	1.66667	TCGA-A2-A04X-01A-21R-A034-07;TCGA-A2-A0SY-01A-31R-A084-07;TCGA-A8-A075-01A-11R-A084-07;TCGA-A8-A08P-01A-11R-A00Z-07;TCGA-BH-A202-01A-11R-A14M-07;TCGA-E9-A1N9-01A-11R-A14D-07	HER2+	intra_gene	exon-exon_boundary	Start_E9;Start_E10;End_E9;Start_I10;End_I9;End_I10	PPIH	Tumor
chr12	6857357	6857464	17	1.35294	TCGA-A2-A04X-01A-21R-A034-07;TCGA-A2-A0SY-01A-31R-A084-07;TCGA-A8-A08C-01A-11R-A00Z-07;TCGA-A8-A09I-01A-22R-A034-07;TCGA-A8-A0A7-01A-11R-A00Z-07;TCGA-A8-A0AB-01A-11R-A034-07;TCGA-AN-A04C-01A-21R-A034-07;TCGA-AN-A0FD-01A-11R-A034-07;TCGA-AN-A0FK-01A-11R-A034-07;TCGA-AN-A0FS-01A-11R-A034-07;TCGA-AR-A0TQ-01A-11R-A084-07;TCGA-C8-A12Z-01A-11R-A115-07;TCGA-C8-A130-01A-31R-A115-07;TCGA-C8-A278-01A-11R-A…	HER2+	intra_gene	within_exon	E9	MLF2	Tumor-Specific
chr21	33036123	33039611	10	1.5	TCGA-A2-A04X-01A-21R-A034-07;TCGA-A2-A0SY-01A-31R-A084-07;TCGA-A8-A08G-01A-11R-A00Z-07;TCGA-AN-A04C-01A-21R-A034-07;TCGA-AO-A0JL-01A-11R-A056-07;TCGA-D8-A27W-01A-11R-A16F-07;TCGA-E2-A15H-01A-11R-A12D-07;TCGA-E2-A1IH-01A-11R-A13Q-07;TCGA-E9-A1N6-01A-11R-A144-07;TCGA-EW-A1OZ-01A-11R-A144-07	HER2+	intra_gene	exon-exon_boundary	Start_E3;Start_E4;End_E2;End_E3;Start_I3;Start_I4;End_I3;End_I4	SOD1	Tumor
chr7	26232870	26232993	51	1.68627	TCGA-A2-A04X-01A-21R-A034-07;TCGA-A2-A0T1-01A-21R-A084-07;TCGA-A2-A0YG-01A-21R-A109-07;TCGA-A2-A25E-01A-11R-A169-07;TCGA-A7-A26H-01A-11R-A169-07;TCGA-A8-A06R-01A-11R-A00Z-07;TCGA-A8-A06T-01A-11R-A00Z-07;TCGA-A8-A075-01A-11R-A084-07;TCGA-A8-A07P-01A-11R-A00Z-07;TCGA-A8-A07R-01A-21R-A034-07;TCGA-A8-A0A7-01A-11R-A00Z-07;TCGA-A8-A0AB-01A-11R-A034-07;TCGA-AC-A23C-01A-12R-A169-07;TCGA-AC-A3TN-01A-11R-A…	HER2+	intra_gene	exon-exon_boundary	Start_E9;Start_E10;End_E9;End_E10;Start_I10;End_I9;E9;E10	HNRNPA2B1	Tumor-Specific
chr6	31237269	31322303	41	2.56098	TCGA-A2-A04X-01A-21R-A034-07;TCGA-A2-A0T1-01A-21R-A084-07;TCGA-A2-A0YG-01A-21R-A109-07;TCGA-A2-A3XV-01A-21R-A239-07;TCGA-A7-A2KD-01A-31R-A21T-07;TCGA-A8-A06T-01A-11R-A00Z-07;TCGA-A8-A06U-01A-11R-A00Z-07;TCGA-A8-A07R-01A-21R-A034-07;TCGA-A8-A08G-01A-11R-A00Z-07;TCGA-A8-A099-01A-11R-A00Z-07;TCGA-A8-A09I-01A-22R-A034-07;TCGA-A8-A09N-01A-11R-A00Z-07;TCGA-AN-A0AJ-01A-11R-A00Z-07;TCGA-AR-A255-01A-11R-A…	HER2+	inter_gene	exon-exon_boundary	Start_E1;Start_E2;Start_E3;Start_E4;Start_E5;Start_E6;Start_E7;Start_E8;End_E1;End_E2;End_E3;End_E4;End_E5;End_E6;End_E7;End_E8;Start_I1;Start_I2;Start_I3;Start_I4;Start_I5;Start_I6;Start_I7;Start_I8;End_I8;End_I1;End_I2;End_I3;End_I4;End_I5;End_I6;End_I7	HLA-C;HLA-B	Tumor
chr14	106134679	106235766	10	1.8	TCGA-A2-A04X-01A-21R-A034-07;TCGA-A2-A0T1-01A-21R-A084-07;TCGA-A2-A0YG-01A-21R-A109-07;TCGA-A8-A06R-01A-11R-A00Z-07;TCGA-A8-A09G-01A-21R-A00Z-07;TCGA-AN-A0FN-01A-11R-A034-07;TCGA-BH-A0AW-01A-11R-A056-07;TCGA-BH-A0B6-01A-11R-A19W-07;TCGA-D8-A27W-01A-11R-A16F-07;TCGA-E9-A22D-01A-11R-A157-07	HER2+	inter_gene	exon-exon_boundary	Start_E1;Start_E2;Start_E3;End_E1;End_E2;End_E3;Start_I1;Start_I2;Start_I3;End_I1;End_I2	ELK2AP;IGHA1;IGHG1;IGHG3	Tumor
chr2	89156772	89156832	25	1.88	TCGA-A2-A04X-01A-21R-A034-07;TCGA-A2-A0T1-01A-21R-A084-07;TCGA-A2-A0YG-01A-21R-A109-07;TCGA-A8-A06T-01A-11R-A00Z-07;TCGA-A8-A09G-01A-21R-A00Z-07;TCGA-A8-A0A7-01A-11R-A00Z-07;TCGA-AN-A0FD-01A-11R-A034-07;TCGA-AN-A0FK-01A-11R-A034-07;TCGA-AN-A0FN-01A-11R-A034-07;TCGA-AO-A12D-01A-11R-A115-07;TCGA-AR-A0TX-01A-11R-A084-07;TCGA-AR-A1AX-01A-11R-A12P-07;TCGA-BH-A0AW-01A-11R-A056-07;TCGA-BH-A0C0-01A-21R-A…	HER2+	intra_gene	within_exon	E1	IGKC	Tumor
chr20	49200806	49200893	28	1.42857	TCGA-A2-A04X-01A-21R-A034-07;TCGA-A2-A0T1-01A-21R-A084-07;TCGA-A2-A0YG-01A-21R-A109-07;TCGA-A8-A06T-01A-11R-A00Z-07;TCGA-A8-A0AB-01A-11R-A034-07;TCGA-AC-A2FB-01A-11R-A17B-07;TCGA-AN-A041-01A-11R-A034-07;TCGA-AN-A04C-01A-21R-A034-07;TCGA-AN-A0FT-01A-11R-A034-07;TCGA-AN-A0FX-01A-11R-A034-07;TCGA-AO-A0JL-01A-11R-A056-07;TCGA-AQ-A04H-01B-11R-A10J-07;TCGA-BH-A0B7-01A-12R-A115-07;TCGA-BH-A0C7-01B-11R-A…	HER2+	intra_gene	within_exon	E10	PTPN1	Tumor-Specific
chr14	106725608	107087509	28	2.57143	TCGA-A2-A04X-01A-21R-A034-07;TCGA-A2-A0T1-01A-21R-A084-07;TCGA-A2-A1G1-01A-21R-A13Q-07;TCGA-A2-A25E-01A-11R-A169-07;TCGA-A8-A06R-01A-11R-A00Z-07;TCGA-A8-A06U-01A-11R-A00Z-07;TCGA-A8-A07I-01A-11R-A00Z-07;TCGA-A8-A07R-01A-21R-A034-07;TCGA-A8-A08B-01A-11R-A00Z-07;TCGA-A8-A08X-01A-21R-A00Z-07;TCGA-A8-A09G-01A-21R-A00Z-07;TCGA-A8-A0A7-01A-11R-A00Z-07;TCGA-AC-A23C-01A-12R-A169-07;TCGA-AN-A0FD-01A-11R-A…	HER2+	inter_gene	exon-exon_boundary	Start_E1;Start_E2;Start_E3;End_E1;End_E2;End_E3;Start_I1;Start_I2;Start_I3;End_I1;End_I2;End_I3	IGHV1-24;IGHV3-23;LINC00226;IGHV2-26;IGHV4-28;IGHV3-30;IGHV4-31;IGHV3-33;IGHV4-34;IGHV3-35;IGHV3-38;IGHV4-39;IGHV3-43;LINC00221;IGHV1-45;IGHV1-46;IGHV3-48;IGHV3-49;IGHV5-51;IGHV3-53;IGHV1-58;IGHV4-59;IGHV4-61	Tumor
chr14	106208677	106209171	39	2.30769	TCGA-A2-A04X-01A-21R-A034-07;TCGA-A2-A0T1-01A-21R-A084-07;TCGA-A2-A1G1-01A-21R-A13Q-07;TCGA-A2-A3XZ-01A-42R-A239-07;TCGA-A7-A26H-01A-11R-A169-07;TCGA-A8-A06R-01A-11R-A00Z-07;TCGA-A8-A06T-01A-11R-A00Z-07;TCGA-A8-A076-01A-21R-A00Z-07;TCGA-A8-A07R-01A-21R-A034-07;TCGA-A8-A08H-01A-21R-A00Z-07;TCGA-A8-A09G-01A-21R-A00Z-07;TCGA-A8-A0A7-01A-11R-A00Z-07;TCGA-AN-A0AJ-01A-11R-A00Z-07;TCGA-AN-A0AK-01A-21R-A…	HER2+	intra_gene	exon-exon_boundary	Start_E1;Start_E2;Start_E3;End_E1;End_E2;End_E3;Start_I1;End_I1	IGHG1	Tumor
chr2	89157116	89157181	24	2.41667	TCGA-A2-A04X-01A-21R-A034-07;TCGA-A2-A0T1-01A-21R-A084-07;TCGA-A2-A1G1-01A-21R-A13Q-07;TCGA-A2-A3XZ-01A-42R-A239-07;TCGA-A8-A075-01A-11R-A084-07;TCGA-A8-A076-01A-21R-A00Z-07;TCGA-A8-A09G-01A-21R-A00Z-07;TCGA-A8-A0A7-01A-11R-A00Z-07;TCGA-AC-A23C-01A-12R-A169-07;TCGA-AR-A0TQ-01A-11R-A084-07;TCGA-BH-A0B6-01A-11R-A19W-07;TCGA-BH-A0C0-01A-21R-A056-07;TCGA-BH-A18H-01A-11R-A12D-07;TCGA-BH-A18U-01A-21R-A…	HER2+	intra_gene	within_exon	E1	IGKC	Tumor-Specific
chr14	106725608	107048973	27	2.25926	TCGA-A2-A04X-01A-21R-A034-07;TCGA-A2-A0T1-01A-21R-A084-07;TCGA-A2-A1G1-01A-21R-A13Q-07;TCGA-A8-A06R-01A-11R-A00Z-07;TCGA-A8-A075-01A-11R-A084-07;TCGA-A8-A07I-01A-11R-A00Z-07;TCGA-A8-A08X-01A-21R-A00Z-07;TCGA-A8-A09G-01A-21R-A00Z-07;TCGA-A8-A0A7-01A-11R-A00Z-07;TCGA-AC-A23C-01A-12R-A169-07;TCGA-AN-A04C-01A-21R-A034-07;TCGA-AO-A12D-01A-11R-A115-07;TCGA-AR-A24U-01A-11R-A169-07;TCGA-BH-A0B6-01A-11R-A…	HER2+	inter_gene	exon-exon_boundary	Start_E1;Start_E2;Start_E3;End_E1;End_E2;End_E3;Start_I1;Start_I2;Start_I3;End_I1;End_I2;End_I3	IGHV1-24;IGHV3-23;LINC00226;IGHV2-26;IGHV4-28;IGHV3-30;IGHV4-31;IGHV3-33;IGHV4-34;IGHV3-35;IGHV3-38;IGHV4-39;IGHV3-43;LINC00221;IGHV1-45;IGHV1-46;IGHV3-48;IGHV3-49;IGHV5-51;IGHV3-53	Tumor
chr2	89326834	89384839	15	3.2	TCGA-A2-A04X-01A-21R-A034-07;TCGA-A2-A0T1-01A-21R-A084-07;TCGA-A2-A1G1-01A-21R-A13Q-07;TCGA-A8-A08X-01A-21R-A00Z-07;TCGA-AN-A0FS-01A-11R-A034-07;TCGA-AO-A12D-01A-11R-A115-07;TCGA-AR-A0TQ-01A-11R-A084-07;TCGA-BH-A0B7-01A-12R-A115-07;TCGA-BH-A1EV-01A-11R-A137-07;TCGA-BH-A1F8-01A-11R-A13Q-07;TCGA-C8-A278-01A-11R-A169-07;TCGA-D8-A1JB-01A-11R-A13Q-07;TCGA-D8-A27W-01A-11R-A16F-07;TCGA-E2-A1IH-01A-11R-A…	HER2+	inter_gene	exon-exon_boundary	Start_E1;End_E1;Start_I1;End_I1	IGKV1-12;IGKV3-11;IGKV3-15	Tumor
chr2	89156865	89157033	16	1.875	TCGA-A2-A04X-01A-21R-A034-07;TCGA-A2-A0T1-01A-21R-A084-07;TCGA-A2-A1G1-01A-21R-A13Q-07;TCGA-A8-A0A7-01A-11R-A00Z-07;TCGA-AC-A2FB-01A-11R-A17B-07;TCGA-AN-A0FD-01A-11R-A034-07;TCGA-AR-A0TQ-01A-11R-A084-07;TCGA-AR-A24U-01A-11R-A169-07;TCGA-BH-A0AW-01A-11R-A056-07;TCGA-BH-A0B6-01A-11R-A19W-07;TCGA-BH-A0C0-01A-21R-A056-07;TCGA-C8-A138-01A-11R-A115-07;TCGA-C8-A1HF-01A-11R-A137-07;TCGA-C8-A278-01A-11R-A…	HER2+	intra_gene	within_exon	E1	IGKC	Tumor-Specific
chr20	46286523	46286587	33	1.54545	TCGA-A2-A04X-01A-21R-A034-07;TCGA-A2-A0T1-01A-21R-A084-07;TCGA-A2-A25E-01A-11R-A169-07;TCGA-A2-A3XV-01A-21R-A239-07;TCGA-A8-A075-01A-11R-A084-07;TCGA-A8-A08H-01A-21R-A00Z-07;TCGA-A8-A097-01A-11R-A034-07;TCGA-AC-A23G-01A-11R-A213-07;TCGA-AC-A3TN-01A-11R-A22K-07;TCGA-AN-A0FD-01A-11R-A034-07;TCGA-AN-A0FN-01A-11R-A034-07;TCGA-AN-A0FS-01A-11R-A034-07;TCGA-AN-A0FT-01A-11R-A034-07;TCGA-AO-A0JL-01A-11R-A…	HER2+	intra_gene	within_exon	E21	SULF2	Tumor-Specific
chr6	32407721	32407809	30	1.43333	TCGA-A2-A04X-01A-21R-A034-07;TCGA-A2-A0T1-01A-21R-A084-07;TCGA-A2-A25E-01A-11R-A169-07;TCGA-A7-A26H-01A-11R-A169-07;TCGA-A8-A076-01A-21R-A00Z-07;TCGA-A8-A07B-01A-11R-A00Z-07;TCGA-A8-A07P-01A-11R-A00Z-07;TCGA-A8-A08S-01A-11R-A034-07;TCGA-A8-A08T-01A-21R-A00Z-07;TCGA-A8-A0A7-01A-11R-A00Z-07;TCGA-A8-A0AB-01A-11R-A034-07;TCGA-AN-A0FD-01A-11R-A034-07;TCGA-AN-A0FK-01A-11R-A034-07;TCGA-AN-A0FN-01A-11R-A…	HER2+	intra_gene	exon-exon_boundary	End_E1;Start_I2;E1	HLA-DRA	Tumor-Specific
chr2	90121844	129337477	17	4.41176	TCGA-A2-A04X-01A-21R-A034-07;TCGA-A2-A0T1-01A-21R-A084-07;TCGA-A2-A25E-01A-11R-A169-07;TCGA-A8-A08T-01A-21R-A00Z-07;TCGA-A8-A08X-01A-21R-A00Z-07;TCGA-A8-A097-01A-11R-A034-07;TCGA-A8-A0A7-01A-11R-A00Z-07;TCGA-AC-A23C-01A-12R-A169-07;TCGA-AN-A041-01A-11R-A034-07;TCGA-AN-A0FS-01A-11R-A034-07;TCGA-AR-A0TQ-01A-11R-A084-07;TCGA-AR-A1AX-01A-11R-A12P-07;TCGA-BH-A18H-01A-11R-A12D-07;TCGA-BH-A18U-01A-21R-A…	HER2+	inter_gene	exon-exon_boundary	Start_E1;Start_E4;Start_E2;Start_E3;Start_E23;Start_E24;Start_E17;Start_E18;Start_E19;Start_E20;Start_E21;Start_E22;Start_E11;Start_E12;Start_E13;Start_E14;Start_E15;Start_E16;Start_E7;Start_E8;Start_E9;Start_E10;Start_E5;Start_E6;Start_E39;Start_E40;Start_E41;Start_E42;Start_E43;Start_E44;Start_E45;Start_E25;Start_E26;Start_E27;Start_E28;Start_E29;Start_E30;Start_E31;Start_E32;Start_E33;Start_E3…	IGKV1D-17;IGKV1D-16;IGKV3D-15;IGKV1D-13;IGKV1D-12;IGKV3D-11;IGKV1D-42;IGKV1D-43;IGKV1D-8;IGKV3D-7;LOC654342;GGT8P;ACTR3BP2;ANKRD20A8P;LOC90499;TEKT4;LOC442028;MAL;MRPS5;ZNF514;ZNF2;PROM2;KCNIP3;FAHD2A;TRIM43B;TRIM43;LOC729234;GPAT2;ADRA2B;ASTL;DUSP2;STARD7;LOC285033;TMEM127;CIAO1;SNRNP200;ITPRIPL1;NCAPH;NEURL3;ARID5A;KANSL3;FER1L5;LMAN2L;CNNM4;MIR3127;CNNM3;ANKRD23;ANKRD39;SEMA4C;FAM178B;FAHD2B;A…	Tumor
chr20	57485872	57486027	45	1.33333	TCGA-A2-A04X-01A-21R-A034-07;TCGA-A2-A0T1-01A-21R-A084-07;TCGA-A2-A3XV-01A-21R-A239-07;TCGA-A7-A26H-01A-11R-A169-07;TCGA-A8-A06T-01A-11R-A00Z-07;TCGA-A8-A06U-01A-11R-A00Z-07;TCGA-A8-A09G-01A-21R-A00Z-07;TCGA-AC-A23H-01A-11R-A157-07;TCGA-AN-A0FD-01A-11R-A034-07;TCGA-AN-A0FN-01A-11R-A034-07;TCGA-AN-A0FS-01A-11R-A034-07;TCGA-AN-A0FT-01A-11R-A034-07;TCGA-AO-A0JL-01A-11R-A056-07;TCGA-AQ-A04L-01B-21R-A…	HER2+	intra_gene	within_exon	E13;E12	GNAS	Tumor-Specific
chr2	89156946	89157003	31	1.64516	TCGA-A2-A04X-01A-21R-A034-07;TCGA-A2-A0T1-01A-21R-A084-07;TCGA-A2-A3XZ-01A-42R-A239-07;TCGA-A7-A26H-01A-11R-A169-07;TCGA-A8-A075-01A-11R-A084-07;TCGA-A8-A08X-01A-21R-A00Z-07;TCGA-A8-A09I-01A-22R-A034-07;TCGA-AC-A2FB-01A-11R-A17B-07;TCGA-AN-A0XP-01A-11R-A109-07;TCGA-AR-A255-01A-11R-A169-07;TCGA-BH-A0B7-01A-12R-A115-07;TCGA-BH-A0BQ-01A-21R-A115-07;TCGA-BH-A0C0-01A-21R-A056-07;TCGA-BH-A0EE-01A-11R-A…	HER2+	intra_gene	within_exon	E1	IGKC	Tumor-Specific
chr5	149786766	149786820	24	1.375	TCGA-A2-A04X-01A-21R-A034-07;TCGA-A2-A0T1-01A-21R-A084-07;TCGA-A2-A3XZ-01A-42R-A239-07;TCGA-A8-A06R-01A-11R-A00Z-07;TCGA-A8-A06U-01A-11R-A00Z-07;TCGA-A8-A090-01A-11R-A00Z-07;TCGA-AC-A3TN-01A-11R-A22K-07;TCGA-AN-A041-01A-11R-A034-07;TCGA-AN-A0AK-01A-21R-A00Z-07;TCGA-AN-A0FD-01A-11R-A034-07;TCGA-AO-A0JL-01A-11R-A056-07;TCGA-AO-A12D-01A-11R-A115-07;TCGA-AQ-A1H2-01A-11R-A13Q-07;TCGA-AR-A0TX-01A-11R-A…	HER2+	intra_gene	within_exon	E2	CD74	Tumor-Specific
chr14	106725608	106866707	33	2.0303	TCGA-A2-A04X-01A-21R-A034-07;TCGA-A2-A0T1-01A-21R-A084-07;TCGA-A2-A3XZ-01A-42R-A239-07;TCGA-A8-A06R-01A-11R-A00Z-07;TCGA-A8-A07I-01A-11R-A00Z-07;TCGA-A8-A08X-01A-21R-A00Z-07;TCGA-A8-A09G-01A-21R-A00Z-07;TCGA-A8-A0A7-01A-11R-A00Z-07;TCGA-AC-A23C-01A-12R-A169-07;TCGA-AN-A0FN-01A-11R-A034-07;TCGA-AO-A0JE-01A-11R-A056-07;TCGA-AO-A12D-01A-11R-A115-07;TCGA-AR-A0TQ-01A-11R-A084-07;TCGA-AR-A24U-01A-11R-A…	HER2+	inter_gene	exon-exon_boundary	Start_E1;Start_E2;End_E1;End_E2;Start_I1;Start_I2;End_I1;End_I2	IGHV1-24;IGHV3-23;LINC00226;IGHV2-26;IGHV4-28;IGHV3-30;IGHV4-31;IGHV3-33;IGHV4-34;IGHV3-35;IGHV3-38	Tumor
chr11	62037633	62038405	19	1.57895	TCGA-A2-A04X-01A-21R-A034-07;TCGA-A2-A0T1-01A-21R-A084-07;TCGA-A7-A26H-01A-11R-A169-07;TCGA-AC-A3TN-01A-11R-A22K-07;TCGA-AN-A0FK-01A-11R-A034-07;TCGA-AN-A0FT-01A-11R-A034-07;TCGA-AO-A0JM-01A-21R-A056-07;TCGA-AQ-A0Y5-01A-11R-A14M-07;TCGA-AR-A255-01A-11R-A169-07;TCGA-BH-A0EE-01A-11R-A034-07;TCGA-BH-A0HY-01A-11R-A056-07;TCGA-BH-A18H-01A-11R-A12D-07;TCGA-BH-A18P-01A-11R-A12D-07;TCGA-C8-A12P-01A-11R-A…	HER2+	intra_gene	exon-exon_boundary	Start_E1;Start_E2;End_E1;Start_I2;End_I1;End_I2	SCGB2A2	Tumor
chr11	62009710	62010781	8	2	TCGA-A2-A04X-01A-21R-A034-07;TCGA-A2-A0T1-01A-21R-A084-07;TCGA-A7-A26H-01A-11R-A169-07;TCGA-AN-A0FK-01A-11R-A034-07;TCGA-AN-A0FT-01A-11R-A034-07;TCGA-BH-A1EV-01A-11R-A137-07;TCGA-C8-A1HE-01A-11R-A13Q-07;TCGA-D8-A1XY-01A-11R-A14M-07	HER2+	intra_gene	exon-exon_boundary	Start_E1;Start_E2;End_E1;Start_I2;End_I1;End_I2	SCGB1D2	Tumor
chr2	89246921	89416935	25	3.48	TCGA-A2-A04X-01A-21R-A034-07;TCGA-A2-A0T1-01A-21R-A084-07;TCGA-A7-A2KD-01A-31R-A21T-07;TCGA-A8-A06U-01A-11R-A00Z-07;TCGA-A8-A07R-01A-21R-A034-07;TCGA-A8-A08X-01A-21R-A00Z-07;TCGA-A8-A09I-01A-22R-A034-07;TCGA-A8-A0A7-01A-11R-A00Z-07;TCGA-AC-A23C-01A-12R-A169-07;TCGA-AR-A1AX-01A-11R-A12P-07;TCGA-AR-A24U-01A-11R-A169-07;TCGA-BH-A0B6-01A-11R-A19W-07;TCGA-BH-A0EE-01A-11R-A034-07;TCGA-BH-A18I-01A-11R-A…	HER2+	inter_gene	exon-exon_boundary	Start_E1;End_E1;Start_I1;End_I1	IGKV1-5;IGKV1-6;IGKV1-8;IGKV3-7;IGKV1-9;IGKV1-12;IGKV3-11;IGKV3-15;IGKV1-16;IGKV1-17	Tumor
chr6	31322255	31349855	44	1.68182	TCGA-A2-A04X-01A-21R-A034-07;TCGA-A2-A0T1-01A-21R-A084-07;TCGA-A8-A06R-01A-11R-A00Z-07;TCGA-A8-A06U-01A-11R-A00Z-07;TCGA-A8-A076-01A-21R-A00Z-07;TCGA-A8-A07I-01A-11R-A00Z-07;TCGA-A8-A08G-01A-11R-A00Z-07;TCGA-A8-A090-01A-11R-A00Z-07;TCGA-A8-A097-01A-11R-A034-07;TCGA-A8-A09G-01A-21R-A00Z-07;TCGA-A8-A09I-01A-22R-A034-07;TCGA-A8-A0A7-01A-11R-A00Z-07;TCGA-AN-A0FJ-01A-11R-A00Z-07;TCGA-AN-A0FS-01A-11R-A…	HER2+	inter_gene	exon-exon_boundary	Start_E1;Start_E2;Start_E3;Start_E4;Start_E5;Start_E6;Start_E7;End_E1;End_E2;End_E3;End_E4;End_E5;End_E6;End_E7;Start_I1;Start_I2;Start_I3;Start_I4;Start_I5;Start_I6;Start_I7;End_I1;End_I2;End_I3;End_I4;End_I5;End_I6	HLA-B;MICA	Tumor
chr17	48271968	48272170	14	1.57143	TCGA-A2-A04X-01A-21R-A034-07;TCGA-A2-A0T1-01A-21R-A084-07;TCGA-A8-A06R-01A-11R-A00Z-07;TCGA-A8-A075-01A-11R-A084-07;TCGA-A8-A076-01A-21R-A00Z-07;TCGA-A8-A08C-01A-11R-A00Z-07;TCGA-A8-A08G-01A-11R-A00Z-07;TCGA-A8-A097-01A-11R-A034-07;TCGA-AC-A3YI-01A-21R-A239-07;TCGA-AN-A0FS-01A-11R-A034-07;TCGA-BH-A0HY-01A-11R-A056-07;TCGA-BH-A42T-01A-11R-A24H-07;TCGA-D8-A1X5-01A-11R-A14D-07;TCGA-EW-A1OZ-01A-11R-A…	HER2+	intra_gene	exon-exon_boundary	Start_E22;End_E21;Start_I21;End_I21;E21	COL1A1	Tumor
chr20	33594312	33594375	49	1.44898	TCGA-A2-A04X-01A-21R-A034-07;TCGA-A2-A0T1-01A-21R-A084-07;TCGA-A8-A06U-01A-11R-A00Z-07;TCGA-A8-A06X-01A-21R-A00Z-07;TCGA-A8-A075-01A-11R-A084-07;TCGA-A8-A076-01A-21R-A00Z-07;TCGA-A8-A07R-01A-21R-A034-07;TCGA-A8-A08G-01A-11R-A00Z-07;TCGA-A8-A08S-01A-11R-A034-07;TCGA-A8-A08T-01A-21R-A00Z-07;TCGA-A8-A09G-01A-21R-A00Z-07;TCGA-A8-A09I-01A-22R-A034-07;TCGA-A8-A0AB-01A-11R-A034-07;TCGA-AC-A23C-01A-12R-A…	HER2+	intra_gene	exon-exon_boundary	Start_E15;End_I14;E15	TRPC4AP	Tumor-Specific
chr14	106610726	106714672	11	2	TCGA-A2-A04X-01A-21R-A034-07;TCGA-A2-A0T1-01A-21R-A084-07;TCGA-A8-A075-01A-11R-A084-07;TCGA-A8-A08X-01A-21R-A00Z-07;TCGA-A8-A0A7-01A-11R-A00Z-07;TCGA-AC-A3YI-01A-21R-A239-07;TCGA-AN-A0FN-01A-11R-A034-07;TCGA-AO-A12D-01A-11R-A115-07;TCGA-C8-A12Q-01A-11R-A115-07;TCGA-C8-A1HK-01A-21R-A13Q-07;TCGA-JL-A3YX-01A-11R-A22U-07	HER2+	inter_gene	exon-exon_boundary	Start_E1;End_E1;Start_I1;End_I1	IGHV3-15;IGHV3-16;IGHV1-18;IGHV3-20;IGHV3-21;IGHV3-23	Tumor
chr11	58604487	58763644	14	2.07143	TCGA-A2-A04X-01A-21R-A034-07;TCGA-A2-A0T1-01A-21R-A084-07;TCGA-A8-A08X-01A-21R-A00Z-07;TCGA-AN-A0FN-01A-11R-A034-07;TCGA-AO-A12D-01A-11R-A115-07;TCGA-B6-A1KF-01A-11R-A13Q-07;TCGA-BH-A1EV-01A-11R-A137-07;TCGA-C8-A12L-01A-11R-A115-07;TCGA-C8-A137-01A-11R-A115-07;TCGA-C8-A1HK-01A-21R-A13Q-07;TCGA-C8-A278-01A-11R-A169-07;TCGA-E2-A1B0-01A-11R-A12P-07;TCGA-E9-A22H-01A-11R-A157-07;TCGA-JL-A3YW-01A-12R-A…	HER2+	inter_gene	exon-exon_boundary	Start_E4;Start_E5;Start_E1;Start_E2;Start_E3;Start_E6;Start_E7;Start_E8;End_E4;End_E5;End_E1;End_E2;End_E3;End_E6;End_E7;End_E8;Start_I4;Start_I5;Start_I1;Start_I2;Start_I3;Start_I6;End_I3;End_I4;End_I1;End_I2;End_I6;End_I5	GLYATL2;GLYATL1;LOC283194	Tumor
chr2	89384775	89442159	10	2.3	TCGA-A2-A04X-01A-21R-A034-07;TCGA-A2-A0T1-01A-21R-A084-07;TCGA-AC-A23C-01A-12R-A169-07;TCGA-AQ-A04H-01B-11R-A10J-07;TCGA-C8-A12Z-01A-11R-A115-07;TCGA-C8-A1HE-01A-11R-A13Q-07;TCGA-C8-A278-01A-11R-A169-07;TCGA-D8-A140-01A-11R-A115-07;TCGA-D8-A1JB-01A-11R-A13Q-07;TCGA-E2-A1B0-01A-11R-A12P-07	HER2+	inter_gene	exon-exon_boundary	Start_E1;End_E1;Start_I1;End_I1	IGKV3-15;IGKV1-16;IGKV1-17;IGKV3-20	Tumor
chr9	35733428	35735186	8	1.625	TCGA-A2-A04X-01A-21R-A034-07;TCGA-A2-A0T1-01A-21R-A084-07;TCGA-AN-A0FS-01A-11R-A034-07;TCGA-B6-A1KF-01A-11R-A13Q-07;TCGA-BH-A0EE-01A-11R-A034-07;TCGA-BH-A18P-01A-11R-A12D-07;TCGA-C8-A1HF-01A-11R-A137-07;TCGA-E2-A14P-01A-31R-A12D-07	HER2+	intra_gene	exon-exon_boundary	Start_E5;End_E4;Start_I4;End_I4	CREB3	Tumor
chr16	89974243	89975216	49	1.77551	TCGA-A2-A04X-01A-21R-A034-07;TCGA-A2-A0YG-01A-21R-A109-07;TCGA-A2-A1G1-01A-21R-A13Q-07;TCGA-A2-A25E-01A-11R-A169-07;TCGA-A2-A3XZ-01A-42R-A239-07;TCGA-A7-A26H-01A-11R-A169-07;TCGA-A8-A07I-01A-11R-A00Z-07;TCGA-A8-A07R-01A-21R-A034-07;TCGA-A8-A08H-01A-21R-A00Z-07;TCGA-AC-A23H-01A-11R-A157-07;TCGA-AC-A3YI-01A-21R-A239-07;TCGA-AN-A041-01A-11R-A034-07;TCGA-AN-A0FD-01A-11R-A034-07;TCGA-AN-A0FN-01A-11R-A…	HER2+	NA	NA	NA	NA	Tumor-Specific
chr19	45419446	45430290	31	2.29032	TCGA-A2-A04X-01A-21R-A034-07;TCGA-A2-A0YG-01A-21R-A109-07;TCGA-A2-A1G1-01A-21R-A13Q-07;TCGA-A2-A25E-01A-11R-A169-07;TCGA-A8-A06R-01A-11R-A00Z-07;TCGA-A8-A06U-01A-11R-A00Z-07;TCGA-A8-A07B-01A-11R-A00Z-07;TCGA-A8-A07P-01A-11R-A00Z-07;TCGA-A8-A09I-01A-22R-A034-07;TCGA-A8-A0A7-01A-11R-A00Z-07;TCGA-AN-A04C-01A-21R-A034-07;TCGA-AN-A0FK-01A-11R-A034-07;TCGA-AR-A254-01A-21R-A169-07;TCGA-BH-A0B6-01A-11R-A…	HER2+	inter_gene	exon-exon_boundary	Start_E3;Start_E4;Start_E1;Start_E2;End_E3;End_E4;End_E1;End_E2;Start_I4;Start_I1;Start_I2;End_I3;End_I4;End_I1	APOC1;APOC1P1	Tumor
chr19	45419496	45422457	35	1.51429	TCGA-A2-A04X-01A-21R-A034-07;TCGA-A2-A0YG-01A-21R-A109-07;TCGA-A2-A25E-01A-11R-A169-07;TCGA-A2-A3XV-01A-21R-A239-07;TCGA-A7-A26H-01A-11R-A169-07;TCGA-A8-A08G-01A-11R-A00Z-07;TCGA-A8-A08H-01A-21R-A00Z-07;TCGA-A8-A08S-01A-11R-A034-07;TCGA-A8-A09I-01A-22R-A034-07;TCGA-A8-A0A7-01A-11R-A00Z-07;TCGA-AC-A2FB-01A-11R-A17B-07;TCGA-AN-A04C-01A-21R-A034-07;TCGA-AN-A0AJ-01A-11R-A00Z-07;TCGA-AN-A0FD-01A-11R-A…	HER2+	intra_gene	exon-exon_boundary	Start_E4;End_E3;Start_I4;End_I4	APOC1	Tumor
chr1	40539369	40539453	35	2.05714	TCGA-A2-A04X-01A-21R-A034-07;TCGA-A2-A0YG-01A-21R-A109-07;TCGA-A2-A25E-01A-11R-A169-07;TCGA-A2-A3XZ-01A-42R-A239-07;TCGA-A8-A06T-01A-11R-A00Z-07;TCGA-A8-A076-01A-21R-A00Z-07;TCGA-A8-A08S-01A-11R-A034-07;TCGA-A8-A0A7-01A-11R-A00Z-07;TCGA-AC-A23C-01A-12R-A169-07;TCGA-AN-A0FL-01A-11R-A034-07;TCGA-AN-A0FN-01A-11R-A034-07;TCGA-AN-A0FX-01A-11R-A034-07;TCGA-AQ-A1H2-01A-11R-A13Q-07;TCGA-AR-A0TQ-01A-11R-A…	HER2+	intra_gene	within_exon	E9;E6	PPT1	Tumor
chr6	112041051	112041120	22	1.5	TCGA-A2-A04X-01A-21R-A034-07;TCGA-A2-A0YG-01A-21R-A109-07;TCGA-A2-A3XZ-01A-42R-A239-07;TCGA-A8-A06T-01A-11R-A00Z-07;TCGA-A8-A075-01A-11R-A084-07;TCGA-A8-A097-01A-11R-A034-07;TCGA-A8-A0A7-01A-11R-A00Z-07;TCGA-A8-A0AB-01A-11R-A034-07;TCGA-AN-A0FD-01A-11R-A034-07;TCGA-AN-A0FK-01A-11R-A034-07;TCGA-AN-A0FL-01A-11R-A034-07;TCGA-AN-A0FN-01A-11R-A034-07;TCGA-AN-A0FS-01A-11R-A034-07;TCGA-AN-A0FX-01A-11R-A…	HER2+	intra_gene	within_exon	E4;E1;E2	FYN	Tumor-Specific
chr14	106208537	106209144	7	2.28571	TCGA-A2-A04X-01A-21R-A034-07;TCGA-A2-A0YG-01A-21R-A109-07;TCGA-A2-A3XZ-01A-42R-A239-07;TCGA-AR-A0TQ-01A-11R-A084-07;TCGA-BH-A0B7-01A-12R-A115-07;TCGA-BH-A0C0-01A-21R-A056-07;TCGA-C8-A278-01A-11R-A169-07	HER2+	intra_gene	exon-exon_boundary	Start_E1;Start_E2;Start_E3;End_E1;End_E2;End_E3;Start_I1;End_I1	IGHG1	Tumor
chr11	62038506	62040519	24	2.25	TCGA-A2-A04X-01A-21R-A034-07;TCGA-A2-A0YG-01A-21R-A109-07;TCGA-A7-A26H-01A-11R-A169-07;TCGA-A7-A2KD-01A-31R-A21T-07;TCGA-A8-A08S-01A-11R-A034-07;TCGA-AC-A2FB-01A-11R-A17B-07;TCGA-AC-A3TN-01A-11R-A22K-07;TCGA-AN-A0FL-01A-11R-A034-07;TCGA-AN-A0FN-01A-11R-A034-07;TCGA-AN-A0FT-01A-11R-A034-07;TCGA-AR-A255-01A-11R-A169-07;TCGA-BH-A0EE-01A-11R-A034-07;TCGA-BH-A0HY-01A-11R-A056-07;TCGA-BH-A18I-01A-11R-A…	HER2+	intra_gene	exon-exon_boundary	Start_E3;End_E2;Start_I3;End_I3	SCGB2A2	Tumor
chr1	150482417	150482478	29	2.31034	TCGA-A2-A04X-01A-21R-A034-07;TCGA-A2-A0YG-01A-21R-A109-07;TCGA-A8-A075-01A-11R-A084-07;TCGA-A8-A08T-01A-21R-A00Z-07;TCGA-AC-A23H-01A-11R-A157-07;TCGA-AN-A0FS-01A-11R-A034-07;TCGA-AN-A0FV-01A-11R-A00Z-07;TCGA-AN-A0XP-01A-11R-A109-07;TCGA-AQ-A04H-01B-11R-A10J-07;TCGA-AQ-A0Y5-01A-11R-A14M-07;TCGA-AQ-A1H2-01A-11R-A13Q-07;TCGA-AR-A254-01A-21R-A169-07;TCGA-BH-A0AW-01A-11R-A056-07;TCGA-BH-A0C7-01B-11R-A…	HER2+	intra_gene	exon-exon_boundary	End_E4;Start_I4;E4	ECM1	Tumor
chr2	180810395	180815278	32	1.21875	TCGA-A2-A04X-01A-21R-A034-07;TCGA-A2-A1G1-01A-21R-A13Q-07;TCGA-A2-A25E-01A-11R-A169-07;TCGA-A8-A097-01A-11R-A034-07;TCGA-A8-A0AB-01A-11R-A034-07;TCGA-AC-A23C-01A-12R-A169-07;TCGA-AC-A23H-01A-11R-A157-07;TCGA-AC-A2FB-01A-11R-A17B-07;TCGA-AC-A3YI-01A-21R-A239-07;TCGA-AN-A0AJ-01A-11R-A00Z-07;TCGA-AN-A0FK-01A-11R-A034-07;TCGA-AN-A0FN-01A-11R-A034-07;TCGA-AN-A0FZ-01A-11R-A034-07;TCGA-AR-A0TQ-01A-11R-A…	HER2+	intra_gene	exon-exon_boundary	Start_E20;End_E19;Start_I19;End_I19	CWC22	Tumor-Specific
chr14	106805443	107281194	31	2.29032	TCGA-A2-A04X-01A-21R-A034-07;TCGA-A2-A1G1-01A-21R-A13Q-07;TCGA-A2-A3XZ-01A-42R-A239-07;TCGA-A7-A2KD-01A-31R-A21T-07;TCGA-A8-A07P-01A-11R-A00Z-07;TCGA-A8-A08X-01A-21R-A00Z-07;TCGA-A8-A0A7-01A-11R-A00Z-07;TCGA-AC-A3YI-01A-21R-A239-07;TCGA-AN-A0AK-01A-21R-A00Z-07;TCGA-AO-A12D-01A-11R-A115-07;TCGA-AR-A1AX-01A-11R-A12P-07;TCGA-AR-A250-01A-31R-A169-07;TCGA-BH-A0AW-01A-11R-A056-07;TCGA-BH-A0B6-01A-11R-A…	HER2+	inter_gene	exon-exon_boundary	Start_E1;Start_E2;Start_E3;End_E1;End_E2;End_E3;Start_I1;Start_I2;Start_I3;End_I1;End_I2;End_I3	IGHV4-31;IGHV3-33;IGHV4-34;IGHV3-35;IGHV3-38;IGHV4-39;IGHV3-43;LINC00221;IGHV1-45;IGHV1-46;IGHV3-48;IGHV3-49;IGHV5-51;IGHV3-53;IGHV1-58;IGHV4-59;IGHV4-61;IGHV3-64;IGHV3-66;IGHV1-69;IGHV2-70;IGHV3-72;IGHV3-73;IGHV3-74;IGHV7-81	Tumor
chr1	89518421	89518472	20	2	TCGA-A2-A04X-01A-21R-A034-07;TCGA-A2-A1G1-01A-21R-A13Q-07;TCGA-A2-A3XZ-01A-42R-A239-07;TCGA-A8-A06R-01A-11R-A00Z-07;TCGA-A8-A075-01A-11R-A084-07;TCGA-A8-A09G-01A-21R-A00Z-07;TCGA-A8-A09I-01A-22R-A034-07;TCGA-A8-A0AB-01A-11R-A034-07;TCGA-AN-A04C-01A-21R-A034-07;TCGA-AN-A0FN-01A-11R-A034-07;TCGA-AN-A0FS-01A-11R-A034-07;TCGA-AN-A0FT-01A-11R-A034-07;TCGA-AO-A0JL-01A-11R-A056-07;TCGA-AR-A0TQ-01A-11R-A…	HER2+	intra_gene	within_exon	E11	GBP1	Tumor
chr14	106134829	106208056	18	8.05556	TCGA-A2-A04X-01A-21R-A034-07;TCGA-A2-A1G1-01A-21R-A13Q-07;TCGA-A2-A3XZ-01A-42R-A239-07;TCGA-A8-A06R-01A-11R-A00Z-07;TCGA-A8-A08X-01A-21R-A00Z-07;TCGA-A8-A09G-01A-21R-A00Z-07;TCGA-A8-A0A7-01A-11R-A00Z-07;TCGA-AC-A23C-01A-12R-A169-07;TCGA-AN-A0FD-01A-11R-A034-07;TCGA-AO-A0JE-01A-11R-A056-07;TCGA-AR-A24U-01A-11R-A169-07;TCGA-BH-A0B6-01A-11R-A19W-07;TCGA-C8-A12T-01A-11R-A115-07;TCGA-C8-A1HK-01A-21R-A…	HER2+	inter_gene	exon-exon_boundary	Start_E1;Start_E2;Start_E3;End_E1;End_E2;End_E3;Start_I1;Start_I2;Start_I3;End_I1;End_I2	ELK2AP;IGHA1;IGHG1	Tumor
chr6	31237776	107072093	22	1.68182	TCGA-A2-A04X-01A-21R-A034-07;TCGA-A2-A1G1-01A-21R-A13Q-07;TCGA-A7-A26H-01A-11R-A169-07;TCGA-A8-A076-01A-21R-A00Z-07;TCGA-A8-A07R-01A-21R-A034-07;TCGA-A8-A08H-01A-21R-A00Z-07;TCGA-A8-A090-01A-11R-A00Z-07;TCGA-A8-A09G-01A-21R-A00Z-07;TCGA-AQ-A0Y5-01A-11R-A14M-07;TCGA-AR-A1AX-01A-11R-A12P-07;TCGA-C8-A134-01A-11R-A115-07;TCGA-C8-A138-01A-11R-A115-07;TCGA-C8-A1HF-01A-11R-A137-07;TCGA-C8-A1HK-01A-21R-A…	HER2+	inter_gene	exon-exon_boundary	Start_E1;Start_E2;Start_E3;Start_E4;Start_E5;Start_E6;Start_E7;Start_E8;Start_E9;Start_E10;Start_E11;Start_E12;Start_E13;Start_E14;Start_E15;Start_E16;Start_E17;Start_E18;Start_E19;Start_E20;Start_E21;Start_E22;Start_E23;Start_E24;Start_E25;Start_E26;Start_E27;Start_E28;Start_E29;Start_E30;Start_E31;Start_E32;Start_E33;Start_E34;Start_E35;Start_E36;Start_E37;Start_E38;Start_E39;Start_E40;Start_E4…	HLA-C;HLA-B;MICA;HCG26;HCP5;MICB;MCCD1;ATP6V1G2-DDX39B;DDX39B;SNORD117;NFKBIL1;ATP6V1G2;SNORD84;LST1;LTA;TNF;LTB;NCR3;AIF1;PRRC2A;SNORA38;APOM;BAG6;CSNK2B;C6orf47;GPANK1;LY6G5B;LY6G5C;ABHD16A;MIR4646;LY6G6D;LY6G6F;LY6G6E;C6orf25;CLIC1;DDAH2;LY6G6C;MSH5;MSH5-SAPCD1;SAPCD1;VWA7;VARS;LSM2;HSPA1A;HSPA1L;HSPA1B;C6orf48;SNORD48;SNORD52;NEU1;SLC44A4;EHMT2;C2;ZBTB12;CFB;SKIV2L;MIR1236;RDBP;STK19;DOM3Z;C4…	Tumor
chr14	102941304	106134618	19	1.78947	TCGA-A2-A04X-01A-21R-A034-07;TCGA-A2-A1G1-01A-21R-A13Q-07;TCGA-A8-A07I-01A-11R-A00Z-07;TCGA-A8-A09I-01A-22R-A034-07;TCGA-A8-A0A7-01A-11R-A00Z-07;TCGA-AC-A23C-01A-12R-A169-07;TCGA-AO-A12D-01A-11R-A115-07;TCGA-AR-A1AX-01A-11R-A12P-07;TCGA-AR-A254-01A-21R-A169-07;TCGA-BH-A18H-01A-11R-A12D-07;TCGA-BH-A18I-01A-11R-A12D-07;TCGA-C8-A12L-01A-11R-A115-07;TCGA-C8-A12Q-01A-11R-A115-07;TCGA-C8-A278-01A-11R-A…	HER2+	inter_gene	exon-exon_boundary	Start_E18;Start_E19;Start_E20;Start_E1;Start_E2;Start_E3;Start_E4;Start_E5;Start_E6;Start_E7;Start_E8;Start_E9;Start_E10;Start_E11;Start_E12;Start_E27;Start_E28;Start_E29;Start_E30;Start_E31;Start_E32;Start_E33;Start_E34;Start_E35;Start_E36;Start_E37;Start_E21;Start_E22;Start_E23;Start_E24;Start_E25;Start_E26;Start_E13;Start_E14;Start_E15;Start_E16;Start_E17;End_E18;End_E19;End_E20;End_E4;End_E1;…	TECPR2;ANKRD9;MIR4309;RCOR1;TRAF3;AMN;CDC42BPB;EXOC3L4;TNFAIP2;LOC100131366;EIF5;SNORA28;MARK3;CKB;TRMT61A;APOPT1;BAG5;KLC1;XRCC3;ZFYVE21;PPP1R13B;LOC145216;C14orf2;TDRD9;ASPG;MIR203;MIR3545;KIF26A;C14orf180;TMEM179;MIR4710;INF2;ADSSL1;SIVA1;AKT1;ZBTB42;MGC23270;KIAA0284;PLD4;AHNAK2;C14orf79;CDCA4;GPR132;JAG2;NUDT14;BRF1;BTBD6;PACS2;TEX22;MTA1;CRIP1;CRIP2;C14orf80;TMEM121;IGHA2;IGHE;IGHG4;IGHG2;E…	Tumor
chr2	89326834	89442223	13	4.69231	TCGA-A2-A04X-01A-21R-A034-07;TCGA-A2-A1G1-01A-21R-A13Q-07;TCGA-A8-A07R-01A-21R-A034-07;TCGA-A8-A08X-01A-21R-A00Z-07;TCGA-AN-A041-01A-11R-A034-07;TCGA-AO-A12D-01A-11R-A115-07;TCGA-AR-A24U-01A-11R-A169-07;TCGA-AR-A250-01A-31R-A169-07;TCGA-BH-A0AW-01A-11R-A056-07;TCGA-BH-A0B6-01A-11R-A19W-07;TCGA-BH-A1F8-01A-11R-A13Q-07;TCGA-C8-A278-01A-11R-A169-07;TCGA-D8-A27W-01A-11R-A16F-07	HER2+	inter_gene	exon-exon_boundary	Start_E1;End_E1;Start_I1;End_I1	IGKV1-12;IGKV3-11;IGKV3-15;IGKV1-16;IGKV1-17;IGKV3-20	Tumor
chr3	128991665	128991747	13	1.53846	TCGA-A2-A04X-01A-21R-A034-07;TCGA-A2-A1G1-01A-21R-A13Q-07;TCGA-AO-A0JL-01A-11R-A056-07;TCGA-AQ-A1H2-01A-11R-A13Q-07;TCGA-AR-A0TQ-01A-11R-A084-07;TCGA-AR-A24U-01A-11R-A169-07;TCGA-B6-A1KF-01A-11R-A13Q-07;TCGA-BH-A0HY-01A-11R-A056-07;TCGA-BH-A18U-01A-21R-A12D-07;TCGA-BH-A1EV-01A-11R-A137-07;TCGA-C8-A12L-01A-11R-A115-07;TCGA-D8-A140-01A-11R-A115-07;TCGA-E9-A1N5-01A-11R-A14D-07	HER2+	intra_gene	exon-exon_boundary	End_E21;Start_I22;E21	COPG1	Tumor
chr10	44139326	103380426	38	1.68421	TCGA-A2-A04X-01A-21R-A034-07;TCGA-A2-A25E-01A-11R-A169-07;TCGA-A2-A3XV-01A-21R-A239-07;TCGA-A2-A3XZ-01A-42R-A239-07;TCGA-A8-A06X-01A-21R-A00Z-07;TCGA-A8-A08S-01A-11R-A034-07;TCGA-A8-A08T-01A-21R-A00Z-07;TCGA-A8-A09I-01A-22R-A034-07;TCGA-A8-A09N-01A-11R-A00Z-07;TCGA-AC-A3TN-01A-11R-A22K-07;TCGA-AN-A0FN-01A-11R-A034-07;TCGA-AN-A0FS-01A-11R-A034-07;TCGA-AN-A0FT-01A-11R-A034-07;TCGA-AN-A0FX-01A-11R-A…	HER2+	inter_gene	exon-exon_boundary	Start_E1;Start_E2;Start_E3;Start_E4;Start_E5;Start_E6;Start_E7;Start_E8;Start_E9;Start_E10;Start_E11;Start_E12;Start_E13;Start_E14;Start_E15;Start_E16;Start_E17;Start_E18;Start_E19;Start_E20;Start_E21;Start_E22;Start_E23;Start_E24;Start_E25;Start_E26;Start_E27;Start_E28;Start_E29;Start_E30;Start_E31;Start_E32;Start_E33;Start_E34;Start_E35;Start_E36;Start_E37;Start_E38;Start_E39;Start_E40;Start_E4…	ZNF32;ZNF32-AS3;HNRNPA3P1;C10orf136;LOC100506835;LOC283033;CXCL12;TMEM72-AS1;TMEM72;RASSF4;C10orf10;ZNF22;C10orf25;LOC100133308;LOC338579;MIR3156-1;OR13A1;ALOX5;MARCH8;ZFAND4;FAM21C;AGAP4;PTPN20A;PTPN20B;BMS1P1;BMS1P5;FAM35B;SYT15;GPRIN2;PPYR1;LOC643650;LOC728643;ANXA8;ANXA8L1;FAM25B;FAM25C;FAM25G;AGAP9;LOC642826;FAM35B2;ANTXRL;ANXA8L2;FAM21B;CTSL1P2;ZNF488;RBP3;GDF2;GDF10;FRMPD2P1;LOC399753;FRMP…	Tumor
chr5	72798884	72798942	48	1.33333	TCGA-A2-A04X-01A-21R-A034-07;TCGA-A2-A25E-01A-11R-A169-07;TCGA-A2-A3XV-01A-21R-A239-07;TCGA-A7-A26H-01A-11R-A169-07;TCGA-A7-A2KD-01A-31R-A21T-07;TCGA-A8-A06T-01A-11R-A00Z-07;TCGA-A8-A075-01A-11R-A084-07;TCGA-A8-A07R-01A-21R-A034-07;TCGA-A8-A099-01A-11R-A00Z-07;TCGA-A8-A0AB-01A-11R-A034-07;TCGA-AC-A2FB-01A-11R-A17B-07;TCGA-AC-A3TN-01A-11R-A22K-07;TCGA-AN-A0FK-01A-11R-A034-07;TCGA-AN-A0FN-01A-11R-A…	HER2+	intra_gene	exon-exon_boundary	End_E4;Start_I5;E4	BTF3	Tumor-Specific
chr6	29911160	30228225	35	1.65714	TCGA-A2-A04X-01A-21R-A034-07;TCGA-A2-A25E-01A-11R-A169-07;TCGA-A2-A3XZ-01A-42R-A239-07;TCGA-A8-A08H-01A-21R-A00Z-07;TCGA-A8-A08P-01A-11R-A00Z-07;TCGA-A8-A08S-01A-11R-A034-07;TCGA-AC-A3YI-01A-21R-A239-07;TCGA-AN-A03X-01A-21R-A00Z-07;TCGA-AN-A0FD-01A-11R-A034-07;TCGA-AN-A0FL-01A-11R-A034-07;TCGA-AN-A0FN-01A-11R-A034-07;TCGA-AN-A0FS-01A-11R-A034-07;TCGA-AN-A0XP-01A-11R-A109-07;TCGA-AR-A0TX-01A-11R-A…	HER2+	inter_gene	exon-exon_boundary	Start_E4;Start_E5;Start_E6;Start_E7;Start_E8;Start_E1;Start_E2;Start_E3;Start_E9;Start_E10;End_E3;End_E4;End_E5;End_E6;End_E7;End_E8;End_E1;End_E2;End_E9;End_E10;Start_I1;Start_I4;Start_I5;Start_I6;Start_I7;Start_I8;Start_I2;Start_I3;Start_I9;End_I4;End_I5;End_I6;End_I7;End_I8;End_I1;End_I2;End_I3;End_I9	HLA-A;HCG9;HLA-J;ZNRD1-AS1;ZNRD1;PPP1R11;RNF39;TRIM31;TRIM40;TRIM10;TRIM15;TRIM26;HLA-L	Tumor
chr1	46651226	151792628	25	1.92	TCGA-A2-A04X-01A-21R-A034-07;TCGA-A2-A25E-01A-11R-A169-07;TCGA-A8-A076-01A-21R-A00Z-07;TCGA-A8-A07P-01A-11R-A00Z-07;TCGA-A8-A09N-01A-11R-A00Z-07;TCGA-A8-A0A7-01A-11R-A00Z-07;TCGA-AC-A23H-01A-11R-A157-07;TCGA-AN-A0FK-01A-11R-A034-07;TCGA-BH-A0C0-01A-21R-A056-07;TCGA-BH-A0C7-01B-11R-A115-07;TCGA-BH-A1F8-01A-11R-A13Q-07;TCGA-C8-A1HL-01A-11R-A137-07;TCGA-C8-A26W-01A-11R-A16F-07;TCGA-C8-A278-01A-11R-A…	HER2+	inter_gene	exon-exon_boundary	Start_E6;Start_E7;Start_E8;Start_E9;Start_E10;Start_E11;Start_E12;Start_E13;Start_E14;Start_E15;Start_E16;Start_E17;Start_E18;Start_E19;Start_E20;Start_E21;Start_E22;Start_E23;Start_E1;Start_E2;Start_E3;Start_E4;Start_E5;Start_E25;Start_E24;Start_E26;Start_E27;Start_E28;Start_E29;Start_E30;Start_E31;Start_E32;Start_E33;Start_E63;Start_E64;Start_E65;Start_E66;Start_E67;Start_E68;Start_E54;Start_E5…	POMGNT1;LURAP1;RAD54L;LRRC41;UQCRH;NSUN4;FAAH;LOC729041;DMBX1;LOC100507423;KNCN;MKNK1;MOB3C;ATPAF1;ATPAF1-AS1;LOC100130197;KIAA0494;CYP4B1;CYP4Z2P;CYP4A11;CYP4X1;CYP4Z1;CYP4A22;PDZK1IP1;TAL1;STIL;CMPK1;FOXE3;FOXD2;MGC12982;LOC388630;SKINTL;SLC5A9;SPATA6;AGBL4;BEND5;ELAVL4;DMRTA2;FAF1;CDKN2C;C1orf185;RNF11;TTC39A;EPS15;OSBPL9;NRD1;MIR761;RAB3B;TXNDC12;KTI12;BTF3L4;ZFYVE9;CC2D1B;ORC1;PRPF38A;ZCCHC1…	Tumor
chrX	125606974	125607083	9	4.11111	TCGA-A2-A04X-01A-21R-A034-07;TCGA-A2-A25E-01A-11R-A169-07;TCGA-AN-A041-01A-11R-A034-07;TCGA-C8-A134-01A-11R-A115-07;TCGA-C8-A1HE-01A-11R-A13Q-07;TCGA-C8-A278-01A-11R-A169-07;TCGA-C8-A3M8-01A-11R-A213-07;TCGA-E2-A1LB-01A-11R-A144-07;TCGA-EW-A1OZ-01A-11R-A144-07	HER2+	NA	NA	NA	NA	Tumor
chr22	42475050	42475382	2	3	TCGA-A2-A04X-01A-21R-A034-07;TCGA-A2-A3XV-01A-21R-A239-07	HER2+	intra_gene	within_exon	E3	FAM109B	Tumor
chr17	34171774	34171939	35	1.57143	TCGA-A2-A04X-01A-21R-A034-07;TCGA-A2-A3XV-01A-21R-A239-07;TCGA-A2-A3XZ-01A-42R-A239-07;TCGA-A7-A2KD-01A-31R-A21T-07;TCGA-A8-A06R-01A-11R-A00Z-07;TCGA-A8-A06T-01A-11R-A00Z-07;TCGA-A8-A06U-01A-11R-A00Z-07;TCGA-A8-A07I-01A-11R-A00Z-07;TCGA-A8-A08S-01A-11R-A034-07;TCGA-A8-A09G-01A-21R-A00Z-07;TCGA-A8-A0A7-01A-11R-A00Z-07;TCGA-A8-A0AB-01A-11R-A034-07;TCGA-AC-A3YI-01A-21R-A239-07;TCGA-AN-A0AJ-01A-11R-A…	HER2+	intra_gene	within_exon	E15	TAF15	Tumor-Specific
chr17	48261641	48261767	30	1.96667	TCGA-A2-A04X-01A-21R-A034-07;TCGA-A2-A3XV-01A-21R-A239-07;TCGA-A2-A3XZ-01A-42R-A239-07;TCGA-A8-A076-01A-21R-A00Z-07;TCGA-A8-A08T-01A-21R-A00Z-07;TCGA-AC-A23C-01A-12R-A169-07;TCGA-AC-A3TN-01A-11R-A22K-07;TCGA-AC-A3YI-01A-21R-A239-07;TCGA-AN-A041-01A-11R-A034-07;TCGA-AN-A0FK-01A-11R-A034-07;TCGA-AN-A0FN-01A-11R-A034-07;TCGA-AN-A0FS-01A-11R-A034-07;TCGA-AN-A0FT-01A-11R-A034-07;TCGA-AN-A0XP-01A-11R-A…	HER2+	intra_gene	within_exon	E51	COL1A1	Tumor
chr1	12034771	12034881	10	1.6	TCGA-A2-A04X-01A-21R-A034-07;TCGA-A2-A3XV-01A-21R-A239-07;TCGA-A8-A0AB-01A-11R-A034-07;TCGA-AN-A0FL-01A-11R-A034-07;TCGA-AN-A0FN-01A-11R-A034-07;TCGA-AN-A0FS-01A-11R-A034-07;TCGA-AN-A0FX-01A-11R-A034-07;TCGA-BH-A0HY-01A-11R-A056-07;TCGA-C8-A278-01A-11R-A169-07;TCGA-D8-A1XY-01A-11R-A14M-07	HER2+	intra_gene	within_exon	E19	PLOD1	Tumor
chr5	149781415	149781547	43	1.46512	TCGA-A2-A04X-01A-21R-A034-07;TCGA-A2-A3XZ-01A-42R-A239-07;TCGA-A7-A2KD-01A-31R-A21T-07;TCGA-A8-A06U-01A-11R-A00Z-07;TCGA-A8-A07P-01A-11R-A00Z-07;TCGA-AC-A23G-01A-11R-A213-07;TCGA-AC-A23H-01A-11R-A157-07;TCGA-AC-A2FB-01A-11R-A17B-07;TCGA-AC-A3TN-01A-11R-A22K-07;TCGA-AN-A0AJ-01A-11R-A00Z-07;TCGA-AN-A0FT-01A-11R-A034-07;TCGA-AN-A0FZ-01A-11R-A034-07;TCGA-AQ-A1H2-01A-11R-A13Q-07;TCGA-AR-A250-01A-31R-A…	HER2+	intra_gene	within_exon	E6;E9;E8	CD74	Tumor
chr17	7417188	7417314	17	1.70588	TCGA-A2-A04X-01A-21R-A034-07;TCGA-A2-A3XZ-01A-42R-A239-07;TCGA-A8-A06T-01A-11R-A00Z-07;TCGA-A8-A075-01A-11R-A084-07;TCGA-A8-A076-01A-21R-A00Z-07;TCGA-A8-A08P-01A-11R-A00Z-07;TCGA-A8-A097-01A-11R-A034-07;TCGA-A8-A09G-01A-21R-A00Z-07;TCGA-AC-A3YI-01A-21R-A239-07;TCGA-AR-A0TQ-01A-11R-A084-07;TCGA-BH-A18R-01A-11R-A12D-07;TCGA-C8-A134-01A-11R-A115-07;TCGA-C8-A1HK-01A-21R-A13Q-07;TCGA-D8-A140-01A-11R-A…	HER2+	intra_gene	within_exon	E29	POLR2A	Tumor-Specific
chr20	33865163	33865282	14	1.35714	TCGA-A2-A04X-01A-21R-A034-07;TCGA-A2-A3XZ-01A-42R-A239-07;TCGA-A8-A075-01A-11R-A084-07;TCGA-A8-A076-01A-21R-A00Z-07;TCGA-AN-A04C-01A-21R-A034-07;TCGA-AO-A0JL-01A-11R-A056-07;TCGA-AR-A1AX-01A-11R-A12P-07;TCGA-BH-A0B6-01A-11R-A19W-07;TCGA-BH-A0HY-01A-11R-A056-07;TCGA-BH-A18M-01A-11R-A12D-07;TCGA-C8-A1HF-01A-11R-A137-07;TCGA-E2-A1LE-01A-12R-A19W-07;TCGA-E9-A3X8-01A-31R-A22U-07;TCGA-JL-A3YW-01A-12R-A…	HER2+	NA	NA	NA	NA	Tumor
chr6	29857483	29912174	28	1.92857	TCGA-A2-A04X-01A-21R-A034-07;TCGA-A2-A3XZ-01A-42R-A239-07;TCGA-A8-A09G-01A-21R-A00Z-07;TCGA-AC-A2FB-01A-11R-A17B-07;TCGA-AN-A0FN-01A-11R-A034-07;TCGA-AO-A0JM-01A-21R-A056-07;TCGA-AR-A0TQ-01A-11R-A084-07;TCGA-BH-A0B6-01A-11R-A19W-07;TCGA-BH-A0C7-01B-11R-A115-07;TCGA-BH-A0DZ-01A-11R-A00Z-07;TCGA-BH-A18I-01A-11R-A12D-07;TCGA-BH-A18P-01A-11R-A12D-07;TCGA-BH-A18U-01A-21R-A12D-07;TCGA-C8-A12Q-01A-11R-A…	HER2+	inter_gene	exon-exon_boundary	Start_E5;Start_E6;Start_E7;Start_E1;Start_E2;Start_E3;Start_E4;End_E5;End_E6;End_E7;End_E1;End_E2;End_E3;End_E4;Start_I6;Start_I7;Start_I1;Start_I2;Start_I3;Start_I4;Start_I5;End_I5;End_I6;End_I7;End_I1;End_I2;End_I3;End_I4	HLA-H;HCG4B;HLA-A	Tumor
chr12	125397182	125397410	39	1.53846	TCGA-A2-A04X-01A-21R-A034-07;TCGA-A7-A26H-01A-11R-A169-07;TCGA-A8-A06R-01A-11R-A00Z-07;TCGA-A8-A06T-01A-11R-A00Z-07;TCGA-A8-A076-01A-21R-A00Z-07;TCGA-A8-A090-01A-11R-A00Z-07;TCGA-A8-A097-01A-11R-A034-07;TCGA-A8-A099-01A-11R-A00Z-07;TCGA-A8-A09I-01A-22R-A034-07;TCGA-AC-A23C-01A-12R-A169-07;TCGA-AN-A0FN-01A-11R-A034-07;TCGA-AN-A0XP-01A-11R-A109-07;TCGA-AQ-A04L-01B-21R-A10J-07;TCGA-AQ-A1H2-01A-11R-A…	HER2+	intra_gene	within_exon	E2	UBC	Tumor-Specific
chr12	53564223	54263983	16	1.4375	TCGA-A2-A04X-01A-21R-A034-07;TCGA-A7-A26H-01A-11R-A169-07;TCGA-A8-A06T-01A-11R-A00Z-07;TCGA-A8-A076-01A-21R-A00Z-07;TCGA-A8-A08H-01A-21R-A00Z-07;TCGA-AC-A3TN-01A-11R-A22K-07;TCGA-AC-A3YI-01A-21R-A239-07;TCGA-AN-A0FK-01A-11R-A034-07;TCGA-AR-A0TQ-01A-11R-A084-07;TCGA-AR-A0TX-01A-11R-A084-07;TCGA-AR-A1AX-01A-11R-A12P-07;TCGA-AR-A250-01A-31R-A169-07;TCGA-BH-A1EV-01A-11R-A137-07;TCGA-C8-A1HK-01A-21R-A…	HER2+	inter_gene	exon-exon_boundary	Start_E1;Start_E2;Start_E3;Start_E4;Start_E5;Start_E6;Start_E7;Start_E8;Start_E9;Start_E10;Start_E11;Start_E12;Start_E13;Start_E14;Start_E15;Start_E16;Start_E17;Start_E18;Start_E19;Start_E20;Start_E21;Start_E22;Start_E23;Start_E24;Start_E25;Start_E26;Start_E27;Start_E28;Start_E29;Start_E30;Start_E31;End_E1;End_E2;End_E3;End_E4;End_E5;End_E6;End_E7;End_E8;End_E9;End_E10;End_E11;End_E12;End_E13;End…	ZNF740;CSAD;ITGB7;RARG;MFSD5;ESPL1;PFDN5;C12orf10;AAAS;SP7;SP1;AMHR2;PRR13;PCBP2;MAP3K12;TARBP2;NPFF;LOC100652999;ATF7;ATP5G2;CALCOCO1;HOXC13	Tumor-Specific
chr7	94056566	94056969	60	1.56667	TCGA-A2-A04X-01A-21R-A034-07;TCGA-A7-A26H-01A-11R-A169-07;TCGA-A8-A08G-01A-11R-A00Z-07;TCGA-A8-A08H-01A-21R-A00Z-07;TCGA-A8-A08S-01A-11R-A034-07;TCGA-A8-A097-01A-11R-A034-07;TCGA-A8-A09I-01A-22R-A034-07;TCGA-A8-A09N-01A-11R-A00Z-07;TCGA-A8-A0A7-01A-11R-A00Z-07;TCGA-AC-A23C-01A-12R-A169-07;TCGA-AC-A23G-01A-11R-A213-07;TCGA-AN-A041-01A-11R-A034-07;TCGA-AN-A0AK-01A-21R-A00Z-07;TCGA-AN-A0FS-01A-11R-A…	HER2+	intra_gene	exon-exon_boundary	Start_E49;End_E48;Start_I49;End_I49	COL1A2	Tumor-Specific
chrX	54839954	54841187	9	1.66667	TCGA-A2-A04X-01A-21R-A034-07;TCGA-A7-A26H-01A-11R-A169-07;TCGA-AN-A04C-01A-21R-A034-07;TCGA-AN-A0FD-01A-11R-A034-07;TCGA-AN-A0FS-01A-11R-A034-07;TCGA-AR-A24U-01A-11R-A169-07;TCGA-BH-A0C0-01A-21R-A056-07;TCGA-BH-A1F8-01A-11R-A13Q-07;TCGA-C8-A1HL-01A-11R-A137-07	HER2+	inter_gene	exon-exon_boundary	Start_E11;Start_E1;End_E10;End_E1;Start_I11;Start_I1;End_I11;End_I1	MAGED2;SNORA11	Tumor
chr1	161179385	161179440	5	1.8	TCGA-A2-A04X-01A-21R-A034-07;TCGA-A7-A26H-01A-11R-A169-07;TCGA-AN-A04C-01A-21R-A034-07;TCGA-D8-A140-01A-11R-A115-07;TCGA-E9-A22H-01A-11R-A157-07	HER2+	intra_gene	exon-exon_boundary	End_E5;End_E6;Start_I7	NDUFS2	Tumor
chr6	30708272	30708368	5	2.2	TCGA-A2-A04X-01A-21R-A034-07;TCGA-A7-A26H-01A-11R-A169-07;TCGA-AN-A0FN-01A-11R-A034-07;TCGA-AR-A255-01A-11R-A169-07;TCGA-E9-A3X8-01A-31R-A22U-07	HER2+	intra_gene	exon-exon_boundary	Start_E7;End_E7;Start_I7;End_I6;E7	FLOT1	Tumor
chr15	93161414	93161495	17	1.47059	TCGA-A2-A04X-01A-21R-A034-07;TCGA-A7-A2KD-01A-31R-A21T-07;TCGA-A8-A06T-01A-11R-A00Z-07;TCGA-A8-A07B-01A-11R-A00Z-07;TCGA-A8-A08G-01A-11R-A00Z-07;TCGA-A8-A08S-01A-11R-A034-07;TCGA-A8-A097-01A-11R-A034-07;TCGA-A8-A09G-01A-21R-A00Z-07;TCGA-AR-A255-01A-11R-A169-07;TCGA-BH-A0AW-01A-11R-A056-07;TCGA-C8-A1HE-01A-11R-A13Q-07;TCGA-C8-A3M8-01A-11R-A213-07;TCGA-D8-A140-01A-11R-A115-07;TCGA-D8-A1JA-01A-11R-A…	HER2+	intra_gene	within_exon	E3	FAM174B	Tumor-Specific
chr2	89156880	89157020	18	1.66667	TCGA-A2-A04X-01A-21R-A034-07;TCGA-A7-A2KD-01A-31R-A21T-07;TCGA-A8-A06U-01A-11R-A00Z-07;TCGA-A8-A07R-01A-21R-A034-07;TCGA-A8-A08T-01A-21R-A00Z-07;TCGA-A8-A0A7-01A-11R-A00Z-07;TCGA-AC-A23C-01A-12R-A169-07;TCGA-AN-A0FK-01A-11R-A034-07;TCGA-AR-A24U-01A-11R-A169-07;TCGA-AR-A254-01A-21R-A169-07;TCGA-BH-A0B6-01A-11R-A19W-07;TCGA-BH-A18H-01A-11R-A12D-07;TCGA-C8-A1HF-01A-11R-A137-07;TCGA-C8-A278-01A-11R-A…	HER2+	intra_gene	within_exon	E1	IGKC	Tumor-Specific
chrM	8924	9086	20	1.65	TCGA-A2-A04X-01A-21R-A034-07;TCGA-A7-A2KD-01A-31R-A21T-07;TCGA-A8-A07B-01A-11R-A00Z-07;TCGA-A8-A08T-01A-21R-A00Z-07;TCGA-A8-A09G-01A-21R-A00Z-07;TCGA-A8-A0A7-01A-11R-A00Z-07;TCGA-AC-A2FB-01A-11R-A17B-07;TCGA-AC-A3YI-01A-21R-A239-07;TCGA-AN-A041-01A-11R-A034-07;TCGA-AN-A04C-01A-21R-A034-07;TCGA-AN-A0FJ-01A-11R-A00Z-07;TCGA-AN-A0FT-01A-11R-A034-07;TCGA-BH-A0HY-01A-11R-A056-07;TCGA-BH-A1EV-01A-11R-A…	HER2+	NA	NA	NA	NA	Tumor-Specific
chr6	29769438	29912174	19	3.31579	TCGA-A2-A04X-01A-21R-A034-07;TCGA-A7-A2KD-01A-31R-A21T-07;TCGA-A8-A07I-01A-11R-A00Z-07;TCGA-A8-A07R-01A-21R-A034-07;TCGA-A8-A08T-01A-21R-A00Z-07;TCGA-AN-A0FN-01A-11R-A034-07;TCGA-AN-A0FS-01A-11R-A034-07;TCGA-AQ-A04H-01B-11R-A10J-07;TCGA-AR-A0TX-01A-11R-A084-07;TCGA-AR-A1AX-01A-11R-A12P-07;TCGA-BH-A0B6-01A-11R-A19W-07;TCGA-BH-A18I-01A-11R-A12D-07;TCGA-BH-A18U-01A-21R-A12D-07;TCGA-C8-A26W-01A-11R-A…	HER2+	inter_gene	exon-exon_boundary	Start_E1;Start_E2;Start_E3;Start_E4;Start_E5;Start_E6;Start_E7;Start_E8;End_E1;End_E2;End_E3;End_E4;End_E5;End_E6;End_E7;End_E8;Start_I2;Start_I3;Start_I4;Start_I5;Start_I6;Start_I7;Start_I8;Start_I1;End_I1;End_I2;End_I3;End_I4;End_I5;End_I6;End_I7;End_I8	HLA-G;HLA-H;HCG4B;HLA-A	Tumor
chr6	29895160	29911250	8	3.5	TCGA-A2-A04X-01A-21R-A034-07;TCGA-A7-A2KD-01A-31R-A21T-07;TCGA-A8-A07R-01A-21R-A034-07;TCGA-AN-A0AJ-01A-11R-A00Z-07;TCGA-BH-A18I-01A-11R-A12D-07;TCGA-BH-A18M-01A-11R-A12D-07;TCGA-C8-A12P-01A-11R-A115-07;TCGA-C8-A278-01A-11R-A169-07	HER2+	intra_gene	exon-exon_boundary	Start_E1;Start_E2;Start_E3;End_E1;End_E2;Start_I2;Start_I3;End_I1;End_I2;End_I3	HLA-A	Tumor
chr19	23316881	24097799	2	3	TCGA-A2-A04X-01A-21R-A034-07;TCGA-A8-A06R-01A-11R-A00Z-07	HER2+	inter_gene	exon-exon_boundary	Start_E4;Start_E2;Start_E3;Start_E1;End_E4;End_E2;End_E3;End_E1;Start_I4;Start_I2;Start_I3;Start_I1;End_I3;End_I1;End_I2;End_I4	ZNF724P;ZNF91;ZNF675;ZNF681;RPSAP58;ZNF726	Tumor
chr6	149901057	149901126	12	1.83333	TCGA-A2-A04X-01A-21R-A034-07;TCGA-A8-A06R-01A-11R-A00Z-07;TCGA-A8-A06T-01A-11R-A00Z-07;TCGA-AC-A2FB-01A-11R-A17B-07;TCGA-AN-A0FN-01A-11R-A034-07;TCGA-AN-A0FS-01A-11R-A034-07;TCGA-AN-A0FX-01A-11R-A034-07;TCGA-AN-A0FZ-01A-11R-A034-07;TCGA-BH-A1F2-01A-31R-A13Q-07;TCGA-C8-A134-01A-11R-A115-07;TCGA-C8-A1HF-01A-11R-A137-07;TCGA-E9-A22H-01A-11R-A157-07	HER2+	intra_gene	exon-exon_boundary	End_E5;Start_I6;E5	C6orf72	Tumor
chr7	148705303	148705394	10	2.2	TCGA-A2-A04X-01A-21R-A034-07;TCGA-A8-A06R-01A-11R-A00Z-07;TCGA-A8-A06T-01A-11R-A00Z-07;TCGA-AN-A0AJ-01A-11R-A00Z-07;TCGA-AR-A0TQ-01A-11R-A084-07;TCGA-B6-A1KF-01A-11R-A13Q-07;TCGA-BH-A0C0-01A-21R-A056-07;TCGA-BH-A1EN-01A-11R-A13Q-07;TCGA-C8-A1HF-01A-11R-A137-07;TCGA-C8-A278-01A-11R-A169-07	HER2+	intra_gene	exon-exon_boundary	Start_E7;End_I6;E7	PDIA4	Tumor
chr14	106725608	107122406	19	3.05263	TCGA-A2-A04X-01A-21R-A034-07;TCGA-A8-A06R-01A-11R-A00Z-07;TCGA-A8-A075-01A-11R-A084-07;TCGA-A8-A07I-01A-11R-A00Z-07;TCGA-A8-A08X-01A-21R-A00Z-07;TCGA-A8-A0A7-01A-11R-A00Z-07;TCGA-AC-A23C-01A-12R-A169-07;TCGA-AO-A0JE-01A-11R-A056-07;TCGA-AO-A12D-01A-11R-A115-07;TCGA-AR-A24U-01A-11R-A169-07;TCGA-AR-A254-01A-21R-A169-07;TCGA-AR-A255-01A-11R-A169-07;TCGA-BH-A0AW-01A-11R-A056-07;TCGA-BH-A0B7-01A-12R-A…	HER2+	inter_gene	exon-exon_boundary	Start_E1;Start_E2;Start_E3;End_E1;End_E2;End_E3;Start_I1;Start_I2;Start_I3;End_I1;End_I2;End_I3	IGHV1-24;IGHV3-23;LINC00226;IGHV2-26;IGHV4-28;IGHV3-30;IGHV4-31;IGHV3-33;IGHV4-34;IGHV3-35;IGHV3-38;IGHV4-39;IGHV3-43;LINC00221;IGHV1-45;IGHV1-46;IGHV3-48;IGHV3-49;IGHV5-51;IGHV3-53;IGHV1-58;IGHV4-59;IGHV4-61;IGHV3-64;IGHV3-66	Tumor
chr1	19984369	19984440	33	1.9697	TCGA-A2-A04X-01A-21R-A034-07;TCGA-A8-A06T-01A-11R-A00Z-07;TCGA-A8-A06U-01A-11R-A00Z-07;TCGA-A8-A075-01A-11R-A084-07;TCGA-A8-A076-01A-21R-A00Z-07;TCGA-A8-A08T-01A-21R-A00Z-07;TCGA-A8-A0A7-01A-11R-A00Z-07;TCGA-AC-A23H-01A-11R-A157-07;TCGA-AN-A041-01A-11R-A034-07;TCGA-AN-A04C-01A-21R-A034-07;TCGA-AN-A0AJ-01A-11R-A00Z-07;TCGA-AN-A0FD-01A-11R-A034-07;TCGA-AN-A0FN-01A-11R-A034-07;TCGA-AN-A0FS-01A-11R-A…	HER2+	inter_gene	within_exon	E5;E4	C1orf151-NBL1;NBL1	Tumor
chr14	106610726	106667885	11	1.54545	TCGA-A2-A04X-01A-21R-A034-07;TCGA-A8-A06U-01A-11R-A00Z-07;TCGA-A8-A07R-01A-21R-A034-07;TCGA-A8-A0A7-01A-11R-A00Z-07;TCGA-AR-A0TQ-01A-11R-A084-07;TCGA-BH-A0B7-01A-12R-A115-07;TCGA-BH-A18H-01A-11R-A12D-07;TCGA-C8-A26W-01A-11R-A16F-07;TCGA-E2-A15H-01A-11R-A12D-07;TCGA-E9-A1N4-01A-11R-A14M-07;TCGA-E9-A22D-01A-11R-A157-07	HER2+	inter_gene	exon-exon_boundary	Start_E1;End_E1;Start_I1;End_I1	IGHV3-15;IGHV3-16;IGHV1-18;IGHV3-20	Tumor
chr2	238249383	238249467	23	1.34783	TCGA-A2-A04X-01A-21R-A034-07;TCGA-A8-A075-01A-11R-A084-07;TCGA-A8-A076-01A-21R-A00Z-07;TCGA-A8-A07P-01A-11R-A00Z-07;TCGA-A8-A08P-01A-11R-A00Z-07;TCGA-A8-A0A7-01A-11R-A00Z-07;TCGA-AN-A0FN-01A-11R-A034-07;TCGA-AN-A0FT-01A-11R-A034-07;TCGA-AR-A0TQ-01A-11R-A084-07;TCGA-AR-A254-01A-21R-A169-07;TCGA-AR-A255-01A-11R-A169-07;TCGA-BH-A0BQ-01A-21R-A115-07;TCGA-BH-A0C7-01B-11R-A115-07;TCGA-BH-A18I-01A-11R-A…	HER2+	intra_gene	within_exon	E38;E35;E37	COL6A3	Tumor-Specific
chr4	83740011	83740101	13	3.23077	TCGA-A2-A04X-01A-21R-A034-07;TCGA-A8-A075-01A-11R-A084-07;TCGA-A8-A097-01A-11R-A034-07;TCGA-A8-A0AB-01A-11R-A034-07;TCGA-AN-A0FL-01A-11R-A034-07;TCGA-AN-A0FN-01A-11R-A034-07;TCGA-AR-A0TQ-01A-11R-A084-07;TCGA-BH-A0C0-01A-21R-A056-07;TCGA-BH-A1EN-01A-11R-A13Q-07;TCGA-BH-A1F8-01A-11R-A13Q-07;TCGA-C8-A3M8-01A-11R-A213-07;TCGA-EW-A1J3-01A-11R-A13Q-07;TCGA-JL-A3YX-01A-11R-A22U-07	HER2+	intra_gene	within_exon	E26;E27;E25	SEC31A	Tumor
chr8	11702291	11702378	20	1.6	TCGA-A2-A04X-01A-21R-A034-07;TCGA-A8-A075-01A-11R-A084-07;TCGA-A8-A099-01A-11R-A00Z-07;TCGA-A8-A09I-01A-22R-A034-07;TCGA-A8-A0A7-01A-11R-A00Z-07;TCGA-AC-A23H-01A-11R-A157-07;TCGA-AN-A0FX-01A-11R-A034-07;TCGA-AR-A0TX-01A-11R-A084-07;TCGA-AR-A24U-01A-11R-A169-07;TCGA-AR-A254-01A-21R-A169-07;TCGA-BH-A0C7-01B-11R-A115-07;TCGA-BH-A0EE-01A-11R-A034-07;TCGA-BH-A18I-01A-11R-A12D-07;TCGA-C8-A12T-01A-11R-A…	HER2+	intra_gene	within_exon	E10;E12;E11	CTSB	Tumor-Specific
chr7	94298114	94298176	5	2	TCGA-A2-A04X-01A-21R-A034-07;TCGA-A8-A075-01A-11R-A084-07;TCGA-A8-A0AB-01A-11R-A034-07;TCGA-AN-A0FS-01A-11R-A034-07;TCGA-C8-A1HK-01A-21R-A13Q-07	HER2+	intra_gene	within_exon	E2	PEG10	Tumor
chr6	24705490	24705609	15	1.46667	TCGA-A2-A04X-01A-21R-A034-07;TCGA-A8-A075-01A-11R-A084-07;TCGA-AN-A041-01A-11R-A034-07;TCGA-AN-A0FL-01A-11R-A034-07;TCGA-AN-A0FX-01A-11R-A034-07;TCGA-AR-A24U-01A-11R-A169-07;TCGA-BH-A0C0-01A-21R-A056-07;TCGA-BH-A0C7-01B-11R-A115-07;TCGA-BH-A1EN-01A-11R-A13Q-07;TCGA-BH-A42T-01A-11R-A24H-07;TCGA-D8-A1JA-01A-11R-A13Q-07;TCGA-E2-A1B0-01A-11R-A12P-07;TCGA-E2-A1LE-01A-12R-A19W-07;TCGA-E9-A1N5-01A-11R-A…	HER2+	intra_gene	within_exon	E5	C6orf62	Tumor
chr1	44451328	44451420	10	1.9	TCGA-A2-A04X-01A-21R-A034-07;TCGA-A8-A075-01A-11R-A084-07;TCGA-AN-A0FL-01A-11R-A034-07;TCGA-AR-A0TQ-01A-11R-A084-07;TCGA-BH-A0DZ-01A-11R-A00Z-07;TCGA-C8-A134-01A-11R-A115-07;TCGA-C8-A1HN-01A-11R-A137-07;TCGA-D8-A1JA-01A-11R-A13Q-07;TCGA-E2-A105-01A-11R-A10J-07;TCGA-E9-A1N4-01A-11R-A14M-07	HER2+	NA	NA	NA	NA	Tumor
chr12	13066344	13066426	26	1.92308	TCGA-A2-A04X-01A-21R-A034-07;TCGA-A8-A076-01A-21R-A00Z-07;TCGA-A8-A07P-01A-11R-A00Z-07;TCGA-A8-A08P-01A-11R-A00Z-07;TCGA-A8-A08S-01A-11R-A034-07;TCGA-A8-A099-01A-11R-A00Z-07;TCGA-AC-A3YI-01A-21R-A239-07;TCGA-AN-A0FN-01A-11R-A034-07;TCGA-AN-A0FS-01A-11R-A034-07;TCGA-AR-A0TQ-01A-11R-A084-07;TCGA-BH-A0B6-01A-11R-A19W-07;TCGA-BH-A0C0-01A-21R-A056-07;TCGA-BH-A0EE-01A-11R-A034-07;TCGA-BH-A18R-01A-11R-A…	HER2+	intra_gene	within_exon	E4	GPRC5A	Tumor-Specific
chr19	12989539	12989597	25	1.36	TCGA-A2-A04X-01A-21R-A034-07;TCGA-A8-A076-01A-21R-A00Z-07;TCGA-A8-A08G-01A-11R-A00Z-07;TCGA-A8-A09I-01A-22R-A034-07;TCGA-AC-A23G-01A-11R-A213-07;TCGA-AN-A0AK-01A-21R-A00Z-07;TCGA-AN-A0FS-01A-11R-A034-07;TCGA-AN-A0FX-01A-11R-A034-07;TCGA-B6-A1KF-01A-11R-A13Q-07;TCGA-BH-A0C0-01A-21R-A056-07;TCGA-BH-A202-01A-11R-A14M-07;TCGA-C8-A12Q-01A-11R-A115-07;TCGA-C8-A1HF-01A-11R-A137-07;TCGA-C8-A1HN-01A-11R-A…	HER2+	intra_gene	within_exon	E4	DNASE2	Tumor
chr11	104825473	104874168	12	1.83333	TCGA-A2-A04X-01A-21R-A034-07;TCGA-A8-A07B-01A-11R-A00Z-07;TCGA-A8-A0AB-01A-11R-A034-07;TCGA-AN-A03X-01A-21R-A00Z-07;TCGA-AN-A04C-01A-21R-A034-07;TCGA-AN-A0FD-01A-11R-A034-07;TCGA-AN-A0FT-01A-11R-A034-07;TCGA-BH-A0HY-01A-11R-A056-07;TCGA-C8-A1HK-01A-21R-A13Q-07;TCGA-D8-A140-01A-11R-A115-07;TCGA-D8-A1XT-01A-11R-A14M-07;TCGA-D8-A27W-01A-11R-A16F-07	HER2+	inter_gene	exon-exon_boundary	Start_E1;Start_E2;Start_E4;Start_E5;Start_E6;Start_E7;Start_E8;Start_E9;Start_E3;Start_E10;End_E1;End_E2;End_E4;End_E5;End_E6;End_E7;End_E8;End_E9;End_E3;End_E10;Start_I1;Start_I2;Start_I3;Start_I4;Start_I5;Start_I6;Start_I7;Start_I8;End_I1;End_I8;End_I2;End_I3;End_I4;End_I5;End_I6;End_I7	CASP4;CASP5	Tumor
chr22	23040765	23135351	7	1.85714	TCGA-A2-A04X-01A-21R-A034-07;TCGA-A8-A07I-01A-11R-A00Z-07;TCGA-AR-A24U-01A-11R-A169-07;TCGA-D8-A1JB-01A-11R-A13Q-07;TCGA-E2-A3DX-01A-21R-A213-07;TCGA-EW-A1IW-01A-11R-A13Q-07;TCGA-GM-A2DA-01A-11R-A18M-07	HER2+	inter_gene	exon-exon_boundary	Start_E1;End_E1;Start_I1;End_I1	IGLV3-22;IGLV3-19;IGLV3-21;IGLV2-18;IGLV2-14;IGLV3-16;IGLV3-12;IGLV2-11;IGLV2-23	Tumor
chr19	6001825	14074087	8	1.75	TCGA-A2-A04X-01A-21R-A034-07;TCGA-A8-A08B-01A-11R-A00Z-07;TCGA-A8-A08S-01A-11R-A034-07;TCGA-AN-A04C-01A-21R-A034-07;TCGA-AN-A0FT-01A-11R-A034-07;TCGA-AR-A24U-01A-11R-A169-07;TCGA-B6-A1KF-01A-11R-A13Q-07;TCGA-C8-A278-01A-11R-A169-07	HER2+	inter_gene	exon-exon_boundary	Start_E2;Start_E9;Start_E10;Start_E11;Start_E12;Start_E13;Start_E14;Start_E15;Start_E8;Start_E3;Start_E4;Start_E6;Start_E7;Start_E5;Start_E1;Start_E16;Start_E17;Start_E18;Start_E19;Start_E20;Start_E21;Start_E22;Start_E23;Start_E33;Start_E34;Start_E35;Start_E36;Start_E37;Start_E38;Start_E39;Start_E40;Start_E41;Start_E24;Start_E25;Start_E26;Start_E27;Start_E28;Start_E29;Start_E30;Start_E31;Start_E3…	LOC100128568;RFX2;ACSBG2;MLLT1;ACER1;ALKBH7;CLPP;GTF2F1;PSPN;KHSRP;MIR3940;SLC25A41;SLC25A23;CRB3;DENND1C;TUBB4A;TNFSF9;CD70;TNFSF14;C3;GPR108;TRIP10;SH2D3A;VAV1;EMR1;EMR4P;FLJ25758;MBD3L5;MBD3L4;MBD3L2;MBD3L3;ZNF557;INSR;ARHGEF18;LOC100128573;PEX11G;C19orf45;ZNF358;MCOLN1;PNPLA6;CAMSAP3;C19orf79;PCP2;XAB2;STXBP2;C19orf59;RETN;TRAPPC5;FCER2;CLEC4G;CD209;CLEC4M;CLEC4GP1;EVI5L;FLJ22184;LOC388499;LR…	Tumor
chr3	45959443	45959497	15	1.8	TCGA-A2-A04X-01A-21R-A034-07;TCGA-A8-A08C-01A-11R-A00Z-07;TCGA-A8-A097-01A-11R-A034-07;TCGA-A8-A09G-01A-21R-A00Z-07;TCGA-A8-A0AB-01A-11R-A034-07;TCGA-AC-A2FB-01A-11R-A17B-07;TCGA-AN-A0FK-01A-11R-A034-07;TCGA-AN-A0FS-01A-11R-A034-07;TCGA-AN-A0FT-01A-11R-A034-07;TCGA-AN-A0FX-01A-11R-A034-07;TCGA-AN-A0XP-01A-11R-A109-07;TCGA-BH-A0C0-01A-21R-A056-07;TCGA-D8-A1XA-01A-11R-A14D-07;TCGA-E9-A1NA-01A-11R-A…	HER2+	intra_gene	within_exon	E18	FYCO1	Tumor
chr6	29760213	30227474	12	4.66667	TCGA-A2-A04X-01A-21R-A034-07;TCGA-A8-A08H-01A-21R-A00Z-07;TCGA-AC-A23C-01A-12R-A169-07;TCGA-AC-A3TN-01A-11R-A22K-07;TCGA-AR-A0TX-01A-11R-A084-07;TCGA-AR-A255-01A-11R-A169-07;TCGA-BH-A18H-01A-11R-A12D-07;TCGA-BH-A202-01A-11R-A14M-07;TCGA-C8-A12Q-01A-11R-A115-07;TCGA-D8-A1J9-01A-11R-A13Q-07;TCGA-E9-A1N4-01A-11R-A14M-07;TCGA-E9-A22E-01A-11R-A157-07	HER2+	inter_gene	exon-exon_boundary	Start_E2;Start_E3;Start_E1;Start_E4;Start_E5;Start_E6;Start_E7;Start_E8;Start_E9;Start_E10;End_E2;End_E3;End_E1;End_E4;End_E5;End_E6;End_E7;End_E8;End_E9;End_E10;Start_I1;Start_I2;Start_I3;Start_I4;Start_I5;Start_I6;Start_I7;Start_I8;Start_I9;End_I1;End_I2;End_I3;End_I4;End_I5;End_I6;End_I7;End_I8;End_I9	LOC554223;HCG4;HLA-G;HLA-H;HCG4B;HLA-A;HCG9;HLA-J;ZNRD1-AS1;ZNRD1;PPP1R11;RNF39;TRIM31;TRIM40;TRIM10;TRIM15;TRIM26;HLA-L	Tumor
chr14	106610726	106622198	13	1.76923	TCGA-A2-A04X-01A-21R-A034-07;TCGA-A8-A08X-01A-21R-A00Z-07;TCGA-A8-A097-01A-11R-A034-07;TCGA-A8-A0A7-01A-11R-A00Z-07;TCGA-AC-A2FB-01A-11R-A17B-07;TCGA-AN-A0FD-01A-11R-A034-07;TCGA-AR-A0TQ-01A-11R-A084-07;TCGA-AR-A0TX-01A-11R-A084-07;TCGA-AR-A254-01A-21R-A169-07;TCGA-BH-A0AW-01A-11R-A056-07;TCGA-C8-A12Q-01A-11R-A115-07;TCGA-C8-A138-01A-11R-A115-07;TCGA-D8-A140-01A-11R-A115-07	HER2+	inter_gene	exon-exon_boundary	Start_E1;End_E1;Start_I1;End_I1	IGHV3-15;IGHV3-16	Tumor
chr6	29796525	29911250	7	11.2857	TCGA-A2-A04X-01A-21R-A034-07;TCGA-A8-A09N-01A-11R-A00Z-07;TCGA-AN-A0FN-01A-11R-A034-07;TCGA-BH-A0C0-01A-21R-A056-07;TCGA-D8-A1XT-01A-11R-A14M-07;TCGA-E2-A1LE-01A-12R-A19W-07;TCGA-JL-A3YW-01A-12R-A239-07	HER2+	inter_gene	exon-exon_boundary	Start_E5;Start_E6;Start_E7;Start_E8;Start_E1;Start_E2;Start_E3;Start_E4;End_E4;End_E5;End_E6;End_E7;End_E8;End_E1;End_E2;End_E3;Start_I5;Start_I6;Start_I7;Start_I8;Start_I1;Start_I2;Start_I3;Start_I4;End_I5;End_I6;End_I7;End_I8;End_I1;End_I2;End_I3;End_I4	HLA-G;HLA-H;HCG4B;HLA-A	Tumor
chr17	7417167	7417314	18	1.83333	TCGA-A2-A04X-01A-21R-A034-07;TCGA-AC-A2FB-01A-11R-A17B-07;TCGA-AN-A0AJ-01A-11R-A00Z-07;TCGA-AN-A0FD-01A-11R-A034-07;TCGA-AN-A0FT-01A-11R-A034-07;TCGA-AQ-A1H2-01A-11R-A13Q-07;TCGA-AR-A1AX-01A-11R-A12P-07;TCGA-AR-A24U-01A-11R-A169-07;TCGA-C8-A134-01A-11R-A115-07;TCGA-C8-A135-01A-11R-A115-07;TCGA-C8-A1HL-01A-11R-A137-07;TCGA-C8-A278-01A-11R-A169-07;TCGA-E2-A14Y-01A-21R-A12D-07;TCGA-E2-A152-01A-11R-A…	HER2+	intra_gene	within_exon	E29	POLR2A	Tumor-Specific
chr15	20178154	22482953	3	2.33333	TCGA-A2-A04X-01A-21R-A034-07;TCGA-AN-A0FD-01A-11R-A034-07;TCGA-C8-A278-01A-11R-A169-07	HER2+	inter_gene	exon-exon_boundary	Start_E1;Start_E2;Start_E3;Start_E4;Start_E5;Start_E6;Start_E26;Start_E23;Start_E24;Start_E25;Start_E11;Start_E12;Start_E13;Start_E14;Start_E15;Start_E16;Start_E17;Start_E18;Start_E19;Start_E20;Start_E21;Start_E22;Start_E7;Start_E8;Start_E9;Start_E10;End_E1;End_E2;End_E3;End_E4;End_E5;End_E6;End_E26;End_E23;End_E24;End_E25;End_E11;End_E12;End_E13;End_E14;End_E15;End_E16;End_E17;End_E18;End_E19;En…	CHEK2P2;HERC2P3;GOLGA6L6;GOLGA8C;NBEAP1;POTEB;NF1P2;LOC348120;LOC646214;CXADRP2;LOC727924;OR4M2;OR4N4;OR4N3P;REREP3	Tumor
chr14	105877574	106209400	6	1.83333	TCGA-A2-A04X-01A-21R-A034-07;TCGA-AN-A0FD-01A-11R-A034-07;TCGA-C8-A278-01A-11R-A169-07;TCGA-D8-A27W-01A-11R-A16F-07;TCGA-E2-A3DX-01A-21R-A213-07;TCGA-JL-A3YW-01A-12R-A239-07	HER2+	inter_gene	exon-exon_boundary	Start_E1;Start_E3;Start_E4;Start_E2;Start_E5;Start_E6;Start_E7;Start_E8;Start_E9;Start_E10;Start_E11;Start_E12;Start_E13;Start_E14;Start_E15;Start_E16;Start_E17;Start_E18;Start_E19;Start_E20;Start_E21;End_E1;End_E3;End_E4;End_E2;End_E5;End_E6;End_E7;End_E8;End_E9;End_E10;End_E11;End_E12;End_E13;End_E14;End_E15;End_E16;End_E17;End_E18;End_E19;End_E20;End_E21;Start_I1;Start_I2;Start_I4;Start_I3;Sta…	MTA1;TEX22;CRIP1;CRIP2;C14orf80;TMEM121;IGHA2;IGHE;IGHG4;IGHG2;ELK2AP;IGHA1;IGHG1;IGHG3	Tumor
chr1	152005233	152006250	4	2.25	TCGA-A2-A04X-01A-21R-A034-07;TCGA-AN-A0FN-01A-11R-A034-07;TCGA-AN-A0FT-01A-11R-A034-07;TCGA-BH-A0DZ-01A-11R-A00Z-07	HER2+	intra_gene	exon-exon_boundary	Start_E3;End_E2;Start_I2;End_I2	S100A11	Tumor
chr14	21966430	21966513	3	2.33333	TCGA-A2-A04X-01A-21R-A034-07;TCGA-AO-A0JL-01A-11R-A056-07;TCGA-C8-A278-01A-11R-A169-07	HER2+	inter_gene	exon-exon_boundary	Start_E11;E11;E9	METTL3;TOX4	Tumor
chr8	29927475	119308465	7	2	TCGA-A2-A04X-01A-21R-A034-07;TCGA-AQ-A04H-01B-11R-A10J-07;TCGA-AR-A1AX-01A-11R-A12P-07;TCGA-BH-A1F8-01A-11R-A13Q-07;TCGA-D8-A27W-01A-11R-A16F-07;TCGA-E2-A1LB-01A-11R-A144-07;TCGA-E9-A1N4-01A-11R-A14M-07	HER2+	inter_gene	exon-exon_boundary	Start_E2;Start_E3;Start_E1;Start_E4;Start_E5;Start_E6;Start_E7;Start_E8;Start_E9;Start_E10;Start_E11;Start_E12;Start_E13;Start_E14;Start_E15;Start_E16;Start_E17;Start_E18;Start_E19;Start_E20;Start_E21;Start_E22;Start_E23;Start_E24;Start_E25;Start_E26;Start_E27;Start_E28;Start_E29;Start_E30;Start_E31;Start_E32;Start_E33;Start_E34;Start_E35;Start_E43;Start_E42;Start_E38;Start_E39;Start_E40;Start_E4…	TMEM66;LEPROTL1;MBOAT4;DCTN6;MIR548O2;RBPMS;LOC100128750;GTF2E2;LOC100507341;GSR;UBXN8;PPP2CB;TEX15;PURG;WRN;NRG1;FUT10;MAK16;TTI2;RNF122;DUSP26;UNC5D;KCNU1;ZNF703;ERLIN2;LOC728024;PROSC;GPR124;BRF2;RAB11FIP1;GOT1L1;ADRB3;EIF4EBP1;ASH2L;STAR;LSM1;BAG4;DDHD2;PPAPDC1B;WHSC1L1;LETM2;FGFR1;C8orf86;RNF5P1;TACC1;PLEKHA2;HTRA4;ADAM9;TM2D2;ADAM32;ADAM5P;ADAM3A;LOC100130964;ADAM18;ADAM2;IDO1;IDO2;C8orf4;Z…	Tumor
chr4	127628824	156831363	8	2	TCGA-A2-A04X-01A-21R-A034-07;TCGA-C8-A12L-01A-11R-A115-07;TCGA-C8-A12Z-01A-11R-A115-07;TCGA-C8-A1HK-01A-21R-A13Q-07;TCGA-E2-A1B0-01A-11R-A12P-07;TCGA-E9-A1NA-01A-11R-A144-07;TCGA-E9-A22D-01A-11R-A157-07;TCGA-E9-A22G-01A-11R-A157-07	HER2+	inter_gene	exon-exon_boundary	Start_E1;Start_E2;Start_E3;Start_E4;Start_E5;Start_E6;Start_E7;Start_E8;Start_E9;Start_E10;Start_E11;Start_E12;Start_E13;Start_E14;Start_E15;Start_E16;Start_E17;Start_E18;Start_E19;Start_E20;Start_E21;Start_E26;Start_E27;Start_E24;Start_E25;Start_E23;Start_E22;Start_E57;Start_E58;Start_E54;Start_E55;Start_E56;Start_E53;Start_E51;Start_E52;Start_E49;Start_E50;Start_E48;Start_E47;Start_E45;Start_E4…	INTU;SLC25A31;HSPA4L;PLK4;MFSD8;C4orf29;LARP1B;PGRMC2;PHF17;SCLT1;C4orf33;PCDH10;PABPC4L;PCDH18;LOC641365;LOC641364;SLC7A11;CCRN4L;ELF2;C4orf49;NDUFC1;NAA15;RAB33B;SETD7;MGST2;MAML3;SCOC;LOC100129858;CLGN;ELMOD2;UCP1;TBC1D9;RNF150;ZNF330;IL15;INPP4B;USP38;GAB1;SMARCA5;GUSBP5;FREM3;GYPE;GYPB;GYPA;HHIP;LOC646576;ANAPC10;ABCE1;OTUD4;SMAD1;MMAA;C4orf51;ZNF827;LOC100505545;LSM6;SLC10A7;POU4F2;TTC29;ED…	Tumor
chr14	106091232	106208132	2	13.5	TCGA-A2-A04X-01A-21R-A034-07;TCGA-D8-A140-01A-11R-A115-07	HER2+	inter_gene	exon-exon_boundary	Start_E1;Start_E2;Start_E3;End_E1;End_E2;End_E3;Start_I1;Start_I2;Start_I3;End_I1;End_I3;End_I2	IGHG4;IGHG2;ELK2AP;IGHA1;IGHG1	Tumor
chr10	81113782	81113979	58	1.53448	TCGA-A2-A0CX-01A-21R-A00Z-07;TCGA-A2-A0D1-01A-11R-A034-07;TCGA-A2-A0EY-01A-11R-A034-07;TCGA-A2-A0SY-01A-31R-A084-07;TCGA-A2-A3XV-01A-21R-A239-07;TCGA-A8-A06T-01A-11R-A00Z-07;TCGA-A8-A06X-01A-21R-A00Z-07;TCGA-A8-A07R-01A-21R-A034-07;TCGA-A8-A08H-01A-21R-A00Z-07;TCGA-A8-A08S-01A-11R-A034-07;TCGA-A8-A097-01A-11R-A034-07;TCGA-A8-A09G-01A-21R-A00Z-07;TCGA-A8-A0A7-01A-11R-A00Z-07;TCGA-A8-A0AB-01A-11R-A…	HER2+	intra_gene	within_exon	E6	PPIF	Tumor-Specific
chrM	3310	3363	39	1.76923	TCGA-A2-A0CX-01A-21R-A00Z-07;TCGA-A2-A0D1-01A-11R-A034-07;TCGA-A2-A0EY-01A-11R-A034-07;TCGA-A2-A0YG-01A-21R-A109-07;TCGA-A8-A06R-01A-11R-A00Z-07;TCGA-A8-A07B-01A-11R-A00Z-07;TCGA-A8-A07P-01A-11R-A00Z-07;TCGA-A8-A08G-01A-11R-A00Z-07;TCGA-A8-A0AB-01A-11R-A034-07;TCGA-AC-A3YI-01A-21R-A239-07;TCGA-AN-A0AJ-01A-11R-A00Z-07;TCGA-AN-A0FL-01A-11R-A034-07;TCGA-AN-A0FN-01A-11R-A034-07;TCGA-AN-A0FS-01A-11R-A…	HER2+	inter_gene	exon-exon_boundary	Start_E1;End_E1	MT-ND1;MT-TL1	Tumor-Specific
chrM	10619	10751	13	1.30769	TCGA-A2-A0CX-01A-21R-A00Z-07;TCGA-A2-A0D1-01A-11R-A034-07;TCGA-A2-A0EY-01A-11R-A034-07;TCGA-A2-A25E-01A-11R-A169-07;TCGA-AN-A0FZ-01A-11R-A034-07;TCGA-AO-A0JE-01A-11R-A056-07;TCGA-AO-A0JL-01A-11R-A056-07;TCGA-AR-A250-01A-31R-A169-07;TCGA-C8-A12T-01A-11R-A115-07;TCGA-C8-A1HK-01A-21R-A13Q-07;TCGA-C8-A3M8-01A-11R-A213-07;TCGA-D8-A1XY-01A-11R-A14M-07;TCGA-E9-A22H-01A-11R-A157-07	HER2+	intra_gene	exon-exon_boundary	Start_E1	MT-ND4	Tumor
chrM	1677	1832	14	1.57143	TCGA-A2-A0CX-01A-21R-A00Z-07;TCGA-A2-A0D1-01A-11R-A034-07;TCGA-A2-A0EY-01A-11R-A034-07;TCGA-A8-A08P-01A-11R-A00Z-07;TCGA-AN-A041-01A-11R-A034-07;TCGA-AN-A0FK-01A-11R-A034-07;TCGA-AN-A0FS-01A-11R-A034-07;TCGA-AN-A0FX-01A-11R-A034-07;TCGA-AQ-A04L-01B-21R-A10J-07;TCGA-AR-A0TQ-01A-11R-A084-07;TCGA-C8-A12Q-01A-11R-A115-07;TCGA-E9-A1ND-01A-11R-A144-07;TCGA-EW-A1IW-01A-11R-A13Q-07;TCGA-EW-A1OZ-01A-11R-A…	HER2+	inter_gene	exon-exon_boundary	Start_E1;End_E1	MT-RNR2;MT-TV	Tumor
chr6	160218424	160218504	35	1.68571	TCGA-A2-A0CX-01A-21R-A00Z-07;TCGA-A2-A0D1-01A-11R-A034-07;TCGA-A2-A0SY-01A-31R-A084-07;TCGA-A2-A0YG-01A-21R-A109-07;TCGA-A2-A1G1-01A-21R-A13Q-07;TCGA-A7-A2KD-01A-31R-A21T-07;TCGA-A8-A06R-01A-11R-A00Z-07;TCGA-A8-A075-01A-11R-A084-07;TCGA-A8-A07P-01A-11R-A00Z-07;TCGA-A8-A08P-01A-11R-A00Z-07;TCGA-A8-A08S-01A-11R-A034-07;TCGA-AC-A23G-01A-11R-A213-07;TCGA-AN-A0AJ-01A-11R-A00Z-07;TCGA-AO-A0JL-01A-11R-A…	HER2+	intra_gene	within_exon	E3	MRPL18	Tumor-Specific
chr19	53887029	53913968	65	1.84615	TCGA-A2-A0CX-01A-21R-A00Z-07;TCGA-A2-A0D1-01A-11R-A034-07;TCGA-A2-A0SY-01A-31R-A084-07;TCGA-A2-A0YG-01A-21R-A109-07;TCGA-A7-A26H-01A-11R-A169-07;TCGA-A8-A06T-01A-11R-A00Z-07;TCGA-A8-A07B-01A-11R-A00Z-07;TCGA-A8-A07R-01A-21R-A034-07;TCGA-A8-A08T-01A-21R-A00Z-07;TCGA-A8-A090-01A-11R-A00Z-07;TCGA-A8-A097-01A-11R-A034-07;TCGA-A8-A099-01A-11R-A00Z-07;TCGA-A8-A09G-01A-21R-A00Z-07;TCGA-A8-A09I-01A-22R-A…	HER2+	inter_gene	exon-exon_boundary	Start_E1;Start_E2;Start_E3;Start_E4;End_E4;End_E1;End_E2;End_E3;Start_I1;Start_I2;Start_I3;Start_I4;End_I1;End_I2;End_I3;End_I4	ZNF765;ZNF525	Tumor
chrM	1698	1845	44	1.81818	TCGA-A2-A0CX-01A-21R-A00Z-07;TCGA-A2-A0D1-01A-11R-A034-07;TCGA-A2-A0T1-01A-21R-A084-07;TCGA-A2-A0YG-01A-21R-A109-07;TCGA-A2-A1G1-01A-21R-A13Q-07;TCGA-A7-A26H-01A-11R-A169-07;TCGA-A7-A2KD-01A-31R-A21T-07;TCGA-A8-A06R-01A-11R-A00Z-07;TCGA-A8-A075-01A-11R-A084-07;TCGA-A8-A076-01A-21R-A00Z-07;TCGA-A8-A07B-01A-11R-A00Z-07;TCGA-A8-A08P-01A-11R-A00Z-07;TCGA-A8-A08S-01A-11R-A034-07;TCGA-A8-A09G-01A-21R-A…	HER2+	NA	NA	NA	NA	Tumor-Specific
chrX	114884583	114884639	28	1.67857	TCGA-A2-A0CX-01A-21R-A00Z-07;TCGA-A2-A0D1-01A-11R-A034-07;TCGA-A2-A0T1-01A-21R-A084-07;TCGA-A2-A25E-01A-11R-A169-07;TCGA-A8-A06R-01A-11R-A00Z-07;TCGA-A8-A076-01A-21R-A00Z-07;TCGA-A8-A07R-01A-21R-A034-07;TCGA-A8-A08T-01A-21R-A00Z-07;TCGA-AC-A23C-01A-12R-A169-07;TCGA-AN-A041-01A-11R-A034-07;TCGA-AN-A0FX-01A-11R-A034-07;TCGA-AN-A0FZ-01A-11R-A034-07;TCGA-AO-A0JE-01A-11R-A056-07;TCGA-AR-A0TQ-01A-11R-A…	HER2+	intra_gene	within_exon	E16	PLS3	Tumor-Specific
chr19	9731837	9806924	40	2.475	TCGA-A2-A0CX-01A-21R-A00Z-07;TCGA-A2-A0D1-01A-11R-A034-07;TCGA-A2-A0T1-01A-21R-A084-07;TCGA-A8-A06R-01A-11R-A00Z-07;TCGA-A8-A06U-01A-11R-A00Z-07;TCGA-A8-A07B-01A-11R-A00Z-07;TCGA-A8-A08G-01A-11R-A00Z-07;TCGA-A8-A08P-01A-11R-A00Z-07;TCGA-AC-A3TN-01A-11R-A22K-07;TCGA-AN-A04C-01A-21R-A034-07;TCGA-AN-A0AK-01A-21R-A00Z-07;TCGA-AN-A0FJ-01A-11R-A00Z-07;TCGA-AN-A0FL-01A-11R-A034-07;TCGA-AN-A0FN-01A-11R-A…	HER2+	inter_gene	exon-exon_boundary	Start_E1;Start_E2;Start_E3;Start_E4;Start_E6;Start_E5;End_E1;End_E2;End_E3;End_E4;End_E6;End_E5;Start_I1;Start_I2;Start_I3;Start_I4;Start_I6;Start_I5;End_I1;End_I2;End_I3;End_I4;End_I6;End_I5	ZNF561;LOC284385;ZNF562;ZNF812	Tumor
chr17	7417327	7417399	56	1.51786	TCGA-A2-A0CX-01A-21R-A00Z-07;TCGA-A2-A0D1-01A-11R-A034-07;TCGA-A2-A1G1-01A-21R-A13Q-07;TCGA-A2-A25E-01A-11R-A169-07;TCGA-A7-A26H-01A-11R-A169-07;TCGA-A8-A06U-01A-11R-A00Z-07;TCGA-A8-A075-01A-11R-A084-07;TCGA-A8-A07I-01A-11R-A00Z-07;TCGA-A8-A07R-01A-21R-A034-07;TCGA-A8-A08P-01A-11R-A00Z-07;TCGA-A8-A08T-01A-21R-A00Z-07;TCGA-A8-A08X-01A-21R-A00Z-07;TCGA-A8-A097-01A-11R-A034-07;TCGA-AC-A23C-01A-12R-A…	HER2+	intra_gene	within_exon	E29	POLR2A	Tumor-Specific
chr11	63764823	63764898	28	1.46429	TCGA-A2-A0CX-01A-21R-A00Z-07;TCGA-A2-A0EY-01A-11R-A034-07;TCGA-A2-A0SY-01A-31R-A084-07;TCGA-A2-A0T1-01A-21R-A084-07;TCGA-A2-A0YG-01A-21R-A109-07;TCGA-A2-A3XZ-01A-42R-A239-07;TCGA-A8-A06T-01A-11R-A00Z-07;TCGA-A8-A07B-01A-11R-A00Z-07;TCGA-A8-A07P-01A-11R-A00Z-07;TCGA-A8-A090-01A-11R-A00Z-07;TCGA-A8-A097-01A-11R-A034-07;TCGA-A8-A09G-01A-21R-A00Z-07;TCGA-A8-A0AB-01A-11R-A034-07;TCGA-AC-A3TN-01A-11R-A…	HER2+	intra_gene	exon-exon_boundary	Start_E7;Start_E6;End_I5;E7;E6	OTUB1	Tumor
chr5	151042586	151042644	38	1.52632	TCGA-A2-A0CX-01A-21R-A00Z-07;TCGA-A2-A0EY-01A-11R-A034-07;TCGA-A2-A0SY-01A-31R-A084-07;TCGA-A2-A0T1-01A-21R-A084-07;TCGA-A2-A25E-01A-11R-A169-07;TCGA-A7-A2KD-01A-31R-A21T-07;TCGA-A8-A06R-01A-11R-A00Z-07;TCGA-A8-A076-01A-21R-A00Z-07;TCGA-A8-A07B-01A-11R-A00Z-07;TCGA-A8-A07P-01A-11R-A00Z-07;TCGA-A8-A07R-01A-21R-A034-07;TCGA-A8-A097-01A-11R-A034-07;TCGA-AC-A3YI-01A-21R-A239-07;TCGA-AN-A0FJ-01A-11R-A…	HER2+	intra_gene	within_exon	E10	SPARC	Tumor-Specific
chr1	182352916	182353065	32	1.40625	TCGA-A2-A0CX-01A-21R-A00Z-07;TCGA-A2-A0EY-01A-11R-A034-07;TCGA-A2-A0SY-01A-31R-A084-07;TCGA-A2-A0T1-01A-21R-A084-07;TCGA-A8-A06T-01A-11R-A00Z-07;TCGA-A8-A07B-01A-11R-A00Z-07;TCGA-A8-A09G-01A-21R-A00Z-07;TCGA-AN-A0FN-01A-11R-A034-07;TCGA-AN-A0FZ-01A-11R-A034-07;TCGA-AN-A0XP-01A-11R-A109-07;TCGA-AQ-A1H2-01A-11R-A13Q-07;TCGA-AR-A24U-01A-11R-A169-07;TCGA-AR-A250-01A-31R-A169-07;TCGA-AR-A254-01A-21R-A…	HER2+	intra_gene	within_exon	E7;E8	GLUL	Tumor
chr16	30078947	30080021	50	1.7	TCGA-A2-A0CX-01A-21R-A00Z-07;TCGA-A2-A0EY-01A-11R-A034-07;TCGA-A2-A0SY-01A-31R-A084-07;TCGA-A2-A0T1-01A-21R-A084-07;TCGA-A8-A06T-01A-11R-A00Z-07;TCGA-A8-A07R-01A-21R-A034-07;TCGA-A8-A08B-01A-11R-A00Z-07;TCGA-A8-A08C-01A-11R-A00Z-07;TCGA-A8-A08G-01A-11R-A00Z-07;TCGA-A8-A08H-01A-21R-A00Z-07;TCGA-A8-A099-01A-11R-A00Z-07;TCGA-A8-A09G-01A-21R-A00Z-07;TCGA-A8-A0A7-01A-11R-A00Z-07;TCGA-A8-A0AB-01A-11R-A…	HER2+	intra_gene	exon-exon_boundary	Start_E9;Start_E4;Start_E5;End_E8;End_E9;End_E3;End_E4;End_E5;Start_I4;Start_I5;End_I4	ALDOA	Tumor-Specific
chr1	155708140	155708231	47	2.38298	TCGA-A2-A0CX-01A-21R-A00Z-07;TCGA-A2-A0EY-01A-11R-A034-07;TCGA-A2-A0SY-01A-31R-A084-07;TCGA-A2-A0YG-01A-21R-A109-07;TCGA-A2-A25E-01A-11R-A169-07;TCGA-A8-A075-01A-11R-A084-07;TCGA-A8-A076-01A-21R-A00Z-07;TCGA-A8-A07P-01A-11R-A00Z-07;TCGA-A8-A08G-01A-11R-A00Z-07;TCGA-A8-A08S-01A-11R-A034-07;TCGA-A8-A08T-01A-21R-A00Z-07;TCGA-A8-A09G-01A-21R-A00Z-07;TCGA-A8-A0AB-01A-11R-A034-07;TCGA-AC-A3TN-01A-11R-A…	HER2+	intra_gene	within_exon	E14;E12;E13	DAP3	Tumor
chr16	25066139	25123317	37	2.24324	TCGA-A2-A0CX-01A-21R-A00Z-07;TCGA-A2-A0EY-01A-11R-A034-07;TCGA-A2-A0SY-01A-31R-A084-07;TCGA-A2-A3XV-01A-21R-A239-07;TCGA-A2-A3XZ-01A-42R-A239-07;TCGA-A8-A06R-01A-11R-A00Z-07;TCGA-A8-A08G-01A-11R-A00Z-07;TCGA-A8-A08T-01A-21R-A00Z-07;TCGA-A8-A090-01A-11R-A00Z-07;TCGA-A8-A09G-01A-21R-A00Z-07;TCGA-A8-A09I-01A-22R-A034-07;TCGA-A8-A0A7-01A-11R-A00Z-07;TCGA-AC-A3TN-01A-11R-A22K-07;TCGA-AC-A3YI-01A-21R-A…	HER2+	intra_gene	exon-exon_boundary	Start_E1;End_E1;Start_I2;End_I1	LCMT1	Tumor-Specific
chr1	121115831	144094424	19	2.31579	TCGA-A2-A0CX-01A-21R-A00Z-07;TCGA-A2-A0EY-01A-11R-A034-07;TCGA-A2-A0SY-01A-31R-A084-07;TCGA-A8-A06R-01A-11R-A00Z-07;TCGA-A8-A06X-01A-21R-A00Z-07;TCGA-A8-A08H-01A-21R-A00Z-07;TCGA-A8-A08P-01A-11R-A00Z-07;TCGA-A8-A08X-01A-21R-A00Z-07;TCGA-A8-A0AB-01A-11R-A034-07;TCGA-AC-A3YI-01A-21R-A239-07;TCGA-AN-A0AJ-01A-11R-A00Z-07;TCGA-AN-A0FK-01A-11R-A034-07;TCGA-AN-A0FT-01A-11R-A034-07;TCGA-BH-A0EE-01A-11R-A…	HER2+	inter_gene	exon-exon_boundary	Start_E1;Start_E2;Start_E3;Start_E4;Start_E5;Start_E6;Start_E7;Start_E8;End_E1;End_E2;End_E3;End_E4;End_E5;End_E6;End_E7;End_E8;Start_I2;Start_I3;Start_I4;Start_I5;Start_I6;Start_I7;Start_I8;Start_I1;End_I1;End_I2;End_I3;End_I4;End_I5;End_I6;End_I7;End_I8	EMBP1;LOC375010;LOC100130000;FLJ39739;LOC100286793;PPIAL4G;FAM72D;SRGAP2P2	Tumor
chr3	25656954	25657077	36	1.44444	TCGA-A2-A0CX-01A-21R-A00Z-07;TCGA-A2-A0EY-01A-11R-A034-07;TCGA-A2-A0T1-01A-21R-A084-07;TCGA-A2-A0YG-01A-21R-A109-07;TCGA-A2-A1G1-01A-21R-A13Q-07;TCGA-A2-A25E-01A-11R-A169-07;TCGA-A2-A3XZ-01A-42R-A239-07;TCGA-A7-A26H-01A-11R-A169-07;TCGA-A8-A06T-01A-11R-A00Z-07;TCGA-A8-A07P-01A-11R-A00Z-07;TCGA-A8-A08T-01A-21R-A00Z-07;TCGA-A8-A090-01A-11R-A00Z-07;TCGA-A8-A09G-01A-21R-A00Z-07;TCGA-A8-A0A7-01A-11R-A…	HER2+	intra_gene	exon-exon_boundary	Start_E26;End_I25;E26	TOP2B	Tumor-Specific
chr11	61564464	61564535	17	1.41176	TCGA-A2-A0CX-01A-21R-A00Z-07;TCGA-A2-A0EY-01A-11R-A034-07;TCGA-A2-A0YG-01A-21R-A109-07;TCGA-A8-A075-01A-11R-A084-07;TCGA-A8-A08B-01A-11R-A00Z-07;TCGA-A8-A09G-01A-21R-A00Z-07;TCGA-AN-A04C-01A-21R-A034-07;TCGA-AN-A0FT-01A-11R-A034-07;TCGA-AN-A0FZ-01A-11R-A034-07;TCGA-BH-A0EE-01A-11R-A034-07;TCGA-C8-A1HN-01A-11R-A137-07;TCGA-E9-A1NA-01A-11R-A144-07;TCGA-E9-A22E-01A-11R-A157-07;TCGA-E9-A22H-01A-11R-A…	HER2+	intra_gene	within_exon	E2	FEN1	Tumor
chr17	61829299	61829368	41	1.36585	TCGA-A2-A0CX-01A-21R-A00Z-07;TCGA-A2-A0EY-01A-11R-A034-07;TCGA-A2-A1G1-01A-21R-A13Q-07;TCGA-A2-A25E-01A-11R-A169-07;TCGA-A2-A3XZ-01A-42R-A239-07;TCGA-A7-A26H-01A-11R-A169-07;TCGA-A8-A06T-01A-11R-A00Z-07;TCGA-A8-A06X-01A-21R-A00Z-07;TCGA-A8-A075-01A-11R-A084-07;TCGA-A8-A08C-01A-11R-A00Z-07;TCGA-A8-A08T-01A-21R-A00Z-07;TCGA-A8-A09G-01A-21R-A00Z-07;TCGA-A8-A0A7-01A-11R-A00Z-07;TCGA-A8-A0AB-01A-11R-A…	HER2+	intra_gene	exon-exon_boundary	End_E12;Start_I12;E12	CCDC47	Tumor
chrM	10968	11062	27	1.33333	TCGA-A2-A0CX-01A-21R-A00Z-07;TCGA-A2-A0EY-01A-11R-A034-07;TCGA-A2-A1G1-01A-21R-A13Q-07;TCGA-A2-A25E-01A-11R-A169-07;TCGA-A7-A2KD-01A-31R-A21T-07;TCGA-A8-A07R-01A-21R-A034-07;TCGA-A8-A08B-01A-11R-A00Z-07;TCGA-A8-A08T-01A-21R-A00Z-07;TCGA-A8-A09I-01A-22R-A034-07;TCGA-AN-A0AJ-01A-11R-A00Z-07;TCGA-AN-A0FL-01A-11R-A034-07;TCGA-AO-A0JM-01A-21R-A056-07;TCGA-AQ-A1H2-01A-11R-A13Q-07;TCGA-AR-A0TX-01A-11R-A…	HER2+	NA	NA	NA	NA	Tumor
chr2	216271016	216271067	41	1.56098	TCGA-A2-A0CX-01A-21R-A00Z-07;TCGA-A2-A0EY-01A-11R-A034-07;TCGA-A2-A1G1-01A-21R-A13Q-07;TCGA-A7-A26H-01A-11R-A169-07;TCGA-A8-A076-01A-21R-A00Z-07;TCGA-A8-A07R-01A-21R-A034-07;TCGA-A8-A090-01A-11R-A00Z-07;TCGA-A8-A09G-01A-21R-A00Z-07;TCGA-A8-A09I-01A-22R-A034-07;TCGA-A8-A0A7-01A-11R-A00Z-07;TCGA-AC-A23C-01A-12R-A169-07;TCGA-AC-A23G-01A-11R-A213-07;TCGA-AN-A0FX-01A-11R-A034-07;TCGA-AN-A0XP-01A-11R-A…	HER2+	intra_gene	within_exon	E19	FN1	Tumor-Specific
chr1	1337559	90228710	25	1.32	TCGA-A2-A0CX-01A-21R-A00Z-07;TCGA-A2-A0EY-01A-11R-A034-07;TCGA-A2-A1G1-01A-21R-A13Q-07;TCGA-A8-A076-01A-21R-A00Z-07;TCGA-A8-A099-01A-11R-A00Z-07;TCGA-AN-A04C-01A-21R-A034-07;TCGA-AN-A0AK-01A-21R-A00Z-07;TCGA-AQ-A04H-01B-11R-A10J-07;TCGA-AQ-A1H2-01A-11R-A13Q-07;TCGA-AR-A255-01A-11R-A169-07;TCGA-BH-A0BQ-01A-21R-A115-07;TCGA-BH-A18I-01A-11R-A12D-07;TCGA-BH-A18U-01A-21R-A12D-07;TCGA-C8-A12L-01A-11R-A…	HER2+	inter_gene	exon-exon_boundary	Start_E1;Start_E2;Start_E3;Start_E4;Start_E5;Start_E6;Start_E7;Start_E8;Start_E9;Start_E10;Start_E11;Start_E12;Start_E13;Start_E14;Start_E15;Start_E16;Start_E17;Start_E18;Start_E19;Start_E20;Start_E21;Start_E22;Start_E23;Start_E24;Start_E36;Start_E37;Start_E25;Start_E26;Start_E27;Start_E28;Start_E29;Start_E30;Start_E31;Start_E32;Start_E33;Start_E34;Start_E35;Start_E38;Start_E39;Start_E40;Start_E4…	MRPL20;ANKRD65;TMEM88B;VWA1;ATAD3C;ATAD3B;ATAD3A;TMEM240;SSU72;C1orf233;MIB2;MMP23A;MMP23B;CDK11B;SLC35E2B;CDK11A;SLC35E2;NADK;GNB1;CALML6;TMEM52;KIAA1751;GABRD;PRKCZ;C1orf86;SKI;MORN1;LOC100129534;RER1;PEX10;PLCH2;PANK4;HES5;TNFRSF14;LOC100133445;LOC115110;FAM213B;MMEL1;TTC34;ACTRT2;FLJ42875;PRDM16;MIR4251;ARHGEF16;MEGF6;MIR551A;TPRG1L;WRAP73;TP73;CCDC27;TP73-AS1;LOC388588;LRRC47;CEP104;DFFB;LOC…	Tumor
chr3	195295737	195295868	13	3.46154	TCGA-A2-A0CX-01A-21R-A00Z-07;TCGA-A2-A0EY-01A-11R-A034-07;TCGA-A2-A3XV-01A-21R-A239-07;TCGA-AN-A0FZ-01A-11R-A034-07;TCGA-AQ-A04L-01B-21R-A10J-07;TCGA-BH-A0AW-01A-11R-A056-07;TCGA-C8-A12Q-01A-11R-A115-07;TCGA-C8-A138-01A-11R-A115-07;TCGA-C8-A278-01A-11R-A169-07;TCGA-D8-A1JA-01A-11R-A13Q-07;TCGA-E2-A1LB-01A-11R-A144-07;TCGA-E9-A22H-01A-11R-A157-07;TCGA-EW-A1IW-01A-11R-A13Q-07	HER2+	intra_gene	within_exon	E5	APOD	Tumor
chr19	21268269	21327839	34	1.47059	TCGA-A2-A0CX-01A-21R-A00Z-07;TCGA-A2-A0EY-01A-11R-A034-07;TCGA-A2-A3XZ-01A-42R-A239-07;TCGA-A7-A26H-01A-11R-A169-07;TCGA-A7-A2KD-01A-31R-A21T-07;TCGA-A8-A075-01A-11R-A084-07;TCGA-A8-A076-01A-21R-A00Z-07;TCGA-A8-A07B-01A-11R-A00Z-07;TCGA-A8-A07I-01A-11R-A00Z-07;TCGA-A8-A08H-01A-21R-A00Z-07;TCGA-A8-A08T-01A-21R-A00Z-07;TCGA-A8-A09G-01A-21R-A00Z-07;TCGA-AC-A23C-01A-12R-A169-07;TCGA-AC-A3YI-01A-21R-A…	HER2+	inter_gene	exon-exon_boundary	Start_E3;Start_E4;Start_E5;Start_E1;Start_E2;End_E3;End_E4;End_E5;End_E1;End_E2;Start_I4;Start_I5;Start_I1;Start_I2;Start_I3;End_I3;End_I4;End_I5;End_I1;End_I2	ZNF714;ZNF431	Tumor
chr2	216226048	216226191	11	1.90909	TCGA-A2-A0CX-01A-21R-A00Z-07;TCGA-A2-A0EY-01A-11R-A034-07;TCGA-A7-A2KD-01A-31R-A21T-07;TCGA-A8-A06U-01A-11R-A00Z-07;TCGA-AN-A0FT-01A-11R-A034-07;TCGA-AN-A0FX-01A-11R-A034-07;TCGA-AR-A255-01A-11R-A169-07;TCGA-BH-A0DZ-01A-11R-A00Z-07;TCGA-C8-A1HF-01A-11R-A137-07;TCGA-C8-A1HN-01A-11R-A137-07;TCGA-E2-A1IH-01A-11R-A13Q-07	HER2+	intra_gene	within_exon	E46;E44	FN1	Tumor
chr1	43393355	43393479	20	2	TCGA-A2-A0CX-01A-21R-A00Z-07;TCGA-A2-A0EY-01A-11R-A034-07;TCGA-A8-A06R-01A-11R-A00Z-07;TCGA-A8-A075-01A-11R-A084-07;TCGA-AN-A041-01A-11R-A034-07;TCGA-AN-A0FJ-01A-11R-A00Z-07;TCGA-AN-A0FX-01A-11R-A034-07;TCGA-AN-A0FZ-01A-11R-A034-07;TCGA-AR-A0TQ-01A-11R-A084-07;TCGA-AR-A24U-01A-11R-A169-07;TCGA-BH-A0C0-01A-21R-A056-07;TCGA-BH-A1EV-01A-11R-A137-07;TCGA-C8-A12P-01A-11R-A115-07;TCGA-C8-A134-01A-11R-A…	HER2+	intra_gene	exon-exon_boundary	Start_E9;End_I8;E9	SLC2A1	Tumor
chrM	13845	14166	10	1.9	TCGA-A2-A0CX-01A-21R-A00Z-07;TCGA-A2-A0EY-01A-11R-A034-07;TCGA-A8-A06X-01A-21R-A00Z-07;TCGA-A8-A07B-01A-11R-A00Z-07;TCGA-A8-A08T-01A-21R-A00Z-07;TCGA-A8-A0AB-01A-11R-A034-07;TCGA-AN-A04C-01A-21R-A034-07;TCGA-AN-A0FN-01A-11R-A034-07;TCGA-BH-A0DZ-01A-11R-A00Z-07;TCGA-C8-A12Z-01A-11R-A115-07	HER2+	inter_gene	exon-exon_boundary	End_E1	MT-ND5;MT-ND6	Tumor
chrM	3420	3533	21	1.52381	TCGA-A2-A0CX-01A-21R-A00Z-07;TCGA-A2-A0EY-01A-11R-A034-07;TCGA-A8-A07B-01A-11R-A00Z-07;TCGA-A8-A08S-01A-11R-A034-07;TCGA-A8-A09G-01A-21R-A00Z-07;TCGA-AC-A23C-01A-12R-A169-07;TCGA-AC-A23H-01A-11R-A157-07;TCGA-AN-A041-01A-11R-A034-07;TCGA-AN-A0FS-01A-11R-A034-07;TCGA-AN-A0FT-01A-11R-A034-07;TCGA-AQ-A04H-01B-11R-A10J-07;TCGA-AR-A255-01A-11R-A169-07;TCGA-B6-A1KF-01A-11R-A13Q-07;TCGA-BH-A1EN-01A-11R-A…	HER2+	NA	NA	NA	NA	Tumor-Specific
chr3	195295600	195295650	12	1.5	TCGA-A2-A0CX-01A-21R-A00Z-07;TCGA-A2-A0EY-01A-11R-A034-07;TCGA-A8-A097-01A-11R-A034-07;TCGA-AN-A0FZ-01A-11R-A034-07;TCGA-AQ-A04H-01B-11R-A10J-07;TCGA-AR-A0TQ-01A-11R-A084-07;TCGA-C8-A12P-01A-11R-A115-07;TCGA-C8-A12Q-01A-11R-A115-07;TCGA-C8-A278-01A-11R-A169-07;TCGA-E2-A15E-01A-11R-A12D-07;TCGA-E2-A1LB-01A-11R-A144-07;TCGA-JL-A3YW-01A-12R-A239-07	HER2+	intra_gene	within_exon	E5	APOD	Tumor
chr20	57485993	57486113	35	1.62857	TCGA-A2-A0CX-01A-21R-A00Z-07;TCGA-A2-A0SY-01A-31R-A084-07;TCGA-A2-A0T1-01A-21R-A084-07;TCGA-A2-A25E-01A-11R-A169-07;TCGA-A8-A076-01A-21R-A00Z-07;TCGA-A8-A08S-01A-11R-A034-07;TCGA-A8-A097-01A-11R-A034-07;TCGA-AC-A23H-01A-11R-A157-07;TCGA-AN-A041-01A-11R-A034-07;TCGA-AN-A04C-01A-21R-A034-07;TCGA-AN-A0AK-01A-21R-A00Z-07;TCGA-AN-A0FN-01A-11R-A034-07;TCGA-AN-A0FT-01A-11R-A034-07;TCGA-AN-A0FZ-01A-11R-A…	HER2+	intra_gene	within_exon	E13;E12	GNAS	Tumor-Specific
chr21	47545196	47545469	22	1.72727	TCGA-A2-A0CX-01A-21R-A00Z-07;TCGA-A2-A0SY-01A-31R-A084-07;TCGA-A2-A0T1-01A-21R-A084-07;TCGA-A7-A2KD-01A-31R-A21T-07;TCGA-A8-A06R-01A-11R-A00Z-07;TCGA-A8-A07R-01A-21R-A034-07;TCGA-A8-A097-01A-11R-A034-07;TCGA-AN-A0FX-01A-11R-A034-07;TCGA-AR-A0TQ-01A-11R-A084-07;TCGA-BH-A0HY-01A-11R-A056-07;TCGA-BH-A18I-01A-11R-A12D-07;TCGA-C8-A12L-01A-11R-A115-07;TCGA-C8-A138-01A-11R-A115-07;TCGA-D8-A27N-01A-11R-A…	HER2+	intra_gene	exon-exon_boundary	Start_E25;End_E24;Start_I25;End_I25	COL6A2	Tumor-Specific
chr17	48273855	48274578	39	1.41026	TCGA-A2-A0CX-01A-21R-A00Z-07;TCGA-A2-A0SY-01A-31R-A084-07;TCGA-A7-A26H-01A-11R-A169-07;TCGA-A7-A2KD-01A-31R-A21T-07;TCGA-A8-A06X-01A-21R-A00Z-07;TCGA-A8-A076-01A-21R-A00Z-07;TCGA-A8-A07P-01A-11R-A00Z-07;TCGA-A8-A08C-01A-11R-A00Z-07;TCGA-A8-A08G-01A-11R-A00Z-07;TCGA-A8-A08H-01A-21R-A00Z-07;TCGA-A8-A090-01A-11R-A00Z-07;TCGA-A8-A097-01A-11R-A034-07;TCGA-A8-A09I-01A-22R-A034-07;TCGA-AC-A23C-01A-12R-A…	HER2+	intra_gene	exon-exon_boundary	Start_E11;Start_E12;Start_E13;End_E10;End_E11;End_E12;End_E13;Start_I10;Start_I11;Start_I12;Start_I13;End_I10;End_I11;End_I12	COL1A1	Tumor
chrM	10842	10975	38	1.36842	TCGA-A2-A0CX-01A-21R-A00Z-07;TCGA-A2-A0T1-01A-21R-A084-07;TCGA-A2-A0YG-01A-21R-A109-07;TCGA-A2-A1G1-01A-21R-A13Q-07;TCGA-A2-A25E-01A-11R-A169-07;TCGA-A7-A2KD-01A-31R-A21T-07;TCGA-A8-A07P-01A-11R-A00Z-07;TCGA-A8-A07R-01A-21R-A034-07;TCGA-AC-A23C-01A-12R-A169-07;TCGA-AC-A23H-01A-11R-A157-07;TCGA-AN-A041-01A-11R-A034-07;TCGA-AN-A0FS-01A-11R-A034-07;TCGA-AN-A0FX-01A-11R-A034-07;TCGA-AN-A0FZ-01A-11R-A…	HER2+	NA	NA	NA	NA	Tumor
chr1	55319151	55319239	30	1.6	TCGA-A2-A0CX-01A-21R-A00Z-07;TCGA-A2-A0T1-01A-21R-A084-07;TCGA-A2-A0YG-01A-21R-A109-07;TCGA-A8-A06R-01A-11R-A00Z-07;TCGA-A8-A07P-01A-11R-A00Z-07;TCGA-A8-A090-01A-11R-A00Z-07;TCGA-A8-A097-01A-11R-A034-07;TCGA-A8-A09G-01A-21R-A00Z-07;TCGA-A8-A09I-01A-22R-A034-07;TCGA-A8-A09N-01A-11R-A00Z-07;TCGA-A8-A0A7-01A-11R-A00Z-07;TCGA-A8-A0AB-01A-11R-A034-07;TCGA-AC-A23H-01A-11R-A157-07;TCGA-AN-A0FN-01A-11R-A…	HER2+	intra_gene	within_exon	E8	DHCR24	Tumor
chr17	48266137	48266352	45	1.77778	TCGA-A2-A0CX-01A-21R-A00Z-07;TCGA-A2-A0T1-01A-21R-A084-07;TCGA-A2-A1G1-01A-21R-A13Q-07;TCGA-A2-A25E-01A-11R-A169-07;TCGA-A7-A26H-01A-11R-A169-07;TCGA-A8-A076-01A-21R-A00Z-07;TCGA-A8-A08G-01A-11R-A00Z-07;TCGA-A8-A08S-01A-11R-A034-07;TCGA-A8-A097-01A-11R-A034-07;TCGA-A8-A09I-01A-22R-A034-07;TCGA-A8-A0A7-01A-11R-A00Z-07;TCGA-AC-A3YI-01A-21R-A239-07;TCGA-AN-A0FD-01A-11R-A034-07;TCGA-AN-A0FS-01A-11R-A…	HER2+	intra_gene	exon-exon_boundary	Start_E42;End_E41;Start_I41;End_I41;E41	COL1A1	Tumor
chr6	32609759	32609876	25	2.04	TCGA-A2-A0CX-01A-21R-A00Z-07;TCGA-A2-A0T1-01A-21R-A084-07;TCGA-A2-A1G1-01A-21R-A13Q-07;TCGA-A7-A2KD-01A-31R-A21T-07;TCGA-A8-A075-01A-11R-A084-07;TCGA-A8-A097-01A-11R-A034-07;TCGA-A8-A09I-01A-22R-A034-07;TCGA-AC-A23C-01A-12R-A169-07;TCGA-AC-A23H-01A-11R-A157-07;TCGA-AC-A3TN-01A-11R-A22K-07;TCGA-AN-A0FS-01A-11R-A034-07;TCGA-AN-A0FX-01A-11R-A034-07;TCGA-AQ-A1H2-01A-11R-A13Q-07;TCGA-AR-A0TQ-01A-11R-A…	HER2+	intra_gene	exon-exon_boundary	Start_E3;End_I3;E3	HLA-DQA1	Tumor
chr14	102514957	102515919	19	1.31579	TCGA-A2-A0CX-01A-21R-A00Z-07;TCGA-A2-A0T1-01A-21R-A084-07;TCGA-A2-A3XV-01A-21R-A239-07;TCGA-A2-A3XZ-01A-42R-A239-07;TCGA-A8-A07R-01A-21R-A034-07;TCGA-A8-A097-01A-11R-A034-07;TCGA-AN-A0FN-01A-11R-A034-07;TCGA-AN-A0FT-01A-11R-A034-07;TCGA-BH-A0DZ-01A-11R-A00Z-07;TCGA-BH-A18P-01A-11R-A12D-07;TCGA-BH-A18U-01A-21R-A12D-07;TCGA-C8-A12P-01A-11R-A115-07;TCGA-C8-A130-01A-31R-A115-07;TCGA-D8-A140-01A-11R-A…	HER2+	intra_gene	exon-exon_boundary	Start_E75;End_E74;End_E75;Start_I75;Start_I76;End_I75	DYNC1H1	Tumor-Specific
chr2	189855057	189855772	18	1.61111	TCGA-A2-A0CX-01A-21R-A00Z-07;TCGA-A2-A0T1-01A-21R-A084-07;TCGA-A7-A26H-01A-11R-A169-07;TCGA-A8-A076-01A-21R-A00Z-07;TCGA-A8-A07B-01A-11R-A00Z-07;TCGA-A8-A099-01A-11R-A00Z-07;TCGA-AN-A0AJ-01A-11R-A00Z-07;TCGA-AN-A0FS-01A-11R-A034-07;TCGA-AR-A250-01A-31R-A169-07;TCGA-BH-A0C7-01B-11R-A115-07;TCGA-BH-A0DZ-01A-11R-A00Z-07;TCGA-C8-A12Q-01A-11R-A115-07;TCGA-C8-A12T-01A-11R-A115-07;TCGA-D8-A140-01A-11R-A…	HER2+	intra_gene	exon-exon_boundary	Start_E11;End_E10;End_E11;Start_I11;Start_I12;End_I11	COL3A1	Tumor-Specific
chr14	106725608	107211242	34	2.82353	TCGA-A2-A0CX-01A-21R-A00Z-07;TCGA-A2-A0T1-01A-21R-A084-07;TCGA-A8-A06R-01A-11R-A00Z-07;TCGA-A8-A076-01A-21R-A00Z-07;TCGA-A8-A07I-01A-11R-A00Z-07;TCGA-A8-A08B-01A-11R-A00Z-07;TCGA-A8-A08X-01A-21R-A00Z-07;TCGA-A8-A09G-01A-21R-A00Z-07;TCGA-A8-A0A7-01A-11R-A00Z-07;TCGA-AC-A23C-01A-12R-A169-07;TCGA-AN-A04C-01A-21R-A034-07;TCGA-AO-A0JE-01A-11R-A056-07;TCGA-AO-A12D-01A-11R-A115-07;TCGA-AR-A0TQ-01A-11R-A…	HER2+	inter_gene	exon-exon_boundary	Start_E1;Start_E2;Start_E3;End_E1;End_E2;End_E3;Start_I1;Start_I2;Start_I3;End_I1;End_I2;End_I3	IGHV1-24;IGHV3-23;LINC00226;IGHV2-26;IGHV4-28;IGHV3-30;IGHV4-31;IGHV3-33;IGHV4-34;IGHV3-35;IGHV3-38;IGHV4-39;IGHV3-43;LINC00221;IGHV1-45;IGHV1-46;IGHV3-48;IGHV3-49;IGHV5-51;IGHV3-53;IGHV1-58;IGHV4-59;IGHV4-61;IGHV3-64;IGHV3-66;IGHV1-69;IGHV2-70;IGHV3-72;IGHV3-73	Tumor
chr6	31322277	31349845	23	1.69565	TCGA-A2-A0CX-01A-21R-A00Z-07;TCGA-A2-A0YG-01A-21R-A109-07;TCGA-A2-A1G1-01A-21R-A13Q-07;TCGA-A2-A3XZ-01A-42R-A239-07;TCGA-A8-A06T-01A-11R-A00Z-07;TCGA-A8-A06U-01A-11R-A00Z-07;TCGA-A8-A06X-01A-21R-A00Z-07;TCGA-A8-A07R-01A-21R-A034-07;TCGA-AC-A23C-01A-12R-A169-07;TCGA-AC-A2FB-01A-11R-A17B-07;TCGA-AR-A0TQ-01A-11R-A084-07;TCGA-AR-A255-01A-11R-A169-07;TCGA-BH-A0B6-01A-11R-A19W-07;TCGA-BH-A0BQ-01A-21R-A…	HER2+	inter_gene	exon-exon_boundary	Start_E1;Start_E2;Start_E3;Start_E4;Start_E5;Start_E6;Start_E7;End_E1;End_E2;End_E3;End_E4;End_E5;End_E6;Start_I1;Start_I2;Start_I3;Start_I4;Start_I5;Start_I6;End_I1;End_I2;End_I3;End_I4;End_I5;End_I6	HLA-B;MICA	Tumor
chr1	155571863	155695810	28	1.39286	TCGA-A2-A0CX-01A-21R-A00Z-07;TCGA-A2-A0YG-01A-21R-A109-07;TCGA-A2-A25E-01A-11R-A169-07;TCGA-A8-A06T-01A-11R-A00Z-07;TCGA-A8-A076-01A-21R-A00Z-07;TCGA-A8-A08T-01A-21R-A00Z-07;TCGA-A8-A09N-01A-11R-A00Z-07;TCGA-A8-A0AB-01A-11R-A034-07;TCGA-AN-A0AJ-01A-11R-A00Z-07;TCGA-AN-A0FK-01A-11R-A034-07;TCGA-AN-A0FV-01A-11R-A00Z-07;TCGA-AN-A0FZ-01A-11R-A034-07;TCGA-AR-A0TX-01A-11R-A084-07;TCGA-AR-A24U-01A-11R-A…	HER2+	inter_gene	exon-exon_boundary	Start_E1;Start_E2;Start_E3;Start_E4;Start_E5;Start_E6;Start_E7;Start_E8;Start_E9;Start_E10;Start_E11;Start_E12;Start_E13;Start_E14;End_E1;End_E2;End_E3;End_E4;End_E5;End_E6;End_E7;End_E8;End_E9;End_E10;End_E11;End_E12;End_E13;End_E14;Start_I1;Start_I2;Start_I3;Start_I4;Start_I5;Start_I6;Start_I7;Start_I8;End_I1;End_I2;End_I3;End_I4;End_I5;End_I6;End_I7;End_I8	MSTO1;YY1AP1;DAP3	Tumor
chr7	94053666	94053738	12	1.41667	TCGA-A2-A0CX-01A-21R-A00Z-07;TCGA-A2-A0YG-01A-21R-A109-07;TCGA-A7-A26H-01A-11R-A169-07;TCGA-A8-A06R-01A-11R-A00Z-07;TCGA-AC-A3TN-01A-11R-A22K-07;TCGA-AC-A3YI-01A-21R-A239-07;TCGA-BH-A0C0-01A-21R-A056-07;TCGA-BH-A18M-01A-11R-A12D-07;TCGA-BH-A1EN-01A-11R-A13Q-07;TCGA-C8-A1HE-01A-11R-A13Q-07;TCGA-C8-A1HL-01A-11R-A137-07;TCGA-E2-A15E-01A-11R-A12D-07	HER2+	intra_gene	within_exon	E41	COL1A2	Tumor
chr19	39109903	39109967	32	1.25	TCGA-A2-A0CX-01A-21R-A00Z-07;TCGA-A2-A0YG-01A-21R-A109-07;TCGA-A7-A26H-01A-11R-A169-07;TCGA-A8-A075-01A-11R-A084-07;TCGA-A8-A097-01A-11R-A034-07;TCGA-A8-A09I-01A-22R-A034-07;TCGA-AC-A3TN-01A-11R-A22K-07;TCGA-AN-A041-01A-11R-A034-07;TCGA-AN-A0FL-01A-11R-A034-07;TCGA-AN-A0FN-01A-11R-A034-07;TCGA-AN-A0XP-01A-11R-A109-07;TCGA-AR-A254-01A-21R-A169-07;TCGA-BH-A0C0-01A-21R-A056-07;TCGA-BH-A0C7-01B-11R-A…	HER2+	intra_gene	exon-exon_boundary	End_E1;Start_I2;E1	EIF3K	Tumor
chr19	45418354	45430290	24	1.375	TCGA-A2-A0CX-01A-21R-A00Z-07;TCGA-A2-A1G1-01A-21R-A13Q-07;TCGA-A7-A26H-01A-11R-A169-07;TCGA-A8-A08B-01A-11R-A00Z-07;TCGA-A8-A08P-01A-11R-A00Z-07;TCGA-A8-A08T-01A-21R-A00Z-07;TCGA-A8-A09G-01A-21R-A00Z-07;TCGA-A8-A0A7-01A-11R-A00Z-07;TCGA-AN-A0AJ-01A-11R-A00Z-07;TCGA-AN-A0FL-01A-11R-A034-07;TCGA-AN-A0FX-01A-11R-A034-07;TCGA-AQ-A04H-01B-11R-A10J-07;TCGA-AR-A0TQ-01A-11R-A084-07;TCGA-BH-A0BQ-01A-21R-A…	HER2+	inter_gene	exon-exon_boundary	Start_E3;Start_E4;Start_E1;Start_E2;End_E3;End_E4;End_E1;End_E2;Start_I4;Start_I1;Start_I2;End_I3;End_I4;End_I1	APOC1;APOC1P1	Tumor
chr1	121116686	206566261	39	1.53846	TCGA-A2-A0CX-01A-21R-A00Z-07;TCGA-A2-A1G1-01A-21R-A13Q-07;TCGA-A7-A2KD-01A-31R-A21T-07;TCGA-A8-A06T-01A-11R-A00Z-07;TCGA-A8-A075-01A-11R-A084-07;TCGA-A8-A07B-01A-11R-A00Z-07;TCGA-A8-A07I-01A-11R-A00Z-07;TCGA-A8-A08H-01A-21R-A00Z-07;TCGA-A8-A08X-01A-21R-A00Z-07;TCGA-A8-A099-01A-11R-A00Z-07;TCGA-AC-A23G-01A-11R-A213-07;TCGA-AC-A23H-01A-11R-A157-07;TCGA-AC-A3YI-01A-21R-A239-07;TCGA-AN-A03X-01A-21R-A…	HER2+	inter_gene	exon-exon_boundary	Start_E1;Start_E2;Start_E3;Start_E4;Start_E5;Start_E6;Start_E7;Start_E8;Start_E9;Start_E10;Start_E11;Start_E12;Start_E13;Start_E14;Start_E15;Start_E16;Start_E17;Start_E18;Start_E19;Start_E20;Start_E21;Start_E36;Start_E37;Start_E38;Start_E39;Start_E40;Start_E41;Start_E42;Start_E43;Start_E44;Start_E45;Start_E46;Start_E34;Start_E35;Start_E27;Start_E28;Start_E29;Start_E30;Start_E31;Start_E32;Start_E3…	EMBP1;LOC375010;LOC100130000;FLJ39739;LOC100286793;PPIAL4G;FAM72D;SRGAP2P2;LOC728855;LOC728875;PPIAL4A;PPIAL4B;PPIAL4C;NBPF9;PFN1P2;LOC653513;PDE4DIP;SEC22B;NOTCH2NL;NBPF10;HFE2;TXNIP;POLR3GL;ANKRD34A;LIX1L;PEX11B;RBM8A;GNRHR2;ITGA10;ANKRD35;PIAS3;NUDT17;POLR3C;RNF115;CD160;PDZK1;GPR89A;GPR89C;PDZK1P1;NBPF11;NBPF24;LOC728989;PRKAB2;PDIA3P;FMO5;CHD1L;LOC100289211;BCL9;ACP6;GJA5;GJA8;GPR89B;NBPF14;…	Tumor
chr1	86173403	86173493	26	1.5	TCGA-A2-A0CX-01A-21R-A00Z-07;TCGA-A2-A1G1-01A-21R-A13Q-07;TCGA-A8-A06T-01A-11R-A00Z-07;TCGA-A8-A08C-01A-11R-A00Z-07;TCGA-A8-A08X-01A-21R-A00Z-07;TCGA-A8-A09N-01A-11R-A00Z-07;TCGA-AC-A2FB-01A-11R-A17B-07;TCGA-AN-A0FZ-01A-11R-A034-07;TCGA-AR-A0TQ-01A-11R-A084-07;TCGA-AR-A250-01A-31R-A169-07;TCGA-AR-A254-01A-21R-A169-07;TCGA-AR-A255-01A-11R-A169-07;TCGA-BH-A0C7-01B-11R-A115-07;TCGA-C8-A138-01A-11R-A…	HER2+	intra_gene	within_exon	E2;E1	ZNHIT6	Tumor
chr6	83076270	83076356	24	1.29167	TCGA-A2-A0CX-01A-21R-A00Z-07;TCGA-A2-A1G1-01A-21R-A13Q-07;TCGA-A8-A075-01A-11R-A084-07;TCGA-A8-A076-01A-21R-A00Z-07;TCGA-A8-A08S-01A-11R-A034-07;TCGA-A8-A097-01A-11R-A034-07;TCGA-A8-A0AB-01A-11R-A034-07;TCGA-AN-A0FN-01A-11R-A034-07;TCGA-AR-A0TQ-01A-11R-A084-07;TCGA-AR-A254-01A-21R-A169-07;TCGA-B6-A1KF-01A-11R-A13Q-07;TCGA-BH-A0C0-01A-21R-A056-07;TCGA-C8-A12Q-01A-11R-A115-07;TCGA-C8-A12T-01A-11R-A…	HER2+	intra_gene	within_exon	E2;E3	TPBG	Tumor-Specific
chr11	67800415	67800479	13	1.84615	TCGA-A2-A0CX-01A-21R-A00Z-07;TCGA-A2-A1G1-01A-21R-A13Q-07;TCGA-A8-A09G-01A-21R-A00Z-07;TCGA-AQ-A1H2-01A-11R-A13Q-07;TCGA-AR-A0TX-01A-11R-A084-07;TCGA-BH-A0C7-01B-11R-A115-07;TCGA-BH-A0DZ-01A-11R-A00Z-07;TCGA-BH-A18I-01A-11R-A12D-07;TCGA-BH-A42T-01A-11R-A24H-07;TCGA-D8-A1J9-01A-11R-A13Q-07;TCGA-D8-A27N-01A-11R-A16F-07;TCGA-E9-A22D-01A-11R-A157-07;TCGA-E9-A3X8-01A-31R-A22U-07	HER2+	intra_gene	exon-exon_boundary	End_E4;Start_I5;E4	NDUFS8	Tumor
chr15	28501234	28821838	25	1.68	TCGA-A2-A0CX-01A-21R-A00Z-07;TCGA-A2-A25E-01A-11R-A169-07;TCGA-A8-A06R-01A-11R-A00Z-07;TCGA-A8-A08S-01A-11R-A034-07;TCGA-A8-A097-01A-11R-A034-07;TCGA-AC-A23C-01A-12R-A169-07;TCGA-AC-A2FB-01A-11R-A17B-07;TCGA-AN-A041-01A-11R-A034-07;TCGA-AN-A0AJ-01A-11R-A00Z-07;TCGA-AO-A0JM-01A-21R-A056-07;TCGA-AO-A12D-01A-11R-A115-07;TCGA-AR-A24U-01A-11R-A169-07;TCGA-AR-A250-01A-31R-A169-07;TCGA-AR-A254-01A-21R-A…	HER2+	inter_gene	exon-exon_boundary	Start_E16;Start_E17;Start_E18;Start_E6;Start_E7;Start_E8;Start_E9;Start_E10;Start_E11;Start_E12;Start_E13;Start_E14;Start_E15;Start_E4;Start_E5;Start_E3;Start_E1;Start_E2;End_E15;End_E16;End_E17;End_E18;End_E6;End_E7;End_E8;End_E9;End_E10;End_E11;End_E12;End_E13;End_E14;End_E4;End_E5;End_E3;End_E1;End_E2;Start_I15;Start_I16;Start_I17;Start_I18;Start_I6;Start_I7;Start_I8;Start_I9;Start_I10;Start_I…	HERC2;GOLGA8F;GOLGA8G;MIR4509-1;MIR4509-2;MIR4509-3;HERC2P9	Tumor-Specific
chr8	98735117	98735180	18	1.33333	TCGA-A2-A0CX-01A-21R-A00Z-07;TCGA-A2-A25E-01A-11R-A169-07;TCGA-A8-A06T-01A-11R-A00Z-07;TCGA-A8-A075-01A-11R-A084-07;TCGA-A8-A076-01A-21R-A00Z-07;TCGA-AC-A2FB-01A-11R-A17B-07;TCGA-AN-A0FX-01A-11R-A034-07;TCGA-AQ-A04L-01B-21R-A10J-07;TCGA-AQ-A1H2-01A-11R-A13Q-07;TCGA-AR-A0TQ-01A-11R-A084-07;TCGA-AR-A250-01A-31R-A169-07;TCGA-AR-A254-01A-21R-A169-07;TCGA-BH-A18I-01A-11R-A12D-07;TCGA-BH-A18R-01A-11R-A…	HER2+	intra_gene	exon-exon_boundary	Start_E11;End_I11;E11	MTDH	Tumor-Specific
chr10	76790395	103577803	20	1.35	TCGA-A2-A0CX-01A-21R-A00Z-07;TCGA-A2-A25E-01A-11R-A169-07;TCGA-A8-A076-01A-21R-A00Z-07;TCGA-A8-A097-01A-11R-A034-07;TCGA-AC-A23H-01A-11R-A157-07;TCGA-AN-A0AJ-01A-11R-A00Z-07;TCGA-AN-A0AK-01A-21R-A00Z-07;TCGA-AN-A0FV-01A-11R-A00Z-07;TCGA-AQ-A04H-01B-11R-A10J-07;TCGA-AR-A254-01A-21R-A169-07;TCGA-B6-A1KF-01A-11R-A13Q-07;TCGA-BH-A0BQ-01A-21R-A115-07;TCGA-BH-A18I-01A-11R-A12D-07;TCGA-BH-A18M-01A-11R-A…	HER2+	inter_gene	exon-exon_boundary	Start_E2;Start_E3;Start_E1;Start_E7;Start_E8;Start_E4;Start_E5;Start_E6;Start_E9;Start_E10;Start_E11;Start_E29;Start_E26;Start_E27;Start_E28;Start_E25;Start_E24;Start_E23;Start_E22;Start_E21;Start_E20;Start_E19;Start_E18;Start_E16;Start_E17;Start_E15;Start_E13;Start_E14;Start_E12;Start_E30;Start_E31;Start_E32;Start_E33;Start_E34;Start_E35;Start_E36;Start_E37;Start_E38;Start_E51;Start_E52;Start_E5…	DUPD1;DUSP13;SAMD8;VDAC2;COMTD1;ZNF503-AS1;ZNF503-AS2;ZNF503;C10orf11;KCNMA1;DLG5;LOC100128292;POLR3A;RPS24;LOC100132987;LOC283050;ZMIZ1;PPIF;ZCCHC24;EIF5AL1;SFTPA2;SFTPA1;LOC650623;LOC642361;LOC100288974;MBL1P;SFTPD;LOC219347;FAM213A;PLAC9;ANXA11;LOC439990;MAT1A;DYDC1;DYDC2;C10orf58;TSPAN14;SH2D4B;NRG3;GHITM;C10orf99;CDHR1;LRIT2;LRIT1;RGR;LOC170425;FAM190B;LOC100507470;GRID1;MIR346;WAPAL;OPN4;LD…	Tumor
chr14	105954674	105954844	18	2.16667	TCGA-A2-A0CX-01A-21R-A00Z-07;TCGA-A2-A3XV-01A-21R-A239-07;TCGA-A8-A06R-01A-11R-A00Z-07;TCGA-A8-A06U-01A-11R-A00Z-07;TCGA-A8-A09G-01A-21R-A00Z-07;TCGA-A8-A0A7-01A-11R-A00Z-07;TCGA-AN-A0FN-01A-11R-A034-07;TCGA-AN-A0FS-01A-11R-A034-07;TCGA-AN-A0FT-01A-11R-A034-07;TCGA-AO-A12D-01A-11R-A115-07;TCGA-AR-A250-01A-31R-A169-07;TCGA-D8-A27N-01A-11R-A16F-07;TCGA-E2-A105-01A-11R-A10J-07;TCGA-E2-A14P-01A-31R-A…	HER2+	intra_gene	exon-exon_boundary	Start_E4;Start_E5;End_E4;End_E5;Start_I5;Start_I6;End_I4;End_I5	CRIP1	Tumor-Specific
chr7	23429436	75695917	26	2.07692	TCGA-A2-A0CX-01A-21R-A00Z-07;TCGA-A2-A3XV-01A-21R-A239-07;TCGA-A8-A08G-01A-11R-A00Z-07;TCGA-A8-A099-01A-11R-A00Z-07;TCGA-A8-A09I-01A-22R-A034-07;TCGA-A8-A0AB-01A-11R-A034-07;TCGA-AC-A3TN-01A-11R-A22K-07;TCGA-AN-A0FL-01A-11R-A034-07;TCGA-BH-A0C7-01B-11R-A115-07;TCGA-BH-A1EN-01A-11R-A13Q-07;TCGA-BH-A1F2-01A-31R-A13Q-07;TCGA-C8-A1HE-01A-11R-A13Q-07;TCGA-C8-A1HF-01A-11R-A137-07;TCGA-C8-A1HK-01A-21R-A…	HER2+	inter_gene	exon-exon_boundary	Start_E3;Start_E1;Start_E2;Start_E4;Start_E5;Start_E6;Start_E7;Start_E8;Start_E9;Start_E10;Start_E11;Start_E12;Start_E13;Start_E14;Start_E15;Start_E16;Start_E17;Start_E18;Start_E19;Start_E20;Start_E21;Start_E22;Start_E23;Start_E24;Start_E26;Start_E27;Start_E28;Start_E29;Start_E25;Start_E30;Start_E31;Start_E57;Start_E54;Start_E55;Start_E56;Start_E47;Start_E48;Start_E49;Start_E50;Start_E51;Start_E5…	IGF2BP3;RPS2P32;TRA2A;CCDC126;CLK2P;C7orf46;STK31;NPY;MPP6;DFNA5;OSBPL3;CYCS;C7orf31;NPVF;MIR148A;NFE2L3;CBX3;HNRNPA2B1;SNX10;LOC441204;KIAA0087;C7orf71;SKAP2;HOTAIRM1;HOXA1;HOXA2;HOXA3;HOXA-AS3;HOXA4;HOXA5;HOXA6;HOXA7;HOXA10;HOXA10-HOXA9;HOXA9;MIR196B;HOXA-AS5;HOXA11;HOTTIP;HOXA13;EVX1;HIBADH;TAX1BP1;JAZF1;JAZF1-AS1;CREB5;TRIL;LOC100506497;CPVL;CHN2;PRR15;LOC646762;MIR550A3;DPY19L2P3;ZNRF2P2;WIP…	Tumor-Specific
chr12	55248382	55248945	5	2.2	TCGA-A2-A0CX-01A-21R-A00Z-07;TCGA-A2-A3XV-01A-21R-A239-07;TCGA-AN-A04C-01A-21R-A034-07;TCGA-C8-A278-01A-11R-A169-07;TCGA-D8-A1J9-01A-11R-A13Q-07	HER2+	intra_gene	exon-exon_boundary	Start_E2;End_E1;End_E2;Start_I2;Start_I3;End_I2	MUCL1	Tumor
chr6	32632574	32726908	28	1.96429	TCGA-A2-A0CX-01A-21R-A00Z-07;TCGA-A2-A3XZ-01A-42R-A239-07;TCGA-A7-A2KD-01A-31R-A21T-07;TCGA-A8-A08S-01A-11R-A034-07;TCGA-A8-A09I-01A-22R-A034-07;TCGA-AC-A23C-01A-12R-A169-07;TCGA-AC-A23G-01A-11R-A213-07;TCGA-AC-A2FB-01A-11R-A17B-07;TCGA-AN-A0AK-01A-21R-A00Z-07;TCGA-AN-A0FS-01A-11R-A034-07;TCGA-AN-A0FZ-01A-11R-A034-07;TCGA-AO-A12D-01A-11R-A115-07;TCGA-AR-A1AX-01A-11R-A12P-07;TCGA-AR-A250-01A-31R-A…	HER2+	inter_gene	exon-exon_boundary	Start_E1;Start_E2;Start_E3;Start_E4;Start_E5;End_E1;End_E2;End_E3;End_E4;End_E5;Start_I1;Start_I2;Start_I3;Start_I4;Start_I5;End_I1;End_I2;End_I3;End_I4;End_I5	HLA-DQB1;HLA-DQA2;HLA-DQB2	Tumor
chrM	15516	15703	31	1.96774	TCGA-A2-A0CX-01A-21R-A00Z-07;TCGA-A2-A3XZ-01A-42R-A239-07;TCGA-A8-A06T-01A-11R-A00Z-07;TCGA-A8-A06U-01A-11R-A00Z-07;TCGA-A8-A075-01A-11R-A084-07;TCGA-A8-A07R-01A-21R-A034-07;TCGA-A8-A08C-01A-11R-A00Z-07;TCGA-A8-A097-01A-11R-A034-07;TCGA-A8-A09G-01A-21R-A00Z-07;TCGA-AC-A3YI-01A-21R-A239-07;TCGA-AN-A04C-01A-21R-A034-07;TCGA-AN-A0AJ-01A-11R-A00Z-07;TCGA-AN-A0FL-01A-11R-A034-07;TCGA-AN-A0FN-01A-11R-A…	HER2+	NA	NA	NA	NA	Tumor
chr20	62119722	62120376	34	1.67647	TCGA-A2-A0CX-01A-21R-A00Z-07;TCGA-A7-A26H-01A-11R-A169-07;TCGA-A8-A06T-01A-11R-A00Z-07;TCGA-A8-A07R-01A-21R-A034-07;TCGA-A8-A08G-01A-11R-A00Z-07;TCGA-A8-A08T-01A-21R-A00Z-07;TCGA-A8-A099-01A-11R-A00Z-07;TCGA-A8-A09I-01A-22R-A034-07;TCGA-A8-A0AB-01A-11R-A034-07;TCGA-AC-A23H-01A-11R-A157-07;TCGA-AC-A3TN-01A-11R-A22K-07;TCGA-AN-A041-01A-11R-A034-07;TCGA-AN-A0AJ-01A-11R-A00Z-07;TCGA-AN-A0FK-01A-11R-A…	HER2+	intra_gene	exon-exon_boundary	Start_E8;End_E7;Start_I7;End_I7	EEF1A2	Tumor-Specific
chr3	121383274	121383394	7	1.85714	TCGA-A2-A0CX-01A-21R-A00Z-07;TCGA-A7-A26H-01A-11R-A169-07;TCGA-A8-A07B-01A-11R-A00Z-07;TCGA-AN-A04C-01A-21R-A034-07;TCGA-AN-A0FK-01A-11R-A034-07;TCGA-C8-A1HL-01A-11R-A137-07;TCGA-D8-A1JA-01A-11R-A13Q-07	HER2+	intra_gene	within_exon	E22;E21	GOLGB1	Tumor
chr11	129996604	129997694	2	4.5	TCGA-A2-A0CX-01A-21R-A00Z-07;TCGA-A8-A06R-01A-11R-A00Z-07	HER2+	intra_gene	exon-exon_boundary	Start_E8;Start_E9;Start_E7;Start_E4;Start_E5;Start_E6;End_E8;End_E7;End_E4;End_E5;Start_I9;End_I8;End_I9	APLP2	Tumor
chr7	135612501	135612615	14	1.64286	TCGA-A2-A0CX-01A-21R-A00Z-07;TCGA-A8-A06R-01A-11R-A00Z-07;TCGA-A8-A08T-01A-21R-A00Z-07;TCGA-AN-A041-01A-11R-A034-07;TCGA-AN-A0FD-01A-11R-A034-07;TCGA-AN-A0FN-01A-11R-A034-07;TCGA-AN-A0FS-01A-11R-A034-07;TCGA-AN-A0FX-01A-11R-A034-07;TCGA-BH-A0EE-01A-11R-A034-07;TCGA-BH-A18R-01A-11R-A12D-07;TCGA-C8-A1HE-01A-11R-A13Q-07;TCGA-D8-A1XJ-01A-11R-A14M-07;TCGA-JL-A3YW-01A-12R-A239-07;TCGA-JL-A3YX-01A-11R-A…	HER2+	inter_gene	within_exon	E4	LUZP6;MTPN	Tumor
chr2	128900679	128900751	6	2.16667	TCGA-A2-A0CX-01A-21R-A00Z-07;TCGA-A8-A06R-01A-11R-A00Z-07;TCGA-AN-A04C-01A-21R-A034-07;TCGA-BH-A18I-01A-11R-A12D-07;TCGA-D8-A1XJ-01A-11R-A14M-07;TCGA-E9-A22H-01A-11R-A157-07	HER2+	intra_gene	exon-exon_boundary	Start_E17;End_I17;E17	UGGT1	Tumor
chr11	71821142	71821199	8	1.625	TCGA-A2-A0CX-01A-21R-A00Z-07;TCGA-A8-A06R-01A-11R-A00Z-07;TCGA-AN-A0FN-01A-11R-A034-07;TCGA-BH-A18I-01A-11R-A12D-07;TCGA-C8-A138-01A-11R-A115-07;TCGA-D8-A140-01A-11R-A115-07;TCGA-E2-A1B1-01A-21R-A12P-07;TCGA-E9-A1N6-01A-11R-A144-07	HER2+	inter_gene	exon-exon_boundary	End_E5;E5;E7	C11orf51;LRTOMT	Tumor
chr19	34882448	34882947	45	1.93333	TCGA-A2-A0CX-01A-21R-A00Z-07;TCGA-A8-A06U-01A-11R-A00Z-07;TCGA-A8-A07P-01A-11R-A00Z-07;TCGA-A8-A08S-01A-11R-A034-07;TCGA-A8-A08T-01A-21R-A00Z-07;TCGA-A8-A097-01A-11R-A034-07;TCGA-A8-A09G-01A-21R-A00Z-07;TCGA-A8-A0A7-01A-11R-A00Z-07;TCGA-AC-A23H-01A-11R-A157-07;TCGA-AC-A2FB-01A-11R-A17B-07;TCGA-AC-A3YI-01A-21R-A239-07;TCGA-AN-A041-01A-11R-A034-07;TCGA-AN-A0FN-01A-11R-A034-07;TCGA-AQ-A04L-01B-21R-A…	HER2+	NA	NA	NA	NA	Tumor
chr12	56554047	56554104	33	1.78788	TCGA-A2-A0CX-01A-21R-A00Z-07;TCGA-A8-A06X-01A-21R-A00Z-07;TCGA-A8-A07R-01A-21R-A034-07;TCGA-A8-A08H-01A-21R-A00Z-07;TCGA-A8-A099-01A-11R-A00Z-07;TCGA-A8-A09G-01A-21R-A00Z-07;TCGA-A8-A09N-01A-11R-A00Z-07;TCGA-AC-A23G-01A-11R-A213-07;TCGA-AC-A3TN-01A-11R-A22K-07;TCGA-AN-A0FN-01A-11R-A034-07;TCGA-AN-A0FZ-01A-11R-A034-07;TCGA-AN-A0XP-01A-11R-A109-07;TCGA-AQ-A0Y5-01A-11R-A14M-07;TCGA-AR-A0TX-01A-11R-A…	HER2+	intra_gene	exon-exon_boundary	End_E5;Start_I6;E5	MYL6	Tumor-Specific
chr8	62550505	62555968	5	2	TCGA-A2-A0CX-01A-21R-A00Z-07;TCGA-A8-A07B-01A-11R-A00Z-07;TCGA-AO-A12D-01A-11R-A115-07;TCGA-EW-A2FR-01A-11R-A21T-07;TCGA-JL-A3YW-01A-12R-A239-07	HER2+	intra_gene	exon-exon_boundary	Start_E11;Start_E12;Start_E13;Start_E10;Start_E9;End_E11;End_E12;End_E13;End_E10;End_E9;End_E8;Start_I11;Start_I12;Start_I9;Start_I10;End_I10;End_I11;End_I9	ASPH	Tumor
chr20	35177537	35177597	24	1.375	TCGA-A2-A0CX-01A-21R-A00Z-07;TCGA-A8-A07I-01A-11R-A00Z-07;TCGA-A8-A097-01A-11R-A034-07;TCGA-AC-A23G-01A-11R-A213-07;TCGA-AC-A3TN-01A-11R-A22K-07;TCGA-AN-A0AJ-01A-11R-A00Z-07;TCGA-AN-A0FD-01A-11R-A034-07;TCGA-AN-A0FN-01A-11R-A034-07;TCGA-AN-A0FZ-01A-11R-A034-07;TCGA-AO-A0JM-01A-21R-A056-07;TCGA-AO-A12D-01A-11R-A115-07;TCGA-AR-A0TQ-01A-11R-A084-07;TCGA-AR-A250-01A-31R-A169-07;TCGA-B6-A1KF-01A-11R-A…	HER2+	intra_gene	within_exon	E4;E3	MYL9	Tumor-Specific
chr7	50473472	151575758	10	3.2	TCGA-A2-A0CX-01A-21R-A00Z-07;TCGA-A8-A07P-01A-11R-A00Z-07;TCGA-A8-A09G-01A-21R-A00Z-07;TCGA-AN-A0FV-01A-11R-A00Z-07;TCGA-AO-A0JE-01A-11R-A056-07;TCGA-B6-A1KF-01A-11R-A13Q-07;TCGA-BH-A0C0-01A-21R-A056-07;TCGA-E2-A105-01A-11R-A10J-07;TCGA-EW-A1IW-01A-11R-A13Q-07;TCGA-GM-A2DA-01A-11R-A18M-07	HER2+	inter_gene	exon-exon_boundary	Start_E15;Start_E14;Start_E13;Start_E1;Start_E2;Start_E3;Start_E4;Start_E11;Start_E12;Start_E10;Start_E9;Start_E8;Start_E7;Start_E6;Start_E5;Start_E16;Start_E17;Start_E18;Start_E19;Start_E20;Start_E21;Start_E22;Start_E23;Start_E24;Start_E25;Start_E26;Start_E27;Start_E28;Start_E29;Start_E30;Start_E31;Start_E32;Start_E33;Start_E34;Start_E35;Start_E36;Start_E37;Start_E38;Start_E39;Start_E40;Start_E4…	DDC;FIGNL1;LOC100129427;GRB10;COBL;POM121L12;FLJ45974;HPVC1;VSTM2A;LOC285878;SEC61G;EGFR;LANCL2;VOPP1;FKBP9L;SEPT14;ZNF713;GBAS;MRPS17;PSPH;CCT6A;SNORA15;SUMF2;PHKG1;CHCHD2;LOC389493;LOC650226;DKFZp434L192;LOC100130849;MIR4283-1;MIR4283-2;ZNF479;GUSBP10;MIR3147;ZNF716;LOC643955;LOC100287704;LOC100287834;LOC100506050;ZNF727;ZNF735;ZNF679;ZNF736;LOC649395;ZNF680;LOC641746;ZNF107;ZNF138;ZNF273;ERV3-…	Tumor
chr3	196770229	196770313	2	7.5	TCGA-A2-A0CX-01A-21R-A00Z-07;TCGA-A8-A08P-01A-11R-A00Z-07	HER2+	intra_gene	within_exon	E26;E25;E22;E21	DLG1	Tumor
chr19	41813276	41813442	10	1.8	TCGA-A2-A0CX-01A-21R-A00Z-07;TCGA-A8-A08P-01A-11R-A00Z-07;TCGA-AR-A0TX-01A-11R-A084-07;TCGA-BH-A18P-01A-11R-A12D-07;TCGA-C8-A130-01A-31R-A115-07;TCGA-C8-A1HF-01A-11R-A137-07;TCGA-D8-A1J9-01A-11R-A13Q-07;TCGA-E2-A1IH-01A-11R-A13Q-07;TCGA-E9-A3X8-01A-31R-A22U-07;TCGA-JL-A3YX-01A-11R-A22U-07	HER2+	intra_gene	within_exon	E15	HNRNPUL1	Tumor
chr11	10821636	10821777	5	1.8	TCGA-A2-A0CX-01A-21R-A00Z-07;TCGA-A8-A09G-01A-21R-A00Z-07;TCGA-C8-A12Q-01A-11R-A115-07;TCGA-C8-A1HE-01A-11R-A13Q-07;TCGA-C8-A1HN-01A-11R-A137-07	HER2+	intra_gene	exon-exon_boundary	End_E17;End_E18;Start_I18;E17;E18	EIF4G2	Tumor
chr10	33200567	33200995	3	3	TCGA-A2-A0CX-01A-21R-A00Z-07;TCGA-AN-A04C-01A-21R-A034-07;TCGA-AN-A0FZ-01A-11R-A034-07	HER2+	intra_gene	exon-exon_boundary	Start_E13;Start_E12;End_E12;End_E11;Start_I12;End_I12;E12;E11	ITGB1	Tumor
chr5	149781776	154988557	10	2.5	TCGA-A2-A0CX-01A-21R-A00Z-07;TCGA-AQ-A1H2-01A-11R-A13Q-07;TCGA-BH-A0C0-01A-21R-A056-07;TCGA-BH-A18P-01A-11R-A12D-07;TCGA-C8-A135-01A-11R-A115-07;TCGA-C8-A1HF-01A-11R-A137-07;TCGA-E2-A1B1-01A-21R-A12P-07;TCGA-E9-A1N6-01A-11R-A144-07;TCGA-E9-A22D-01A-11R-A157-07;TCGA-JL-A3YW-01A-12R-A239-07	HER2+	inter_gene	exon-exon_boundary	Start_E5;Start_E6;Start_E8;Start_E9;Start_E7;Start_E1;Start_E2;Start_E3;Start_E4;Start_E10;Start_E11;Start_E12;Start_E13;Start_E14;Start_E15;Start_E16;Start_E17;Start_E18;Start_E24;Start_E25;Start_E26;Start_E23;Start_E19;Start_E20;Start_E21;Start_E22;Start_E27;Start_E28;End_E5;End_E8;End_E7;End_E1;End_E2;End_E3;End_E4;End_E6;End_E9;End_E10;End_E11;End_E12;End_E13;End_E14;End_E15;End_E16;End_E17;E…	CD74;RPS14;NDST1;SYNPO;MYOZ3;RBM22;DCTN4;C5orf62;IRGM;ZNF300;ZNF300P1;GPX3;TNIP1;ANXA6;CCDC69;GM2A;SLC36A3;SLC36A2;SLC36A1;FAT2;SPARC;ATOX1;G3BP1;GLRA1;NMUR2;GRIA1;FAM114A2;MFAP3;GALNT10;FLJ38109;SAP30L;HAND1;MIR3141;LARP1;C5orf4;CNOT8;GEMIN5;MRPL22;KIF4B;SGCD	Tumor
chr14	106692078	106899345	3	2.33333	TCGA-A2-A0CX-01A-21R-A00Z-07;TCGA-C8-A12Q-01A-11R-A115-07;TCGA-D8-A27W-01A-11R-A16F-07	HER2+	inter_gene	exon-exon_boundary	Start_E1;Start_E2;End_E1;End_E2;Start_I1;Start_I2;End_I1;End_I2	IGHV3-21;IGHV1-24;IGHV3-23;LINC00226;IGHV2-26;IGHV4-28;IGHV3-30;IGHV4-31;IGHV3-33;IGHV4-34;IGHV3-35;IGHV3-38;IGHV4-39;IGHV3-43	Tumor
chr17	48267039	48267093	65	1.63077	TCGA-A2-A0D1-01A-11R-A034-07;TCGA-A2-A0EY-01A-11R-A034-07;TCGA-A2-A0SY-01A-31R-A084-07;TCGA-A2-A0YG-01A-21R-A109-07;TCGA-A2-A3XZ-01A-42R-A239-07;TCGA-A7-A2KD-01A-31R-A21T-07;TCGA-A8-A06X-01A-21R-A00Z-07;TCGA-A8-A076-01A-21R-A00Z-07;TCGA-A8-A07P-01A-11R-A00Z-07;TCGA-A8-A08S-01A-11R-A034-07;TCGA-A8-A097-01A-11R-A034-07;TCGA-A8-A09N-01A-11R-A00Z-07;TCGA-A8-A0AB-01A-11R-A034-07;TCGA-AC-A23G-01A-11R-A…	HER2+	intra_gene	exon-exon_boundary	Start_E38;End_E38;Start_I38;End_I37;E38	COL1A1	Tumor
chr1	168044635	168044766	18	1.72222	TCGA-A2-A0D1-01A-11R-A034-07;TCGA-A2-A0EY-01A-11R-A034-07;TCGA-A2-A0SY-01A-31R-A084-07;TCGA-A2-A1G1-01A-21R-A13Q-07;TCGA-A8-A07B-01A-11R-A00Z-07;TCGA-A8-A08C-01A-11R-A00Z-07;TCGA-A8-A08T-01A-21R-A00Z-07;TCGA-A8-A090-01A-11R-A00Z-07;TCGA-AN-A0FS-01A-11R-A034-07;TCGA-AN-A0FX-01A-11R-A034-07;TCGA-BH-A0C0-01A-21R-A056-07;TCGA-BH-A0EE-01A-11R-A034-07;TCGA-BH-A1F8-01A-11R-A13Q-07;TCGA-C8-A278-01A-11R-A…	HER2+	intra_gene	within_exon	E19;E22;E21;E20	DCAF6	Tumor
chrM	13417	13498	33	1.45455	TCGA-A2-A0D1-01A-11R-A034-07;TCGA-A2-A0EY-01A-11R-A034-07;TCGA-A2-A0T1-01A-21R-A084-07;TCGA-A8-A07P-01A-11R-A00Z-07;TCGA-A8-A08S-01A-11R-A034-07;TCGA-A8-A08T-01A-21R-A00Z-07;TCGA-A8-A0AB-01A-11R-A034-07;TCGA-AC-A23H-01A-11R-A157-07;TCGA-AC-A3TN-01A-11R-A22K-07;TCGA-AN-A041-01A-11R-A034-07;TCGA-AN-A0FD-01A-11R-A034-07;TCGA-AN-A0FN-01A-11R-A034-07;TCGA-AN-A0FX-01A-11R-A034-07;TCGA-AO-A0JL-01A-11R-A…	HER2+	NA	NA	NA	NA	Tumor-Specific
chr8	144103449	144103508	23	1.78261	TCGA-A2-A0D1-01A-11R-A034-07;TCGA-A2-A0EY-01A-11R-A034-07;TCGA-A2-A0YG-01A-21R-A109-07;TCGA-A2-A1G1-01A-21R-A13Q-07;TCGA-A2-A25E-01A-11R-A169-07;TCGA-A7-A2KD-01A-31R-A21T-07;TCGA-A8-A075-01A-11R-A084-07;TCGA-A8-A076-01A-21R-A00Z-07;TCGA-A8-A08S-01A-11R-A034-07;TCGA-AC-A23H-01A-11R-A157-07;TCGA-AN-A0FL-01A-11R-A034-07;TCGA-AN-A0FN-01A-11R-A034-07;TCGA-AN-A0FS-01A-11R-A034-07;TCGA-AN-A0FT-01A-11R-A…	HER2+	intra_gene	within_exon	E4	LY6E	Tumor-Specific
chr8	146015818	146016732	28	1.5	TCGA-A2-A0D1-01A-11R-A034-07;TCGA-A2-A0EY-01A-11R-A034-07;TCGA-A2-A0YG-01A-21R-A109-07;TCGA-A7-A2KD-01A-31R-A21T-07;TCGA-A8-A075-01A-11R-A084-07;TCGA-A8-A08G-01A-11R-A00Z-07;TCGA-A8-A0AB-01A-11R-A034-07;TCGA-AN-A04C-01A-21R-A034-07;TCGA-AN-A0AJ-01A-11R-A00Z-07;TCGA-AN-A0FD-01A-11R-A034-07;TCGA-AN-A0FL-01A-11R-A034-07;TCGA-AN-A0FN-01A-11R-A034-07;TCGA-AN-A0FS-01A-11R-A034-07;TCGA-AN-A0FT-01A-11R-A…	HER2+	intra_gene	exon-exon_boundary	Start_E5;End_E4;Start_I4;End_I4	RPL8	Tumor-Specific
chr19	18685924	18686014	36	1.69444	TCGA-A2-A0D1-01A-11R-A034-07;TCGA-A2-A0EY-01A-11R-A034-07;TCGA-A2-A0YG-01A-21R-A109-07;TCGA-A8-A06R-01A-11R-A00Z-07;TCGA-A8-A06X-01A-21R-A00Z-07;TCGA-A8-A075-01A-11R-A084-07;TCGA-A8-A076-01A-21R-A00Z-07;TCGA-A8-A08T-01A-21R-A00Z-07;TCGA-A8-A09N-01A-11R-A00Z-07;TCGA-AN-A041-01A-11R-A034-07;TCGA-AN-A04C-01A-21R-A034-07;TCGA-AN-A0AJ-01A-11R-A00Z-07;TCGA-AN-A0FN-01A-11R-A034-07;TCGA-AN-A0FT-01A-11R-A…	HER2+	intra_gene	within_exon	E5	UBA52	Tumor
chrM	11977	12103	19	4	TCGA-A2-A0D1-01A-11R-A034-07;TCGA-A2-A0EY-01A-11R-A034-07;TCGA-A2-A1G1-01A-21R-A13Q-07;TCGA-A8-A06T-01A-11R-A00Z-07;TCGA-A8-A075-01A-11R-A084-07;TCGA-A8-A076-01A-21R-A00Z-07;TCGA-A8-A08T-01A-21R-A00Z-07;TCGA-A8-A097-01A-11R-A034-07;TCGA-A8-A09G-01A-21R-A00Z-07;TCGA-AN-A04C-01A-21R-A034-07;TCGA-AN-A0FN-01A-11R-A034-07;TCGA-AN-A0FS-01A-11R-A034-07;TCGA-AN-A0FT-01A-11R-A034-07;TCGA-AN-A0FX-01A-11R-A…	HER2+	NA	NA	NA	NA	Tumor-Specific
chr15	64448065	64448116	26	1.23077	TCGA-A2-A0D1-01A-11R-A034-07;TCGA-A2-A0EY-01A-11R-A034-07;TCGA-A2-A25E-01A-11R-A169-07;TCGA-A2-A3XZ-01A-42R-A239-07;TCGA-A8-A076-01A-21R-A00Z-07;TCGA-A8-A07R-01A-21R-A034-07;TCGA-A8-A08T-01A-21R-A00Z-07;TCGA-A8-A0AB-01A-11R-A034-07;TCGA-AN-A0FN-01A-11R-A034-07;TCGA-AN-A0FS-01A-11R-A034-07;TCGA-AN-A0FT-01A-11R-A034-07;TCGA-AN-A0FZ-01A-11R-A034-07;TCGA-AO-A0JL-01A-11R-A056-07;TCGA-AQ-A04L-01B-21R-A…	HER2+	inter_gene	within_exon	E5;E7	PPIB;SNX22	Tumor-Specific
chr1	201452685	201452773	12	1.75	TCGA-A2-A0D1-01A-11R-A034-07;TCGA-A2-A0EY-01A-11R-A034-07;TCGA-A2-A25E-01A-11R-A169-07;TCGA-A8-A0A7-01A-11R-A00Z-07;TCGA-AN-A0FD-01A-11R-A034-07;TCGA-AN-A0FT-01A-11R-A034-07;TCGA-AN-A0FX-01A-11R-A034-07;TCGA-AR-A0TQ-01A-11R-A084-07;TCGA-BH-A0HY-01A-11R-A056-07;TCGA-C8-A12P-01A-11R-A115-07;TCGA-E9-A1ND-01A-11R-A144-07;TCGA-EW-A1J3-01A-11R-A13Q-07	HER2+	intra_gene	within_exon	E6	CSRP1	Tumor
chr19	1207098	1207194	37	1.32432	TCGA-A2-A0D1-01A-11R-A034-07;TCGA-A2-A0EY-01A-11R-A034-07;TCGA-A2-A3XZ-01A-42R-A239-07;TCGA-A8-A06R-01A-11R-A00Z-07;TCGA-A8-A06U-01A-11R-A00Z-07;TCGA-A8-A075-01A-11R-A084-07;TCGA-A8-A076-01A-21R-A00Z-07;TCGA-A8-A07P-01A-11R-A00Z-07;TCGA-A8-A08G-01A-11R-A00Z-07;TCGA-A8-A097-01A-11R-A034-07;TCGA-A8-A09G-01A-21R-A00Z-07;TCGA-A8-A09I-01A-22R-A034-07;TCGA-A8-A0AB-01A-11R-A034-07;TCGA-AN-A041-01A-11R-A…	HER2+	intra_gene	exon-exon_boundary	End_E1;Start_I2;E1	STK11	Tumor-Specific
chr17	27010058	27010337	35	1.31429	TCGA-A2-A0D1-01A-11R-A034-07;TCGA-A2-A0EY-01A-11R-A034-07;TCGA-A7-A26H-01A-11R-A169-07;TCGA-A7-A2KD-01A-31R-A21T-07;TCGA-A8-A06T-01A-11R-A00Z-07;TCGA-A8-A08S-01A-11R-A034-07;TCGA-A8-A097-01A-11R-A034-07;TCGA-A8-A09G-01A-21R-A00Z-07;TCGA-A8-A09I-01A-22R-A034-07;TCGA-A8-A0AB-01A-11R-A034-07;TCGA-AC-A23C-01A-12R-A169-07;TCGA-AC-A3YI-01A-21R-A239-07;TCGA-AN-A041-01A-11R-A034-07;TCGA-AN-A0AJ-01A-11R-A…	HER2+	intra_gene	exon-exon_boundary	Start_E16;End_E15;Start_I16;End_I16	SUPT6H	Tumor-Specific
chrM	14928	15031	40	1.65	TCGA-A2-A0D1-01A-11R-A034-07;TCGA-A2-A0EY-01A-11R-A034-07;TCGA-A7-A26H-01A-11R-A169-07;TCGA-A8-A06T-01A-11R-A00Z-07;TCGA-A8-A06U-01A-11R-A00Z-07;TCGA-A8-A076-01A-21R-A00Z-07;TCGA-A8-A08G-01A-11R-A00Z-07;TCGA-A8-A08S-01A-11R-A034-07;TCGA-A8-A097-01A-11R-A034-07;TCGA-A8-A0AB-01A-11R-A034-07;TCGA-AC-A3TN-01A-11R-A22K-07;TCGA-AN-A04C-01A-21R-A034-07;TCGA-AN-A0AJ-01A-11R-A00Z-07;TCGA-AN-A0AK-01A-21R-A…	HER2+	NA	NA	NA	NA	Tumor-Specific
chr9	139006461	139006513	37	1.45946	TCGA-A2-A0D1-01A-11R-A034-07;TCGA-A2-A0EY-01A-11R-A034-07;TCGA-A7-A2KD-01A-31R-A21T-07;TCGA-A8-A06R-01A-11R-A00Z-07;TCGA-A8-A06T-01A-11R-A00Z-07;TCGA-A8-A075-01A-11R-A084-07;TCGA-A8-A076-01A-21R-A00Z-07;TCGA-A8-A08G-01A-11R-A00Z-07;TCGA-AC-A23C-01A-12R-A169-07;TCGA-AC-A23G-01A-11R-A213-07;TCGA-AN-A041-01A-11R-A034-07;TCGA-AN-A0AK-01A-21R-A00Z-07;TCGA-AN-A0FD-01A-11R-A034-07;TCGA-AN-A0FK-01A-11R-A…	HER2+	intra_gene	within_exon	E2	C9orf69	Tumor-Specific
chr6	33290219	139048626	9	2	TCGA-A2-A0D1-01A-11R-A034-07;TCGA-A2-A0EY-01A-11R-A034-07;TCGA-A8-A06R-01A-11R-A00Z-07;TCGA-A8-A06T-01A-11R-A00Z-07;TCGA-A8-A075-01A-11R-A084-07;TCGA-A8-A08H-01A-21R-A00Z-07;TCGA-A8-A09G-01A-21R-A00Z-07;TCGA-AO-A0JE-01A-11R-A056-07;TCGA-C8-A138-01A-11R-A115-07	HER2+	inter_gene	exon-exon_boundary	Start_E1;Start_E2;Start_E3;Start_E4;Start_E5;Start_E6;Start_E7;Start_E8;Start_E9;Start_E10;Start_E11;Start_E12;Start_E13;Start_E14;Start_E15;Start_E16;Start_E17;Start_E18;Start_E19;Start_E20;Start_E21;Start_E22;Start_E23;Start_E24;Start_E25;Start_E26;Start_E27;Start_E28;Start_E29;Start_E30;Start_E31;Start_E32;Start_E33;Start_E34;Start_E35;Start_E36;Start_E37;Start_E38;Start_E39;Start_E40;Start_E4…	DAXX;KIFC1;PHF1;SYNGAP1;CUTA;ZBTB9;GGNBP1;BAK1;LINC00336;ITPR3;MNF1;IP6K3;LEMD2;MLN;LOC100507584;MIR1275;GRM4;HMGA1;C6orf1;NUDT3;RPS10-NUDT3;RPS10;PACSIN1;SPDEF;C6orf106;SNRPC;UHRF1BP1;TAF11;ANKS1A;TCP11;SCUBE3;ZNF76;DEF6;PPARD;FANCE;RPL10A;TEAD3;TULP1;FKBP5;LOC285847;ARMC12;CLPSL1;CLPSL2;CLPS;LHFPL5;SRPK1;SLC26A8;MAPK14;MAPK13;BRPF3;PNPLA1;C6orf222;ETV7;PXT1;KCTD20;STK38;SRSF3;MIR3925;CDKN1A;CPN…	Tumor
chr17	48271786	48272167	19	1.31579	TCGA-A2-A0D1-01A-11R-A034-07;TCGA-A2-A0EY-01A-11R-A034-07;TCGA-A8-A06R-01A-11R-A00Z-07;TCGA-A8-A075-01A-11R-A084-07;TCGA-A8-A07B-01A-11R-A00Z-07;TCGA-A8-A08H-01A-21R-A00Z-07;TCGA-AC-A23C-01A-12R-A169-07;TCGA-AN-A0FD-01A-11R-A034-07;TCGA-AN-A0FK-01A-11R-A034-07;TCGA-AN-A0FZ-01A-11R-A034-07;TCGA-AR-A0TQ-01A-11R-A084-07;TCGA-AR-A1AX-01A-11R-A12P-07;TCGA-AR-A250-01A-31R-A169-07;TCGA-BH-A0C7-01B-11R-A…	HER2+	intra_gene	exon-exon_boundary	Start_E22;Start_E23;End_E21;End_E22;Start_I21;Start_I22;End_I21;End_I22	COL1A1	Tumor
chr21	27394269	27394320	44	1.97727	TCGA-A2-A0D1-01A-11R-A034-07;TCGA-A2-A0EY-01A-11R-A034-07;TCGA-A8-A075-01A-11R-A084-07;TCGA-A8-A07P-01A-11R-A00Z-07;TCGA-A8-A08C-01A-11R-A00Z-07;TCGA-A8-A0AB-01A-11R-A034-07;TCGA-AC-A2FB-01A-11R-A17B-07;TCGA-AC-A3YI-01A-21R-A239-07;TCGA-AN-A04C-01A-21R-A034-07;TCGA-AN-A0FD-01A-11R-A034-07;TCGA-AN-A0FJ-01A-11R-A00Z-07;TCGA-AN-A0FL-01A-11R-A034-07;TCGA-AN-A0FN-01A-11R-A034-07;TCGA-AN-A0FS-01A-11R-A…	HER2+	intra_gene	within_exon	E6;E5	APP	Tumor-Specific
chr10	112645054	112647459	17	1.52941	TCGA-A2-A0D1-01A-11R-A034-07;TCGA-A2-A0EY-01A-11R-A034-07;TCGA-A8-A076-01A-21R-A00Z-07;TCGA-A8-A07P-01A-11R-A00Z-07;TCGA-A8-A08C-01A-11R-A00Z-07;TCGA-A8-A09G-01A-21R-A00Z-07;TCGA-AC-A2FB-01A-11R-A17B-07;TCGA-AN-A0FN-01A-11R-A034-07;TCGA-AN-A0FS-01A-11R-A034-07;TCGA-AR-A0TQ-01A-11R-A084-07;TCGA-BH-A42T-01A-11R-A24H-07;TCGA-D8-A1X5-01A-11R-A14D-07;TCGA-D8-A1XJ-01A-11R-A14M-07;TCGA-E9-A1N6-01A-11R-A…	HER2+	intra_gene	exon-exon_boundary	Start_E6;Start_E7;End_E5;End_E6;Start_I7;End_I7	PDCD4	Tumor-Specific
chr1	156280348	156280432	18	1.61111	TCGA-A2-A0D1-01A-11R-A034-07;TCGA-A2-A0EY-01A-11R-A034-07;TCGA-A8-A076-01A-21R-A00Z-07;TCGA-A8-A0A7-01A-11R-A00Z-07;TCGA-AN-A041-01A-11R-A034-07;TCGA-AN-A0FK-01A-11R-A034-07;TCGA-AN-A0FS-01A-11R-A034-07;TCGA-AR-A0TQ-01A-11R-A084-07;TCGA-AR-A1AX-01A-11R-A12P-07;TCGA-BH-A0B6-01A-11R-A19W-07;TCGA-BH-A0C0-01A-21R-A056-07;TCGA-BH-A0EE-01A-11R-A034-07;TCGA-BH-A18R-01A-11R-A12D-07;TCGA-C8-A130-01A-31R-A…	HER2+	intra_gene	exon-exon_boundary	End_E11;End_E13;End_E14;Start_I14;E11;E13;E14	CCT3	Tumor
chr17	62500850	62500949	56	1.67857	TCGA-A2-A0D1-01A-11R-A034-07;TCGA-A2-A0SY-01A-31R-A084-07;TCGA-A2-A0T1-01A-21R-A084-07;TCGA-A2-A1G1-01A-21R-A13Q-07;TCGA-A7-A26H-01A-11R-A169-07;TCGA-A7-A2KD-01A-31R-A21T-07;TCGA-A8-A06T-01A-11R-A00Z-07;TCGA-A8-A06U-01A-11R-A00Z-07;TCGA-A8-A07B-01A-11R-A00Z-07;TCGA-A8-A07P-01A-11R-A00Z-07;TCGA-A8-A07R-01A-21R-A034-07;TCGA-A8-A08C-01A-11R-A00Z-07;TCGA-A8-A08G-01A-11R-A00Z-07;TCGA-A8-A097-01A-11R-A…	HER2+	intra_gene	exon-exon_boundary	Start_E2;End_I1;E2	DDX5	Tumor
chr15	66791755	66791809	45	1.42222	TCGA-A2-A0D1-01A-11R-A034-07;TCGA-A2-A0SY-01A-31R-A084-07;TCGA-A2-A0YG-01A-21R-A109-07;TCGA-A2-A1G1-01A-21R-A13Q-07;TCGA-A2-A25E-01A-11R-A169-07;TCGA-A2-A3XV-01A-21R-A239-07;TCGA-A8-A075-01A-11R-A084-07;TCGA-A8-A076-01A-21R-A00Z-07;TCGA-A8-A099-01A-11R-A00Z-07;TCGA-A8-A09N-01A-11R-A00Z-07;TCGA-AC-A23C-01A-12R-A169-07;TCGA-AC-A3YI-01A-21R-A239-07;TCGA-AN-A0AJ-01A-11R-A00Z-07;TCGA-AN-A0FJ-01A-11R-A…	HER2+	intra_gene	within_exon	E10	RPL4	Tumor-Specific
chr11	1774103	1774216	15	1.4	TCGA-A2-A0D1-01A-11R-A034-07;TCGA-A2-A0SY-01A-31R-A084-07;TCGA-A7-A26H-01A-11R-A169-07;TCGA-A8-A07R-01A-21R-A034-07;TCGA-AN-A0FD-01A-11R-A034-07;TCGA-AN-A0FL-01A-11R-A034-07;TCGA-AN-A0FS-01A-11R-A034-07;TCGA-AO-A0JL-01A-11R-A056-07;TCGA-BH-A18I-01A-11R-A12D-07;TCGA-D8-A1XT-01A-11R-A14M-07;TCGA-D8-A27W-01A-11R-A16F-07;TCGA-E2-A14V-01A-11R-A12D-07;TCGA-E2-A3DX-01A-21R-A213-07;TCGA-E9-A1N4-01A-11R-A…	HER2+	intra_gene	within_exon	E9	CTSD	Tumor
chr12	6879717	6879811	31	1.64516	TCGA-A2-A0D1-01A-11R-A034-07;TCGA-A2-A0T1-01A-21R-A084-07;TCGA-A2-A1G1-01A-21R-A13Q-07;TCGA-A2-A25E-01A-11R-A169-07;TCGA-A2-A3XV-01A-21R-A239-07;TCGA-A8-A08S-01A-11R-A034-07;TCGA-A8-A0A7-01A-11R-A00Z-07;TCGA-A8-A0AB-01A-11R-A034-07;TCGA-AN-A041-01A-11R-A034-07;TCGA-AN-A0AJ-01A-11R-A00Z-07;TCGA-AN-A0FK-01A-11R-A034-07;TCGA-AN-A0FT-01A-11R-A034-07;TCGA-AR-A0TQ-01A-11R-A084-07;TCGA-BH-A0EE-01A-11R-A…	HER2+	intra_gene	within_exon	E5	PTMS	Tumor-Specific
chr17	7417150	7417297	39	1.53846	TCGA-A2-A0D1-01A-11R-A034-07;TCGA-A2-A0T1-01A-21R-A084-07;TCGA-A2-A1G1-01A-21R-A13Q-07;TCGA-A8-A06T-01A-11R-A00Z-07;TCGA-A8-A075-01A-11R-A084-07;TCGA-A8-A076-01A-21R-A00Z-07;TCGA-A8-A07R-01A-21R-A034-07;TCGA-A8-A08C-01A-11R-A00Z-07;TCGA-A8-A08P-01A-11R-A00Z-07;TCGA-A8-A08T-01A-21R-A00Z-07;TCGA-A8-A08X-01A-21R-A00Z-07;TCGA-A8-A09G-01A-21R-A00Z-07;TCGA-A8-A09N-01A-11R-A00Z-07;TCGA-AN-A04C-01A-21R-A…	HER2+	intra_gene	within_exon	E29	POLR2A	Tumor-Specific
chr7	94060445	94060497	17	3.47059	TCGA-A2-A0D1-01A-11R-A034-07;TCGA-A2-A0T1-01A-21R-A084-07;TCGA-A2-A3XV-01A-21R-A239-07;TCGA-A8-A06T-01A-11R-A00Z-07;TCGA-A8-A075-01A-11R-A084-07;TCGA-A8-A076-01A-21R-A00Z-07;TCGA-A8-A08S-01A-11R-A034-07;TCGA-AC-A23C-01A-12R-A169-07;TCGA-AC-A23H-01A-11R-A157-07;TCGA-AN-A0AJ-01A-11R-A00Z-07;TCGA-AN-A0FN-01A-11R-A034-07;TCGA-AR-A0TQ-01A-11R-A084-07;TCGA-BH-A0C0-01A-21R-A056-07;TCGA-E2-A1LE-01A-12R-A…	HER2+	intra_gene	within_exon	E52	COL1A2	Tumor-Specific
chr17	48268177	48268285	36	1.72222	TCGA-A2-A0D1-01A-11R-A034-07;TCGA-A2-A0T1-01A-21R-A084-07;TCGA-A7-A26H-01A-11R-A169-07;TCGA-A8-A06R-01A-11R-A00Z-07;TCGA-A8-A06T-01A-11R-A00Z-07;TCGA-A8-A075-01A-11R-A084-07;TCGA-A8-A07B-01A-11R-A00Z-07;TCGA-A8-A07P-01A-11R-A00Z-07;TCGA-A8-A08C-01A-11R-A00Z-07;TCGA-A8-A08G-01A-11R-A00Z-07;TCGA-A8-A097-01A-11R-A034-07;TCGA-A8-A0AB-01A-11R-A034-07;TCGA-AC-A23G-01A-11R-A213-07;TCGA-AC-A3YI-01A-21R-A…	HER2+	intra_gene	exon-exon_boundary	Start_E33;End_E33;Start_I33;End_I32;E33	COL1A1	Tumor
chr5	180666153	180666525	20	1.25	TCGA-A2-A0D1-01A-11R-A034-07;TCGA-A2-A0T1-01A-21R-A084-07;TCGA-A7-A26H-01A-11R-A169-07;TCGA-A8-A08T-01A-21R-A00Z-07;TCGA-A8-A090-01A-11R-A00Z-07;TCGA-A8-A09N-01A-11R-A00Z-07;TCGA-AN-A0FD-01A-11R-A034-07;TCGA-AN-A0FX-01A-11R-A034-07;TCGA-AQ-A1H2-01A-11R-A13Q-07;TCGA-AR-A0TQ-01A-11R-A084-07;TCGA-BH-A0B6-01A-11R-A19W-07;TCGA-BH-A0C0-01A-21R-A056-07;TCGA-BH-A0HY-01A-11R-A056-07;TCGA-BH-A1F8-01A-11R-A…	HER2+	intra_gene	exon-exon_boundary	Start_E5;End_E4;Start_I4;End_I4	GNB2L1	Tumor-Specific
chr12	15034970	15035203	35	1.74286	TCGA-A2-A0D1-01A-11R-A034-07;TCGA-A2-A0T1-01A-21R-A084-07;TCGA-A8-A06R-01A-11R-A00Z-07;TCGA-A8-A06T-01A-11R-A00Z-07;TCGA-A8-A06U-01A-11R-A00Z-07;TCGA-A8-A07R-01A-21R-A034-07;TCGA-A8-A08C-01A-11R-A00Z-07;TCGA-A8-A090-01A-11R-A00Z-07;TCGA-A8-A097-01A-11R-A034-07;TCGA-A8-A0AB-01A-11R-A034-07;TCGA-AC-A23C-01A-12R-A169-07;TCGA-AC-A2FB-01A-11R-A17B-07;TCGA-AC-A3TN-01A-11R-A22K-07;TCGA-AN-A04C-01A-21R-A…	HER2+	intra_gene	exon-exon_boundary	Start_E4;Start_E5;End_I3;E4;E5	MGP	Tumor-Specific
chr11	47193003	47193055	21	1.28571	TCGA-A2-A0D1-01A-11R-A034-07;TCGA-A2-A0T1-01A-21R-A084-07;TCGA-A8-A075-01A-11R-A084-07;TCGA-A8-A07B-01A-11R-A00Z-07;TCGA-A8-A0AB-01A-11R-A034-07;TCGA-AC-A23H-01A-11R-A157-07;TCGA-AC-A2FB-01A-11R-A17B-07;TCGA-AC-A3YI-01A-21R-A239-07;TCGA-AN-A04C-01A-21R-A034-07;TCGA-AN-A0FD-01A-11R-A034-07;TCGA-AN-A0FS-01A-11R-A034-07;TCGA-AQ-A1H2-01A-11R-A13Q-07;TCGA-AR-A0TQ-01A-11R-A084-07;TCGA-BH-A0EE-01A-11R-A…	HER2+	intra_gene	within_exon	E9;E10	ARFGAP2	Tumor
chr19	14673336	14673387	71	1.69014	TCGA-A2-A0D1-01A-11R-A034-07;TCGA-A2-A0YG-01A-21R-A109-07;TCGA-A2-A1G1-01A-21R-A13Q-07;TCGA-A2-A25E-01A-11R-A169-07;TCGA-A7-A26H-01A-11R-A169-07;TCGA-A8-A06T-01A-11R-A00Z-07;TCGA-A8-A06U-01A-11R-A00Z-07;TCGA-A8-A075-01A-11R-A084-07;TCGA-A8-A076-01A-21R-A00Z-07;TCGA-A8-A08C-01A-11R-A00Z-07;TCGA-A8-A08H-01A-21R-A00Z-07;TCGA-A8-A090-01A-11R-A00Z-07;TCGA-A8-A099-01A-11R-A00Z-07;TCGA-A8-A0A7-01A-11R-A…	HER2+	intra_gene	exon-exon_boundary	Start_E2;End_E2;Start_I1;End_I1;E2	TECR	Tumor
chr4	667091	667166	23	1.78261	TCGA-A2-A0D1-01A-11R-A034-07;TCGA-A2-A0YG-01A-21R-A109-07;TCGA-A2-A25E-01A-11R-A169-07;TCGA-A8-A076-01A-21R-A00Z-07;TCGA-A8-A08G-01A-11R-A00Z-07;TCGA-A8-A090-01A-11R-A00Z-07;TCGA-A8-A097-01A-11R-A034-07;TCGA-AC-A3TN-01A-11R-A22K-07;TCGA-AN-A041-01A-11R-A034-07;TCGA-AN-A0FL-01A-11R-A034-07;TCGA-AN-A0FN-01A-11R-A034-07;TCGA-AO-A0JL-01A-11R-A056-07;TCGA-AR-A254-01A-21R-A169-07;TCGA-B6-A1KF-01A-11R-A…	HER2+	intra_gene	exon-exon_boundary	End_E3;End_E2;Start_I3;E3;E2	ATP5I	Tumor-Specific
chr6	138660935	138660996	15	1.66667	TCGA-A2-A0D1-01A-11R-A034-07;TCGA-A2-A0YG-01A-21R-A109-07;TCGA-A2-A3XV-01A-21R-A239-07;TCGA-A8-A07P-01A-11R-A00Z-07;TCGA-A8-A09G-01A-21R-A00Z-07;TCGA-A8-A0AB-01A-11R-A034-07;TCGA-AN-A0AK-01A-21R-A00Z-07;TCGA-AN-A0FN-01A-11R-A034-07;TCGA-AN-A0FZ-01A-11R-A034-07;TCGA-AR-A0TQ-01A-11R-A084-07;TCGA-BH-A0B6-01A-11R-A19W-07;TCGA-BH-A0B7-01A-12R-A115-07;TCGA-BH-A0EE-01A-11R-A034-07;TCGA-C8-A1HN-01A-11R-A…	HER2+	intra_gene	within_exon	E34	KIAA1244	Tumor
chrM	13845	13989	15	1.66667	TCGA-A2-A0D1-01A-11R-A034-07;TCGA-A2-A0YG-01A-21R-A109-07;TCGA-A2-A3XZ-01A-42R-A239-07;TCGA-A8-A076-01A-21R-A00Z-07;TCGA-A8-A07B-01A-11R-A00Z-07;TCGA-A8-A07P-01A-11R-A00Z-07;TCGA-A8-A07R-01A-21R-A034-07;TCGA-A8-A09N-01A-11R-A00Z-07;TCGA-A8-A0A7-01A-11R-A00Z-07;TCGA-AN-A0FT-01A-11R-A034-07;TCGA-AR-A250-01A-31R-A169-07;TCGA-C8-A278-01A-11R-A169-07;TCGA-D8-A1JA-01A-11R-A13Q-07;TCGA-E9-A22D-01A-11R-A…	HER2+	NA	NA	NA	NA	Tumor
chr12	6344429	6344691	28	1.25	TCGA-A2-A0D1-01A-11R-A034-07;TCGA-A2-A0YG-01A-21R-A109-07;TCGA-A2-A3XZ-01A-42R-A239-07;TCGA-A8-A076-01A-21R-A00Z-07;TCGA-A8-A08T-01A-21R-A00Z-07;TCGA-A8-A09G-01A-21R-A00Z-07;TCGA-A8-A09I-01A-22R-A034-07;TCGA-A8-A09N-01A-11R-A00Z-07;TCGA-A8-A0AB-01A-11R-A034-07;TCGA-AN-A0FS-01A-11R-A034-07;TCGA-AR-A0TQ-01A-11R-A084-07;TCGA-AR-A250-01A-31R-A169-07;TCGA-AR-A255-01A-11R-A169-07;TCGA-BH-A1EV-01A-11R-A…	HER2+	intra_gene	exon-exon_boundary	Start_E6;End_E5;Start_I6;End_I6	CD9	Tumor-Specific
chr6	30695786	30697832	27	1.48148	TCGA-A2-A0D1-01A-11R-A034-07;TCGA-A2-A1G1-01A-21R-A13Q-07;TCGA-A2-A25E-01A-11R-A169-07;TCGA-A7-A2KD-01A-31R-A21T-07;TCGA-A8-A06R-01A-11R-A00Z-07;TCGA-A8-A090-01A-11R-A00Z-07;TCGA-A8-A09N-01A-11R-A00Z-07;TCGA-AC-A23G-01A-11R-A213-07;TCGA-AC-A3TN-01A-11R-A22K-07;TCGA-AN-A0AK-01A-21R-A00Z-07;TCGA-AN-A0FK-01A-11R-A034-07;TCGA-AN-A0FL-01A-11R-A034-07;TCGA-AN-A0FN-01A-11R-A034-07;TCGA-AO-A0JL-01A-11R-A…	HER2+	intra_gene	exon-exon_boundary	Start_E13;End_E12;Start_I12;End_I12	FLOT1	Tumor-Specific
chr2	89265883	89292030	18	2.33333	TCGA-A2-A0D1-01A-11R-A034-07;TCGA-A2-A1G1-01A-21R-A13Q-07;TCGA-A8-A08X-01A-21R-A00Z-07;TCGA-A8-A0A7-01A-11R-A00Z-07;TCGA-AC-A3YI-01A-21R-A239-07;TCGA-AO-A12D-01A-11R-A115-07;TCGA-AR-A1AX-01A-11R-A12P-07;TCGA-AR-A24U-01A-11R-A169-07;TCGA-BH-A0B6-01A-11R-A19W-07;TCGA-BH-A18H-01A-11R-A12D-07;TCGA-C8-A135-01A-11R-A115-07;TCGA-C8-A1HF-01A-11R-A137-07;TCGA-D8-A1X5-01A-11R-A14D-07;TCGA-D8-A27W-01A-11R-A…	HER2+	inter_gene	exon-exon_boundary	Start_E1;End_E1;Start_I1;End_I1	IGKV1-6;IGKV3-7;IGKV1-8	Tumor
chr17	61670093	61670143	30	1.66667	TCGA-A2-A0D1-01A-11R-A034-07;TCGA-A2-A25E-01A-11R-A169-07;TCGA-A7-A26H-01A-11R-A169-07;TCGA-A8-A075-01A-11R-A084-07;TCGA-A8-A07P-01A-11R-A00Z-07;TCGA-A8-A08G-01A-11R-A00Z-07;TCGA-A8-A08S-01A-11R-A034-07;TCGA-A8-A097-01A-11R-A034-07;TCGA-A8-A09I-01A-22R-A034-07;TCGA-A8-A0AB-01A-11R-A034-07;TCGA-AC-A23H-01A-11R-A157-07;TCGA-AN-A0FX-01A-11R-A034-07;TCGA-AN-A0FZ-01A-11R-A034-07;TCGA-AO-A0JM-01A-21R-A…	HER2+	intra_gene	within_exon	E8	DCAF7	Tumor
chr6	29911044	29974846	19	7.10526	TCGA-A2-A0D1-01A-11R-A034-07;TCGA-A2-A3XV-01A-21R-A239-07;TCGA-A7-A26H-01A-11R-A169-07;TCGA-A8-A06X-01A-21R-A00Z-07;TCGA-A8-A08S-01A-11R-A034-07;TCGA-A8-A097-01A-11R-A034-07;TCGA-AC-A3TN-01A-11R-A22K-07;TCGA-AN-A041-01A-11R-A034-07;TCGA-AN-A0AK-01A-21R-A00Z-07;TCGA-AR-A0TQ-01A-11R-A084-07;TCGA-BH-A0EE-01A-11R-A034-07;TCGA-BH-A18U-01A-21R-A12D-07;TCGA-BH-A42T-01A-11R-A24H-07;TCGA-E2-A1B1-01A-21R-A…	HER2+	inter_gene	exon-exon_boundary	Start_E3;Start_E4;Start_E5;Start_E6;Start_E7;Start_E8;Start_E1;Start_E2;End_E3;End_E4;End_E5;End_E6;End_E7;End_E8;End_E1;End_E2;Start_I1;Start_I4;Start_I5;Start_I6;Start_I7;Start_I8;Start_I2;Start_I3;End_I3;End_I4;End_I5;End_I6;End_I7;End_I8;End_I1;End_I2	HLA-A;HCG9;HLA-J;ZNRD1-AS1	Tumor
chr7	26231567	26231632	18	1.72222	TCGA-A2-A0D1-01A-11R-A034-07;TCGA-A2-A3XV-01A-21R-A239-07;TCGA-A8-A08H-01A-21R-A00Z-07;TCGA-AN-A0FD-01A-11R-A034-07;TCGA-AN-A0FS-01A-11R-A034-07;TCGA-AN-A0FT-01A-11R-A034-07;TCGA-AN-A0FZ-01A-11R-A034-07;TCGA-AO-A0JL-01A-11R-A056-07;TCGA-AR-A0TQ-01A-11R-A084-07;TCGA-AR-A250-01A-31R-A169-07;TCGA-BH-A18H-01A-11R-A12D-07;TCGA-BH-A42T-01A-11R-A24H-07;TCGA-C8-A12Q-01A-11R-A115-07;TCGA-E2-A1LE-01A-12R-A…	HER2+	intra_gene	within_exon	E11;E12	HNRNPA2B1	Tumor-Specific
chr12	6878792	72243292	15	1.53333	TCGA-A2-A0D1-01A-11R-A034-07;TCGA-A2-A3XZ-01A-42R-A239-07;TCGA-A7-A26H-01A-11R-A169-07;TCGA-A8-A06R-01A-11R-A00Z-07;TCGA-A8-A07R-01A-21R-A034-07;TCGA-A8-A097-01A-11R-A034-07;TCGA-AN-A0FK-01A-11R-A034-07;TCGA-AN-A0FT-01A-11R-A034-07;TCGA-AO-A0JL-01A-11R-A056-07;TCGA-AQ-A04H-01B-11R-A10J-07;TCGA-AR-A0TQ-01A-11R-A084-07;TCGA-AR-A250-01A-31R-A169-07;TCGA-BH-A42T-01A-11R-A24H-07;TCGA-D8-A1XJ-01A-11R-A…	HER2+	inter_gene	exon-exon_boundary	Start_E3;Start_E4;Start_E5;Start_E1;Start_E2;Start_E6;Start_E7;Start_E8;Start_E9;Start_E10;Start_E11;Start_E12;Start_E13;Start_E14;Start_E15;Start_E16;Start_E17;Start_E18;Start_E19;Start_E20;Start_E21;Start_E22;Start_E23;Start_E24;Start_E25;Start_E26;Start_E27;Start_E28;Start_E29;Start_E30;Start_E31;Start_E32;Start_E33;Start_E34;Start_E35;Start_E36;Start_E38;Start_E37;Start_E57;Start_E56;Start_E5…	PTMS;LAG3;CD4;GPR162;LEPREL2;GNB3;USP5;CDCA3;TPI1;DSTNP2;RPL13P5;SPSB2;ENO2;LRRC23;ATN1;C12orf57;PTPN6;MIR141;MIR200C;PHB2;SCARNA12;EMG1;LPCAT3;C1S;C1R;C1RL;MATL2963;CLSTN3;RBP5;PEX5;ACSM4;CD163L1;CD163;APOBEC1;GDF3;DPPA3;CLEC4C;NANOGNB;NANOG;SLC2A14;SLC2A3;FOXJ2;C3AR1;NECAP1;CLEC4A;POU5F1P3;FAM66C;ZNF705A;FAM86FP;FAM90A1;LOC389634;CLEC6A;CLEC4D;CLEC4E;AICDA;MFAP5;RIMKLB;A2ML1;PHC1;M6PR;KLRG1;LOC…	Tumor
chr11	102268070	102268120	52	1.82692	TCGA-A2-A0D1-01A-11R-A034-07;TCGA-A2-A3XZ-01A-42R-A239-07;TCGA-A7-A2KD-01A-31R-A21T-07;TCGA-A8-A075-01A-11R-A084-07;TCGA-A8-A07R-01A-21R-A034-07;TCGA-A8-A08S-01A-11R-A034-07;TCGA-A8-A09G-01A-21R-A00Z-07;TCGA-A8-A09I-01A-22R-A034-07;TCGA-A8-A09N-01A-11R-A00Z-07;TCGA-A8-A0A7-01A-11R-A00Z-07;TCGA-AC-A23H-01A-11R-A157-07;TCGA-AN-A0FD-01A-11R-A034-07;TCGA-AN-A0FL-01A-11R-A034-07;TCGA-AN-A0FN-01A-11R-A…	HER2+	intra_gene	within_exon	E5	TMEM123	Tumor
chr8	62559333	62559392	18	1.77778	TCGA-A2-A0D1-01A-11R-A034-07;TCGA-A2-A3XZ-01A-42R-A239-07;TCGA-A7-A2KD-01A-31R-A21T-07;TCGA-A8-A075-01A-11R-A084-07;TCGA-A8-A0AB-01A-11R-A034-07;TCGA-AN-A041-01A-11R-A034-07;TCGA-AN-A0FK-01A-11R-A034-07;TCGA-AN-A0FZ-01A-11R-A034-07;TCGA-AQ-A0Y5-01A-11R-A14M-07;TCGA-AR-A1AX-01A-11R-A12P-07;TCGA-BH-A0C0-01A-21R-A056-07;TCGA-BH-A18R-01A-11R-A12D-07;TCGA-BH-A202-01A-11R-A14M-07;TCGA-C8-A137-01A-11R-A…	HER2+	intra_gene	within_exon	E6;E7	ASPH	Tumor-Specific
chr16	29821843	29821913	18	1.55556	TCGA-A2-A0D1-01A-11R-A034-07;TCGA-A2-A3XZ-01A-42R-A239-07;TCGA-A8-A06R-01A-11R-A00Z-07;TCGA-A8-A06T-01A-11R-A00Z-07;TCGA-A8-A076-01A-21R-A00Z-07;TCGA-A8-A07P-01A-11R-A00Z-07;TCGA-A8-A08G-01A-11R-A00Z-07;TCGA-A8-A090-01A-11R-A00Z-07;TCGA-A8-A097-01A-11R-A034-07;TCGA-A8-A0AB-01A-11R-A034-07;TCGA-AN-A04C-01A-21R-A034-07;TCGA-AN-A0AJ-01A-11R-A00Z-07;TCGA-AN-A0FS-01A-11R-A034-07;TCGA-AQ-A0Y5-01A-11R-A…	HER2+	intra_gene	within_exon	E6;E5	MAZ	Tumor-Specific
chr1	182353432	182353538	12	1.58333	TCGA-A2-A0D1-01A-11R-A034-07;TCGA-A7-A26H-01A-11R-A169-07;TCGA-A8-A075-01A-11R-A084-07;TCGA-A8-A097-01A-11R-A034-07;TCGA-A8-A0AB-01A-11R-A034-07;TCGA-AN-A041-01A-11R-A034-07;TCGA-AN-A0FK-01A-11R-A034-07;TCGA-AN-A0FS-01A-11R-A034-07;TCGA-BH-A0C7-01B-11R-A115-07;TCGA-BH-A0DZ-01A-11R-A00Z-07;TCGA-C8-A3M8-01A-11R-A213-07;TCGA-E9-A3X8-01A-31R-A22U-07	HER2+	intra_gene	within_exon	E7;E8	GLUL	Tumor
chr7	94055061	94055771	5	2	TCGA-A2-A0D1-01A-11R-A034-07;TCGA-A7-A26H-01A-11R-A169-07;TCGA-AN-A0AJ-01A-11R-A00Z-07;TCGA-BH-A0DZ-01A-11R-A00Z-07;TCGA-BH-A0HY-01A-11R-A056-07	HER2+	intra_gene	exon-exon_boundary	Start_E44;Start_E45;Start_E46;End_E44;End_E45;Start_I45;Start_I46;End_I44;End_I45;End_I46	COL1A2	Tumor
chr19	6222603	6222669	13	1.69231	TCGA-A2-A0D1-01A-11R-A034-07;TCGA-A7-A2KD-01A-31R-A21T-07;TCGA-A8-A075-01A-11R-A084-07;TCGA-A8-A08C-01A-11R-A00Z-07;TCGA-A8-A08T-01A-21R-A00Z-07;TCGA-A8-A097-01A-11R-A034-07;TCGA-AN-A041-01A-11R-A034-07;TCGA-AN-A0FX-01A-11R-A034-07;TCGA-AQ-A04H-01B-11R-A10J-07;TCGA-AR-A24U-01A-11R-A169-07;TCGA-BH-A0C0-01A-21R-A056-07;TCGA-BH-A0C7-01B-11R-A115-07;TCGA-EW-A1IW-01A-11R-A13Q-07	HER2+	intra_gene	within_exon	E6	MLLT1	Tumor
chr11	114167307	114168721	5	3.2	TCGA-A2-A0D1-01A-11R-A034-07;TCGA-A8-A06R-01A-11R-A00Z-07;TCGA-A8-A075-01A-11R-A084-07;TCGA-AN-A0FN-01A-11R-A034-07;TCGA-JL-A3YW-01A-12R-A239-07	HER2+	intra_gene	exon-exon_boundary	Start_E2;End_E1;Start_I2;End_I2	NNMT	Tumor
chr11	104903790	104912446	4	4.75	TCGA-A2-A0D1-01A-11R-A034-07;TCGA-A8-A06R-01A-11R-A00Z-07;TCGA-A8-A07B-01A-11R-A00Z-07;TCGA-AN-A0FV-01A-11R-A00Z-07	HER2+	inter_gene	exon-exon_boundary	Start_E2;Start_E3;Start_E4;End_E2;End_E3;End_E4;Start_I1;Start_I4;End_I4;End_I1;End_I3	CASP1;CARD16	Tumor
chr17	7417314	7417369	12	1.83333	TCGA-A2-A0D1-01A-11R-A034-07;TCGA-A8-A06R-01A-11R-A00Z-07;TCGA-A8-A08C-01A-11R-A00Z-07;TCGA-AC-A23H-01A-11R-A157-07;TCGA-AO-A0JL-01A-11R-A056-07;TCGA-AQ-A1H2-01A-11R-A13Q-07;TCGA-BH-A18H-01A-11R-A12D-07;TCGA-C8-A1HK-01A-21R-A13Q-07;TCGA-C8-A1HL-01A-11R-A137-07;TCGA-D8-A140-01A-11R-A115-07;TCGA-E9-A22H-01A-11R-A157-07;TCGA-EW-A1J3-01A-11R-A13Q-07	HER2+	intra_gene	within_exon	E29	POLR2A	Tumor
chr17	7416768	7416915	4	2.25	TCGA-A2-A0D1-01A-11R-A034-07;TCGA-A8-A06R-01A-11R-A00Z-07;TCGA-C8-A134-01A-11R-A115-07;TCGA-D8-A1JA-01A-11R-A13Q-07	HER2+	intra_gene	within_exon	E29	POLR2A	Tumor
chrX	153061911	153062007	30	1.53333	TCGA-A2-A0D1-01A-11R-A034-07;TCGA-A8-A06U-01A-11R-A00Z-07;TCGA-A8-A075-01A-11R-A084-07;TCGA-A8-A076-01A-21R-A00Z-07;TCGA-A8-A07P-01A-11R-A00Z-07;TCGA-A8-A09G-01A-21R-A00Z-07;TCGA-A8-A0AB-01A-11R-A034-07;TCGA-AC-A23C-01A-12R-A169-07;TCGA-AC-A23H-01A-11R-A157-07;TCGA-AN-A04C-01A-21R-A034-07;TCGA-AN-A0FD-01A-11R-A034-07;TCGA-AN-A0FK-01A-11R-A034-07;TCGA-AN-A0FN-01A-11R-A034-07;TCGA-AN-A0FT-01A-11R-A…	HER2+	intra_gene	exon-exon_boundary	End_E3;End_E2;End_E4;Start_I2;E3;E2;E4	SSR4	Tumor-Specific
chrM	15267	15334	13	1.53846	TCGA-A2-A0D1-01A-11R-A034-07;TCGA-A8-A06U-01A-11R-A00Z-07;TCGA-A8-A08S-01A-11R-A034-07;TCGA-A8-A097-01A-11R-A034-07;TCGA-AN-A04C-01A-21R-A034-07;TCGA-AN-A0FL-01A-11R-A034-07;TCGA-AR-A0TQ-01A-11R-A084-07;TCGA-AR-A254-01A-21R-A169-07;TCGA-D8-A1X5-01A-11R-A14D-07;TCGA-E9-A1N4-01A-11R-A14M-07;TCGA-EW-A1OZ-01A-11R-A144-07;TCGA-JL-A3YW-01A-12R-A239-07;TCGA-JL-A3YX-01A-11R-A22U-07	HER2+	NA	NA	NA	NA	Tumor
[truncated: 2,226 more rows]
