# Supplementary material for: Circular RNAs and their associations with breast cancer subtypes
Source: Oncotarget. 2016 Nov 5;7(49):80967–79. doi: 10.18632/oncotarget.13134 (PMC5348369; doi:10.18632/oncotarget.13134)
Supplement: Supplementary file 6 [file oncotarget-07-80967-s006.xlsx]

## Sheet: Sheet1
Supplementary File 5: Number of distinct circRNAs identified in tumor and normal-adjacent tissues for TN, ER+ and HER2+ paired samples
Subtype	TCGA Sample ID	No. of distinct circRNAs in tumor	No. of distinct circRNAs in normal-adjacent tissue			Sample has larger number of circRNAs in tumor-adjacent tissue
Triple Negative (TN)	TCGA-BH-A0B3	12	50
Triple Negative (TN)	TCGA-BH-A0BW	20	49
Triple Negative (TN)	TCGA-BH-A0E0	25	38
Triple Negative (TN)	TCGA-BH-A1EW	19	27
Triple Negative (TN)	TCGA-BH-A1FC	17	20
Triple Negative (TN)	TCGA-BH-A18Q	47	33
Triple Negative (TN)	TCGA-BH-A18V	32	31
Triple Negative (TN)	TCGA-BH-A1F6	29	24
Triple Negative (TN)	TCGA-E2-A158	21	19
Triple Negative (TN)	TCGA-E2-A1L7	73	17
Triple Negative (TN)	TCGA-E2-A1LH	15	14
Triple Negative (TN)	TCGA-E2-A1LS	24	13
Triple Negative (TN)	TCGA-GI-A2C9	38	7
ERBB2 overexpressed (HER2+)	TCGA-AC-A23H	17	121
ERBB2 overexpressed (HER2+)	TCGA-AC-A2FB	22	34
ERBB2 overexpressed (HER2+)	TCGA-BH-A0BQ	18	30
ERBB2 overexpressed (HER2+)	TCGA-BH-A0C0	14	30
ERBB2 overexpressed (HER2+)	TCGA-BH-A18P	15	25
ERBB2 overexpressed (HER2+)	TCGA-BH-A1EV	20	21
ERBB2 overexpressed (HER2+)	TCGA-BH-A0B7	50	31
ERBB2 overexpressed (HER2+)	TCGA-BH-A18M	150	29
ERBB2 overexpressed (HER2+)	TCGA-BH-A18R	41	24
ERBB2 overexpressed (HER2+)	TCGA-BH-A18U	29	23
ERBB2 overexpressed (HER2+)	TCGA-BH-A1EN	25	22
ERBB2 overexpressed (HER2+)	TCGA-BH-A1F2	34	20
ERBB2 overexpressed (HER2+)	TCGA-BH-A1F8	19	19
ERBB2 overexpressed (HER2+)	TCGA-E2-A1LB	18	18
ERBB2 overexpressed (HER2+)	TCGA-E9-A1N4	25	17
ERBB2 overexpressed (HER2+)	TCGA-E9-A1N5	23	17
ERBB2 overexpressed (HER2+)	TCGA-E9-A1N6	19	16
ERBB2 overexpressed (HER2+)	TCGA-E9-A1N9	20	15
ERBB2 overexpressed (HER2+)	TCGA-E9-A1NA	42	14
ERBB2 overexpressed (HER2+)	TCGA-E9-A1ND	27	6
Estrogen Receptor (ER+)	TCGA-A7-A0D9	42	217
Estrogen Receptor (ER+)	TCGA-A7-A0DB	22	196
Estrogen Receptor (ER+)	TCGA-A7-A0DC	72	140
Estrogen Receptor (ER+)	TCGA-A7-A13E	20	135
Estrogen Receptor (ER+)	TCGA-A7-A13F	36	97
Estrogen Receptor (ER+)	TCGA-A7-A13G	12	95
Estrogen Receptor (ER+)	TCGA-AC-A2FF	29	78
Estrogen Receptor (ER+)	TCGA-BH-A0AU	21	78
Estrogen Receptor (ER+)	TCGA-BH-A0AY	19	73
Estrogen Receptor (ER+)	TCGA-BH-A0AZ	24	66
Estrogen Receptor (ER+)	TCGA-BH-A0B2	13	66
Estrogen Receptor (ER+)	TCGA-BH-A0B5	51	65
Estrogen Receptor (ER+)	TCGA-BH-A0B8	22	55
Estrogen Receptor (ER+)	TCGA-BH-A0BA	16	51
Estrogen Receptor (ER+)	TCGA-BH-A0BC	21	42
Estrogen Receptor (ER+)	TCGA-BH-A0BJ	24	36
Estrogen Receptor (ER+)	TCGA-BH-A0BM	30	34
Estrogen Receptor (ER+)	TCGA-BH-A0BS	21	34
Estrogen Receptor (ER+)	TCGA-BH-A0BT	18	33
Estrogen Receptor (ER+)	TCGA-BH-A0BV	16	32
Estrogen Receptor (ER+)	TCGA-BH-A0BZ	10	31
Estrogen Receptor (ER+)	TCGA-BH-A0DL	24	25
Estrogen Receptor (ER+)	TCGA-BH-A0DO	22	24
Estrogen Receptor (ER+)	TCGA-BH-A0C3	49	31
Estrogen Receptor (ER+)	TCGA-BH-A0DG	32	27
Estrogen Receptor (ER+)	TCGA-BH-A0DH	53	27
Estrogen Receptor (ER+)	TCGA-BH-A0DK	35	26
Estrogen Receptor (ER+)	TCGA-BH-A0DP	26	24
Estrogen Receptor (ER+)	TCGA-BH-A0DQ	15	23
Estrogen Receptor (ER+)	TCGA-BH-A0DT	13	23
Estrogen Receptor (ER+)	TCGA-BH-A0DV	25	23
Estrogen Receptor (ER+)	TCGA-BH-A0E1	44	23
Estrogen Receptor (ER+)	TCGA-BH-A0H5	24	23
Estrogen Receptor (ER+)	TCGA-BH-A0H7	22	22
Estrogen Receptor (ER+)	TCGA-BH-A0HA	91	21
Estrogen Receptor (ER+)	TCGA-BH-A0HK	22	20
Estrogen Receptor (ER+)	TCGA-BH-A18J	27	20
Estrogen Receptor (ER+)	TCGA-BH-A18K	16	19
Estrogen Receptor (ER+)	TCGA-BH-A18L	18	19
Estrogen Receptor (ER+)	TCGA-BH-A18N	18	18
Estrogen Receptor (ER+)	TCGA-BH-A18S	23	18
Estrogen Receptor (ER+)	TCGA-BH-A1EO	16	18
Estrogen Receptor (ER+)	TCGA-BH-A1ET	20	18
Estrogen Receptor (ER+)	TCGA-BH-A1EU	17	17
Estrogen Receptor (ER+)	TCGA-BH-A1F0	18	17
Estrogen Receptor (ER+)	TCGA-BH-A1FB	37	16
Estrogen Receptor (ER+)	TCGA-BH-A1FD	22	15
Estrogen Receptor (ER+)	TCGA-BH-A1FG	51	15
Estrogen Receptor (ER+)	TCGA-E2-A153	76	14
Estrogen Receptor (ER+)	TCGA-E2-A15I	12	14
Estrogen Receptor (ER+)	TCGA-E2-A15M	18	13
Estrogen Receptor (ER+)	TCGA-E2-A1BC	13	13
Estrogen Receptor (ER+)	TCGA-E2-A1IG	46	12
Estrogen Receptor (ER+)	TCGA-E9-A1NF	23	12
Estrogen Receptor (ER+)	TCGA-E9-A1NG	14	10
Estrogen Receptor (ER+)	TCGA-GI-A2C8	21	3
