# Supplementary material for: Circular RNAs and their associations with breast cancer subtypes
Source: Oncotarget. 2016 Nov 5;7(49):80967–79. doi: 10.18632/oncotarget.13134 (PMC5348369; doi:10.18632/oncotarget.13134)
Supplement: Supplementary file 7 [file oncotarget-07-80967-s007.xlsx]

## Sheet: expressed_circRNAs_Gtex_samples
# chrom	start	end	name	n_reads	strand	n_uniq	best_qual_A	best_qual_B	spliced_at_begin	spliced_at_end	tissues	tiss_counts	edits	anchor_overlap	breakpoints	circRNA_Gene_Annotation	circRNA_Exon_Annotation	Exons_spanning_circRNA	Gene_Symbol	Transcript_Symbol
chr1	1288298	1288472	G18595.GTEX-R55F-1726-SM-2TF4R.1_circ_001306	2	+	1	40	5	8	0	unknown	2	2	0	1	intra_gene	within_exon	E10	MXRA8	NM_032348
chr1	144168507	146421706	G18595.GTEX-R55F-1726-SM-2TF4R.1_circ_000693	2	-	2	0	5	10	0	unknown	2	0	0	1	inter_gene	exon-exon_boundary	Start_E2;Start_E3;Start_E4;Start_E1;Start_E5;Start_E6;Start_E7;Start_E8;Start_E9;Start_E10;Start_E11;Start_E12;Start_E13;Start_E14;Start_E15;Start_E16;Start_E17;Start_E18;Start_E19;Start_E20;Start_E21;Start_E36;Start_E37;Start_E38;Start_E39;Start_E40;Start_E41;Start_E42;Start_E43;Start_E44;Start_E45;Start_E46;Start_E34;Start_E35;Start_E27;Start_E28;Start_E29;Start_E30;Start_E31;Start_E32;Start_E3…	LOC728855;LOC728875;PPIAL4A;PPIAL4B;PPIAL4C;NBPF9;PFN1P2;LOC653513;PDE4DIP;SEC22B;NOTCH2NL;NBPF10;HFE2;TXNIP;POLR3GL;ANKRD34A;LIX1L;PEX11B;RBM8A;GNRHR2;ITGA10;ANKRD35;PIAS3;NUDT17;POLR3C;RNF115;CD160;PDZK1;GPR89A;GPR89C;PDZK1P1;NBPF11;NBPF24;LOC728989	NR_024510;NR_024511;NR_024584;NM_178230;NM_001143883_1;NM_001135789;NR_024584_1;NM_001037675;NR_003242;NR_037182;NM_001198832;NM_001198834;NM_014644;NM_001002811;NM_001002812;NM_001002810;NM_001195260;NM_001195261;NM_022359;NM_004892;NM_203458;NM_001039703;NM_145277;NM_202004;NM_213652;NM_213653;NM_006472;NM_032305;NM_001039888;NM_153713;NM_001184795;NM_003846;NM_005105;NR_002328;NM_003637;NM_144…
chr1	144821973	145309952	G18595.GTEX-R55F-1726-SM-2TF4R.1_circ_001527	2	+	2	0	5	2	0	unknown	2	0	0	1	inter_gene	exon-exon_boundary	Start_E14;Start_E15;Start_E16;Start_E17;Start_E18;Start_E19;Start_E20;Start_E21;Start_E36;Start_E37;Start_E38;Start_E39;Start_E40;Start_E41;Start_E42;Start_E43;Start_E44;Start_E45;Start_E46;Start_E34;Start_E35;Start_E27;Start_E28;Start_E29;Start_E30;Start_E31;Start_E32;Start_E33;Start_E24;Start_E25;Start_E26;Start_E22;Start_E23;Start_E10;Start_E11;Start_E12;Start_E13;Start_E1;Start_E2;Start_E3;St…	NBPF9;PDE4DIP;SEC22B;NOTCH2NL;NBPF10	NM_001037675;NM_001198832;NM_001198834;NM_014644;NM_001002811;NM_001002812;NM_001002810;NM_001195260;NM_001195261;NM_022359;NM_004892;NM_203458;NM_001039703
chr1	145004782	149576700	G18595.GTEX-R55F-1726-SM-2TF4R.1_circ_002442	6	+	6	0	40	0	0	unknown	6	0	0	1	inter_gene	exon-exon_boundary	Start_E2;Start_E3;Start_E1;Start_E4;Start_E5;Start_E6;Start_E7;Start_E8;Start_E9;Start_E10;Start_E11;Start_E12;Start_E13;Start_E14;Start_E15;Start_E16;Start_E17;Start_E18;Start_E19;Start_E20;Start_E21;Start_E22;Start_E23;Start_E24;Start_E25;Start_E26;Start_E27;Start_E28;Start_E29;Start_E30;Start_E31;Start_E32;Start_E33;Start_E34;Start_E35;Start_E36;Start_E37;Start_E38;Start_E39;Start_E40;Start_E4…	PDE4DIP;SEC22B;NOTCH2NL;NBPF10;HFE2;TXNIP;POLR3GL;ANKRD34A;LIX1L;PEX11B;RBM8A;GNRHR2;ITGA10;ANKRD35;PIAS3;NUDT17;POLR3C;RNF115;CD160;PDZK1;GPR89A;GPR89C;PDZK1P1;NBPF11;NBPF24;LOC728989;PRKAB2;PDIA3P;FMO5;CHD1L;LOC100289211;BCL9;ACP6;GJA5;GJA8;GPR89B;FLJ39739;PPIAL4A;PPIAL4B;NBPF14;PPIAL4D;PPIAL4F;NBPF15;NBPF16;PPIAL4E;LOC645166;LOC388692;FCGR1C;HIST2H2BF;PPIAL4C;FAM91A2;LOC728855	NM_001198832;NM_022359;NM_004892;NM_203458;NM_001039703;NM_145277;NM_202004;NM_213652;NM_213653;NM_006472;NM_032305;NM_001039888;NM_153713;NM_001184795;NM_003846;NM_005105;NR_002328;NM_003637;NM_144698;NM_006099;NM_001012758;NM_006468;NM_014455;NM_007053;NM_001201325;NM_001201326;NM_002614;NM_001097612;NM_001097613;NR_036541;NM_001097616;NR_003377;NM_183372_1;NM_001101663_1;NR_046188;NR_024442;NM…
chr1	145004782	149577662	G18595.GTEX-R55F-1726-SM-2TF4R.1_circ_000529	2	+	2	0	40	0	0	unknown	2	0	0	1	inter_gene	exon-exon_boundary	Start_E2;Start_E3;Start_E1;Start_E4;Start_E5;Start_E6;Start_E7;Start_E8;Start_E9;Start_E10;Start_E11;Start_E12;Start_E13;Start_E14;Start_E15;Start_E16;Start_E17;Start_E18;Start_E19;Start_E20;Start_E21;Start_E22;Start_E23;Start_E24;Start_E25;Start_E26;Start_E27;Start_E28;Start_E29;Start_E30;Start_E31;Start_E32;Start_E33;Start_E34;Start_E35;Start_E36;Start_E37;Start_E38;Start_E39;Start_E40;Start_E4…	PDE4DIP;SEC22B;NOTCH2NL;NBPF10;HFE2;TXNIP;POLR3GL;ANKRD34A;LIX1L;PEX11B;RBM8A;GNRHR2;ITGA10;ANKRD35;PIAS3;NUDT17;POLR3C;RNF115;CD160;PDZK1;GPR89A;GPR89C;PDZK1P1;NBPF11;NBPF24;LOC728989;PRKAB2;PDIA3P;FMO5;CHD1L;LOC100289211;BCL9;ACP6;GJA5;GJA8;GPR89B;FLJ39739;PPIAL4A;PPIAL4B;NBPF14;PPIAL4D;PPIAL4F;NBPF15;NBPF16;PPIAL4E;LOC645166;LOC388692;FCGR1C;HIST2H2BF;PPIAL4C;FAM91A2;LOC728855	NM_001198832;NM_022359;NM_004892;NM_203458;NM_001039703;NM_145277;NM_202004;NM_213652;NM_213653;NM_006472;NM_032305;NM_001039888;NM_153713;NM_001184795;NM_003846;NM_005105;NR_002328;NM_003637;NM_144698;NM_006099;NM_001012758;NM_006468;NM_014455;NM_007053;NM_001201325;NM_001201326;NM_002614;NM_001097612;NM_001097613;NR_036541;NM_001097616;NR_003377;NM_183372_1;NM_001101663_1;NR_046188;NR_024442;NM…
chr1	148012502	148300551	G18595.GTEX-R55F-1726-SM-2TF4R.1_circ_004684	2	-	2	0	5	5	0	unknown	2	0	0	1	inter_gene	exon-exon_boundary	Start_E12;Start_E1;Start_E2;Start_E3;Start_E4;Start_E5;Start_E6;Start_E7;Start_E8;Start_E9;Start_E10;Start_E11;End_E12;End_E1;End_E2;End_E3;End_E4;End_E5;End_E6;End_E7;End_E8;End_E9;End_E10;End_E11;Start_I12;Start_I1;Start_I2;Start_I3;Start_I4;Start_I5;Start_I6;Start_I7;Start_I8;Start_I9;Start_I10;Start_I11;End_I11;End_I1;End_I2;End_I3;End_I4;End_I5;End_I6;End_I7;End_I8;End_I9;End_I10;E12;E1;E2;E…	NBPF14;PPIAL4D;PPIAL4F;NBPF15	NM_015383;NM_001164261;NM_001164262;NM_001170755
chr1	153616230	153616366	G18595.GTEX-R55F-1726-SM-2TF4R.1_circ_001242	2	+	1	40	5	0	0	unknown	2	2	0	1	NA	NA	NA	NA	NA
chr1	153617735	153617825	G18595.GTEX-R55F-1726-SM-2TF4R.1_circ_001479	2	-	2	6	40	0	0	unknown	2	1	0	1	intra_gene	within_exon	E6;E4	CHTOP	NM_001206612;NM_001244664;NM_015607
chr1	156104238	156104319	G18595.GTEX-R55F-1726-SM-2TF4R.1_circ_000211	6	+	2	4	40	0	0	unknown	6	0	0	1	intra_gene	exon-exon_boundary	End_E3;Start_I4;E3	LMNA	NM_005572;NM_170707;NM_170708
chr1	1571775	1634995	G18595.GTEX-R55F-1726-SM-2TF4R.1_circ_004341	2	+	2	0	40	1	0	unknown	2	0	0	1	inter_gene	exon-exon_boundary	Start_E15;Start_E16;Start_E17;Start_E18;Start_E13;Start_E14;Start_E19;Start_E7;Start_E8;Start_E9;Start_E10;Start_E11;Start_E12;Start_E6;Start_E5;Start_E2;Start_E3;Start_E4;Start_E1;Start_E20;End_E14;End_E15;End_E16;End_E17;End_E12;End_E13;End_E18;End_E7;End_E8;End_E9;End_E10;End_E11;End_E6;End_E5;End_E2;End_E3;End_E4;End_E1;End_E19;End_E20;Start_I11;Start_I12;Start_I13;Start_I14;Start_I4;Start_I5…	CDK11B;SLC35E2B;MMP23A;CDK11A	NM_033486;NM_033487;NM_033488;NM_033489;NM_033492;NM_033493;NM_001110781;NR_002946_1;NM_024011;NM_033529
chr1	158985696	158986370	G18595.GTEX-R55F-1726-SM-2TF4R.1_circ_000605	2	+	1	5	5	0	0	unknown	2	0	0	1	intra_gene	exon-exon_boundary	Start_E4;End_E3;Start_I1;End_I1;E3;E4	IFI16	NM_005531;NM_001206567
chr1	1590374	1654270	G18595.GTEX-R55F-1726-SM-2TF4R.1_circ_003850	2	-	2	0	40	1	0	unknown	2	0	0	1	inter_gene	exon-exon_boundary	Start_E5;Start_E6;Start_E7;Start_E8;Start_E9;Start_E2;Start_E3;Start_E4;Start_E1;Start_E12;Start_E13;Start_E14;Start_E15;Start_E16;Start_E17;Start_E18;Start_E19;Start_E20;Start_E10;Start_E11;End_E5;End_E6;End_E7;End_E8;End_E9;End_E2;End_E3;End_E4;End_E1;End_E12;End_E13;End_E14;End_E15;End_E16;End_E17;End_E18;End_E19;End_E20;End_E10;End_E11;Start_I5;Start_I6;Start_I7;Start_I8;Start_I9;Start_I2;Sta…	SLC35E2B;MMP23A;CDK11A;CDK11B	NM_001110781;NR_002946_1;NM_024011;NM_033529;NM_033486;NM_033487;NM_033488;NM_033489;NM_033492;NM_033493
chr1	162917168	198290169	G18595.GTEX-R55F-1726-SM-2TF4R.1_circ_001325	2	-	1	5	35	0	0	unknown	2	0	2	1	inter_gene	exon-exon_boundary	Start_E1;Start_E2;Start_E3;Start_E4;Start_E5;Start_E6;Start_E7;Start_E8;Start_E9;Start_E10;Start_E11;Start_E12;Start_E13;Start_E14;Start_E15;Start_E16;Start_E17;Start_E28;Start_E29;Start_E30;Start_E31;Start_E32;Start_E33;Start_E21;Start_E22;Start_E23;Start_E24;Start_E25;Start_E26;Start_E27;Start_E18;Start_E19;Start_E20;Start_E34;Start_E35;Start_E36;Start_E37;Start_E38;Start_E39;Start_E40;Start_E4…	RGS4;RGS5;NUF2;PBX1;LOC100505795;LMX1A;RXRG;LOC400794;LRRC52;MGST3;ALDH9A1;LOC440700;TMCO1;UCK2;MIR3658;FAM78B;MIR921;FMO9P;POGK;TADA1;ILDR2;MAEL;GPA33;DUSP27;POU2F1;CD247;CREG1;RCSD1;MPZL1;ADCY10;BRP44;DCAF6;GPR161;TIPRL;SFT2D2;ANKRD36BP1;TBX19;MIR557;LOC100505918;XCL2;XCL1;DPT;MGC4473;ATP1B1;NME7;BLZF1;C1orf114;SLC19A2;F5;SELP;SELL;SELE;C1orf112;METTL18;SCYL3;KIFAP3;METTL11B;MIR3119-2;MIR3119-1…	NM_001102445;NM_001113380;NM_001113381;NM_005613;NM_001195303;NM_001254748;NM_001254749;NM_003617;NR_045630;NM_031423;NM_145697;NM_001204961;NM_001204963;NM_002585;NR_038072;NM_001174069;NM_177398;NM_001256570;NM_001256571;NM_006917;NR_033824;NR_026744;NM_001005214;NM_004528;NM_000696;NR_036683;NM_001256164;NM_001256165;NM_019026;NR_045818;NM_012474;NR_037431;NM_001017961;NR_030626;NR_002925;NM_0…
chr1	16336427	16336563	G18595.GTEX-R55F-1726-SM-2TF4R.1_circ_000047	3	+	1	40	5	0	0	unknown	3	0	0	1	NA	NA	NA	NA	NA
chr1	16889287	21749964	G18595.GTEX-R55F-1726-SM-2TF4R.1_circ_004651	4	-	3	0	5	2	0	unknown	4	0	0	1	inter_gene	exon-exon_boundary	Start_E28;Start_E29;Start_E15;Start_E16;Start_E17;Start_E18;Start_E19;Start_E20;Start_E21;Start_E22;Start_E23;Start_E24;Start_E25;Start_E26;Start_E27;Start_E3;Start_E4;Start_E5;Start_E6;Start_E7;Start_E8;Start_E9;Start_E10;Start_E11;Start_E12;Start_E13;Start_E14;Start_E1;Start_E2;Start_E30;Start_E31;Start_E32;Start_E33;Start_E34;Start_E35;Start_E36;Start_E37;Start_E99;Start_E100;Start_E101;Start_…	NBPF1;CROCCP2;MST1P2;MIR3675;ESPNP;MST1P9;CROCC;ATP13A2;MFAP2;SDHB;PADI2;PADI1;PADI3;PADI4;PADI6;RCC2;ARHGEF10L;ACTL8;IGSF21;KLHDC7A;PAX7;TAS1R2;ALDH4A1;MIR4695;IFFO2;UBR4;KIAA0090;MRTO4;AKR7L;AKR7A3;LOC100506730;PQLC2;AKR7A2;CAPZB;C1orf151-NBL1;MINOS1;NBL1;HTR6;TMCO4;RNF186;OTUD3;PLA2G2E;PLA2G2A;PLA2G5;PLA2G2D;PLA2G2F;PLA2G2C;UBXN10;VWA5B1;LOC339505;CAMK2N1;MUL1;FAM43B;CDA;PINK1;DDOST;KIF17;SH2D…	NM_017940;NR_026752;NR_027504;NR_037446_1;NR_026567;NR_002729;NR_037446_2;NM_014675;NM_001141973;NM_001141974;NM_022089;NM_001135247;NM_001135248;NM_002403;NM_017459;NM_003000;NM_007365;NM_013358;NM_016233;NM_012387;NM_207421;NM_001136204;NM_018715;NM_018125;NM_001011722;NM_030812;NM_032880;NM_152375;NM_001135254;NM_002584;NM_013945;NM_152232;NM_001161504;NM_003748;NM_170726;NR_039844;NM_00113626…
chr1	16889668	147575176	G18595.GTEX-R55F-1726-SM-2TF4R.1_circ_001944	2	-	2	0	5	1	0	unknown	2	0	0	1	inter_gene	exon-exon_boundary	Start_E28;Start_E29;Start_E15;Start_E16;Start_E17;Start_E18;Start_E19;Start_E20;Start_E21;Start_E22;Start_E23;Start_E24;Start_E25;Start_E26;Start_E27;Start_E3;Start_E4;Start_E5;Start_E6;Start_E7;Start_E8;Start_E9;Start_E10;Start_E11;Start_E12;Start_E13;Start_E14;Start_E1;Start_E2;Start_E30;Start_E31;Start_E32;Start_E33;Start_E34;Start_E35;Start_E36;Start_E37;Start_E99;Start_E100;Start_E101;Start_…	NBPF1;CROCCP2;MST1P2;MIR3675;ESPNP;MST1P9;CROCC;ATP13A2;MFAP2;SDHB;PADI2;PADI1;PADI3;PADI4;PADI6;RCC2;ARHGEF10L;ACTL8;IGSF21;KLHDC7A;PAX7;TAS1R2;ALDH4A1;MIR4695;IFFO2;UBR4;KIAA0090;MRTO4;AKR7L;AKR7A3;LOC100506730;PQLC2;AKR7A2;CAPZB;C1orf151-NBL1;MINOS1;NBL1;HTR6;TMCO4;RNF186;OTUD3;PLA2G2E;PLA2G2A;PLA2G5;PLA2G2D;PLA2G2F;PLA2G2C;UBXN10;VWA5B1;LOC339505;CAMK2N1;MUL1;FAM43B;CDA;PINK1;DDOST;KIF17;SH2D…	NM_017940;NR_026752;NR_027504;NR_037446_1;NR_026567;NR_002729;NR_037446_2;NM_014675;NM_001141973;NM_001141974;NM_022089;NM_001135247;NM_001135248;NM_002403;NM_017459;NM_003000;NM_007365;NM_013358;NM_016233;NM_012387;NM_207421;NM_001136204;NM_018715;NM_018125;NM_001011722;NM_030812;NM_032880;NM_152375;NM_001135254;NM_002584;NM_013945;NM_152232;NM_001161504;NM_003748;NM_170726;NR_039844;NM_00113626…
chr1	173456410	173456489	G18595.GTEX-R55F-1726-SM-2TF4R.1_circ_000157	5	-	3	40	5	16	0	unknown	5	1	0	1	NA	NA	NA	NA	NA
chr1	180854946	180855061	G18595.GTEX-R55F-1726-SM-2TF4R.1_circ_000753	2	-	2	6	40	0	0	unknown	2	1	0	1	intra_gene	within_exon	E14;E15	XPR1	NM_001135669;NM_004736
chr1	182354672	182354975	G18595.GTEX-R55F-1726-SM-2TF4R.1_circ_001263	4	+	1	5	40	32	0	unknown	4	2	2	1	intra_gene	exon-exon_boundary	Start_E6;Start_E7;End_E5;End_E6;Start_I5;End_I5;E5;E6;E7	GLUL	NM_001033044;NM_001033056;NM_002065
chr1	183514128	183514292	G18595.GTEX-R55F-1726-SM-2TF4R.1_circ_000353	2	-	1	35	5	0	0	unknown	2	0	0	1	intra_gene	within_exon	E15;E16	SMG7	NM_001174061;NM_173156;NM_201568;NM_201569
chr1	193669609	201302110	G18595.GTEX-R55F-1726-SM-2TF4R.1_circ_004577	2	-	1	5	5	0	0	unknown	2	0	0	1	inter_gene	exon-exon_boundary	Start_E28;Start_E27;Start_E26;Start_E23;Start_E24;Start_E25;Start_E22;Start_E19;Start_E20;Start_E21;Start_E15;Start_E16;Start_E17;Start_E18;Start_E14;Start_E13;Start_E12;Start_E9;Start_E10;Start_E11;Start_E6;Start_E7;Start_E8;Start_E3;Start_E4;Start_E5;Start_E2;Start_E1;Start_E29;Start_E30;Start_E31;Start_E32;Start_E33;Start_E34;Start_E35;Start_E39;Start_E40;Start_E41;Start_E42;Start_E43;Start_E4…	KCNT2;MIR4735;CFH;CFHR3;CFHR1;CFHR4;CFHR2;CFHR5;F13B;ASPM;ZBTB41;CRB1;DENND1B;C1orf53;LHX9;NEK7;ATP6V1G3;PTPRC;LOC100131234;MIR181A1;MIR181B1;NR5A2;FAM58BP;C1orf98;ZNF281;KIF14;DDX59;CAMSAP2;GPR25;C1orf106;KIF21B;CACNA1S;TMEM9;IGFN1;PKP1;TNNT2	NM_198503;NR_039888;NM_000186;NM_001014975;NM_001166624;NM_021023;NM_002113;NM_001201550;NM_001201551;NM_006684;NM_005666;NM_030787;NM_001994;NM_001206846;NM_018136;NM_194314;NM_001193640;NM_201253;NM_001195215;NM_144977;NM_001195216;NM_001024594;NM_001014434;NM_020204;NM_133494;NM_133262;NM_133326;NM_002838;NM_080921;NM_080923;NR_040073;NR_029626;NR_029612;NM_003822;NM_205860;NM_001105517;NR_040…
chr1	19984615	19984720	G18595.GTEX-R55F-1726-SM-2TF4R.1_circ_000651	4	-	3	40	40	4	0	unknown	4	0	0	1	inter_gene	within_exon	E5;E4	C1orf151-NBL1;NBL1	NM_001204088;NM_001204089;NM_001204084;NM_001204085;NM_001204086;NM_005380;NM_182744
chr1	203452483	203452630	G18595.GTEX-R55F-1726-SM-2TF4R.1_circ_000608	2	-	1	40	4	2	0	unknown	2	0	0	1	intra_gene	within_exon	E2	PRELP	NM_002725;NM_201348
chr1	207962946	207963025	G18595.GTEX-R55F-1726-SM-2TF4R.1_circ_000320	4	+	2	38	40	0	0	unknown	4	0	0	1	NA	NA	NA	NA	NA
chr1	22173846	22174238	G18595.GTEX-R55F-1726-SM-2TF4R.1_circ_000666	2	-	1	5	35	1	0	unknown	2	0	1	1	intra_gene	exon-exon_boundary	Start_E62;End_E61;End_E62;Start_I61;Start_I62;End_I61;E61;E62	HSPG2	NM_005529
chr1	228681986	228682094	G18595.GTEX-R55F-1726-SM-2TF4R.1_circ_000822	2	-	1	4	6	0	0	unknown	2	0	0	1	intra_gene	within_exon	E4	RNF187	NM_001010858
chr1	233221799	233221912	G18595.GTEX-R55F-1726-SM-2TF4R.1_circ_000244	2	+	2	5	40	1	0	unknown	2	0	0	1	NA	NA	NA	NA	NA
chr1	236140833	236140951	G18595.GTEX-R55F-1726-SM-2TF4R.1_circ_000623	3	+	1	5	5	0	0	unknown	3	0	0	1	intra_gene	within_exon	E20	NID1	NM_002508
chr1	236140870	236140951	G18595.GTEX-R55F-1726-SM-2TF4R.1_circ_003033	2	+	2	40	4	4	0	unknown	2	1	0	1	intra_gene	within_exon	E20	NID1	NM_002508
chr1	23779197	23782487	G18595.GTEX-R55F-1726-SM-2TF4R.1_circ_000342	2	-	1	40	40	0	0	unknown	2	0	0	1	intra_gene	exon-exon_boundary	Start_E4;End_E3;End_E4;Start_I3;Start_I4;End_I3;E3;E4	ASAP3	NM_001143778;NM_017707
chr1	249148163	249148247	G18595.GTEX-R55F-1726-SM-2TF4R.1_circ_001287	2	+	1	6	40	4	0	unknown	2	1	0	1	intra_gene	exon-exon_boundary	Start_E10;Start_E9;End_I9;E10;E9	ZNF692	NM_001136036;NM_001193328;NM_017865
chr1	24990830	24990953	G18595.GTEX-R55F-1726-SM-2TF4R.1_circ_000547	2	-	2	40	38	1	0	unknown	2	0	0	1	NA	NA	NA	NA	NA
chr1	24995723	24995834	G18595.GTEX-R55F-1726-SM-2TF4R.1_circ_000788	3	-	2	5	5	8	0	unknown	3	0	0	1	intra_gene	within_exon	E14	SRRM1	NM_005839
chr1	36786176	36786352	G18595.GTEX-R55F-1726-SM-2TF4R.1_circ_000856	2	+	1	5	40	0	0	unknown	2	2	0	1	intra_gene	within_exon	E14;E11	SH3D21	NM_001162530;NM_024676
chr1	53377023	53377167	G18595.GTEX-R55F-1726-SM-2TF4R.1_circ_000312	2	+	2	40	38	0	0	unknown	2	0	0	1	NA	NA	NA	NA	NA
chr1	55316974	55317075	G18595.GTEX-R55F-1726-SM-2TF4R.1_circ_000933	2	+	1	35	40	0	0	unknown	2	0	0	1	intra_gene	within_exon	E9	DHCR24	NM_014762
chr1	6216993	11902665	G18595.GTEX-R55F-1726-SM-2TF4R.1_circ_001188	2	-	1	5	34	0	0	unknown	2	2	0	1	inter_gene	exon-exon_boundary	Start_E3;Start_E1;Start_E2;Start_E4;Start_E5;Start_E6;Start_E7;Start_E8;Start_E9;Start_E10;Start_E11;Start_E12;Start_E13;Start_E14;Start_E15;Start_E16;Start_E17;Start_E18;Start_E19;Start_E20;Start_E21;Start_E22;Start_E23;Start_E24;Start_E25;Start_E26;Start_E27;Start_E28;Start_E29;Start_E30;Start_E31;Start_E32;Start_E33;Start_E34;Start_E35;Start_E36;Start_E37;Start_E38;Start_E39;Start_E40;Start_E4…	CHD5;RPL22;RNF207;ICMT;HES3;GPR153;ACOT7;ESPN;HES2;MIR4252;PLEKHG5;TNFRSF25;NOL9;TAS1R1;ZBTB48;KLHL21;PHF13;THAP3;DNAJC11;CAMTA1;VAMP3;PER3;UTS2;TNFRSF9;PARK7;ERRFI1;SLC45A1;RERE;ENO1;ENO1-AS1;CA6;SLC2A7;SLC2A5;GPR157;MIR34A;H6PD;SPSB1;SLC25A33;TMEM201;PIK3CD;C1orf200;CLSTN1;CTNNBIP1;LZIC;NMNAT1;RBP7;UBE4B;KIF1B;PGD;APITD1;APITD1-CORT;CORT;DFFA;PEX14;CASZ1;C1orf127;TARDBP;MASP2;SRM;EXOSC10;MTOR;A…	NM_015557;NM_000983;NM_207396;NM_012405;NM_001024598;NM_207370;NM_007274;NM_181864;NM_181865;NM_181866;NM_031475;NM_019089;NR_036218;NM_001042663;NM_001042664;NM_001042665;NM_020631;NM_198681;NM_001039664;NM_003790;NM_148965;NM_148966;NM_148967;NM_148970;NM_024654;NM_138697;NM_177540;NM_005341;NM_014851;NM_153812;NM_001195752;NM_001195753;NM_138350;NM_018198;NM_001195563;NM_001242701;NM_015215;NR…
chr1	66099572	66099649	G18595.GTEX-R55F-1726-SM-2TF4R.1_circ_000777	2	-	2	40	35	0	0	unknown	2	0	0	1	intra_gene	within_exon	E20;E19	LEPR	NM_001003679;NM_001198689
chr1	78163093	78177526	G18595.GTEX-R55F-1726-SM-2TF4R.1_circ_001181	2	+	1	5	5	0	0	unknown	2	2	0	1	intra_gene	exon-exon_boundary	Start_E23;Start_E24;Start_E25;Start_E22;Start_E21;End_E23;End_E24;End_E22;End_E21;Start_I2;Start_I3;Start_I21;End_I2;End_I3;End_I21;End_I20;E23;E24;E25;E22;E21	USP33	NM_015017;NM_201624;NM_201626
chr1	7828850	7828982	G18595.GTEX-R55F-1726-SM-2TF4R.1_circ_001120	2	-	1	6	40	0	0	unknown	2	1	0	1	intra_gene	within_exon	E23	CAMTA1	NM_015215
chr1	85999791	146474136	G18595.GTEX-R55F-1726-SM-2TF4R.1_circ_003493	2	-	1	0	40	4	0	unknown	2	1	0	1	inter_gene	exon-exon_boundary	Start_E1;Start_E2;Start_E3;Start_E4;Start_E5;Start_E10;Start_E11;Start_E9;Start_E7;Start_E8;Start_E6;Start_E56;Start_E57;Start_E58;Start_E59;Start_E60;Start_E54;Start_E55;Start_E53;Start_E48;Start_E49;Start_E50;Start_E51;Start_E52;Start_E44;Start_E45;Start_E46;Start_E47;Start_E40;Start_E41;Start_E42;Start_E43;Start_E38;Start_E39;Start_E33;Start_E34;Start_E35;Start_E36;Start_E37;Start_E32;Start_E2…	CYR61;DDAH1;ZNHIT6;COL24A1;ODF2L;CLCA2;CLCA1;CLCA4;CLCA3P;SH3GLB1;SEP15;HS2ST1;LOC339524;LMO4;LOC100505768;PKN2;GTF2B;CCBL2;RBMXL1;GBP3;GBP1;GBP2;GBP7;GBP4;GBP5;GBP6;GBP1P1;LRRC8B;FLJ27354;LRRC8C;LRRC8D;ZNF326;GEMIN8P4;BARHL2;ZNF644;HFM1;CDC7;HSP90B3P;TGFBR3;BRDT;EPHX4;BTBD8;KIAA1107;C1orf146;GLMN;RPAP2;GFI1;EVI5;RPL5;SNORA66;SNORD21;FAM69A;MTF2;TMED5;CCDC18;LOC100131564;DR1;FNBP1L;BCAR3;LOC10012…	NM_001554;NM_001134445;NM_001170670;NM_017953;NM_152890;NM_001007022;NM_001184765;NM_001184766;NM_020729;NM_006536;NM_001285;NM_012128;NR_024602;NR_024604;NM_001206651;NM_001206652;NM_001206653;NM_016009;NM_004261;NM_203341;NM_001134492;NM_012262;NR_026985;NR_026986;NR_026987;NR_026988;NR_026989;NM_006769;NR_038324;NM_006256;NM_001514;NM_001008661;NM_001008662;NM_001162536;NM_019610;NM_018284;NM_…
chr1	8921236	8921390	G18595.GTEX-R55F-1726-SM-2TF4R.1_circ_001092	2	+	2	5	40	0	0	unknown	2	0	0	1	intra_gene	within_exon	E9;E12	ENO1	NM_001201483;NM_001428
chr1	90473608	90473731	G18595.GTEX-R55F-1726-SM-2TF4R.1_circ_000052	2	+	1	5	40	0	0	unknown	2	2	0	1	NA	NA	NA	NA	NA
chr10	124810902	124810983	G18595.GTEX-R55F-1726-SM-2TF4R.1_circ_000586	2	+	2	40	5	0	0	unknown	2	0	0	1	NA	NA	NA	NA	NA
chr10	17275834	17275930	G18595.GTEX-R55F-1726-SM-2TF4R.1_circ_001067	2	+	1	5	40	0	0	unknown	2	0	0	1	intra_gene	exon-exon_boundary	End_E5;Start_I6;E5	VIM	NM_003380
chr10	17279303	17279428	G18595.GTEX-R55F-1726-SM-2TF4R.1_circ_001371	5	-	3	40	40	0	0	unknown	5	2	0	1	intra_gene	within_exon	E10	VIM	NM_003380
chr10	24834960	24835046	G18595.GTEX-R55F-1726-SM-2TF4R.1_circ_000622	2	-	1	6	5	2	0	unknown	2	1	2	1	intra_gene	within_exon	E19;E17;E21	KIAA1217	NM_001098500;NM_001098501;NM_019590
chr10	31139254	31165989	G18595.GTEX-R55F-1726-SM-2TF4R.1_circ_000069	5	-	2	40	40	0	0	unknown	5	0	0	1	intra_gene	exon-exon_boundary	Start_E7;Start_E5;Start_E6;Start_E8;Start_E4;End_E7;End_E6;End_E4;End_E5;Start_I1;Start_I5;Start_I6;End_I1;End_I6;End_I4;End_I5;E7;E5;E6;E8;E4	ZNF438	NM_001143766;NM_001143767;NM_001143768;NM_001143769;NM_001143770;NM_001143771;NM_182755;NR_026560
chr10	44139326	103380426	G18595.GTEX-R55F-1726-SM-2TF4R.1_circ_003534	3	+	2	1	40	0	0	unknown	3	0	0	1	inter_gene	exon-exon_boundary	Start_E1;Start_E2;Start_E3;Start_E4;Start_E5;Start_E6;Start_E7;Start_E8;Start_E9;Start_E10;Start_E11;Start_E12;Start_E13;Start_E14;Start_E15;Start_E16;Start_E17;Start_E18;Start_E19;Start_E20;Start_E21;Start_E22;Start_E23;Start_E24;Start_E25;Start_E26;Start_E27;Start_E28;Start_E29;Start_E30;Start_E31;Start_E32;Start_E33;Start_E34;Start_E35;Start_E36;Start_E37;Start_E38;Start_E39;Start_E40;Start_E4…	ZNF32;ZNF32-AS3;HNRNPA3P1;C10orf136;LOC100506835;LOC283033;CXCL12;TMEM72-AS1;TMEM72;RASSF4;C10orf10;ZNF22;C10orf25;LOC100133308;LOC338579;MIR3156-1;OR13A1;ALOX5;MARCH8;ZFAND4;FAM21C;AGAP4;PTPN20A;PTPN20B;BMS1P1;BMS1P5;FAM35B;SYT15;GPRIN2;PPYR1;LOC643650;LOC728643;ANXA8;ANXA8L1;FAM25B;FAM25C;FAM25G;AGAP9;LOC642826;FAM35B2;ANTXRL;ANXA8L2;FAM21B;CTSL1P2;ZNF488;RBP3;GDF2;GDF10;FRMPD2P1;LOC399753;FRMP…	NM_001005368;NM_006973;NR_038867;NR_002726;NR_033923;NR_038268;NR_033846;NM_000609;NM_001033886;NM_001178134;NM_199168;NR_033842;NM_001123376;NM_032023;NM_007021;NM_006963;NM_001039380;NR_024472;NR_033891;NR_036112;NM_001004297;NM_000698;NM_001256153;NM_001256154;NM_001002265;NM_001002266;NM_145021;NM_001128324;NM_174890;NM_001169106;NM_001169107;NM_015262;NM_133446;NM_001042387_1;NM_001042389;NM…
chr10	45472582	45472888	G18595.GTEX-R55F-1726-SM-2TF4R.1_circ_000989	2	-	1	40	40	4	0	unknown	2	2	0	1	intra_gene	within_exon	E2	C10orf10	NM_007021
chr10	45472785	45472879	G18595.GTEX-R55F-1726-SM-2TF4R.1_circ_001772	3	-	3	40	40	9	0	unknown	3	2	0	1	intra_gene	within_exon	E2	C10orf10	NM_007021
chr10	45499312	45499396	G18595.GTEX-R55F-1726-SM-2TF4R.1_circ_001089	2	-	1	4	5	0	0	unknown	2	1	0	1	intra_gene	within_exon	E2	ZNF22	NM_006963
chr10	71910429	71910580	G18595.GTEX-R55F-1726-SM-2TF4R.1_circ_000634	2	-	2	40	38	0	0	unknown	2	0	0	1	intra_gene	within_exon	E8;E7	SAR1A	NM_001142648;NM_020150
chr10	73580038	73581722	G18595.GTEX-R55F-1726-SM-2TF4R.1_circ_001324	5	-	3	40	40	0	0	unknown	5	0	0	1	intra_gene	exon-exon_boundary	Start_E10;Start_E9;End_E9;End_E8;Start_I2;End_I2;E10;E9;E8	PSAP	NM_001042465;NM_001042466;NM_002778
chr10	74095409	74095550	G18595.GTEX-R55F-1726-SM-2TF4R.1_circ_000665	3	+	1	40	5	0	0	unknown	3	2	0	1	intra_gene	exon-exon_boundary	End_E8;E8	DNAJB12	NM_017626;NM_001002762
chr10	77795765	114298089	G18595.GTEX-R55F-1726-SM-2TF4R.1_circ_000396	2	+	1	40	5	64	0	unknown	2	0	2	1	inter_gene	exon-exon_boundary	Start_E2;Start_E3;Start_E4;Start_E5;Start_E6;Start_E29;Start_E26;Start_E27;Start_E28;Start_E25;Start_E24;Start_E23;Start_E22;Start_E21;Start_E20;Start_E19;Start_E18;Start_E16;Start_E17;Start_E15;Start_E13;Start_E14;Start_E10;Start_E11;Start_E12;Start_E7;Start_E8;Start_E9;Start_E1;Start_E30;Start_E31;Start_E32;Start_E33;Start_E34;Start_E35;Start_E36;Start_E37;Start_E38;Start_E51;Start_E52;Start_E5…	C10orf11;KCNMA1;DLG5;LOC100128292;POLR3A;RPS24;LOC100132987;LOC283050;ZMIZ1;PPIF;ZCCHC24;EIF5AL1;SFTPA2;SFTPA1;LOC650623;LOC642361;LOC100288974;MBL1P;SFTPD;LOC219347;FAM213A;PLAC9;ANXA11;LOC439990;MAT1A;DYDC1;DYDC2;C10orf58;TSPAN14;SH2D4B;NRG3;GHITM;C10orf99;CDHR1;LRIT2;LRIT1;RGR;LOC170425;FAM190B;LOC100507470;GRID1;MIR346;WAPAL;OPN4;LDB3;BMPR1A;MMRN2;SNCG;AGAP11;C10orf116;FAM25A;GLUD1;FAM35A;FAM…	NM_032024;NM_001014797;NM_001161352;NM_001161353;NM_002247;NM_004747;NR_024585;NM_007055;NM_001026;NM_001142282;NM_001142283;NM_001142284;NM_001142285;NM_033022;NR_038985;NR_015429;NR_024429;NR_024431;NM_020338;NM_005729;NM_153367;NM_001099692;NM_001098668;NM_001093770;NM_001164644;NM_001164645;NM_001164646;NM_001164647;NM_005411;NR_027512;NR_029407;NR_033857;NR_002724;NM_003019;NR_027428;NR_0274…
chr10	79539398	79539477	G18595.GTEX-R55F-1726-SM-2TF4R.1_circ_001104	2	-	1	5	5	0	0	unknown	2	0	0	1	NA	NA	NA	NA	NA
chr10	81113782	81113979	G18595.GTEX-R55F-1726-SM-2TF4R.1_circ_000648	5	-	2	40	40	0	0	unknown	5	0	0	1	intra_gene	within_exon	E6	PPIF	NM_005729
chr10	81137276	81137360	G18595.GTEX-R55F-1726-SM-2TF4R.1_circ_001498	2	+	1	40	5	0	0	unknown	2	1	0	1	NA	NA	NA	NA	NA
chr11	113694326	113694422	G18595.GTEX-R55F-1726-SM-2TF4R.1_circ_000940	2	-	1	40	5	0	0	unknown	2	0	0	1	intra_gene	exon-exon_boundary	Start_E12;End_E12;Start_I12;End_I11;E12	USP28	NM_020886
chr11	117075228	117075388	G18595.GTEX-R55F-1726-SM-2TF4R.1_circ_000150	3	+	3	5	40	1	0	unknown	3	1	0	1	intra_gene	within_exon	E5	TAGLN	NM_001001522;NM_003186
chr11	117075279	117075391	G18595.GTEX-R55F-1726-SM-2TF4R.1_circ_002072	2	-	2	5	4	5	0	unknown	2	2	0	1	intra_gene	within_exon	E5	TAGLN	NM_001001522;NM_003186
chr11	117263727	117263806	G18595.GTEX-R55F-1726-SM-2TF4R.1_circ_000883	3	+	1	5	5	9	0	unknown	3	1	0	1	intra_gene	exon-exon_boundary	Start_E20;End_I20;E20	CEP164	NM_014956
chr11	126137146	126137302	G18595.GTEX-R55F-1726-SM-2TF4R.1_circ_000571	2	-	1	6	5	8	0	unknown	2	0	0	1	intra_gene	exon-exon_boundary	Start_E3;Start_E4;End_I3;E3;E4	SRPR	NM_001177842;NM_003139
chr11	128677586	128677755	G18595.GTEX-R55F-1726-SM-2TF4R.1_circ_001215	2	-	1	5	40	0	0	unknown	2	1	0	1	NA	NA	NA	NA	NA
chr11	130006794	130006927	G18595.GTEX-R55F-1726-SM-2TF4R.1_circ_000377	3	-	1	5	5	2	0	unknown	3	0	0	1	NA	NA	NA	NA	NA
chr11	17415495	17415572	G18595.GTEX-R55F-1726-SM-2TF4R.1_circ_000280	3	+	1	5	34	9	0	unknown	3	1	0	1	NA	NA	NA	NA	NA
chr11	2152683	2152781	G18595.GTEX-R55F-1726-SM-2TF4R.1_circ_001205	2	+	2	40	5	2	0	unknown	2	1	0	1	inter_gene	within_exon	E4;E5;E7	IGF2;INS-IGF2	NM_000612;NM_001007139;NM_001127598;NR_003512
chr11	2152683	2152843	G18595.GTEX-R55F-1726-SM-2TF4R.1_circ_003166	2	+	2	2	5	2	0	unknown	2	0	0	1	inter_gene	within_exon	E4;E5;E7	IGF2;INS-IGF2	NM_000612;NM_001007139;NM_001127598;NR_003512
chr11	287493	287859	G18595.GTEX-R55F-1726-SM-2TF4R.1_circ_001107	2	+	2	0	35	3	0	unknown	2	1	0	1	NA	NA	NA	NA	NA
chr11	295143	295220	G18595.GTEX-R55F-1726-SM-2TF4R.1_circ_000649	2	+	2	40	35	0	0	unknown	2	0	0	1	intra_gene	within_exon	E14	ATHL1	NM_025092
chr11	319797	69070832	G18595.GTEX-R55F-1726-SM-2TF4R.1_circ_000446	3	+	1	0	40	162	0	unknown	3	0	1	1	inter_gene	exon-exon_boundary	Start_E1;Start_E2;Start_E3;Start_E4;Start_E5;Start_E6;Start_E7;Start_E8;Start_E9;Start_E10;Start_E11;Start_E12;Start_E13;Start_E14;Start_E15;Start_E16;Start_E17;Start_E18;Start_E19;Start_E20;Start_E21;Start_E22;Start_E23;Start_E32;Start_E33;Start_E24;Start_E25;Start_E26;Start_E27;Start_E28;Start_E29;Start_E30;Start_E31;Start_E34;Start_E35;Start_E36;Start_E37;Start_E38;Start_E39;Start_E40;Start_E4…	IFITM3;B4GALNT4;PKP3;SIGIRR;ANO9;PTDSS2;RNH1;LRRC56;HRAS;C11orf35;RASSF7;MIR210;MIR210HG;PHRF1;LOC143666;CDHR5;IRF7;DRD4;SCT;DEAF1;TMEM80;EPS8L2;TALDO1;NS3BP;PDDC1;CEND1;PIDD;SLC25A22;PNPLA2;RPLP2;SNORA52;CD151;EFCAB4A;TSPAN4;POLR2L;CHID1;AP2A2;MUC6;MUC2;MUC5B;TOLLIP;LOC255512;BRSK2;MOB2;DUSP8;LOC338651;KRTAP5-1;KRTAP5-2;KRTAP5-3;KRTAP5-5;KRTAP5-4;FAM99A;KRTAP5-6;FAM99B;IFITM10;CTSD;SYT8;TNNI2;LS…	NM_021034;NM_178537;NM_007183;NM_001135053;NM_001135054;NM_021805;NM_001012302;NM_030783;NM_002939;NM_203383;NM_203384;NM_203385;NM_203386;NM_203387;NM_203388;NM_203389;NM_198075;NM_001130442;NM_005343;NM_176795;NM_173573;NM_001143993;NM_001143994;NM_003475;NR_029623;NR_038262;NM_020901;NR_026967;NM_001171968;NM_021924;NM_031264;NM_001572;NM_004029;NM_004031;NM_000797;NM_021920;NM_021008;NM_00104…
chr11	57382209	57382307	G18595.GTEX-R55F-1726-SM-2TF4R.1_circ_000393	5	-	4	6	40	50	0	unknown	5	0	0	1	intra_gene	within_exon	E8;E7	SERPING1	NM_000062;NM_001032295
chr11	62040516	62040593	G18595.GTEX-R55F-1726-SM-2TF4R.1_circ_000958	2	-	2	4	40	0	0	unknown	2	0	0	1	intra_gene	within_exon	E3	SCGB2A2	NM_002411
chr11	62286126	62286212	G18595.GTEX-R55F-1726-SM-2TF4R.1_circ_000035	2	-	2	40	5	98	0	unknown	2	0	0	1	intra_gene	within_exon	E5	AHNAK	NM_001620
chr11	62288226	62288385	G18595.GTEX-R55F-1726-SM-2TF4R.1_circ_004544	2	-	1	40	40	4	0	unknown	2	1	0	1	intra_gene	within_exon	E5	AHNAK	NM_001620
chr11	62288240	62288378	G18595.GTEX-R55F-1726-SM-2TF4R.1_circ_003662	4	-	3	40	40	1	0	unknown	4	0	0	1	intra_gene	within_exon	E5	AHNAK	NM_001620
chr11	62288355	62288535	G18595.GTEX-R55F-1726-SM-2TF4R.1_circ_002529	5	-	2	40	40	2	0	unknown	5	1	0	1	intra_gene	within_exon	E5	AHNAK	NM_001620
chr11	62288378	62288480	G18595.GTEX-R55F-1726-SM-2TF4R.1_circ_004413	4	-	4	40	40	130	0	unknown	4	0	0	1	intra_gene	within_exon	E5	AHNAK	NM_001620
chr11	62288378	62288522	G18595.GTEX-R55F-1726-SM-2TF4R.1_circ_001435	3	-	2	5	5	130	0	unknown	3	0	0	1	intra_gene	within_exon	E5	AHNAK	NM_001620
chr11	62288378	62299481	G18595.GTEX-R55F-1726-SM-2TF4R.1_circ_001631	2	-	2	4	5	130	0	unknown	2	1	0	1	intra_gene	within_exon	E5	AHNAK	NM_001620
chr11	62288399	62288579	G18595.GTEX-R55F-1726-SM-2TF4R.1_circ_002948	4	-	3	35	5	8	0	unknown	4	0	0	1	intra_gene	within_exon	E5	AHNAK	NM_001620
chr11	62288432	62288654	G18595.GTEX-R55F-1726-SM-2TF4R.1_circ_001830	2	-	2	40	40	0	0	unknown	2	0	0	1	intra_gene	within_exon	E5	AHNAK	NM_001620
chr11	62288465	62288687	G18595.GTEX-R55F-1726-SM-2TF4R.1_circ_001001	4	-	2	5	6	0	0	unknown	4	0	0	1	intra_gene	within_exon	E5	AHNAK	NM_001620
chr11	62484620	62487530	G18595.GTEX-R55F-1726-SM-2TF4R.1_circ_000060	2	-	1	6	6	8	0	unknown	2	0	0	1	inter_gene	exon-exon_boundary	Start_E11;End_E10;Start_I9;End_I9;E10;E11	HNRNPUL2;HNRNPUL2-BSCL2	NM_001079559;NR_037946
chr11	64089126	64089205	G18595.GTEX-R55F-1726-SM-2TF4R.1_circ_000442	7	-	7	0	40	18	0	unknown	7	0	0	1	intra_gene	within_exon	E6;E5;E4	PRDX5	NM_012094;NM_181651;NM_181652
chr11	64888157	64888268	G18595.GTEX-R55F-1726-SM-2TF4R.1_circ_000520	2	+	1	5	4	4	0	unknown	2	2	0	1	intra_gene	exon-exon_boundary	Start_E5;End_I4;E5	FAU	NM_001997
chr11	65267990	65268121	G18595.GTEX-R55F-1726-SM-2TF4R.1_circ_002983	2	+	2	40	5	1	0	unknown	2	0	0	1	intra_gene	within_exon	E1	MALAT1	NR_002819
chr11	65268029	65268121	G18595.GTEX-R55F-1726-SM-2TF4R.1_circ_001217	7	+	6	6	40	1	0	unknown	7	0	0	1	intra_gene	within_exon	E1	MALAT1	NR_002819
chr11	65268382	65268478	G18595.GTEX-R55F-1726-SM-2TF4R.1_circ_000531	3	+	3	40	40	1250	0	unknown	3	1	0	1	intra_gene	within_exon	E1	MALAT1	NR_002819
chr11	65271274	65271376	G18595.GTEX-R55F-1726-SM-2TF4R.1_circ_001337	2	+	2	40	6	0	0	unknown	2	0	0	1	intra_gene	within_exon	E1	MALAT1	NR_002819
chr11	66983386	66985350	G18595.GTEX-R55F-1726-SM-2TF4R.1_circ_001011	2	-	1	40	6	0	0	unknown	2	0	0	1	intra_gene	exon-exon_boundary	Start_E9;End_E8;End_E9;Start_I9;Start_I10;End_I9;E8;E9	KDM2A	NM_012308;NR_027473
chr11	72402577	72402655	G18595.GTEX-R55F-1726-SM-2TF4R.1_circ_000510	2	+	1	40	40	0	0	unknown	2	2	0	1	NA	NA	NA	NA	NA
chr11	76207360	76207453	G18595.GTEX-R55F-1726-SM-2TF4R.1_circ_000411	2	-	1	40	40	4	0	unknown	2	2	0	1	intra_gene	within_exon	E9	C11orf30	NM_020193
chr11	822426	822555	G18595.GTEX-R55F-1726-SM-2TF4R.1_circ_001436	2	-	2	38	40	8	0	unknown	2	0	0	1	intra_gene	within_exon	E5	PNPLA2	NM_020376
chr11	8998047	8998234	G18595.GTEX-R55F-1726-SM-2TF4R.1_circ_001450	2	+	1	40	40	4	0	unknown	2	1	0	1	NA	NA	NA	NA	NA
chr11	9080942	9082047	G18595.GTEX-R55F-1726-SM-2TF4R.1_circ_000765	2	-	1	5	35	0	0	unknown	2	1	0	1	intra_gene	exon-exon_boundary	Start_E9;End_E8;Start_I8;End_I8;E8;E9	SCUBE2	NM_001170690;NM_020974
chr12	102141446	102141546	G18595.GTEX-R55F-1726-SM-2TF4R.1_circ_001204	3	+	1	5	40	0	0	unknown	3	0	0	1	NA	NA	NA	NA	NA
chr12	104332144	104333358	G18595.GTEX-R55F-1726-SM-2TF4R.1_circ_000142	2	+	2	0	5	0	0	unknown	2	1	0	1	intra_gene	exon-exon_boundary	Start_E8;End_E7;Start_I8;End_I8;E7;E8	HSP90B1	NM_003299
chr12	109982332	109982573	G18595.GTEX-R55F-1726-SM-2TF4R.1_circ_000447	3	+	1	35	5	0	0	unknown	3	1	0	1	NA	NA	NA	NA	NA
chr12	111159983	111160389	G18595.GTEX-R55F-1726-SM-2TF4R.1_circ_000925	2	-	1	40	40	0	0	unknown	2	0	0	1	intra_gene	exon-exon_boundary	Start_E6;End_E5;Start_I5;End_I5;E5;E6	PPP1CC	NM_001244974;NM_002710
chr12	111661607	111661683	G18595.GTEX-R55F-1726-SM-2TF4R.1_circ_000399	2	+	1	40	5	0	0	unknown	2	0	0	1	NA	NA	NA	NA	NA
chr12	113828736	113828873	G18595.GTEX-R55F-1726-SM-2TF4R.1_circ_000489	2	-	1	0	5	0	0	unknown	2	0	1	1	NA	NA	NA	NA	NA
chr12	118583263	118583380	G18595.GTEX-R55F-1726-SM-2TF4R.1_circ_001006	5	-	4	5	40	72	0	unknown	5	0	0	1	inter_gene	exon-exon_boundary	End_E4;End_I21;E4	PEBP1;TAOK3	NM_002567;NM_016281
chr12	121757499	121758220	G18595.GTEX-R55F-1726-SM-2TF4R.1_circ_001119	2	-	2	40	5	2	0	unknown	2	0	0	1	intra_gene	exon-exon_boundary	Start_E13;End_E12;End_E13;Start_I12;Start_I13;End_I12;E12;E13	ANAPC5	NM_001137559;NM_016237
chr12	124809316	124809404	G18595.GTEX-R55F-1726-SM-2TF4R.1_circ_001273	2	-	1	40	40	0	0	unknown	2	0	0	1	intra_gene	within_exon	E48;E49	NCOR2	NM_001077261;NM_001206654;NM_006312
chr12	125396368	125396596	G18595.GTEX-R55F-1726-SM-2TF4R.1_circ_000953	14	-	12	0	35	369	0	unknown	14	0	0	1	intra_gene	within_exon	E2	UBC	NM_021009
chr12	125396368	125396824	G18595.GTEX-R55F-1726-SM-2TF4R.1_circ_003772	8	-	8	0	37	369	0	unknown	8	0	0	1	intra_gene	within_exon	E2	UBC	NM_021009
chr12	125396368	125397052	G18595.GTEX-R55F-1726-SM-2TF4R.1_circ_003188	5	-	5	0	37	369	0	unknown	5	0	0	1	intra_gene	within_exon	E2	UBC	NM_021009
chr12	125396368	125397736	G18595.GTEX-R55F-1726-SM-2TF4R.1_circ_000123	12	-	11	0	37	369	0	unknown	12	0	0	1	intra_gene	within_exon	E2	UBC	NM_021009
chr12	125397182	125397410	G18595.GTEX-R55F-1726-SM-2TF4R.1_circ_001782	4	-	4	0	2	155	0	unknown	4	0	0	1	intra_gene	within_exon	E2	UBC	NM_021009
chr12	125397182	125397866	G18595.GTEX-R55F-1726-SM-2TF4R.1_circ_003032	5	-	5	0	4	155	0	unknown	5	0	0	1	intra_gene	within_exon	E2	UBC	NM_021009
chr12	125397508	125397964	G18595.GTEX-R55F-1726-SM-2TF4R.1_circ_001969	17	-	16	0	5	591	0	unknown	17	0	0	1	intra_gene	within_exon	E2	UBC	NM_021009
chr12	125397638	125398094	G18595.GTEX-R55F-1726-SM-2TF4R.1_circ_004189	10	-	10	0	37	139	0	unknown	10	0	0	1	intra_gene	within_exon	E2	UBC	NM_021009
chr12	125397964	125398192	G18595.GTEX-R55F-1726-SM-2TF4R.1_circ_003101	4	-	3	5	6	975	0	unknown	4	0	0	1	intra_gene	within_exon	E2	UBC	NM_021009
chr12	125398903	125399020	G18595.GTEX-R55F-1726-SM-2TF4R.1_circ_000887	2	-	1	5	40	4	0	unknown	2	2	0	1	NA	NA	NA	NA	NA
chr12	132406406	132406531	G18595.GTEX-R55F-1726-SM-2TF4R.1_circ_000526	2	-	1	40	40	0	0	unknown	2	0	0	2	intra_gene	within_exon	E28	ULK1	NM_003565
chr12	132406412	132406537	G18595.GTEX-R55F-1726-SM-2TF4R.1_circ_000888	2	-	1	40	40	0	0	unknown	2	0	0	2	intra_gene	within_exon	E28	ULK1	NM_003565
chr12	133779515	133779599	G18595.GTEX-R55F-1726-SM-2TF4R.1_circ_003193	2	-	1	5	5	0	0	unknown	2	0	0	1	intra_gene	within_exon	E6;E4;E3;E5;E7	ZNF268	NM_001165881;NM_001165882;NM_001165883;NM_001165884;NM_001165885;NM_001165886;NM_001165887;NM_003415;NM_152943
chr12	15035905	104976745	G18595.GTEX-R55F-1726-SM-2TF4R.1_circ_003672	2	-	1	1	6	18771	0	unknown	2	0	2	1	inter_gene	exon-exon_boundary	Start_E1;Start_E2;Start_E3;Start_E4;Start_E5;Start_E6;Start_E7;Start_E8;Start_E9;Start_E10;Start_E11;Start_E12;Start_E13;Start_E14;Start_E15;Start_E16;Start_E17;Start_E18;Start_E19;Start_E20;Start_E21;Start_E22;Start_E23;Start_E24;Start_E25;Start_E26;Start_E27;Start_E28;Start_E29;Start_E30;Start_E31;Start_E32;Start_E38;Start_E33;Start_E34;Start_E35;Start_E36;Start_E37;Start_E57;Start_E56;Start_E5…	MGP;ERP27;ARHGDIB;PDE6H;RERG;PTPRO;EPS8;STRAP;DERA;SLC15A5;MGST1;LMO3;SKP1P2;MIR3974;RERGL;PIK3C2G;PLCZ1;CAPZA3;PLEKHA5;AEBP2;LOC100506393;PDE3A;SLCO1C1;SLCO1B3;SLCO1B7;SLCO1B1;SLCO1A2;IAPP;PYROXD1;RECQL;GOLT1B;C12orf39;GYS2;LDHB;KCNJ8;ABCC9;CMAS;ST8SIA1;KIAA0528;ETNK1;SOX5;MIR920;LINC00477;BCAT1;C12orf77;LRMP;CASC1;LYRM5;KRAS;IFLTD1;MIR4302;RASSF8;LOC100506451;BHLHE41;SSPN;ITPR2;ASUN;FGFR1OP2;TM…	NM_000900;NM_001190839;NM_152321;NM_001175;NM_006205;NM_001190726;NM_032918;NM_002848;NM_030667;NM_030668;NM_030669;NM_030670;NM_030671;NM_004447;NM_007178;NM_015954;NM_001170798;NM_020300;NM_145764;NM_145791;NM_145792;NM_001001395;NM_001243609;NM_001243610;NM_001243611;NM_001243612;NM_001243613;NM_018640;NR_045012;NR_045013;NR_045014;NR_036619;NR_039770;NM_024730;NM_004570;NM_033123;NM_033328;NM…
chr12	27787983	27800745	G18595.GTEX-R55F-1726-SM-2TF4R.1_circ_000075	3	+	1	6	5	0	0	unknown	3	1	0	1	intra_gene	exon-exon_boundary	Start_E3;Start_E4;Start_E5;Start_E6;End_E3;End_E4;End_E5;Start_I5;Start_I6;End_I5;End_I6;E3;E4;E5;E6	PPFIBP1	NM_001198915;NM_001198916;NM_003622;NM_177444
chr12	29543036	29543134	G18595.GTEX-R55F-1726-SM-2TF4R.1_circ_001510	2	+	1	0	6	0	0	unknown	2	2	0	1	NA	NA	NA	NA	NA
chr12	49522040	49579092	G18595.GTEX-R55F-1726-SM-2TF4R.1_circ_000012	3	-	3	0	40	5	0	unknown	3	0	0	1	inter_gene	exon-exon_boundary	Start_E1;Start_E2;Start_E3;Start_E4;End_E1;End_E2;End_E3;End_E4;Start_I1;Start_I2;Start_I3;Start_I4;End_I4;End_I1;End_I2;End_I3;E1;E2;E3;E4	TUBA1B;TUBA1A	NM_006082;NM_006009
chr12	49525080	49580616	G18595.GTEX-R55F-1726-SM-2TF4R.1_circ_003522	2	-	2	0	40	1	0	unknown	2	0	0	1	inter_gene	exon-exon_boundary	Start_E1;Start_E2;Start_E3;Start_E4;End_E1;End_E2;End_E3;End_E4;Start_I1;Start_I2;Start_I3;Start_I4;End_I4;End_I1;End_I2;End_I3;E1;E2;E3;E4	TUBA1B;TUBA1A	NM_006082;NM_006009
chr12	50156706	50156804	G18595.GTEX-R55F-1726-SM-2TF4R.1_circ_001160	3	+	3	40	40	0	0	unknown	3	1	0	1	intra_gene	within_exon	E10	TMBIM6	NM_001098576;NM_003217
chr12	50157613	50157724	G18595.GTEX-R55F-1726-SM-2TF4R.1_circ_001440	2	-	1	40	40	0	0	unknown	2	1	0	1	intra_gene	within_exon	E10	TMBIM6	NM_001098576;NM_003217
chr12	52913707	52913785	G18595.GTEX-R55F-1726-SM-2TF4R.1_circ_000645	13	-	12	40	40	128	0	unknown	13	0	0	1	intra_gene	within_exon	E1	KRT5	NM_000424
chr12	62926395	66743689	G18595.GTEX-R55F-1726-SM-2TF4R.1_circ_004453	2	+	1	1	5	0	0	unknown	2	1	0	1	inter_gene	exon-exon_boundary	Start_E13;Start_E14;Start_E16;Start_E17;Start_E18;Start_E19;Start_E20;Start_E21;Start_E22;Start_E23;Start_E24;Start_E25;Start_E26;Start_E27;Start_E28;Start_E29;Start_E30;Start_E31;Start_E32;Start_E33;Start_E34;Start_E35;Start_E1;Start_E10;Start_E9;Start_E7;Start_E8;Start_E6;Start_E5;Start_E4;Start_E3;Start_E2;Start_E15;Start_E11;Start_E12;End_E12;End_E13;End_E14;End_E15;End_E16;End_E17;End_E18;En…	MON2;MIRLET7I;C12orf61;PPM1H;AVPR1A;DPY19L2;TMEM5;SRGAP1;C12orf66;C12orf56;XPOT;TBK1;RASSF3;MIR548C;MIR548Z;GNS;TBC1D30;FLJ41278;WIF1;LEMD3;MSRB3;RPSAP52;HMGA2;LLPH;TMBIM4;IRAK3;HELB;GRIP1	NM_015026;NR_029661;NM_175895;NM_020700;NM_000706;NM_173812;NM_014254;NM_020762;NM_152440;NM_001099676;NM_001170633;NM_007235;NM_013254;NM_178169;NR_040718;NR_030347;NR_037515;NM_002076;NM_015279;NR_033988;NM_007191;NM_001167614;NM_014319;NM_001031679;NM_001193460;NM_001193461;NM_198080;NR_026825;NM_003483;NM_003484;NM_032338;NM_016056;NM_001142523;NM_007199;NM_033647;NM_001178074;NM_021150
chr12	6647064	63149845	G18595.GTEX-R55F-1726-SM-2TF4R.1_circ_003525	3	+	3	0	37	32	0	unknown	3	0	0	1	inter_gene	exon-exon_boundary	Start_E8;Start_E9;Start_E10;Start_E1;Start_E2;Start_E3;Start_E4;Start_E5;Start_E6;Start_E7;Start_E16;Start_E38;Start_E39;Start_E40;Start_E11;Start_E12;Start_E13;Start_E14;Start_E15;Start_E21;Start_E22;Start_E23;Start_E24;Start_E25;Start_E26;Start_E27;Start_E28;Start_E29;Start_E30;Start_E31;Start_E32;Start_E33;Start_E34;Start_E35;Start_E36;Start_E37;Start_E17;Start_E18;Start_E19;Start_E20;Start_E5…	GAPDH;IFFO1;NOP2;CHD4;SCARNA11;LPAR5;ACRBP;ING4;ZNF384;C12orf53;COPS7A;MLF2;PTMS;LAG3;CD4;GPR162;LEPREL2;GNB3;USP5;CDCA3;TPI1;DSTNP2;RPL13P5;SPSB2;ENO2;LRRC23;ATN1;C12orf57;PTPN6;MIR141;MIR200C;PHB2;SCARNA12;EMG1;LPCAT3;C1S;C1R;C1RL;MATL2963;CLSTN3;RBP5;PEX5;ACSM4;CD163L1;CD163;APOBEC1;GDF3;DPPA3;CLEC4C;NANOGNB;NANOG;SLC2A14;SLC2A3;FOXJ2;C3AR1;NECAP1;CLEC4A;POU5F1P3;FAM66C;ZNF705A;FAM86FP;FAM90A1…	NM_001256799;NM_002046;NM_001039670;NM_001193457;NM_080730;NR_036467;NM_001033714;NM_006170;NM_001273;NR_003012;NM_001142961;NM_020400;NM_032489;NM_001127582;NM_001127583;NM_001127584;NM_001127585;NM_001127586;NM_016162;NM_001039920;NM_001135734;NM_133476;NM_001244014;NM_001244015;NM_153685;NM_001164093;NM_001164094;NM_001164095;NM_016319;NM_005439;NR_026581;NM_002824;NM_002286;NM_000616;NM_00119…
chr12	6704547	6705290	G18595.GTEX-R55F-1726-SM-2TF4R.1_circ_000499	2	-	2	40	40	2	0	unknown	2	0	0	1	intra_gene	exon-exon_boundary	Start_E13;Start_E14;End_E13;Start_I13;End_I12;End_I13;E13;E14	CHD4	NM_001273
chr12	6879729	6879903	G18595.GTEX-R55F-1726-SM-2TF4R.1_circ_001499	2	-	2	40	40	0	0	unknown	2	0	0	1	intra_gene	within_exon	E5	PTMS	NM_002824
chr12	69233409	69233554	G18595.GTEX-R55F-1726-SM-2TF4R.1_circ_001423	2	-	1	6	40	0	0	unknown	2	0	0	1	intra_gene	within_exon	E11	MDM2	NM_002392
chr12	69237587	69237684	G18595.GTEX-R55F-1726-SM-2TF4R.1_circ_000222	2	-	2	5	40	0	0	unknown	2	2	0	1	intra_gene	within_exon	E11	MDM2	NM_002392
chr12	69664805	69664975	G18595.GTEX-R55F-1726-SM-2TF4R.1_circ_000801	3	-	2	40	40	1	0	unknown	3	1	0	1	intra_gene	within_exon	E10	CPSF6	NM_007007
chr12	9227296	9307352	G18595.GTEX-R55F-1726-SM-2TF4R.1_circ_001039	2	-	2	0	40	18	0	unknown	2	0	0	1	inter_gene	exon-exon_boundary	Start_E23;Start_E24;Start_E25;Start_E26;Start_E27;Start_E28;Start_E29;Start_E12;Start_E13;Start_E14;Start_E15;Start_E16;Start_E17;Start_E18;Start_E19;Start_E20;Start_E21;Start_E22;Start_E1;Start_E2;Start_E3;Start_E4;Start_E5;Start_E6;Start_E7;Start_E8;Start_E9;Start_E10;Start_E11;Start_E30;Start_E31;Start_E32;Start_E33;Start_E34;Start_E35;Start_E36;End_E23;End_E24;End_E25;End_E26;End_E27;End_E28;…	A2M;PZP	NM_000014;NM_002864
chr12	996417	1003801	G18595.GTEX-R55F-1726-SM-2TF4R.1_circ_000772	2	+	1	40	6	0	0	unknown	2	0	0	1	intra_gene	exon-exon_boundary	Start_E21;Start_E19;Start_E22;Start_E23;Start_E20;End_E20;End_E21;End_E18;End_E19;End_E22;End_E23;Start_I21;Start_I22;Start_I23;Start_I24;End_I21;End_I22;End_I23;E20;E21;E18;E19;E22;E23	WNK1	NM_001184985;NM_014823;NM_018979;NM_213655
chr13	107164876	107165160	G18595.GTEX-R55F-1726-SM-2TF4R.1_circ_000111	2	-	1	40	40	4	0	unknown	2	0	0	1	intra_gene	exon-exon_boundary	Start_E2;End_E2;Start_I2;End_I1;E2	EFNB2	NM_004093
chr13	28009569	28009660	G18595.GTEX-R55F-1726-SM-2TF4R.1_circ_001201	4	+	2	40	5	0	0	unknown	4	0	0	1	intra_gene	exon-exon_boundary	Start_E9;End_I9;E9	GTF3A	NM_002097
chr13	48662705	48662901	G18595.GTEX-R55F-1726-SM-2TF4R.1_circ_001139	2	+	1	40	5	0	0	unknown	2	1	0	1	NA	NA	NA	NA	NA
chr13	51528077	51528207	G18595.GTEX-R55F-1726-SM-2TF4R.1_circ_000079	2	+	1	40	6	0	0	unknown	2	2	0	1	intra_gene	exon-exon_boundary	End_E10;Start_I11;E10	RNASEH2B	NM_024570
chr13	79895709	79895795	G18595.GTEX-R55F-1726-SM-2TF4R.1_circ_000718	3	-	1	40	5	0	0	unknown	3	0	0	1	NA	NA	NA	NA	NA
chr13	98011068	98011275	G18595.GTEX-R55F-1726-SM-2TF4R.1_circ_000950	2	-	1	5	5	0	0	unknown	2	0	0	1	NA	NA	NA	NA	NA
chr14	106053890	106173899	G18595.GTEX-R55F-1726-SM-2TF4R.1_circ_004693	5	-	5	0	40	5	0	unknown	5	0	0	1	inter_gene	exon-exon_boundary	Start_E1;Start_E2;Start_E3;End_E1;End_E2;End_E3;Start_I1;Start_I2;Start_I3;End_I1;End_I3;End_I2;E1;E2;E3	IGHA2;IGHE;IGHG4;IGHG2;ELK2AP;IGHA1	ENSE00001508170;ENSE00001843246;ENSE00001943927;ENSE00002655737;ENSE00002664989;ENSE00002677479;ENSE00002981356;ENSE00002989280;ENSE00003002833;ENSE00003034141;ENSE00001594509;ENSE00001619160;ENSE00001812352;ENSE00001899375;ENSE00001508198;ENSE00001508200;ENSE00001823980;ENSE00001849490;NR_046211;ENSE00001825764;ENSE00001508208
chr14	106054075	106174306	G18595.GTEX-R55F-1726-SM-2TF4R.1_circ_004250	3	+	3	0	5	52	0	unknown	3	0	0	1	inter_gene	exon-exon_boundary	Start_E1;Start_E2;Start_E3;End_E1;End_E2;End_E3;Start_I1;Start_I2;Start_I3;End_I1;End_I3;End_I2;E1;E2;E3	IGHA2;IGHE;IGHG4;IGHG2;ELK2AP;IGHA1	ENSE00001508170;ENSE00001843246;ENSE00001943927;ENSE00002655737;ENSE00002664989;ENSE00002677479;ENSE00002981356;ENSE00002989280;ENSE00003002833;ENSE00003034141;ENSE00001594509;ENSE00001619160;ENSE00001812352;ENSE00001899375;ENSE00001508198;ENSE00001508200;ENSE00001823980;ENSE00001849490;NR_046211;ENSE00001825764;ENSE00001508208
chr14	106054081	106174312	G18595.GTEX-R55F-1726-SM-2TF4R.1_circ_004370	2	+	2	0	5	51	0	unknown	2	0	0	2	inter_gene	exon-exon_boundary	Start_E1;Start_E2;Start_E3;End_E1;End_E2;End_E3;Start_I1;Start_I2;Start_I3;End_I1;End_I3;End_I2;E1;E2;E3	IGHA2;IGHE;IGHG4;IGHG2;ELK2AP;IGHA1	ENSE00001508170;ENSE00001843246;ENSE00001943927;ENSE00002655737;ENSE00002664989;ENSE00002677479;ENSE00002981356;ENSE00002989280;ENSE00003002833;ENSE00003034141;ENSE00001594509;ENSE00001619160;ENSE00001812352;ENSE00001899375;ENSE00001508198;ENSE00001508200;ENSE00001823980;ENSE00001849490;NR_046211;ENSE00001825764;ENSE00001508208
chr14	106054139	106174370	G18595.GTEX-R55F-1726-SM-2TF4R.1_circ_003112	2	-	2	0	5	6	0	unknown	2	0	0	3	inter_gene	exon-exon_boundary	Start_E1;Start_E2;Start_E3;End_E1;End_E2;End_E3;Start_I1;Start_I2;Start_I3;End_I1;End_I3;End_I2;E1;E2;E3	IGHA2;IGHE;IGHG4;IGHG2;ELK2AP;IGHA1	ENSE00001508170;ENSE00001843246;ENSE00001943927;ENSE00002655737;ENSE00002664989;ENSE00002677479;ENSE00002981356;ENSE00002989280;ENSE00003002833;ENSE00003034141;ENSE00001594509;ENSE00001619160;ENSE00001812352;ENSE00001899375;ENSE00001508198;ENSE00001508200;ENSE00001823980;ENSE00001849490;NR_046211;ENSE00001825764;ENSE00001508208
chr14	106054149	106174380	G18595.GTEX-R55F-1726-SM-2TF4R.1_circ_000102	2	+	2	0	5	18	0	unknown	2	0	0	3	inter_gene	exon-exon_boundary	Start_E1;Start_E2;Start_E3;End_E1;End_E2;End_E3;Start_I1;Start_I2;Start_I3;End_I1;End_I3;End_I2;E1;E2;E3	IGHA2;IGHE;IGHG4;IGHG2;ELK2AP;IGHA1	ENSE00001508170;ENSE00001843246;ENSE00001943927;ENSE00002655737;ENSE00002664989;ENSE00002677479;ENSE00002981356;ENSE00002989280;ENSE00003002833;ENSE00003034141;ENSE00001594509;ENSE00001619160;ENSE00001812352;ENSE00001899375;ENSE00001508198;ENSE00001508200;ENSE00001823980;ENSE00001849490;NR_046211;ENSE00001825764;ENSE00001508208
chr14	106054546	106174816	G18595.GTEX-R55F-1726-SM-2TF4R.1_circ_002283	3	+	3	0	40	121	0	unknown	3	0	0	1	inter_gene	exon-exon_boundary	Start_E1;Start_E2;Start_E3;End_E1;End_E2;End_E3;Start_I1;Start_I2;Start_I3;End_I1;End_I3;End_I2;E1;E2;E3	IGHA2;IGHE;IGHG4;IGHG2;ELK2AP;IGHA1	ENSE00001843246;ENSE00001943927;ENSE00002655737;ENSE00002664989;ENSE00002677479;ENSE00002981356;ENSE00002989280;ENSE00003002833;ENSE00003034141;ENSE00001594509;ENSE00001619160;ENSE00001812352;ENSE00001899375;ENSE00001508198;ENSE00001508200;ENSE00001823980;ENSE00001849490;NR_046211;ENSE00001508208;ENSE00001825764;ENSE00001839675
chr14	106054569	106174839	G18595.GTEX-R55F-1726-SM-2TF4R.1_circ_002194	5	+	4	0	40	51	0	unknown	5	0	0	1	inter_gene	exon-exon_boundary	Start_E1;Start_E2;Start_E3;End_E1;End_E2;End_E3;Start_I1;Start_I2;Start_I3;End_I1;End_I3;End_I2;E1;E2;E3	IGHA2;IGHE;IGHG4;IGHG2;ELK2AP;IGHA1	ENSE00001843246;ENSE00001943927;ENSE00002655737;ENSE00002664989;ENSE00002677479;ENSE00002981356;ENSE00002989280;ENSE00003002833;ENSE00003034141;ENSE00001594509;ENSE00001619160;ENSE00001812352;ENSE00001899375;ENSE00001508198;ENSE00001508200;ENSE00001823980;ENSE00001849490;NR_046211;ENSE00001508208;ENSE00001825764;ENSE00001839675
chr14	106209355	106237690	G18595.GTEX-R55F-1726-SM-2TF4R.1_circ_000252	2	+	2	0	5	0	0	unknown	2	0	0	1	inter_gene	exon-exon_boundary	Start_E1;Start_E2;Start_E3;End_E1;Start_I1;End_I1;E1;E2;E3	IGHG1;IGHG3	ENSE00001838294;ENSE00001885388;ENSE00002036947;ENSE00002038075;ENSE00002056432;ENSE00002056909;ENSE00002079519;ENSE00002075243
chr14	23315908	23316041	G18595.GTEX-R55F-1726-SM-2TF4R.1_circ_001271	2	+	1	40	35	0	0	unknown	2	1	0	1	intra_gene	within_exon	E10	MMP14	NM_004995
chr14	23778498	23778594	G18595.GTEX-R55F-1726-SM-2TF4R.1_circ_001243	3	+	1	40	40	2	0	unknown	3	0	1	1	intra_gene	within_exon	E4	BCL2L2	NM_001199839;NM_004050
chr14	58726475	58726568	G18595.GTEX-R55F-1726-SM-2TF4R.1_circ_001135	8	+	3	40	40	1	0	unknown	8	0	0	1	NA	NA	NA	NA	NA
chr14	74376043	74376133	G18595.GTEX-R55F-1726-SM-2TF4R.1_circ_000532	2	+	1	40	35	1	0	unknown	2	0	0	1	intra_gene	exon-exon_boundary	Start_E9;Start_E8;Start_E7;End_E9;End_E8;End_E7;Start_I9;End_I8;E9;E8;E7	ZNF410	NM_001242924;NM_001242926;NM_001242927;NM_001242928;NM_021188;NR_040251
chr14	75744076	75744166	G18595.GTEX-R55F-1726-SM-2TF4R.1_circ_001026	2	+	1	40	40	4	0	unknown	2	2	0	1	NA	NA	NA	NA	NA
chr14	94845863	94845948	G18595.GTEX-R55F-1726-SM-2TF4R.1_circ_000935	2	-	2	40	40	2	0	unknown	2	0	0	1	intra_gene	exon-exon_boundary	Start_E4;Start_E6;Start_E5;End_I2;E4;E6;E5	SERPINA1	NM_000295;NM_001002235;NM_001002236;NM_001127700;NM_001127701;NM_001127702;NM_001127703;NM_001127704;NM_001127705;NM_001127706;NM_001127707
chr14	94849520	94854947	G18595.GTEX-R55F-1726-SM-2TF4R.1_circ_001228	2	-	1	5	40	4	0	unknown	2	1	0	1	intra_gene	exon-exon_boundary	Start_E2;Start_E4;Start_E3;End_E1;End_E3;End_E2;Start_I1;End_I1;E1;E2;E3;E4	SERPINA1	NM_000295;NM_001002235;NM_001002236;NM_001127700;NM_001127701;NM_001127702;NM_001127703;NM_001127704;NM_001127705;NM_001127706;NM_001127707
chr14	96730489	96730703	G18595.GTEX-R55F-1726-SM-2TF4R.1_circ_000746	3	-	1	5	40	0	0	unknown	3	0	0	1	intra_gene	within_exon	E3	BDKRB1	NM_000710
chr15	39883763	39884800	G18595.GTEX-R55F-1726-SM-2TF4R.1_circ_000800	3	-	1	35	6	0	0	unknown	3	1	0	1	intra_gene	exon-exon_boundary	Start_E17;End_E16;Start_I17;End_I17;E16;E17	THBS1	NM_003246
chr15	43827216	43827393	G18595.GTEX-R55F-1726-SM-2TF4R.1_circ_001080	2	-	1	0	6	0	0	unknown	2	1	2	1	intra_gene	within_exon	E31;E29;E30	PPIP5K1	NM_001130858;NM_001130859;NM_001190214;NM_014659
chr15	63361875	63362026	G18595.GTEX-R55F-1726-SM-2TF4R.1_circ_000318	2	-	1	40	40	0	0	unknown	2	0	0	1	NA	NA	NA	NA	NA
chr15	64715971	64716053	G18595.GTEX-R55F-1726-SM-2TF4R.1_circ_001231	2	+	1	40	40	0	0	unknown	2	0	0	1	NA	NA	NA	NA	NA
chr15	64973577	64973659	G18595.GTEX-R55F-1726-SM-2TF4R.1_circ_000007	2	+	1	40	40	0	0	unknown	2	0	0	1	intra_gene	exon-exon_boundary	End_E8;Start_I9;E8	ZNF609	NM_015042
chr15	65023814	65023910	G18595.GTEX-R55F-1726-SM-2TF4R.1_circ_000752	2	+	2	40	5	0	0	unknown	2	0	0	1	NA	NA	NA	NA	NA
chr15	68583509	68583607	G18595.GTEX-R55F-1726-SM-2TF4R.1_circ_000265	2	+	1	6	5	0	0	unknown	2	2	0	1	intra_gene	within_exon	E2	FEM1B	NM_015322
chr15	72499539	72501014	G18595.GTEX-R55F-1726-SM-2TF4R.1_circ_001034	2	-	2	6	40	128	0	unknown	2	0	0	1	intra_gene	exon-exon_boundary	Start_E8;Start_E6;Start_E7;End_E7;End_E5;End_E6;Start_I2;End_I2;E7;E8;E5;E6	PKM2	NM_001206796;NM_001206797;NM_001206798;NM_001206799;NM_002654;NM_182470;NM_182471
chr15	83985454	89453137	G18595.GTEX-R55F-1726-SM-2TF4R.1_circ_002285	2	+	1	40	37	0	0	unknown	2	2	0	1	inter_gene	exon-exon_boundary	Start_E1;Start_E2;Start_E3;Start_E4;Start_E5;Start_E6;Start_E7;Start_E8;Start_E9;Start_E10;Start_E11;Start_E12;Start_E13;Start_E14;Start_E15;Start_E16;Start_E17;Start_E18;Start_E19;Start_E20;Start_E21;Start_E22;Start_E23;Start_E24;Start_E25;Start_E26;Start_E27;Start_E28;Start_E29;Start_E30;Start_E31;Start_E32;Start_E33;Start_E34;Start_E35;Start_E36;Start_E37;End_E1;End_E2;End_E3;End_E4;End_E5;End…	SH3GL3;ADAMTSL3;LOC648809;LOC100505679;LOC440300;LOC388152;DNM1P41;GOLGA6L5;UBE2Q2P1;LOC100506874;ZSCAN2;SCAND2;WDR73;NMB;SEC11A;ZNF592;ALPK3;SLC28A1;PDE8A;AKAP13;KLHL25;MIR1276;AGBL1;LOC727915;LINC00052;NTRK3;LOC283738;MRPS11;MRPL46;DET1;MIR1179;MIR7-2;MIR3529;AEN;ISG20;ACAN;HAPLN3;MFGE8	NM_003027;NR_026799;NM_207517;NR_036652;NM_001243531;NR_033738;NR_027001;NR_033787;NR_003246;NR_003661;NR_038273;NR_038274;NM_001007072;NM_017894;NM_181877;NR_003654;NR_004859;NM_032856;NM_021077;NM_205858;NM_014300;NM_014630;NM_020778;NM_004213;NM_201651;NM_001243137;NM_002605;NM_173454;NM_006738;NM_007200;NM_144767;NM_022480;NR_031682;NM_152336;NR_046012;NR_026869;NM_001012338;NM_001243101;NM_0…
chr15	90328615	90328705	G18595.GTEX-R55F-1726-SM-2TF4R.1_circ_000513	2	-	1	5	40	288	0	unknown	2	2	0	1	intra_gene	within_exon	E21	ANPEP	NM_001150
chr16	11785893	11792039	G18595.GTEX-R55F-1726-SM-2TF4R.1_circ_004110	2	-	1	40	40	0	0	unknown	2	0	0	1	intra_gene	exon-exon_boundary	Start_E8;End_E7;Start_I7;End_I7;E7;E8	TXNDC11	NM_015914
chr16	14357386	14357522	G18595.GTEX-R55F-1726-SM-2TF4R.1_circ_000755	3	+	1	6	5	0	0	unknown	3	0	0	1	intra_gene	within_exon	E17	MKL2	NM_014048
chr16	21415605	29394197	G18595.GTEX-R55F-1726-SM-2TF4R.1_circ_004608	2	+	2	0	5	122	0	unknown	2	0	0	1	inter_gene	exon-exon_boundary	Start_E3;Start_E4;Start_E5;Start_E6;Start_E7;Start_E8;Start_E9;Start_E1;Start_E2;Start_E26;Start_E27;Start_E28;Start_E29;Start_E11;Start_E12;Start_E13;Start_E14;Start_E15;Start_E16;Start_E17;Start_E18;Start_E19;Start_E20;Start_E21;Start_E22;Start_E23;Start_E24;Start_E25;Start_E10;Start_E30;Start_E31;Start_E32;Start_E33;Start_E34;Start_E35;Start_E36;Start_E37;End_E3;End_E4;End_E5;End_E6;End_E7;End…	NPIPL3;LOC100190986;LOC100271836;SLC7A5P2;METTL9;IGSF6;OTOA;RRN3P1;UQCRC2;PDZD9;C16orf52;VWA3A;EEF2K;POLR3E;CDR2;RRN3P3;LOC641298;LOC100132247;LOC653786;MIR548D2;MIR548AA2;HS3ST2;USP31;SCNN1G;SCNN1B;COG7;GGA2;EARS2;UBFD1;NDUFAB1;PALB2;DCTN5;PLK1;ERN2;CHP2;PRKCB;CACNG3;RBBP6;TNRC6A;SLC5A11;ARHGAP17;LOC554206;LCMT1;LOC100506655;AQP8;ZKSCAN2;HS3ST4;C16orf82;JMJD5;NSMCE1;FLJ21408;IL4R;IL21R;GTF3C1;LO…	NM_130464;NR_024456;NR_027155;NR_002594;NM_001077180;NM_016025;NM_005849;NM_144672;NM_001161683;NM_170664;NR_003370;NM_003366;NM_173806;NR_033694;NM_001164579;NM_173615;NM_013302;NM_018119;NM_001802;NR_027460;NR_027154;NM_001135865;NR_003676;NR_030385;NR_037517;NM_006043;NM_020718;NM_001039;NM_000336;NM_153603;NM_015044;NM_001083614;NR_003501;NM_019116;NM_005003;NM_024675;NM_001199011;NM_00119974…
chr16	2813722	2813809	G18595.GTEX-R55F-1726-SM-2TF4R.1_circ_001115	5	-	4	40	40	0	0	unknown	5	0	0	1	intra_gene	within_exon	E11	SRRM2	NM_016333
chr16	2815771	2815984	G18595.GTEX-R55F-1726-SM-2TF4R.1_circ_003301	2	+	1	40	5	4	0	unknown	2	1	0	1	intra_gene	within_exon	E11	SRRM2	NM_016333
chr16	2815862	2815949	G18595.GTEX-R55F-1726-SM-2TF4R.1_circ_001123	2	+	2	40	40	1	0	unknown	2	0	0	1	intra_gene	within_exon	E11	SRRM2	NM_016333
chr16	2817294	2817378	G18595.GTEX-R55F-1726-SM-2TF4R.1_circ_001186	8	-	6	40	40	51	0	unknown	8	0	0	1	intra_gene	within_exon	E11	SRRM2	NM_016333
chr16	28855550	28855634	G18595.GTEX-R55F-1726-SM-2TF4R.1_circ_001453	7	-	5	40	40	0	0	unknown	7	0	0	1	intra_gene	exon-exon_boundary	End_E7;Start_I7;E7	TUFM	NM_003321
chr16	29831292	29831370	G18595.GTEX-R55F-1726-SM-2TF4R.1_circ_000696	2	-	1	5	5	0	0	unknown	2	0	0	1	intra_gene	within_exon	E3	C16orf53	NM_024516
chr16	30409077	30409233	G18595.GTEX-R55F-1726-SM-2TF4R.1_circ_000719	2	+	1	5	4	4	0	unknown	2	2	0	1	intra_gene	within_exon	E3;E2	ZNF48	NM_001214906;NM_001214907;NM_001214909;NM_152652
chr16	55539807	55539937	G18595.GTEX-R55F-1726-SM-2TF4R.1_circ_000813	3	-	1	5	5	9	0	unknown	3	1	0	1	intra_gene	within_exon	E13	MMP2	NM_001127891;NM_004530
chr16	57417351	57417494	G18595.GTEX-R55F-1726-SM-2TF4R.1_circ_000926	2	-	2	40	5	18	0	unknown	2	0	1	1	intra_gene	within_exon	E3	CX3CL1	NM_002996
chr16	68256632	68256870	G18595.GTEX-R55F-1726-SM-2TF4R.1_circ_001348	3	+	1	5	5	9	0	unknown	3	2	0	1	NA	NA	NA	NA	NA
chr16	68847270	68849471	G18595.GTEX-R55F-1726-SM-2TF4R.1_circ_000528	2	+	1	5	40	4	0	unknown	2	2	0	1	intra_gene	exon-exon_boundary	Start_E10;End_E9;Start_I10;End_I10;E9;E10	CDH1	NM_004360
chr16	81733289	81733400	G18595.GTEX-R55F-1726-SM-2TF4R.1_circ_000628	2	+	2	5	40	2	0	unknown	2	0	0	1	intra_gene	exon-exon_boundary	Start_E15;End_E15;Start_I16;End_I15;E15	CMIP	NM_030629;NM_198390
chr16	89974189	89975216	G18595.GTEX-R55F-1726-SM-2TF4R.1_circ_003992	2	-	2	0	2	5	0	unknown	2	2	0	1	NA	NA	NA	NA	NA
chr16	89974243	89975216	G18595.GTEX-R55F-1726-SM-2TF4R.1_circ_000191	2	-	2	4	3	0	0	unknown	2	1	0	1	NA	NA	NA	NA	NA
chr17	15945952	15946099	G18595.GTEX-R55F-1726-SM-2TF4R.1_circ_001127	2	+	2	5	5	2	0	unknown	2	0	1	1	NA	NA	NA	NA	NA
chr17	16285881	21731585	G18595.GTEX-R55F-1726-SM-2TF4R.1_circ_002776	2	-	2	0	40	0	0	unknown	2	0	0	1	inter_gene	exon-exon_boundary	Start_E1;Start_E2;Start_E3;Start_E4;Start_E5;Start_E6;Start_E7;Start_E8;Start_E9;Start_E10;Start_E11;Start_E12;Start_E13;Start_E14;Start_E15;Start_E16;Start_E17;Start_E18;Start_E19;Start_E20;Start_E21;Start_E22;Start_E23;Start_E24;Start_E25;Start_E26;Start_E27;Start_E28;Start_E29;Start_E30;Start_E31;Start_E32;Start_E33;Start_E34;Start_E35;Start_E36;Start_E37;Start_E38;Start_E39;Start_E41;Start_E4…	TRPV2;C17orf76-AS1;SNORD49A;SNORD49B;SNORD65;FAM211A;ZNF287;ZNF624;CCDC144A;FAM106CP;USP32P1;KRT16P2;TNFRSF13B;MPRIP;FLCN;PLD6;COPS3;NT5M;SMCR9;MED9;RASD1;PEMT;RAI1;SMCR5;MIR33B;SREBF1;TOM1L2;LRRC48;ATPAF2;C17orf39;DRG2;MYO15A;ALKBH5;LLGL1;FLII;SMCR7;TOP3A;SMCR8;SHMT1;EVPLL;LOC339240;LGALS9C;FAM106A;USP32P2;CCDC144B;TBC1D28;FOXO3B;ZNF286B;TRIM16L;FBXW10;FAM18B1;PRPSAP2;SLC5A10;FAM83G;GRAP;GRAPL;E…	NM_016113;NR_027158;NR_027159;NR_027160;NR_027161;NR_027162;NR_027163;NR_027164;NR_027165;NR_027166;NR_027167;NR_027168;NR_027169;NR_027170;NR_027171;NR_027172;NR_027173;NR_027174;NR_027175;NR_027176;NR_027177;NR_027178;NR_027179;NR_027667;NR_045021;NR_045022;NR_045023;NR_045024;NR_045025;NR_045026;NR_045027;NR_045028;NR_045029;NR_002744;NR_003043;NR_003054;NM_001113567;NM_207387;NM_020653;NM_020…
chr17	171359	171515	G18595.GTEX-R55F-1726-SM-2TF4R.1_circ_000942	2	+	2	40	5	0	0	unknown	2	1	0	1	NA	NA	NA	NA	NA
chr17	26671780	26672014	G18595.GTEX-R55F-1726-SM-2TF4R.1_circ_001408	2	+	1	40	4	0	0	unknown	2	0	0	1	intra_gene	within_exon	E7	TNFAIP1	NM_021137
chr17	29086508	38084067	G18595.GTEX-R55F-1726-SM-2TF4R.1_circ_004014	2	+	2	40	5	3	0	unknown	2	0	0	1	inter_gene	exon-exon_boundary	Start_E4;Start_E5;Start_E6;Start_E7;Start_E8;Start_E3;Start_E2;Start_E1;Start_E9;Start_E10;Start_E11;Start_E12;Start_E13;Start_E14;Start_E15;Start_E16;Start_E17;Start_E18;Start_E19;Start_E20;Start_E21;Start_E22;Start_E23;Start_E24;Start_E25;Start_E26;Start_E27;Start_E28;Start_E29;Start_E30;Start_E31;Start_E32;Start_E33;Start_E34;Start_E35;Start_E36;Start_E37;Start_E38;Start_E39;Start_E40;Start_E4…	SUZ12P;CRLF3;ATAD5;TEFM;ADAP2;DPRXP4;RNF135;NF1;MIR4733;EVI2B;OMG;EVI2A;RAB11FIP4;MIR4724;MIR193A;MIR365B;MIR4725;C17orf79;UTP6;SUZ12;LRRC37B;SH3GL1P1;RHOT1;ARGFXP2;RHBDL3;C17orf75;MIR632;ZNF207;PSMD11;CDK5R1;MYO1D;TMEM98;SPACA3;ACCN1;AA06;CCL2;CCL7;CCL11;CCL8;CCL13;CCL1;TMEM132E;C17orf102;CCT6B;ZNF830;LIG3;RAD51L3-RFFL;RFFL;RAD51D;FNDC8;NLE1;UNC45B;SLC35G3;SLFN5;SLFN11;SLFN12;SLFN13;SLFN12L;SLFN…	NR_024187;NM_015986;NM_024857;NM_024683;NM_018404;NR_002221;NM_001184992;NM_032322;NM_197939;NM_000267;NM_001042492;NM_001128147;NR_039886;NM_006495;NM_002544;NM_001003927;NM_014210;NM_032932;NR_039877;NR_029710;NR_029856;NR_039878;NM_018405;NM_018428;NM_015355;NM_052888;NR_033412;NM_001033566;NM_001033568;NM_018307;NR_002222;NM_138328;NM_022344;NR_030362;NM_001032293;NM_001098507;NM_003457;NM_00…
chr17	33341751	42287101	G18595.GTEX-R55F-1726-SM-2TF4R.1_circ_002130	2	-	1	5	34	0	0	unknown	2	2	0	1	inter_gene	exon-exon_boundary	Start_E6;Start_E2;Start_E3;Start_E4;Start_E5;Start_E1;Start_E7;Start_E8;Start_E9;Start_E10;Start_E11;Start_E12;Start_E13;Start_E14;Start_E15;Start_E16;Start_E17;Start_E18;Start_E19;Start_E20;Start_E21;Start_E22;Start_E23;Start_E24;Start_E25;Start_E26;Start_E27;Start_E53;Start_E54;Start_E55;Start_E56;Start_E51;Start_E52;Start_E57;Start_E58;Start_E59;Start_E60;Start_E49;Start_E50;Start_E46;Start_E4…	RAD51L3-RFFL;RFFL;RAD51D;FNDC8;NLE1;UNC45B;SLC35G3;SLFN5;SLFN11;SLFN12;SLFN13;SLFN12L;SLFN14;AP2B1;SNORD7;PEX12;RASL10B;GAS2L2;C17orf50;MMP28;TAF15;C17orf66;CCL5;RDM1;LYZL6;CCL16;CCL14;CCL14-CCL15;CCL15;CCL23;CCL18;CCL3;CCL4;TBC1D3B;CCL3L1;CCL3L3;CCL4L1;CCL4L2;TBC1D3C;TBC1D3H;TBC1D3G;ZNHIT3;MYO19;PIGW;GGNBP2;DHRS11;MRM1;AATF;LHX1;MIR2909;ACACA;C17orf78;TADA2A;DUSP14;SYNRG;DDX52;HNF1B;LOC284100;TB…	NR_037714;NM_001017368;NR_037713;NM_001142571;NM_002878;NM_133629;NR_037711;NR_037712;NM_017559;NM_001014445;NM_018096;NM_001033576;NM_173167;NM_152462;NM_144975;NM_001104587;NM_001104588;NM_001104589;NM_001104590;NM_152270;NM_018042;NM_144682;NM_001195790;NM_001129820;NM_001030006;NM_001282;NR_003037;NM_000286;NM_033315;NM_139285;NM_145272;NM_024302;NM_001032278;NM_003487;NM_139215;NM_152781;NM_…
chr17	34171732	34171822	G18595.GTEX-R55F-1726-SM-2TF4R.1_circ_000849	3	+	2	5	5	4	0	unknown	3	1	0	1	intra_gene	within_exon	E15	TAF15	NM_003487;NM_139215
chr17	34171732	34171843	G18595.GTEX-R55F-1726-SM-2TF4R.1_circ_001106	2	+	2	6	5	4	0	unknown	2	1	0	1	intra_gene	within_exon	E15	TAF15	NM_003487;NM_139215
chr17	34171798	34171909	G18595.GTEX-R55F-1726-SM-2TF4R.1_circ_001678	2	+	2	4	6	1	0	unknown	2	2	1	1	intra_gene	within_exon	E15	TAF15	NM_003487;NM_139215
chr17	34171819	34171909	G18595.GTEX-R55F-1726-SM-2TF4R.1_circ_003904	2	+	2	40	3	21	0	unknown	2	2	0	1	intra_gene	within_exon	E15	TAF15	NM_003487;NM_139215
chr17	38612160	38612503	G18595.GTEX-R55F-1726-SM-2TF4R.1_circ_000140	2	-	1	40	40	4	0	unknown	2	1	0	1	NA	NA	NA	NA	NA
chr17	38613392	38613608	G18595.GTEX-R55F-1726-SM-2TF4R.1_circ_000716	2	+	2	38	5	0	0	unknown	2	0	0	1	intra_gene	within_exon	E4	IGFBP4	NM_001552
chr17	38613548	38613630	G18595.GTEX-R55F-1726-SM-2TF4R.1_circ_000797	2	+	2	40	6	0	0	unknown	2	2	0	1	intra_gene	within_exon	E4	IGFBP4	NM_001552
chr17	39674746	39742723	G18595.GTEX-R55F-1726-SM-2TF4R.1_circ_002369	3	+	3	0	40	3	0	unknown	3	0	0	1	inter_gene	exon-exon_boundary	Start_E1;Start_E2;Start_E3;Start_E4;Start_E5;Start_E6;Start_E7;Start_E8;End_E2;End_E3;End_E4;End_E5;End_E6;End_E1;End_E7;End_E8;Start_I2;Start_I3;Start_I4;Start_I5;Start_I6;Start_I1;Start_I7;Start_I8;End_I1;End_I2;End_I3;End_I4;End_I5;End_I6;End_I8;End_I7;E1;E2;E3;E4;E5;E6;E7;E8	KRT15;KRT19;LOC147093;KRT9;KRT14	NM_002275;NM_002276;NR_038442;NM_000226;NM_000526
chr17	40269740	40269822	G18595.GTEX-R55F-1726-SM-2TF4R.1_circ_000763	2	-	2	40	40	6	0	unknown	2	1	0	1	intra_gene	exon-exon_boundary	Start_E9;End_I8;E9	KAT2A	NM_021078
chr17	40990747	40991153	G18595.GTEX-R55F-1726-SM-2TF4R.1_circ_000705	2	+	1	40	5	0	0	unknown	2	0	0	1	intra_gene	exon-exon_boundary	Start_E7;Start_E8;Start_E9;End_E7;End_E8;Start_I8;Start_I9;End_I8;End_I9;E7;E8;E9	PSME3	NM_005789;NM_176863
chr17	4428404	4434013	G18595.GTEX-R55F-1726-SM-2TF4R.1_circ_001219	2	-	2	0	40	1	0	unknown	2	0	0	1	intra_gene	exon-exon_boundary	Start_E4;End_E3;Start_I4;End_I4;E3;E4	SPNS2	NM_001124758
chr17	48272965	48273339	G18595.GTEX-R55F-1726-SM-2TF4R.1_circ_000783	2	+	2	4	40	0	0	unknown	2	2	0	1	intra_gene	exon-exon_boundary	Start_E16;Start_E17;End_E16;Start_I16;End_I15;End_I16;E16;E17	COL1A1	NM_000088
chr17	5009334	5009418	G18595.GTEX-R55F-1726-SM-2TF4R.1_circ_000480	2	+	1	6	40	0	0	unknown	2	2	0	1	intra_gene	within_exon	E5	ZNF232	NM_014519
chr17	60059664	60059857	G18595.GTEX-R55F-1726-SM-2TF4R.1_circ_000421	2	+	1	40	40	0	0	unknown	2	0	0	1	intra_gene	within_exon	E16	MED13	NM_005121
chr17	62117699	62117809	G18595.GTEX-R55F-1726-SM-2TF4R.1_circ_000885	2	+	1	40	5	4	0	unknown	2	1	1	1	NA	NA	NA	NA	NA
chr17	62161383	62161516	G18595.GTEX-R55F-1726-SM-2TF4R.1_circ_000473	2	+	1	40	40	0	0	unknown	2	1	0	1	NA	NA	NA	NA	NA
chr17	62496072	62496336	G18595.GTEX-R55F-1726-SM-2TF4R.1_circ_001133	2	-	2	40	40	4	0	unknown	2	1	0	1	intra_gene	within_exon	E13	DDX5	NM_004396
chr17	7214692	76154119	G18595.GTEX-R55F-1726-SM-2TF4R.1_circ_004523	2	-	2	0	5	1	0	unknown	2	1	0	1	inter_gene	exon-exon_boundary	Start_E5;Start_E6;Start_E1;Start_E2;Start_E3;Start_E4;Start_E7;Start_E8;Start_E9;Start_E10;Start_E11;Start_E17;Start_E18;Start_E19;Start_E20;Start_E21;Start_E22;Start_E23;Start_E24;Start_E25;Start_E26;Start_E27;Start_E28;Start_E29;Start_E12;Start_E13;Start_E14;Start_E15;Start_E16;Start_E30;Start_E31;Start_E32;Start_E33;Start_E34;Start_E35;Start_E36;Start_E37;Start_E38;Start_E39;Start_E40;Start_E4…	EIF5A;GPS2;NEURL4;ACAP1;KCTD11;TMEM95;TNK1;C17orf61;C17orf61-PLSCR3;PLSCR3;NLGN2;C17orf74;SPEM1;TMEM102;CHRNB1;FGF11;ZBTB4;POLR2A;SLC35G6;TNFSF12;TNFSF12-TNFSF13;SENP3;SENP3-EIF4A1;TNFSF13;CD68;EIF4A1;MPDU1;SNORA48;SNORA67;SNORD10;FXR2;SOX15;SHBG;SAT2;ATP1B2;TP53;WRAP53;EFNB3;DNAH2;RPL29P2;KDM6B;CYB5D1;TMEM88;LSMD1;CHD3;SCARNA21;KCNAB3;LOC284023;CNTROB;TRAPPC1;GUCY2D;ALOX15B;ALOX12B;MIR4314;ALOXE…	NM_001143760;NM_001143761;NM_001143762;NM_001970;NM_004489;NM_001005408;NM_032442;NM_014716;NM_001002914;NM_198154;NM_001251902;NM_003985;NM_152766;NR_037719;NM_001201576;NM_020360;NM_020795;NM_175734;NM_199339;NM_178518;NM_000747;NM_004112;NM_001128833;NM_020899;NM_000937;NM_001102614;NM_003809;NR_037146;NM_172089;NM_015670;NR_037926;NM_001198622;NM_001198623;NM_001198624;NM_003808;NM_172087;NM_…
chr17	73702632	73702722	G18595.GTEX-R55F-1726-SM-2TF4R.1_circ_000134	2	-	1	40	40	0	0	unknown	2	1	0	1	intra_gene	within_exon	E11	SAP30BP	NM_013260
chr17	7416436	7416541	G18595.GTEX-R55F-1726-SM-2TF4R.1_circ_004466	3	-	3	40	5	6	0	unknown	3	0	0	1	intra_gene	within_exon	E29	POLR2A	NM_000937
chr17	7416457	7416541	G18595.GTEX-R55F-1726-SM-2TF4R.1_circ_002081	5	-	4	5	40	205	0	unknown	5	0	0	1	intra_gene	within_exon	E29	POLR2A	NM_000937
chr17	7416457	7416562	G18595.GTEX-R55F-1726-SM-2TF4R.1_circ_004558	3	-	3	5	40	205	0	unknown	3	0	0	1	intra_gene	within_exon	E29	POLR2A	NM_000937
chr17	7416478	7416583	G18595.GTEX-R55F-1726-SM-2TF4R.1_circ_003521	2	-	2	5	4	4	0	unknown	2	1	0	1	intra_gene	within_exon	E29	POLR2A	NM_000937
chr17	7416504	7416651	G18595.GTEX-R55F-1726-SM-2TF4R.1_circ_004344	2	-	1	5	4	4	0	unknown	2	1	0	1	intra_gene	within_exon	E29	POLR2A	NM_000937
chr17	7416520	7416772	G18595.GTEX-R55F-1726-SM-2TF4R.1_circ_004587	2	-	2	40	5	5	0	unknown	2	2	0	1	intra_gene	within_exon	E29	POLR2A	NM_000937
chr17	7416525	7416651	G18595.GTEX-R55F-1726-SM-2TF4R.1_circ_003475	4	-	3	5	4	10	0	unknown	4	1	0	1	intra_gene	within_exon	E29	POLR2A	NM_000937
chr17	7416541	7416751	G18595.GTEX-R55F-1726-SM-2TF4R.1_circ_000315	2	-	2	5	5	294	0	unknown	2	0	0	1	intra_gene	within_exon	E29	POLR2A	NM_000937
chr17	7416541	7416772	G18595.GTEX-R55F-1726-SM-2TF4R.1_circ_000193	2	-	2	3	2	294	0	unknown	2	1	0	1	intra_gene	within_exon	E29	POLR2A	NM_000937
chr17	7416604	7416751	G18595.GTEX-R55F-1726-SM-2TF4R.1_circ_004175	2	-	2	40	2	9	0	unknown	2	2	0	1	intra_gene	within_exon	E29	POLR2A	NM_000937
chr17	7416621	7416747	G18595.GTEX-R55F-1726-SM-2TF4R.1_circ_001248	2	-	2	40	40	0	0	unknown	2	0	0	1	intra_gene	within_exon	E29	POLR2A	NM_000937
chr17	7416747	7416915	G18595.GTEX-R55F-1726-SM-2TF4R.1_circ_003559	2	-	2	40	4	204	0	unknown	2	2	0	1	intra_gene	within_exon	E29	POLR2A	NM_000937
chr17	7416789	7416894	G18595.GTEX-R55F-1726-SM-2TF4R.1_circ_004057	5	-	4	40	40	16	0	unknown	5	1	0	1	intra_gene	within_exon	E29	POLR2A	NM_000937
chr17	7416793	7416982	G18595.GTEX-R55F-1726-SM-2TF4R.1_circ_001378	4	-	2	40	40	4	0	unknown	4	0	0	1	intra_gene	within_exon	E29	POLR2A	NM_000937
chr17	7416810	7416915	G18595.GTEX-R55F-1726-SM-2TF4R.1_circ_002017	4	-	3	40	40	5	0	unknown	4	0	0	1	intra_gene	within_exon	E29	POLR2A	NM_000937
chr17	7416856	7417045	G18595.GTEX-R55F-1726-SM-2TF4R.1_circ_000058	3	-	3	40	38	9	0	unknown	3	1	0	1	intra_gene	within_exon	E29	POLR2A	NM_000937
chr17	7416940	7417066	G18595.GTEX-R55F-1726-SM-2TF4R.1_circ_001364	2	-	1	40	4	24	0	unknown	2	2	0	1	intra_gene	within_exon	E29	POLR2A	NM_000937
chr17	7416961	7417045	G18595.GTEX-R55F-1726-SM-2TF4R.1_circ_002031	4	-	3	40	40	17	0	unknown	4	1	0	1	intra_gene	within_exon	E29	POLR2A	NM_000937
chr17	7417150	7417276	G18595.GTEX-R55F-1726-SM-2TF4R.1_circ_003707	2	-	2	40	40	98	0	unknown	2	0	0	1	intra_gene	within_exon	E29	POLR2A	NM_000937
chr17	7417150	7417297	G18595.GTEX-R55F-1726-SM-2TF4R.1_circ_004462	5	-	3	40	40	98	0	unknown	5	0	0	2	intra_gene	within_exon	E29	POLR2A	NM_000937
chr17	7417167	7417260	G18595.GTEX-R55F-1726-SM-2TF4R.1_circ_002508	2	-	2	5	40	578	0	unknown	2	0	0	1	intra_gene	within_exon	E29	POLR2A	NM_000937
chr17	7417167	7417314	G18595.GTEX-R55F-1726-SM-2TF4R.1_circ_001190	6	-	4	40	40	578	0	unknown	6	0	0	1	intra_gene	within_exon	E29	POLR2A	NM_000937
chr17	78088569	78088673	G18595.GTEX-R55F-1726-SM-2TF4R.1_circ_000456	2	-	1	5	5	4	0	unknown	2	2	2	1	NA	NA	NA	NA	NA
chr17	7813197	7813285	G18595.GTEX-R55F-1726-SM-2TF4R.1_circ_000978	2	-	1	40	40	0	0	unknown	2	0	1	1	NA	NA	NA	NA	NA
chr17	80044381	80045022	G18595.GTEX-R55F-1726-SM-2TF4R.1_circ_000565	2	-	1	4	5	0	0	unknown	2	0	2	1	intra_gene	exon-exon_boundary	Start_E22;End_E21;Start_I21;End_I21;E21;E22	FASN	NM_004104
chr17	8049158	76227847	G18595.GTEX-R55F-1726-SM-2TF4R.1_circ_002512	3	+	1	35	5	2	0	unknown	3	0	2	1	inter_gene	exon-exon_boundary	Start_E1;Start_E2;Start_E3;Start_E4;Start_E5;Start_E6;Start_E7;Start_E8;Start_E9;Start_E10;Start_E11;Start_E12;Start_E13;Start_E14;Start_E15;Start_E16;Start_E17;Start_E18;Start_E19;Start_E20;Start_E21;Start_E22;Start_E23;Start_E24;Start_E25;Start_E26;Start_E27;Start_E28;Start_E37;Start_E38;Start_E39;Start_E40;Start_E41;Start_E42;Start_E43;Start_E36;Start_E35;Start_E29;Start_E30;Start_E31;Start_E3…	PER1;VAMP2;MIR3676;MIR4521;C17orf59;TMEM107;AURKB;LINC00324;CTC1;PFAS;RANGRF;SLC25A35;ARHGEF15;ODF4;KRBA2;LOC100128288;RPL26;RNF222;NDEL1;MYH10;CCDC42;SPDYE4;MFSD6L;PIK3R6;PIK3R5;NTN1;STX8;WDR16;USP43;DHRS7C;GLP2R;RCVRN;GAS7;MYH13;MYH8;MYH4;MYH1;MYH2;MYH3;SCO1;C17orf48;TMEM220;LOC100289255;PIRT;SHISA6;DNAH9;ZNF18;MAP2K4;MIR744;FLJ34690;MYOCD;ARHGAP44;ELAC2;HS3ST3A1;CDRT15P1;COX10;CDRT15;HS3ST3B1;…	NM_002616;NM_014232;NR_037447;NR_039746;NM_017622;NM_032354;NM_183065;NM_004217;NR_026951;NM_025099;NM_012393;NM_001177801;NM_001177802;NM_016492;NM_201520;NM_025014;NM_173728;NM_153007;NM_213597;NR_024447;NM_000987;NM_001146684;NM_001025579;NM_030808;NM_001256012;NM_001256095;NM_005964;NM_001158261;NM_144681;NM_001128076;NM_152599;NM_001010855;NM_001142633;NM_001251851;NM_001251852;NM_001251853;…
chr18	21422574	21422687	G18595.GTEX-R55F-1726-SM-2TF4R.1_circ_000381	3	+	1	40	40	9	0	unknown	3	1	2	1	intra_gene	exon-exon_boundary	Start_E29;End_I29;E29	LAMA3	NM_001127717;NM_198129
chr18	55283139	55287857	G18595.GTEX-R55F-1726-SM-2TF4R.1_circ_000770	2	-	1	5	5	18	0	unknown	2	0	0	1	intra_gene	exon-exon_boundary	Start_E3;End_E2;Start_I2;End_I2;E2;E3	NARS	NM_004539
chr18	59556703	59556795	G18595.GTEX-R55F-1726-SM-2TF4R.1_circ_000558	3	-	1	40	5	9	0	unknown	3	1	0	1	NA	NA	NA	NA	NA
chr19	1010115	1010360	G18595.GTEX-R55F-1726-SM-2TF4R.1_circ_000387	2	-	2	4	5	0	0	unknown	2	0	0	1	intra_gene	within_exon	E11;E10	C19orf6	NM_001033026;NM_033420
chr19	12371253	55899407	G18595.GTEX-R55F-1726-SM-2TF4R.1_circ_001651	5	-	5	0	5	0	0	unknown	5	0	0	1	inter_gene	exon-exon_boundary	Start_E4;Start_E5;Start_E3;Start_E2;Start_E1;Start_E6;Start_E16;Start_E17;Start_E18;Start_E19;Start_E20;Start_E21;Start_E22;Start_E23;Start_E24;Start_E7;Start_E8;Start_E9;Start_E10;Start_E11;Start_E12;Start_E13;Start_E14;Start_E15;Start_E25;Start_E26;Start_E46;Start_E47;Start_E38;Start_E39;Start_E40;Start_E41;Start_E42;Start_E43;Start_E44;Start_E45;Start_E32;Start_E33;Start_E34;Start_E35;Start_E3…	ZNF44;ZNF563;ZNF442;ZNF799;ZNF443;ZNF709;ZNF564;ZNF490;ZNF791;MAN2B1;WDR83;WDR83OS;DHPS;FBXW9;TNPO2;SNORD41;C19orf43;ASNA1;BEST2;HOOK2;JUNB;PRDX2;RNASEH2A;RTBDN;MAST1;DNASE2;GCDH;KLF1;SYCE2;FARSA;CALR;RAD23A;GADD45GIP1;DAND5;NFIX;LYL1;TRMT1;NACC1;IER2;STX10;CACNA1A;CCDC130;MRI1;C19orf53;ZSWIM4;LOC284454;MIR23A;MIR24-2;MIR27A;MIR181C;MIR181D;NANOS3;C19orf57;CC2D1A;PODNL1;DCAF15;RFX1;RLN3;IL27RA;PA…	NM_001164276;NM_016264;NM_145276;NM_030824;NM_001080821;NM_005815;NM_152601;NM_144976;NM_020714;NM_153358;NM_000528;NM_001173498;NM_001099737;NR_029375;NM_016145;NM_032332;NM_001206974;NM_001930;NM_013406;NR_038192;NM_032301;NM_001136195;NM_001136196;NM_013433;NR_002751;NM_024038;NM_004317;NM_017682;NM_001100176;NM_013312;NM_002229;NM_005809;NM_006397;NM_181738;NM_001080997;NM_031429;NM_014975;NM…
chr19	12829907	14465488	G18595.GTEX-R55F-1726-SM-2TF4R.1_circ_001994	2	+	2	37	40	4	0	unknown	2	1	0	1	inter_gene	exon-exon_boundary	Start_E2;Start_E3;Start_E1;Start_E4;Start_E5;Start_E6;Start_E7;Start_E8;Start_E9;Start_E15;Start_E16;Start_E17;Start_E18;Start_E19;Start_E20;Start_E21;Start_E22;Start_E23;Start_E10;Start_E11;Start_E12;Start_E13;Start_E14;Start_E24;Start_E25;Start_E26;Start_E46;Start_E47;Start_E38;Start_E39;Start_E40;Start_E41;Start_E42;Start_E43;Start_E44;Start_E45;Start_E32;Start_E33;Start_E34;Start_E35;Start_E3…	C19orf43;TNPO2;ASNA1;BEST2;HOOK2;JUNB;PRDX2;RNASEH2A;RTBDN;MAST1;DNASE2;GCDH;KLF1;SYCE2;FARSA;CALR;RAD23A;GADD45GIP1;DAND5;NFIX;LYL1;TRMT1;NACC1;IER2;STX10;CACNA1A;CCDC130;MRI1;C19orf53;ZSWIM4;LOC284454;MIR23A;MIR24-2;MIR27A;MIR181C;MIR181D;NANOS3;C19orf57;CC2D1A;PODNL1;DCAF15;RFX1;RLN3;IL27RA;PALM3;LOC113230;PRKACA;SAMD1;ASF1B;LOC100507373;LPHN1;CD97	NM_024038;NM_001136195;NM_001136196;NM_013433;NM_004317;NM_017682;NM_001100176;NM_013312;NM_002229;NM_005809;NM_006397;NM_181738;NM_001080997;NM_031429;NM_014975;NM_001375;NM_000159;NM_013976;NM_006563;NM_001105578;NM_004461;NM_004343;NM_005053;NM_052850;NM_152654;NM_002501;NM_005583;NM_001136035;NM_001142554;NM_017722;NM_052876;NM_004907;NM_003765;NM_000068;NM_001127221;NM_001127222;NM_001174080…
chr19	1377220	1377389	G18595.GTEX-R55F-1726-SM-2TF4R.1_circ_000092	2	+	1	5	40	4	0	unknown	2	2	0	1	intra_gene	within_exon	E14	MUM1	NM_032853;NR_024247
chr19	15226357	15226460	G18595.GTEX-R55F-1726-SM-2TF4R.1_circ_000667	2	-	1	40	40	0	0	unknown	2	0	0	1	intra_gene	exon-exon_boundary	End_E15;Start_I15;E15	ILVBL	NM_006844
chr19	17305894	17306085	G18595.GTEX-R55F-1726-SM-2TF4R.1_circ_001157	2	+	1	40	40	4	0	unknown	2	2	0	1	intra_gene	within_exon	E22	MYO9B	NM_001130065;NM_004145
chr19	17392142	17392280	G18595.GTEX-R55F-1726-SM-2TF4R.1_circ_001374	2	+	1	5	5	0	0	unknown	2	0	0	1	NA	NA	NA	NA	NA
chr19	18679813	18679922	G18595.GTEX-R55F-1726-SM-2TF4R.1_circ_001465	2	-	1	5	40	0	0	unknown	2	0	0	1	intra_gene	within_exon	E6;E5	KXD1	NM_001171948;NM_001171949;NM_024069
chr19	22170017	23115840	G18595.GTEX-R55F-1726-SM-2TF4R.1_circ_001048	2	-	2	0	5	0	0	unknown	2	0	0	1	inter_gene	exon-exon_boundary	Start_E2;Start_E3;Start_E1;Start_E4;Start_E5;Start_E6;Start_E7;Start_E8;Start_E9;Start_E10;End_E2;End_E3;End_E1;End_E4;End_E5;End_E6;End_E7;End_E8;End_E9;End_E10;Start_I2;Start_I3;Start_I1;Start_I4;Start_I5;Start_I6;Start_I7;Start_I8;Start_I9;Start_I10;End_I1;End_I2;End_I3;End_I4;End_I5;End_I6;End_I7;End_I8;End_I9;End_I10;E2;E3;E1;E4;E5;E6;E7;E8;E9;E10	ZNF208;ZNF257;ZNF676;ZNF729;ZNF98;LOC440518;ZNF492;ZNF99;ZNF724P	NM_007153;NM_033468;NM_001001411;NM_001242680;NM_001098626;NR_033899;NM_020855;NM_001080409;NR_045525
chr19	34699849	54733005	G18595.GTEX-R55F-1726-SM-2TF4R.1_circ_003807	4	-	3	40	5	0	0	unknown	4	0	0	1	inter_gene	exon-exon_boundary	Start_E5;Start_E6;Start_E7;Start_E8;Start_E9;Start_E10;Start_E11;Start_E1;Start_E2;Start_E3;Start_E4;Start_E12;Start_E13;Start_E14;Start_E15;Start_E16;Start_E17;Start_E18;Start_E19;Start_E20;Start_E21;Start_E22;Start_E23;Start_E24;Start_E25;Start_E26;Start_E27;Start_E28;Start_E29;Start_E30;Start_E31;Start_E32;Start_E33;Start_E34;Start_E35;Start_E36;Start_E37;Start_E38;Start_E39;Start_E40;Start_E4…	LSM14A;KIAA0355;GPI;PDCD2L;UBA2;WTIP;SCGB1B2P;SCGB2B2;SCGB2B3P;ZNF302;ZNF181;ZNF599;LOC400685;LOC100652909;ZNF30;ZNF792;GRAMD1A;HPN;SCN1B;LOC100128675;FXYD3;LGI4;FXYD1;FXYD7;FXYD5;FAM187B;LSR;USF2;HAMP;MAG;CD22;FFAR1;FFAR3;LOC100128682;FFAR2;KRTDAP;DMKN;GAPDHS;SBSN;TMEM147;ATP4A;LOC100506469;HAUS5;RBM42;COX6B1;ETV2;UPK1A;ZBTB32;MLL4;LIN37;PSENEN;IGFLR1;U2AF1L4;C19orf55;HSPB6;ARHGAP33;PRODH2;NPHS1…	NM_001114093;NM_015578;NM_014686;NM_000175;NM_001184722;NM_032346;NM_005499;NM_001080436;NR_027620;NM_001025591;NR_045208;NM_001012320;NM_018443;NM_001029997;NM_001145665;NM_001007248;NR_033982;NR_046222;NM_001099437;NM_001099438;NM_194325;NR_024018;NM_175872;NM_001136199;NM_020895;NM_002151;NM_182983;NM_001037;NM_199037;NR_024562;NR_024561;NM_001136007;NM_001136008;NM_001136009;NM_001136010;NM_0…
chr19	36940123	37975439	G18595.GTEX-R55F-1726-SM-2TF4R.1_circ_002426	2	+	1	6	5	0	0	unknown	2	0	2	1	inter_gene	exon-exon_boundary	Start_E5;Start_E2;Start_E3;Start_E4;Start_E1;Start_E6;Start_E7;Start_E8;Start_E9;Start_E10;End_E2;End_E3;End_E4;End_E1;End_E6;End_E5;End_E7;End_E8;End_E9;End_E10;Start_I1;Start_I2;Start_I3;Start_I5;Start_I4;Start_I6;Start_I7;End_I1;End_I2;End_I3;End_I5;End_I4;End_I6;End_I7;E5;E2;E3;E4;E1;E6;E7;E8;E9;E10	ZNF566;LOC728752;ZNF260;ZNF529;ZNF382;ZNF461;ZNF567;ZNF850;LOC284408;ZNF790;ZNF345;ZNF829;ZNF568;ZNF420;ZNF585A;ZNF585B;ZNF383;LOC284412;HKR1;ZNF527;ZNF569;ZNF570	NM_001145343;NM_001145344;NM_001145345;NM_032838;NR_036504;NM_001012756;NM_001166036;NM_001166037;NM_001166038;NM_001145649;NM_001145650;NM_020951;NR_027239;NM_032825;NM_153257;NM_152603;NM_001193552;NR_040027;NR_040028;NM_001242800;NM_001242801;NM_001242802;NM_206894;NM_001242472;NM_001242474;NM_001242475;NM_001242476;NM_003419;NR_038362;NM_001037232;NM_001171979;NM_001204835;NM_001204836;NM_001…
chr19	37440683	37440800	G18595.GTEX-R55F-1726-SM-2TF4R.1_circ_002648	2	-	1	40	6	0	0	unknown	2	0	0	1	intra_gene	within_exon	E7;E6;E5	ZNF568	NM_001204835;NM_001204836;NM_001204837;NM_198539
chr19	38103325	44351873	G18595.GTEX-R55F-1726-SM-2TF4R.1_circ_000294	2	-	1	5	40	0	0	unknown	2	0	1	1	inter_gene	exon-exon_boundary	Start_E3;Start_E4;Start_E5;Start_E6;Start_E1;Start_E2;Start_E8;Start_E7;Start_E9;Start_E10;Start_E11;Start_E12;Start_E13;Start_E14;Start_E15;Start_E16;Start_E17;Start_E18;Start_E19;Start_E20;Start_E21;Start_E22;Start_E23;Start_E24;Start_E25;Start_E26;Start_E27;Start_E28;Start_E29;Start_E30;Start_E31;Start_E32;Start_E33;Start_E34;Start_E35;Start_E36;Start_E37;Start_E38;Start_E39;Start_E40;Start_E4…	ZFP30;ZNF781;ZNF607;ZNF573;LOC644554;LOC100631378;WDR87;SIPA1L3;DPF1;PPP1R14A;SPINT2;C19orf33;YIF1B;KCNK6;CATSPERG;PSMD8;GGN;FAM98C;SPRED3;RASGRP4;RYR1;MAP4K1;EIF3K;ACTN4;CAPN12;LGALS7;LGALS7B;LGALS4;ECH1;HNRNPL;RINL;SIRT2;NFKBIB;LOC643669;SARS2;MRPS12;FBXO17;FBXO27;PAPL;PAK4;NCCRP1;SYCN;IL28B;IL28A;IL29;LRFN1;GMFG;SAMD4B;PAF1;MED29;PLEKHG2;ZFP36;MIR4530;RPS16;SUPT5H;TIMM50;DLL3;SELV;EID2B;EID2;L…	NM_014898;NM_152605;NM_001172677;NM_032689;NM_001172689;NM_001172690;NM_001172691;NM_001172692;NM_152360;NR_040013;NR_040015;NM_031951;NM_015073;NM_001135155;NM_001135156;NM_004647;NM_001243947;NM_033256;NM_001166103;NM_021102;NM_033520;NM_001039671;NM_001039672;NM_001039673;NM_001145461;NM_001145462;NM_001145463;NM_033557;NM_004823;NM_021185;NM_002812;NM_152657;NM_174905;NM_001039616;NM_00104252…
chr19	3976541	3976680	G18595.GTEX-R55F-1726-SM-2TF4R.1_circ_000285	4	+	3	40	40	9	0	unknown	4	2	0	1	intra_gene	within_exon	E15	EEF2	NM_001961
chr19	3979988	3980540	G18595.GTEX-R55F-1726-SM-2TF4R.1_circ_000233	2	-	1	5	40	4	0	unknown	2	1	0	1	intra_gene	exon-exon_boundary	Start_E10;End_E9;Start_I9;End_I9;E9;E10	EEF2	NM_001961
chr19	3980003	3980540	G18595.GTEX-R55F-1726-SM-2TF4R.1_circ_003459	2	-	2	40	40	0	0	unknown	2	0	0	1	intra_gene	exon-exon_boundary	Start_E10;End_E9;Start_I9;End_I9;E9;E10	EEF2	NM_001961
chr19	39914633	39914732	G18595.GTEX-R55F-1726-SM-2TF4R.1_circ_000339	4	-	3	40	6	1	0	unknown	4	0	0	1	intra_gene	within_exon	E19	PLEKHG2	NM_022835
chr19	41133059	41133167	G18595.GTEX-R55F-1726-SM-2TF4R.1_circ_000344	3	-	3	40	40	8	0	unknown	3	0	0	1	intra_gene	within_exon	E31;E28	LTBP4	NM_001042544;NM_001042545;NM_003573
chr19	48274561	48274666	G18595.GTEX-R55F-1726-SM-2TF4R.1_circ_000416	2	-	1	5	5	0	0	unknown	2	0	0	1	NA	NA	NA	NA	NA
chr19	48893722	48894588	G18595.GTEX-R55F-1726-SM-2TF4R.1_circ_000984	2	+	2	40	40	0	0	unknown	2	0	0	1	intra_gene	exon-exon_boundary	Start_E2;End_E1;Start_I1;End_I1;E1;E2	KDELR1	NM_006801
chr19	49416402	49422041	G18595.GTEX-R55F-1726-SM-2TF4R.1_circ_003081	2	+	2	38	40	0	0	unknown	2	1	0	1	intra_gene	exon-exon_boundary	Start_E7;Start_E8;End_E6;End_E7;End_E8;Start_I7;Start_I8;Start_I9;End_I7;End_I8;E6;E7;E8	NUCB1	NM_006184
chr19	49416766	49422041	G18595.GTEX-R55F-1726-SM-2TF4R.1_circ_001501	3	+	3	40	40	0	0	unknown	3	0	0	1	intra_gene	exon-exon_boundary	Start_E8;End_E7;End_E8;Start_I8;Start_I9;End_I8;E7;E8	NUCB1	NM_006184
chr19	52569264	52569432	G18595.GTEX-R55F-1726-SM-2TF4R.1_circ_004627	2	+	1	6	40	0	0	unknown	2	0	0	1	intra_gene	within_exon	E7	ZNF841	NM_001136499
chr19	52569348	52569516	G18595.GTEX-R55F-1726-SM-2TF4R.1_circ_004172	2	+	2	40	6	1	0	unknown	2	0	0	1	intra_gene	within_exon	E7	ZNF841	NM_001136499
chr19	52618858	52618942	G18595.GTEX-R55F-1726-SM-2TF4R.1_circ_003827	2	+	1	5	5	0	0	unknown	2	0	0	1	intra_gene	within_exon	E4	ZNF616	NM_178523
chr19	52825322	52825406	G18595.GTEX-R55F-1726-SM-2TF4R.1_circ_001113	3	-	1	6	5	0	0	unknown	3	1	0	1	intra_gene	within_exon	E5	ZNF480	NM_144684
chr19	52919605	52919689	G18595.GTEX-R55F-1726-SM-2TF4R.1_circ_004478	2	+	1	0	6	0	0	unknown	2	0	0	1	intra_gene	within_exon	E7	ZNF528	NM_032423
chr19	53116619	53116955	G18595.GTEX-R55F-1726-SM-2TF4R.1_circ_001276	2	+	1	0	6	2	0	unknown	2	0	0	1	intra_gene	exon-exon_boundary	Start_E7;Start_E4;Start_E5;E6;E5;E4;E7;E3	ZNF83	NM_001105553;NM_001105554;NM_001242531;NM_001242538;NM_001105549;NM_001105550;NM_001105551;NM_001105552;NM_018300
chr19	53116703	53116787	G18595.GTEX-R55F-1726-SM-2TF4R.1_circ_000380	2	+	2	5	40	0	0	unknown	2	0	0	1	intra_gene	within_exon	E6;E5;E4;E7;E3	ZNF83	NM_001105549;NM_001105550;NM_001105551;NM_001105552;NM_001105553;NM_001105554;NM_001242531;NM_001242538;NM_018300
chr19	53117265	53117349	G18595.GTEX-R55F-1726-SM-2TF4R.1_circ_001513	2	-	2	40	5	3	0	unknown	2	0	0	1	intra_gene	within_exon	E6;E3;E4;E5	ZNF83	NM_001105553;NM_001105554;NM_001242531;NM_001242538;NM_001105549;NM_001105550;NM_001105551;NM_001105552;NM_018300
chr19	53571263	53571340	G18595.GTEX-R55F-1726-SM-2TF4R.1_circ_004041	2	+	1	35	5	4	0	unknown	2	1	0	1	intra_gene	within_exon	E7;E6	ZNF160	NM_001102603;NM_033288;NM_198893
chr19	53572600	53572684	G18595.GTEX-R55F-1726-SM-2TF4R.1_circ_001703	2	+	2	6	40	4	0	unknown	2	1	0	1	intra_gene	within_exon	E7;E6	ZNF160	NM_001102603;NM_033288;NM_198893
chr19	53572637	53572721	G18595.GTEX-R55F-1726-SM-2TF4R.1_circ_001385	2	+	1	40	6	4	0	unknown	2	1	0	1	intra_gene	within_exon	E7;E6	ZNF160	NM_001102603;NM_033288;NM_198893
chr19	53960237	53960322	G18595.GTEX-R55F-1726-SM-2TF4R.1_circ_000331	2	-	2	5	35	0	0	unknown	2	0	0	1	intra_gene	within_exon	E7	ZNF761	NM_001008401
chr19	57089469	57089637	G18595.GTEX-R55F-1726-SM-2TF4R.1_circ_000945	2	+	1	40	5	0	0	unknown	2	2	1	1	intra_gene	within_exon	E6	ZNF470	NM_001001668
chr19	58153099	58153351	G18595.GTEX-R55F-1726-SM-2TF4R.1_circ_000132	2	-	2	40	5	4	0	unknown	2	1	0	1	intra_gene	within_exon	E4;E3	ZNF211	NM_006385;NM_198855
chr19	58153267	58153351	G18595.GTEX-R55F-1726-SM-2TF4R.1_circ_000802	3	-	2	40	40	1	0	unknown	3	1	0	1	intra_gene	within_exon	E4;E3	ZNF211	NM_006385;NM_198855
chr19	7698624	7698718	G18595.GTEX-R55F-1726-SM-2TF4R.1_circ_001426	2	+	1	40	5	0	0	unknown	2	0	0	1	NA	NA	NA	NA	NA
chr2	101940025	159493640	G18595.GTEX-R55F-1726-SM-2TF4R.1_circ_003887	3	+	1	40	6	0	0	unknown	3	0	0	1	inter_gene	exon-exon_boundary	Start_E3;Start_E4;Start_E1;Start_E2;Start_E10;Start_E11;Start_E12;Start_E5;Start_E6;Start_E7;Start_E8;Start_E9;Start_E13;Start_E14;Start_E15;Start_E16;Start_E17;Start_E18;Start_E19;Start_E20;Start_E21;Start_E22;Start_E23;Start_E24;Start_E25;Start_E26;Start_E27;Start_E28;Start_E29;Start_E30;Start_E31;Start_E42;Start_E43;Start_E44;Start_E45;Start_E46;Start_E47;Start_E48;Start_E35;Start_E36;Start_E3…	CREG2;RFX8;MAP4K4;IL1R2;IL1R1;IL1RL2;IL1RL1;IL18R1;IL18RAP;MIR4772;SLC9A4;SLC9A2;MFSD9;TMEM182;LOC100287010;LOC150568;LOC284998;LOC100506421;POU3F3;MRPS9;GPR45;TGFBRAP1;C2orf49;FHL2;LOC285000;NCK2;C2orf40;UXS1;PLGLA;RGPD3;ST6GAL2;RGPD4;LOC729121;SLC5A7;SULT1C3;SULT1C2;SULT1C2P1;SULT1C4;GCC2;LIMS1;RANBP2;CCDC138;EDAR;SH3RF3;LOC100287216;MIR4265;MIR4266;SEPT10;SOWAHC;RGPD5;RGPD6;LIMS3;LIMS3-LOC4408…	NM_153836;NM_001145664;NM_001242559;NM_001242560;NM_004834;NM_145686;NM_145687;NM_004633;NM_173343;NM_000877;NM_003854;NM_016232;NM_003856;NM_003855;NM_003853;NR_039930;NM_001011552;NM_003048;NM_032718;NM_144632;NR_037885;NR_015399;NR_038231;NR_037883;NM_006236;NM_182640;NM_007227;NM_001142621;NM_004257;NM_024093;NM_001039492;NM_001450;NM_201555;NM_201557;NR_038891;NM_001004722;NM_003581;NM_00100…
chr2	11749973	11750087	G18595.GTEX-R55F-1726-SM-2TF4R.1_circ_001158	2	+	1	6	40	0	0	unknown	2	1	0	1	NA	NA	NA	NA	NA
chr2	128262745	128262823	G18595.GTEX-R55F-1726-SM-2TF4R.1_circ_000322	3	+	3	35	5	4	0	unknown	3	1	0	1	intra_gene	within_exon	E3	IWS1	NM_017969
chr2	149829899	149830013	G18595.GTEX-R55F-1726-SM-2TF4R.1_circ_000063	2	-	1	40	5	0	0	unknown	2	0	1	1	intra_gene	exon-exon_boundary	End_E12;Start_I13;E12	KIF5C	NM_004522
chr2	159537451	210046050	G18595.GTEX-R55F-1726-SM-2TF4R.1_circ_003789	2	+	1	0	5	8	0	unknown	2	0	0	1	inter_gene	exon-exon_boundary	Start_E1;Start_E2;Start_E3;Start_E4;Start_E5;Start_E6;Start_E7;Start_E8;Start_E9;Start_E10;Start_E11;Start_E12;Start_E13;Start_E14;Start_E15;Start_E16;Start_E17;Start_E18;Start_E19;Start_E20;Start_E21;Start_E22;Start_E23;Start_E24;Start_E25;Start_E26;Start_E27;Start_E35;Start_E36;Start_E37;Start_E32;Start_E33;Start_E34;Start_E28;Start_E29;Start_E30;Start_E31;Start_E39;Start_E38;Start_E71;Start_E7…	DAPL1;TANC1;WDSUB1;BAZ2B;MARCH7;CD302;LY75-CD302;LY75;PLA2R1;ITGB6;RBMS1;MIR4785;TANK;PSMD14;TBR1;SLC4A10;DPP4;GCG;FAP;IFIH1;GCA;KCNH7;FIGN;GRB14;COBLL1;SNORA70F;SLC38A11;SCN3A;SCN2A;CSRNP3;GALNT3;LOC100506124;TTC21B;LOC100506134;SCN1A;SCN9A;SCN7A;XIRP2;B3GALT1;STK39;CERS6;MIR4774;LOC100861402;NOSTRIN;SPC25;G6PC2;ABCB11;DHRS9;LRP2;BBS5;KBTBD10;FASTKD1;PPIG;C2orf77;PHOSPHO2;PHOSPHO2-KLHL23;KLHL23;…	NM_001017920;NM_001145909;NM_033394;NM_001128212;NM_001128213;NM_152528;NM_013450;NM_022826;NM_001198763;NM_001198764;NM_014880;NM_001198759;NM_001198760;NM_002349;NM_001007267;NM_001195641;NM_007366;NM_000888;NM_002897;NM_016836;NR_039946;NM_004180;NM_133484;NM_001199135;NM_005805;NM_006593;NM_001178015;NM_001178016;NM_022058;NM_001935;NM_002054;NM_004460;NM_022168;NM_012198;NM_033272;NM_173162;…
chr2	168263987	168264073	G18595.GTEX-R55F-1726-SM-2TF4R.1_circ_000410	2	+	1	5	5	0	0	unknown	2	0	0	1	NA	NA	NA	NA	NA
chr2	178253022	178253181	G18595.GTEX-R55F-1726-SM-2TF4R.1_circ_000198	3	+	1	6	40	0	0	unknown	3	0	0	1	NA	NA	NA	NA	NA
chr2	206261741	206261863	G18595.GTEX-R55F-1726-SM-2TF4R.1_circ_000731	2	-	1	5	35	0	0	unknown	2	1	0	1	NA	NA	NA	NA	NA
chr2	20648819	20649055	G18595.GTEX-R55F-1726-SM-2TF4R.1_circ_001509	2	-	2	5	5	0	0	unknown	2	1	0	1	intra_gene	within_exon	E1	RHOB	NM_004040
chr2	233722863	233722985	G18595.GTEX-R55F-1726-SM-2TF4R.1_circ_000414	2	-	2	5	5	2	0	unknown	2	0	0	1	intra_gene	within_exon	E29;E31;E28	GIGYF2	NM_001103146;NM_001103147;NM_001103148;NM_015575
chr2	238423522	238423624	G18595.GTEX-R55F-1726-SM-2TF4R.1_circ_000032	2	-	1	40	40	0	0	unknown	2	0	0	1	NA	NA	NA	NA	NA
chr2	238424961	238425089	G18595.GTEX-R55F-1726-SM-2TF4R.1_circ_000156	2	+	2	5	40	1	0	unknown	2	0	0	1	NA	NA	NA	NA	NA
chr2	242911397	242911563	G18595.GTEX-R55F-1726-SM-2TF4R.1_circ_000818	2	+	1	0	5	0	0	unknown	2	2	0	1	NA	NA	NA	NA	NA
chr2	27844108	27844226	G18595.GTEX-R55F-1726-SM-2TF4R.1_circ_000044	3	+	1	5	40	0	0	unknown	3	0	0	1	intra_gene	within_exon	E14	ZNF512	NM_032434
chr2	54130571	54130695	G18595.GTEX-R55F-1726-SM-2TF4R.1_circ_000097	3	-	1	5	5	0	0	unknown	3	0	0	1	NA	NA	NA	NA	NA
chr2	71650014	182400026	G18595.GTEX-R55F-1726-SM-2TF4R.1_circ_000267	2	-	1	35	6	0	0	unknown	2	0	0	1	inter_gene	exon-exon_boundary	Start_E23;Start_E24;Start_E25;Start_E26;Start_E27;Start_E28;Start_E1;Start_E2;Start_E3;Start_E4;Start_E5;Start_E6;Start_E7;Start_E8;Start_E9;Start_E10;Start_E11;Start_E12;Start_E13;Start_E14;Start_E15;Start_E16;Start_E17;Start_E18;Start_E19;Start_E20;Start_E21;Start_E22;Start_E29;Start_E30;Start_E31;Start_E32;Start_E33;Start_E34;Start_E35;Start_E36;Start_E37;Start_E38;Start_E39;Start_E40;Start_E4…	ZNF638;DYSF;CYP26B1;EXOC6B;SPR;EMX1;SFXN5;RAB11FIP5;NOTO;SMYD5;CCT7;PRADC1;FBXO41;EGR4;ALMS1;ALMS1P;NAT8;NAT8B;TPRKB;DUSP11;C2orf78;STAMBP;ACTG2;DGUOK;TET3;BOLA3;BOLA3-AS1;MOB1A;MTHFD2;SLC4A5;DCTN1;LOC100189589;C2orf81;WDR54;RTKN;INO80B;INO80B-WBP1;WBP1;MOGS;TTC31;CCDC142;MRPL53;LBX2;LOC151534;TLX2;PCGF1;HTRA2;AUP1;DQX1;DOK1;LOXL3;C2orf65;SEMA4F;HK2;POLE4;TACR1;FAM176A;MRPL19;GCFC2;LRRTM4;SNAR-H;…	NM_001014972;NM_001252612;NM_001252613;NM_014497;NM_001130455;NM_001130976;NM_001130977;NM_001130978;NM_001130979;NM_001130980;NM_001130981;NM_001130982;NM_001130983;NM_001130984;NM_001130985;NM_001130986;NM_001130987;NM_003494;NM_019885;NM_015189;NM_003124;NM_004097;NM_144579;NM_015470;NM_001134462;NM_006062;NM_001009570;NM_001166284;NM_001166285;NM_006429;NR_029402;NR_029403;NM_032319;NM_001080…
chr2	74753790	212977191	G18595.GTEX-R55F-1726-SM-2TF4R.1_circ_002732	2	-	1	0	40	0	0	unknown	2	0	1	1	inter_gene	exon-exon_boundary	Start_E1;Start_E2;Start_E3;Start_E4;Start_E5;Start_E6;Start_E7;Start_E8;Start_E9;Start_E10;Start_E11;Start_E12;Start_E13;Start_E14;Start_E15;Start_E16;Start_E17;Start_E18;Start_E19;Start_E20;Start_E21;Start_E22;Start_E23;Start_E24;Start_E25;Start_E26;Start_E27;Start_E28;Start_E29;Start_E30;Start_E31;Start_E32;Start_E33;Start_E34;Start_E35;Start_E36;Start_E37;Start_E38;Start_E39;Start_E40;Start_E4…	HTRA2;AUP1;DOK1;LOXL3;C2orf65;SEMA4F;HK2;POLE4;TACR1;FAM176A;MRPL19;GCFC2;LRRTM4;SNAR-H;REG3G;REG1B;REG1A;REG1P;REG3A;CTNNA2;MIR4264;LRRTM1;LOC1720;FUNDC2P2;SUCLG1;DNAH6;C2orf89;TMSB10;KCMF1;TCF7L1;TGOLN2;RETSAT;ELMOD3;CAPG;SH2D6;MAT2A;LOC100630918;GGCX;VAMP5;VAMP8;RNF181;USP39;TMEM150A;C2orf68;SFTPB;GNLY;ATOH8;LOC284950;ST3GAL5;LOC90784;POLR1A;PTCD3;SNORD94;IMMT;MIR4779;MRPL35;REEP1;KDM3A;CHMP3;…	NM_013247;NM_145074;NM_181575;NM_001197260;NM_032603;NM_001381;NM_138804;NM_004263;NM_000189;NM_019896;NM_001058;NM_015727;NM_001135032;NM_032181;NM_014763;NM_001201334;NM_003203;NM_001201335;NM_001134745;NM_024993;NR_024342;NM_001008387;NM_198448;NM_006507;NM_002909;NR_002714;NM_002580;NM_138937;NM_138938;NM_001164883;NM_004389;NR_036231;NM_178839;NR_033423;NR_003663;NM_003849;NM_001370;NM_00108…
chr2	96474543	98083499	G18595.GTEX-R55F-1726-SM-2TF4R.1_circ_002205	2	+	1	0	35	4	0	unknown	2	2	0	1	inter_gene	exon-exon_boundary	Start_E1;Start_E2;Start_E3;Start_E4;Start_E5;Start_E6;Start_E7;Start_E8;Start_E9;Start_E10;Start_E11;Start_E12;Start_E13;Start_E14;Start_E15;Start_E16;Start_E17;Start_E18;Start_E19;Start_E20;Start_E21;Start_E22;Start_E39;Start_E40;Start_E41;Start_E42;Start_E43;Start_E44;Start_E45;Start_E23;Start_E24;Start_E25;Start_E26;Start_E27;Start_E28;Start_E29;Start_E30;Start_E31;Start_E32;Start_E33;Start_E3…	LOC729234;GPAT2;ADRA2B;ASTL;DUSP2;STARD7;LOC285033;TMEM127;CIAO1;SNRNP200;ITPRIPL1;NCAPH;NEURL3;ARID5A;KANSL3;FER1L5;LMAN2L;CNNM4;MIR3127;CNNM3;ANKRD23;ANKRD39;SEMA4C;FAM178B;FAHD2B;ANKRD36;LOC100506123	NR_003698;NM_207328;NM_000682;NM_001002036;NM_004418;NM_020151;NR_046322;NM_001037228;NM_001193304;NM_017849;NM_004804;NM_014014;NM_001008949;NM_001163523;NM_001163524;NM_178495;NM_015341;NR_026875;NM_212481;NM_001115016;NM_017991;NM_001113382;NM_001142292;NM_030805;NR_024518;NR_024519;NR_024520;NR_024521;NM_020184;NR_036074;NM_017623;NM_199078;NM_144994;NM_016466;NM_017789;NM_001122646;NM_001172…
chr20	20634173	20661445	G18595.GTEX-R55F-1726-SM-2TF4R.1_circ_000373	2	-	1	40	40	0	0	unknown	2	0	0	1	intra_gene	exon-exon_boundary	Start_E4;Start_E3;Start_E2;End_E4;End_E3;End_E2;Start_I4;Start_I3;Start_I2;End_I3;End_I2;End_I1;E4;E3;E2	RALGAPA2	NM_020343
chr20	25656548	25656632	G18595.GTEX-R55F-1726-SM-2TF4R.1_circ_000886	2	+	2	40	5	4	0	unknown	2	1	0	1	intra_gene	within_exon	E5	ZNF337	NM_015655
chr20	35944826	35944914	G18595.GTEX-R55F-1726-SM-2TF4R.1_circ_001377	2	+	1	5	5	0	0	unknown	2	0	0	1	intra_gene	within_exon	E3;E4	MANBAL	NM_001003897;NM_022077
chr20	44588923	44589135	G18595.GTEX-R55F-1726-SM-2TF4R.1_circ_001146	2	+	1	40	5	0	0	unknown	2	0	0	1	intra_gene	exon-exon_boundary	Start_E14;End_E13;Start_I13;End_I13;E13;E14	ZNF335	NM_022095
chr20	56938459	56938656	G18595.GTEX-R55F-1726-SM-2TF4R.1_circ_001395	2	-	1	6	40	0	0	unknown	2	0	0	1	intra_gene	within_exon	E7	RAB22A	NM_020673
chr21	28212736	28212820	G18595.GTEX-R55F-1726-SM-2TF4R.1_circ_001153	2	+	1	40	6	0	0	unknown	2	2	0	1	intra_gene	within_exon	E5	ADAMTS1	NM_006988
chr21	33040814	33040946	G18595.GTEX-R55F-1726-SM-2TF4R.1_circ_000578	3	+	1	40	40	9	0	unknown	3	1	0	1	intra_gene	within_exon	E5	SOD1	NM_000454
chr21	34611893	34611977	G18595.GTEX-R55F-1726-SM-2TF4R.1_circ_000071	2	+	2	6	5	0	0	unknown	2	0	0	1	NA	NA	NA	NA	NA
chr21	42591065	42593459	G18595.GTEX-R55F-1726-SM-2TF4R.1_circ_001392	3	+	2	40	5	0	0	unknown	3	1	0	1	NA	NA	NA	NA	NA
chr21	47424721	47424820	G18595.GTEX-R55F-1726-SM-2TF4R.1_circ_001226	2	-	1	40	5	0	0	unknown	2	1	0	1	intra_gene	within_exon	E35	COL6A1	NM_001848
chr22	21062116	21827424	G18595.GTEX-R55F-1726-SM-2TF4R.1_circ_000062	2	-	2	0	5	3	0	unknown	2	0	0	1	inter_gene	exon-exon_boundary	Start_E14;Start_E15;Start_E16;Start_E17;Start_E18;Start_E19;Start_E20;Start_E21;Start_E22;Start_E23;Start_E46;Start_E47;Start_E48;Start_E49;Start_E50;Start_E51;Start_E52;Start_E53;Start_E54;Start_E55;Start_E5;Start_E6;Start_E7;Start_E8;Start_E9;Start_E10;Start_E11;Start_E12;Start_E13;Start_E37;Start_E38;Start_E39;Start_E40;Start_E41;Start_E42;Start_E43;Start_E44;Start_E45;Start_E1;Start_E2;Start_…	PI4KA;SERPIND1;SNAP29;CRKL;AIFM3;LZTR1;THAP7-AS1;MGC16703;THAP7;P2RX6;P2RX6P;SLC7A4;LOC400891;BCRP2;POM121L8P;RIMBP3B;RIMBP3C;HIC2;TMEM191C;PI4KAP2	NM_002650;NM_058004;NM_000185;NM_004782;NM_005207;NM_001018060;NM_001146288;NM_144704;NR_027464;NM_006767;NR_027051;NR_027052;NR_003608;NM_001008695;NM_030573;NM_001159554;NM_005446;NR_002829;NM_004173;NR_027006;NR_037566;NR_024583;NM_001128635;NM_001128633_1;NM_015094;NM_001207052;NR_003700
chr22	21064986	21829589	G18595.GTEX-R55F-1726-SM-2TF4R.1_circ_004074	8	-	7	0	40	121	0	unknown	8	0	0	1	inter_gene	exon-exon_boundary	Start_E14;Start_E15;Start_E16;Start_E17;Start_E18;Start_E19;Start_E20;Start_E46;Start_E47;Start_E48;Start_E49;Start_E50;Start_E51;Start_E52;Start_E5;Start_E6;Start_E7;Start_E8;Start_E9;Start_E10;Start_E11;Start_E12;Start_E13;Start_E37;Start_E38;Start_E39;Start_E40;Start_E41;Start_E42;Start_E43;Start_E44;Start_E45;Start_E1;Start_E2;Start_E3;Start_E4;Start_E29;Start_E30;Start_E31;Start_E32;Start_E3…	PI4KA;SERPIND1;SNAP29;CRKL;AIFM3;LZTR1;THAP7-AS1;MGC16703;THAP7;P2RX6;P2RX6P;SLC7A4;LOC400891;BCRP2;POM121L8P;RIMBP3B;RIMBP3C;HIC2;TMEM191C;PI4KAP2	NM_002650;NM_058004;NM_000185;NM_004782;NM_005207;NM_001018060;NM_001146288;NM_144704;NR_027464;NM_006767;NR_027051;NR_027052;NR_003608;NM_001008695;NM_030573;NM_001159554;NM_005446;NR_002829;NM_004173;NR_027006;NR_037566;NR_024583;NM_001128635;NM_001128633_1;NM_015094;NM_001207052;NR_003700
chr22	22677018	22758637	G18595.GTEX-R55F-1726-SM-2TF4R.1_circ_001154	2	+	2	0	5	4	0	unknown	2	0	0	1	inter_gene	exon-exon_boundary	Start_E1;Start_E11;End_E1;End_E11;Start_I1;End_I1;E1;E11	IGLV1-50;IGLV1-51;LOC96610;IGLV5-48;IGLV9-49;IGLV1-47;IGLV7-46;IGLV1-44;IGLV5-45;IGLV7-43;IGLV1-40	ENSE00001811687;ENSE00001956557;ENSE00001935213;NR_027293;ENSE00001682694;ENSE00001753445;ENSE00001591312;ENSE00001748595;ENSE00001869500;ENSE00001935888;ENSE00001882545;ENSE00001890611;ENSE00001872422;ENSE00001901486;ENSE00001620928;ENSE00001846140;ENSE00001609253;ENSE00001841625;ENSE00001824662
chr22	22677238	22758966	G18595.GTEX-R55F-1726-SM-2TF4R.1_circ_002716	2	-	2	0	40	0	0	unknown	2	0	0	1	inter_gene	exon-exon_boundary	Start_E1;End_E1;End_E11;Start_I1;End_I1;E1;E11	IGLV1-50;IGLV5-48;IGLV9-49;IGLV1-47;IGLV7-46;IGLV1-44;IGLV5-45;IGLV7-43;IGLV1-51;LOC96610;IGLV1-40	ENSE00001811687;ENSE00001956557;ENSE00001682694;ENSE00001753445;ENSE00001591312;ENSE00001748595;ENSE00001869500;ENSE00001935888;ENSE00001882545;ENSE00001890611;ENSE00001872422;ENSE00001901486;ENSE00001620928;ENSE00001846140;ENSE00001609253;ENSE00001841625;ENSE00001935213;NR_027293;ENSE00001824662
chr22	23237703	23264914	G18595.GTEX-R55F-1726-SM-2TF4R.1_circ_003897	2	+	2	0	5	0	0	unknown	2	0	0	1	inter_gene	exon-exon_boundary	Start_E1;End_E1;End_E3;End_E2;Start_I1;End_I1;E1;E3;E2	IGLC2;IGLC3;IGLJ2;IGLJ3;IGLC7;IGLJ4;IGLJ5;IGLJ6;IGLJ7;IGLC1;IGLL5	ENSE00001721671;ENSE00001623375;ENSE00001507825;ENSE00001507827;ENSE00001665273;ENSE00001507829;ENSE00001507830;ENSE00001507831;ENSE00001507834;ENSE00001662310;NM_001178126;NM_001256296;NR_033661
chr22	29190858	29190986	G18595.GTEX-R55F-1726-SM-2TF4R.1_circ_000049	2	-	1	40	5	4	0	unknown	2	2	0	1	intra_gene	within_exon	E6;E5	XBP1	NM_001079539;NM_005080
chr22	30812131	30812222	G18595.GTEX-R55F-1726-SM-2TF4R.1_circ_000891	2	+	1	5	5	8	0	unknown	2	0	0	1	intra_gene	exon-exon_boundary	Start_E9;Start_E11;End_I1	SEC14L2	NM_001204204;NM_012429;NM_033382
chr22	36135056	36135187	G18595.GTEX-R55F-1726-SM-2TF4R.1_circ_001459	4	+	4	40	40	16	0	unknown	4	2	0	1	intra_gene	within_exon	E13;E12;E14	RBFOX2	NM_001031695;NM_001082576;NM_001082577;NM_001082578;NM_001082579;NM_014309
chr22	36678724	36678821	G18595.GTEX-R55F-1726-SM-2TF4R.1_circ_000644	2	+	1	40	40	72	0	unknown	2	0	0	1	intra_gene	exon-exon_boundary	Start_E41;End_I40;E41	MYH9	NM_002473
chr22	36689804	36690209	G18595.GTEX-R55F-1726-SM-2TF4R.1_circ_000739	3	-	2	40	40	16	0	unknown	3	0	0	1	intra_gene	exon-exon_boundary	Start_E29;End_E28;End_E29;Start_I28;Start_I29;End_I28;E28;E29	MYH9	NM_002473
chr22	36698655	36700102	G18595.GTEX-R55F-1726-SM-2TF4R.1_circ_000738	7	+	3	40	40	0	0	unknown	7	0	0	1	intra_gene	exon-exon_boundary	Start_E20;End_E19;Start_I19;End_I19;E20;E19	MYH9	NM_002473
chr22	41923149	41923238	G18595.GTEX-R55F-1726-SM-2TF4R.1_circ_000255	2	+	2	5	40	1	0	unknown	2	0	0	1	intra_gene	within_exon	E6;E5;E7	POLR3H	NM_001018050;NM_001018052;NM_138338
chr22	45258423	45258515	G18595.GTEX-R55F-1726-SM-2TF4R.1_circ_000139	2	-	1	40	40	0	0	unknown	2	2	0	1	inter_gene	within_exon	E13;E11;E12;E15	ARHGAP8;PRR5-ARHGAP8	NM_001017526;NM_001198726;NM_181335;NM_181334
chr22	45939280	45939406	G18595.GTEX-R55F-1726-SM-2TF4R.1_circ_000505	2	+	2	6	40	29	0	unknown	2	2	0	1	intra_gene	exon-exon_boundary	Start_E11;End_E11;Start_I12;End_I11;E11	FBLN1	NM_001996;NM_006485;NM_006486;NM_006487
chr3	123674689	123674800	G18595.GTEX-R55F-1726-SM-2TF4R.1_circ_000839	2	-	1	40	5	5	0	unknown	2	1	0	1	NA	NA	NA	NA	NA
chr3	129243291	169806693	G18595.GTEX-R55F-1726-SM-2TF4R.1_circ_002604	2	-	1	6	5	4	0	unknown	2	2	0	1	inter_gene	exon-exon_boundary	Start_E1;Start_E2;Start_E3;Start_E4;Start_E5;Start_E23;Start_E24;Start_E25;Start_E26;Start_E27;Start_E28;Start_E29;Start_E30;Start_E31;Start_E32;Start_E33;Start_E34;Start_E35;Start_E36;Start_E8;Start_E9;Start_E10;Start_E11;Start_E12;Start_E13;Start_E14;Start_E15;Start_E16;Start_E17;Start_E18;Start_E19;Start_E20;Start_E21;Start_E22;Start_E6;Start_E7;Start_E37;Start_E38;Start_E39;Start_E40;Start_E4…	RHO;H1FOO;PLXND1;TMCC1;LOC100507032;TRH;ALG1L2;FAM86HP;COL6A4P2;COL6A5;COL6A6;PIK3R4;ATP2C1;ASTE1;NEK11;LOC339874;NUDT16P1;NUDT16;MRPL3;SNORA58;CPNE4;ACPP;DNAJC13;ACAD11;NPHP3-ACAD11;CCRL1;UBA5;NPHP3;NPHP3-AS1;TMEM108;BFSP2;CDV3;TOPBP1;TF;SRPRB;RAB6B;C3orf36;SLCO2A1;RYK;AMOTL2;MIR4788;ANAPC13;CEP63;KY;EPHB1;PPP2R3A;MSL2;PCCB;STAG1;TMEM22;NCK1;IL20RB;SOX14;CLDN18;DZIP1L;A4GNT;DBR1;ARMC8;NME9;MRAS;…	NM_000539;NM_153833;NM_015103;NM_001017395;NM_001128224;NR_033361;NR_037893;NM_007117;NM_001136152;NR_024252;NR_027898;NM_153264;NR_022012;NM_001102608;NM_014602;NM_001199180;NM_001199181;NM_001199182;NM_001001485;NM_001199179;NM_001199183;NM_001199184;NM_001001486;NM_001001487;NM_001199185;NM_014382;NM_014065;NM_001146003;NM_024800;NM_145910;NR_038976;NR_002949;NR_027766;NM_001171905;NM_00117190…
chr3	139236477	139237319	G18595.GTEX-R55F-1726-SM-2TF4R.1_circ_000785	3	-	1	40	6	8	0	unknown	3	0	0	1	intra_gene	exon-exon_boundary	Start_E4;End_E3;Start_I3;End_I3;E3;E4	RBP1	NM_002899
chr3	150293444	150293549	G18595.GTEX-R55F-1726-SM-2TF4R.1_circ_000831	2	+	1	5	40	0	0	unknown	2	0	0	1	intra_gene	exon-exon_boundary	Start_E11;End_E11;Start_I12;End_I11;E11	EIF2A	NM_032025
chr3	15087295	15087413	G18595.GTEX-R55F-1726-SM-2TF4R.1_circ_001017	2	-	1	40	40	2	0	unknown	2	0	0	1	intra_gene	within_exon	E15	NR2C2	NM_003298
chr3	151980852	151980953	G18595.GTEX-R55F-1726-SM-2TF4R.1_circ_001028	2	+	1	5	40	0	0	unknown	2	0	0	1	intra_gene	within_exon	E2	LOC401093	NR_027037;NR_027038
chr3	16419249	16419360	G18595.GTEX-R55F-1726-SM-2TF4R.1_circ_001212	2	-	1	40	6	0	0	unknown	2	0	0	1	intra_gene	within_exon	E5	RFTN1	NM_015150
chr3	169694733	169703653	G18595.GTEX-R55F-1726-SM-2TF4R.1_circ_003451	3	+	3	40	5	1	0	unknown	3	0	0	1	intra_gene	exon-exon_boundary	Start_E3;Start_E4;Start_E5;Start_E6;End_E3;End_E4;End_E5;End_E6;Start_I4;Start_I5;Start_I6;Start_I7;End_I3;End_I4;End_I5;End_I6;E3;E4;E5;E6	SEC62	NM_003262
chr3	169694733	169706147	G18595.GTEX-R55F-1726-SM-2TF4R.1_circ_000498	3	+	2	40	40	1	0	unknown	3	0	0	1	intra_gene	exon-exon_boundary	Start_E3;Start_E4;Start_E5;Start_E6;Start_E7;End_E3;End_E4;End_E5;End_E6;End_E7;Start_I4;Start_I5;Start_I6;Start_I7;Start_I8;End_I3;End_I4;End_I5;End_I6;End_I7;E3;E4;E5;E6;E7	SEC62	NM_003262
chr3	187442829	187443417	G18595.GTEX-R55F-1726-SM-2TF4R.1_circ_001584	3	-	3	40	40	0	0	unknown	3	0	0	1	intra_gene	exon-exon_boundary	Start_E8;Start_E9;Start_E6;Start_E7;End_E8;End_E6;Start_I8;End_I7;End_I8;E8;E9;E6;E7	BCL6	NM_001130845;NM_001134738;NM_001706
chr3	47893040	47893145	G18595.GTEX-R55F-1726-SM-2TF4R.1_circ_000471	3	-	1	5	6	9	0	unknown	3	1	0	1	intra_gene	within_exon	E18;E19	MAP4	NM_001134364;NM_002375
chr3	47896737	47896833	G18595.GTEX-R55F-1726-SM-2TF4R.1_circ_001265	3	-	2	6	5	1	0	unknown	3	0	0	1	intra_gene	exon-exon_boundary	End_E17;Start_I14;E17	MAP4	NM_001134364;NM_002375
chr3	47957819	47957903	G18595.GTEX-R55F-1726-SM-2TF4R.1_circ_001404	2	-	2	40	40	0	0	unknown	2	0	0	1	intra_gene	within_exon	E7	MAP4	NM_001134364;NM_002375
chr3	48715409	48715557	G18595.GTEX-R55F-1726-SM-2TF4R.1_circ_000493	3	-	1	40	40	0	0	unknown	3	0	0	1	NA	NA	NA	NA	NA
chr3	49043533	49044159	G18595.GTEX-R55F-1726-SM-2TF4R.1_circ_001351	2	-	2	40	5	1	0	unknown	2	0	0	1	intra_gene	exon-exon_boundary	Start_E9;End_E8;Start_I7;End_I7;E8;E9	P4HTM	NM_177938;NM_177939
chr3	5026219	5026319	G18595.GTEX-R55F-1726-SM-2TF4R.1_circ_001446	3	-	1	5	5	0	0	unknown	3	0	0	1	intra_gene	within_exon	E5	BHLHE40	NM_003670
chr3	51979135	51979579	G18595.GTEX-R55F-1726-SM-2TF4R.1_circ_001470	2	+	1	5	40	0	0	unknown	2	0	0	1	intra_gene	exon-exon_boundary	Start_E7;End_E6;Start_I7;End_I7;E6;E7	PARP3	NM_001003931;NM_005485
chr3	58157635	58157722	G18595.GTEX-R55F-1726-SM-2TF4R.1_circ_000929	2	+	2	40	5	50	0	unknown	2	0	0	1	intra_gene	within_exon	E47;E46;E45	FLNB	NM_001164317;NM_001164318;NM_001164319;NM_001457
chr3	63996961	63997043	G18595.GTEX-R55F-1726-SM-2TF4R.1_circ_000445	2	-	1	40	40	0	0	unknown	2	0	0	1	NA	NA	NA	NA	NA
chr3	9775971	9776169	G18595.GTEX-R55F-1726-SM-2TF4R.1_circ_001014	2	-	1	0	40	0	0	unknown	2	0	2	1	intra_gene	within_exon	E2	BRPF1	NM_001003694;NM_004634
chr4	100232738	100261792	G18595.GTEX-R55F-1726-SM-2TF4R.1_circ_001126	3	+	3	0	38	128	0	unknown	3	0	0	1	inter_gene	exon-exon_boundary	Start_E5;Start_E6;Start_E7;Start_E1;Start_E2;Start_E3;Start_E4;Start_E8;Start_E9;End_E5;End_E6;End_E1;End_E2;End_E3;End_E4;End_E7;End_E8;End_E9;Start_I5;Start_I6;Start_I1;Start_I2;Start_I3;Start_I4;Start_I7;Start_I8;Start_I9;End_I4;End_I5;End_I6;End_I1;End_I2;End_I3;End_I9;End_I7;End_I8;E5;E6;E7;E1;E2;E3;E4;E8;E9	ADH1B;ADH1C	NM_000668;NM_000669
chr4	100237054	100264212	G18595.GTEX-R55F-1726-SM-2TF4R.1_circ_002455	3	-	3	0	35	23	0	unknown	3	1	0	1	inter_gene	exon-exon_boundary	Start_E5;Start_E1;Start_E2;Start_E3;Start_E4;Start_E6;Start_E7;Start_E8;Start_E9;End_E5;End_E1;End_E2;End_E3;End_E4;End_E6;End_E7;End_E8;End_E9;Start_I5;Start_I1;Start_I2;Start_I3;Start_I4;Start_I6;Start_I7;Start_I8;Start_I9;End_I4;End_I1;End_I2;End_I3;End_I9;End_I5;End_I6;End_I7;End_I8;E5;E1;E2;E3;E4;E6;E7;E8;E9	ADH1B;ADH1C	NM_000668;NM_000669
chr4	100237371	100266238	G18595.GTEX-R55F-1726-SM-2TF4R.1_circ_003937	4	-	4	0	5	1	0	unknown	4	0	0	1	inter_gene	exon-exon_boundary	Start_E1;Start_E2;Start_E3;Start_E4;Start_E5;Start_E6;Start_E7;Start_E8;Start_E9;End_E1;End_E2;End_E3;End_E4;End_E5;End_E6;End_E7;End_E8;End_E9;Start_I1;Start_I2;Start_I3;Start_I4;Start_I5;Start_I6;Start_I7;Start_I8;Start_I9;End_I1;End_I2;End_I3;End_I9;End_I4;End_I5;End_I6;End_I7;End_I8;E1;E2;E3;E4;E5;E6;E7;E8;E9	ADH1B;ADH1C	NM_000668;NM_000669
chr4	100242470	100269003	G18595.GTEX-R55F-1726-SM-2TF4R.1_circ_004261	2	-	2	0	5	34	0	unknown	2	0	0	1	inter_gene	exon-exon_boundary	Start_E1;Start_E2;Start_E3;Start_E4;Start_E5;Start_E6;Start_E7;Start_E8;Start_E9;End_E1;End_E2;End_E3;End_E4;End_E5;End_E6;End_E7;End_E8;End_E9;Start_I1;Start_I2;Start_I3;Start_I4;Start_I5;Start_I6;Start_I7;Start_I8;Start_I9;End_I9;End_I1;End_I2;End_I3;End_I4;End_I5;End_I6;End_I7;End_I8;E1;E2;E3;E4;E5;E6;E7;E8;E9	ADH1B;ADH1C	NM_000668;NM_000669
chr4	119958310	119958393	G18595.GTEX-R55F-1726-SM-2TF4R.1_circ_000338	2	-	1	6	5	0	0	unknown	2	0	0	1	intra_gene	within_exon	E4;E5	SYNPO2	NM_001128933;NM_001128934
chr4	154709633	154709774	G18595.GTEX-R55F-1726-SM-2TF4R.1_circ_000814	2	-	2	40	40	0	0	unknown	2	0	0	1	intra_gene	within_exon	E1	SFRP2	NM_003013
chr4	170322802	170322948	G18595.GTEX-R55F-1726-SM-2TF4R.1_circ_000086	3	-	1	40	6	9	0	unknown	3	2	0	1	intra_gene	exon-exon_boundary	End_E33;End_E32;End_E30;End_E31;Start_I30;E33;E32;E30;E31	NEK1	NM_001199397;NM_001199398;NM_001199399;NM_001199400;NM_012224
chr4	25366745	25370730	G18595.GTEX-R55F-1726-SM-2TF4R.1_circ_000308	4	-	1	6	40	0	0	unknown	4	2	0	1	intra_gene	exon-exon_boundary	Start_E13;End_E12;Start_I13;End_I13;E12;E13	ZCCHC4	NM_024936
chr4	437765	437849	G18595.GTEX-R55F-1726-SM-2TF4R.1_circ_003987	2	+	1	36	5	0	0	unknown	2	0	0	1	intra_gene	within_exon	E3	ZNF721	NM_133474
chr4	55162374	74095686	G18595.GTEX-R55F-1726-SM-2TF4R.1_circ_003336	2	-	1	0	35	0	0	unknown	2	1	0	1	inter_gene	exon-exon_boundary	Start_E1;Start_E2;Start_E3;Start_E4;Start_E5;Start_E6;Start_E7;Start_E8;Start_E9;Start_E10;Start_E11;Start_E12;Start_E13;Start_E14;Start_E15;Start_E16;Start_E17;Start_E18;Start_E19;Start_E20;Start_E21;Start_E28;Start_E29;Start_E30;Start_E22;Start_E23;Start_E24;Start_E25;Start_E26;Start_E27;Start_E33;Start_E31;Start_E32;Start_E34;End_E23;End_E1;End_E2;End_E3;End_E4;End_E5;End_E6;End_E7;End_E8;End_…	KIT;KDR;SRD5A3;LOC100506462;TMEM165;CLOCK;PDCL2;NMU;LOC644145;EXOC1;CEP135;KIAA1211;AASDH;PPAT;PAICS;SRP72;ARL9;THEGL;HOPX;SPINK2;REST;NOA1;POLR2B;IGFBP7;LOC255130;LPHN3;TECRL;LOC401134;EPHA5;LOC100144602;CENPC1;STAP1;UBA6;LOC550112;GNRHR;TMPRSS11D;TMPRSS11A;TMPRSS11GP;LOC550113;TMPRSS11F;SYT14L;FTLP10;TMPRSS11BNL;TMPRSS11B;YTHDC1;TMPRSS11E;UGT2B17;UGT2B15;UGT2B10;UGT2A3;UGT2B7;UGT2B11;UGT2B28;UG…	NM_000222;NM_001093772;NM_002253;NM_024592;NR_037969;NM_018475;NM_004898;NM_152401;NM_006681;NR_003935;NM_001024924;NM_018261;NM_178237;NM_025009;NM_020722;NM_181806;NM_002703;NM_001079524;NM_001079525;NM_006452;NM_006947;NM_206919;NM_001256475;NM_001145459;NM_001145460;NM_032495;NM_139211;NM_139212;NM_021114;NM_001193508;NM_005612;NM_032313;NM_000938;NM_001253835;NM_001553;NR_034081;NM_015236;NM…
chr4	57897256	186492181	G18595.GTEX-R55F-1726-SM-2TF4R.1_circ_002517	15	+	6	0	5	225	0	unknown	15	1	0	1	inter_gene	exon-exon_boundary	Start_E3;Start_E4;Start_E5;Start_E2;Start_E1;Start_E6;Start_E7;Start_E8;Start_E9;Start_E10;Start_E11;Start_E12;Start_E13;Start_E14;Start_E15;Start_E16;Start_E17;Start_E18;Start_E19;Start_E20;Start_E21;Start_E22;Start_E23;Start_E33;Start_E24;Start_E25;Start_E26;Start_E27;Start_E28;Start_E29;Start_E30;Start_E31;Start_E32;Start_E34;Start_E35;Start_E36;Start_E37;Start_E38;Start_E39;Start_E40;Start_E4…	IGFBP7;LOC255130;LPHN3;TECRL;LOC401134;EPHA5;LOC100144602;CENPC1;STAP1;UBA6;LOC550112;GNRHR;TMPRSS11D;TMPRSS11A;TMPRSS11GP;LOC550113;TMPRSS11F;SYT14L;FTLP10;TMPRSS11BNL;TMPRSS11B;YTHDC1;TMPRSS11E;UGT2B17;UGT2B15;UGT2B10;UGT2A3;UGT2B7;UGT2B11;UGT2B28;UGT2B4;UGT2A1;UGT2A2;SULT1B1;SULT1E1;CSN1S1;CSN2;STATH;HTN3;HTN1;CSN1S2AP;CSN1S2BP;C4orf40;ODAM;FDCSP;CSN3;CABS1;SMR3A;SMR3B;PROL1;MUC7;AMTN;AMBN;ENA…	NM_001253835;NM_001553;NR_034081;NM_015236;NM_001010874;NR_033976;NM_004439;NM_182472;NR_034138;NM_001812;NM_012108;NM_018227;NR_015439;NM_000406;NM_001012763;NM_004262;NM_001114387;NM_182606;NR_033737;NR_046116;NM_207407;NR_027094;NR_015446;NM_001129907;NM_182502;NM_001031732;NM_133370;NM_014058;NM_001077;NM_001076_1;NM_001075;NM_001144767_3;NM_024743;NR_024010;NM_001075_1;NM_001144767_1;NM_0010…
chr4	57976053	57976143	G18595.GTEX-R55F-1726-SM-2TF4R.1_circ_001333	3	+	3	40	40	0	0	unknown	3	0	0	1	inter_gene	exon-exon_boundary	End_E1;E1	LOC255130;IGFBP7	NR_034081;NM_001253835;NM_001553
chr4	6302472	6302575	G18595.GTEX-R55F-1726-SM-2TF4R.1_circ_001199	3	-	1	40	40	0	0	unknown	3	1	0	1	intra_gene	within_exon	E8	WFS1	NM_001145853;NM_006005
chr4	6642799	6642931	G18595.GTEX-R55F-1726-SM-2TF4R.1_circ_001041	2	+	1	5	40	12	0	unknown	2	2	0	1	intra_gene	within_exon	E1	MRFAP1	NM_033296
chr4	83740011	83740101	G18595.GTEX-R55F-1726-SM-2TF4R.1_circ_000192	4	+	2	5	6	16	0	unknown	4	1	0	1	intra_gene	within_exon	E26;E27;E25	SEC31A	NM_001077206;NM_001077207;NM_001077208;NM_001191049;NM_014933;NM_016211
chr4	995808	995949	G18595.GTEX-R55F-1726-SM-2TF4R.1_circ_000176	2	+	2	40	40	19	0	unknown	2	0	0	1	intra_gene	exon-exon_boundary	End_E7;Start_I7;E7	IDUA	NM_000203
chr5	134907129	134907212	G18595.GTEX-R55F-1726-SM-2TF4R.1_circ_000104	2	+	2	5	40	0	0	unknown	2	0	0	1	intra_gene	within_exon	E4	CXCL14	NM_004887
chr5	139908704	139908814	G18595.GTEX-R55F-1726-SM-2TF4R.1_circ_000594	2	-	1	5	6	0	0	unknown	2	2	0	1	inter_gene	within_exon	E29	ANKHD1;ANKHD1-EIF4EBP3	NM_017747;NM_020690
chr5	145447431	145447556	G18595.GTEX-R55F-1726-SM-2TF4R.1_circ_000799	2	-	1	40	40	0	0	unknown	2	1	0	1	NA	NA	NA	NA	NA
chr5	149784647	149784725	G18595.GTEX-R55F-1726-SM-2TF4R.1_circ_000851	3	-	2	40	40	36	0	unknown	3	0	0	1	intra_gene	exon-exon_boundary	End_E5;Start_I1;E5	CD74	NM_001025159;NM_004355
chr5	150407725	150407861	G18595.GTEX-R55F-1726-SM-2TF4R.1_circ_000795	2	+	1	40	5	0	0	unknown	2	1	0	1	intra_gene	within_exon	E5	GPX3	NM_002084
chr5	151051133	151051220	G18595.GTEX-R55F-1726-SM-2TF4R.1_circ_000820	2	-	2	40	5	121	0	unknown	2	0	0	1	intra_gene	exon-exon_boundary	End_E5;Start_I5;E5	SPARC	NM_003118
chr5	180472806	180472925	G18595.GTEX-R55F-1726-SM-2TF4R.1_circ_001917	3	-	3	0	5	41	0	unknown	3	0	0	1	NA	NA	NA	NA	NA
chr5	180472806	180472985	G18595.GTEX-R55F-1726-SM-2TF4R.1_circ_002044	2	-	2	0	5	41	0	unknown	2	1	0	1	NA	NA	NA	NA	NA
chr5	180472806	180473134	G18595.GTEX-R55F-1726-SM-2TF4R.1_circ_000452	3	-	3	0	5	41	0	unknown	3	2	0	1	NA	NA	NA	NA	NA
chr5	180472806	180473164	G18595.GTEX-R55F-1726-SM-2TF4R.1_circ_000934	3	-	3	0	5	41	0	unknown	3	1	0	1	NA	NA	NA	NA	NA
chr5	180472806	180473224	G18595.GTEX-R55F-1726-SM-2TF4R.1_circ_000161	3	-	3	0	5	41	0	unknown	3	0	0	1	NA	NA	NA	NA	NA
chr5	31142779	64015748	G18595.GTEX-R55F-1726-SM-2TF4R.1_circ_000425	2	-	2	40	34	4	0	unknown	2	1	0	1	inter_gene	exon-exon_boundary	Start_E1;Start_E2;Start_E3;Start_E4;Start_E5;Start_E6;Start_E7;Start_E8;Start_E9;Start_E10;Start_E11;Start_E12;Start_E33;Start_E34;Start_E35;Start_E28;Start_E29;Start_E30;Start_E31;Start_E32;Start_E23;Start_E24;Start_E25;Start_E26;Start_E27;Start_E20;Start_E21;Start_E22;Start_E16;Start_E17;Start_E18;Start_E19;Start_E13;Start_E14;Start_E15;Start_E36;Start_E37;Start_E38;Start_E39;Start_E40;Start_E4…	CDH6;DROSHA;C5orf22;PDZD2;MIR4279;GOLPH3;MTMR12;ZFR;SUB1;NPR3;LOC340113;TARS;ADAMTS12;RXFP3;SLC45A2;AMACR;C1QTNF3-AMACR;C1QTNF3;RAI14;TTC23L;RAD1;BRIX1;DNAJC21;AGXT2;PRLR;SPEF2;IL7R;CAPSL;UGT3A1;UGT3A2;LMBRD2;SKP2;MIR580;NADKD1;RANBP3L;SLC1A3;NIPBL;LOC646719;C5orf42;NUP155;WDR70;GDNF;EGFLAM;EGFLAM-AS4;LIFR;MIR3650;OSMR;RICTOR;FYB;C9;DAB2;PTGER4;TTC33;PRKAA1;CARD6;LOC100506548;RPL37;SNORD72;C7;HEA…	NM_004932;NM_001100412;NM_013235;NM_018356;NM_178140;NR_036241;NM_022130;NM_001040446;NM_016107;NM_006713;NM_000908;NM_001204375;NM_001204376;NR_033832;NM_152295;NM_030955;NM_016568;NM_001012509;NM_016180;NM_001167595;NM_014324;NM_203382;NR_037951;NM_030945;NM_181435;NM_001145520;NM_001145522;NM_015577;NM_001145521;NM_001145525;NM_001145523;NM_144725;NM_002853;NR_026591;NM_018321;NM_001012339;NM_…
chr5	34035429	34035564	G18595.GTEX-R55F-1726-SM-2TF4R.1_circ_000223	2	-	1	5	40	0	0	unknown	2	0	1	1	NA	NA	NA	NA	NA
chr5	34752335	55909430	G18595.GTEX-R55F-1726-SM-2TF4R.1_circ_002187	2	-	1	35	5	0	0	unknown	2	0	2	1	inter_gene	exon-exon_boundary	Start_E3;Start_E4;Start_E2;Start_E5;Start_E6;Start_E7;Start_E8;Start_E9;Start_E10;Start_E11;Start_E12;Start_E13;Start_E14;Start_E15;Start_E16;Start_E17;Start_E18;Start_E19;Start_E20;Start_E1;Start_E21;Start_E22;Start_E23;Start_E24;Start_E25;Start_E26;Start_E27;Start_E28;Start_E29;Start_E30;Start_E31;Start_E32;Start_E33;Start_E34;Start_E35;Start_E36;Start_E37;Start_E38;Start_E39;Start_E40;Start_E4…	RAI14;TTC23L;RAD1;BRIX1;DNAJC21;AGXT2;PRLR;SPEF2;IL7R;CAPSL;UGT3A1;UGT3A2;LMBRD2;SKP2;MIR580;NADKD1;RANBP3L;SLC1A3;NIPBL;LOC646719;C5orf42;NUP155;WDR70;GDNF;EGFLAM;EGFLAM-AS4;LIFR;MIR3650;OSMR;RICTOR;FYB;C9;DAB2;PTGER4;TTC33;PRKAA1;CARD6;LOC100506548;RPL37;SNORD72;C7;HEATR7B2;C6;PLCXD3;OXCT1;C5orf51;FBXO4;GHR;CCDC152;SEPP1;LOC648987;C5orf39;LOC153684;LOC100132356;ZNF131;NIM1;HMGCS1;CCL28;C5orf28;…	NM_001145520;NM_001145521;NM_001145522;NM_001145523;NM_001145525;NM_015577;NM_144725;NM_002853;NR_026591;NM_018321;NM_001012339;NM_194283;NM_031900;NM_001204316;NM_001204317;NM_001204318;NR_037910;NM_000949;NM_001204314;NM_001204315;NM_024867;NM_144722;NM_002185;NM_001042625;NM_144647;NM_152404;NM_001171873;NM_001168316;NM_174914;NR_031764;NM_001007527;NM_001243120;NM_005983;NM_032637;NR_030306;N…
chr5	54696084	54696184	G18595.GTEX-R55F-1726-SM-2TF4R.1_circ_001288	2	-	2	5	40	0	0	unknown	2	2	0	1	intra_gene	within_exon	E21	SKIV2L2	NM_015360
chr5	80932949	80933060	G18595.GTEX-R55F-1726-SM-2TF4R.1_circ_000743	2	-	1	5	40	4	0	unknown	2	2	0	1	NA	NA	NA	NA	NA
chr5	96503170	96503271	G18595.GTEX-R55F-1726-SM-2TF4R.1_circ_000895	4	-	1	5	5	0	0	unknown	4	0	0	1	intra_gene	exon-exon_boundary	End_E8;E8	RIOK2	NM_018343;NM_001159749
chr6	105771539	105771643	G18595.GTEX-R55F-1726-SM-2TF4R.1_circ_000330	2	-	1	40	5	0	0	unknown	2	0	0	1	intra_gene	exon-exon_boundary	Start_E10;End_E10;Start_I10;End_I9;E10	PREP	NM_002726
chr6	109697433	109697520	G18595.GTEX-R55F-1726-SM-2TF4R.1_circ_000326	4	-	2	36	40	1	0	unknown	4	0	0	1	NA	NA	NA	NA	NA
chr6	13273091	13283725	G18595.GTEX-R55F-1726-SM-2TF4R.1_circ_002463	2	+	1	40	5	4	0	unknown	2	1	0	1	inter_gene	exon-exon_boundary	Start_E11;Start_E12;Start_E13;Start_E4;Start_E5;End_E11;End_E12;End_E4;End_E5;Start_I12;Start_I13;Start_I4;Start_I5;End_I11;End_I12;End_I13;End_I4;End_I5;E4;E5;E11;E12;E13	PHACTR1;LOC100130357	NM_001242648;NM_030948;NM_001242698
chr6	14457677	32608078	G18595.GTEX-R55F-1726-SM-2TF4R.1_circ_003050	2	+	1	35	35	4	0	unknown	2	1	0	1	inter_gene	exon-exon_boundary	Start_E1;Start_E2;Start_E3;Start_E4;Start_E5;Start_E6;Start_E7;Start_E8;Start_E9;Start_E10;Start_E11;Start_E12;Start_E13;Start_E14;Start_E15;Start_E16;Start_E17;Start_E18;Start_E19;Start_E20;Start_E21;Start_E22;Start_E35;Start_E36;Start_E37;Start_E38;Start_E34;Start_E39;Start_E26;Start_E27;Start_E28;Start_E29;Start_E30;Start_E31;Start_E32;Start_E33;Start_E23;Start_E24;Start_E25;Start_E40;Start_E4…	JARID2;DTNBP1;MYLIP;MIR4639;GMPR;ATXN1;FLJ23152;RBM24;CAP2;FAM8A1;NUP153;KIF13A;NHLRC1;TPMT;KDM1B;DEK;RNF144B;MIR548A1;ID4;MBOAT1;E2F3;CDKAL1;SOX4;LINC00340;LOC729177;PRL;HDGFL1;NRSN1;DCDC2;KAAG1;MRS2;GPLD1;ALDH5A1;KIAA0319;TDP2;ACOT13;C6orf62;GMNN;FAM65B;CMAHP;LRRC16A;SCGN;HIST1H2APS1;HIST1H2BA;HIST1H2AA;SLC17A4;SLC17A1;SLC17A3;SLC17A2;TRIM38;HIST1H3A;HIST1H4A;HIST1H1A;HIST1H2AB;HIST1H3B;HIST1H4…	NM_004973;NM_032122;NM_183040;NR_036448;NM_013262;NR_039782;NM_006877;NM_000332;NM_001128164;NM_001190766;NM_001143941;NM_001143942;NM_153020;NM_006366;NM_016255;NM_005124;NM_001105566;NM_001105567;NM_001105568;NM_022113;NM_001243423;NM_198586;NM_000367;NM_153042;NM_001134709;NM_003472;NM_182757;NR_030312;NM_001546;NM_001080480;NM_001243076;NM_001949;NM_017774;NM_003107;NR_015410;NR_034143;NM_000…
chr6	155148332	155152136	G18595.GTEX-R55F-1726-SM-2TF4R.1_circ_000463	2	-	1	40	35	0	0	unknown	2	0	1	1	intra_gene	exon-exon_boundary	Start_E19;End_E18;Start_I19;End_I19;E18;E19	SCAF8	NM_014892
chr6	168999535	168999684	G18595.GTEX-R55F-1726-SM-2TF4R.1_circ_000840	2	+	1	40	40	0	0	unknown	2	0	0	1	intra_gene	exon-exon_boundary	End_E8;Start_I9;E8	SMOC2	NM_001166412;NM_022138
chr6	17675135	99958106	G18595.GTEX-R55F-1726-SM-2TF4R.1_circ_000756	2	-	1	40	35	0	0	unknown	2	0	1	1	inter_gene	exon-exon_boundary	Start_E3;Start_E4;Start_E5;Start_E2;Start_E1;Start_E35;Start_E36;Start_E37;Start_E38;Start_E34;Start_E39;Start_E26;Start_E27;Start_E28;Start_E29;Start_E30;Start_E31;Start_E32;Start_E33;Start_E18;Start_E19;Start_E20;Start_E21;Start_E22;Start_E23;Start_E24;Start_E25;Start_E17;Start_E10;Start_E11;Start_E12;Start_E13;Start_E14;Start_E15;Start_E16;Start_E6;Start_E7;Start_E8;Start_E9;Start_E40;Start_E4…	NUP153;KIF13A;NHLRC1;TPMT;KDM1B;DEK;RNF144B;MIR548A1;ID4;MBOAT1;E2F3;CDKAL1;SOX4;LINC00340;LOC729177;PRL;HDGFL1;NRSN1;DCDC2;KAAG1;MRS2;GPLD1;ALDH5A1;KIAA0319;TDP2;ACOT13;C6orf62;GMNN;FAM65B;CMAHP;LRRC16A;SCGN;HIST1H2APS1;HIST1H2BA;HIST1H2AA;SLC17A4;SLC17A1;SLC17A3;SLC17A2;TRIM38;HIST1H3A;HIST1H4A;HIST1H1A;HIST1H2AB;HIST1H3B;HIST1H4B;HIST1H3C;HIST1H2BB;HIST1H1C;HFE;HIST1H4C;HIST1H1T;HIST1H2AC;HIST…	NM_005124;NM_001105566;NM_001105567;NM_001105568;NM_022113;NM_001243423;NM_198586;NM_000367;NM_153042;NM_001134709;NM_003472;NM_182757;NR_030312;NM_001546;NM_001080480;NM_001243076;NM_001949;NM_017774;NM_003107;NR_015410;NR_034143;NM_000948;NM_001163558;NM_138574;NM_080723;NM_001195610;NM_016356;NM_181337;NM_020662;NM_001503;NM_177483;NM_001080;NM_170740;NM_001168374;NM_001168375;NM_001168376;NM_…
chr6	26458274	26458370	G18595.GTEX-R55F-1726-SM-2TF4R.1_circ_000177	3	+	2	5	5	4	0	unknown	3	0	0	1	intra_gene	exon-exon_boundary	End_E1;Start_I2;E1	BTN2A1	NM_001197233;NM_001197234;NM_007049;NM_078476
chr6	2948696	2948864	G18595.GTEX-R55F-1726-SM-2TF4R.1_circ_001477	2	-	1	40	4	2	0	unknown	2	0	0	1	intra_gene	within_exon	E8;E7	SERPINB6	NM_001195291;NM_004568
chr6	29856359	29975210	G18595.GTEX-R55F-1726-SM-2TF4R.1_circ_000276	7	-	7	0	6	168	0	unknown	7	1	0	1	inter_gene	exon-exon_boundary	Start_E4;Start_E5;Start_E6;Start_E7;Start_E1;Start_E2;Start_E3;Start_E8;End_E3;End_E4;End_E5;End_E6;End_E7;End_E1;End_E2;End_E8;Start_I4;Start_I5;Start_I6;Start_I7;Start_I1;Start_I2;Start_I3;Start_I8;End_I4;End_I5;End_I6;End_I7;End_I1;End_I2;End_I3;End_I8;E3;E4;E5;E6;E7;E1;E2;E8	HLA-H;HCG4B;HLA-A;HCG9;HLA-J;ZNRD1-AS1	NR_001434_7;NR_001317_5;NM_001242758;NM_002116_4;NR_028032;NR_024240_7;NR_026751
chr6	29910329	31430982	G18595.GTEX-R55F-1726-SM-2TF4R.1_circ_004687	2	+	1	0	5	4	0	unknown	2	1	0	1	inter_gene	exon-exon_boundary	Start_E2;Start_E3;Start_E4;Start_E5;Start_E6;Start_E7;Start_E8;Start_E1;Start_E9;Start_E10;Start_E11;Start_E12;Start_E13;Start_E14;Start_E15;Start_E16;Start_E17;Start_E18;Start_E19;Start_E20;Start_E21;Start_E22;Start_E23;Start_E24;Start_E25;Start_E26;Start_E27;Start_E28;Start_E29;Start_E30;End_E1;End_E2;End_E3;End_E4;End_E5;End_E6;End_E7;End_E8;End_E9;End_E10;End_E11;End_E12;End_E13;End_E14;End_E…	HLA-A;HCG9;HLA-J;ZNRD1-AS1;ZNRD1;PPP1R11;RNF39;TRIM31;TRIM40;TRIM10;TRIM15;TRIM26;HLA-L;HCG18;TRIM39;TRIM39-RPP21;RPP21;HLA-E;GNL1;ABCF1;PRR3;MIR877;PPP1R10;MRPS18B;ATAT1;C6orf136;DHX16;PPP1R18;MDC1;NRM;TUBB;FLOT1;IER3;DDR1;MIR4640;GTF2H4;VARS2;SFTA2;DPCR1;MUC21;MUC22;HCG22;C6orf15;PSORS1C1;CDSN;CCHCR1;PSORS1C2;TCF19;POU5F1;PSORS1C3;HCG27;HLA-C;HLA-B;MICA;HCP5	NM_001242758;NM_002116_4;NR_028032;NR_024240_7;NR_026751;NM_014596;NM_170783_1;NM_021959;NM_025236;NM_170769;NM_007028;NM_138700_7;NM_006778_2;NM_052828;NM_033229;NM_001242783_6;NM_003449;NR_027822;NR_024052_6;NR_024053_6;NM_021253_2;NM_172016_4;NM_001199119_3;NM_001199120_5;NM_001199121_6;NM_024839_1;NM_005516;NM_005275_5;NM_001025091_3;NM_001090;NM_001077497_4;NM_025263_3;NR_030615;NM_002714_1;…
chr6	30037025	30037158	G18595.GTEX-R55F-1726-SM-2TF4R.1_circ_000242	2	-	1	5	35	0	0	unknown	2	2	0	1	intra_gene	within_exon	E3	PPP1R11	NM_021959
chr6	31236852	31321974	G18595.GTEX-R55F-1726-SM-2TF4R.1_circ_000723	5	+	5	5	2	410	0	unknown	5	0	0	1	inter_gene	exon-exon_boundary	Start_E1;Start_E2;Start_E3;Start_E4;Start_E5;Start_E6;Start_E7;Start_E8;End_E1;End_E2;End_E3;End_E4;End_E5;End_E6;End_E7;End_E8;Start_I1;Start_I2;Start_I3;Start_I4;Start_I5;Start_I6;Start_I7;Start_I8;End_I8;End_I1;End_I2;End_I3;End_I4;End_I5;End_I6;End_I7;E1;E2;E3;E4;E5;E6;E7;E8	HLA-C;HLA-B	NM_001243042_1;NM_002117_6;NM_005514
chr6	31238090	31323197	G18595.GTEX-R55F-1726-SM-2TF4R.1_circ_003951	2	+	2	5	4	58	0	unknown	2	1	0	1	inter_gene	exon-exon_boundary	Start_E1;Start_E2;Start_E3;Start_E4;Start_E5;Start_E6;Start_E7;Start_E8;End_E1;End_E2;End_E3;End_E4;End_E5;End_E6;End_E7;End_E8;Start_I1;Start_I2;Start_I3;Start_I4;Start_I5;Start_I6;Start_I7;Start_I8;End_I8;End_I1;End_I2;End_I3;End_I4;End_I5;End_I6;End_I7;E1;E2;E3;E4;E5;E6;E7;E8	HLA-C;HLA-B	NM_001243042_1;NM_002117_6;NM_005514
chr6	31238919	31239090	G18595.GTEX-R55F-1726-SM-2TF4R.1_circ_000767	2	+	1	35	5	2	0	unknown	2	0	0	1	intra_gene	within_exon	E3	HLA-C	NM_001243042_1;NM_002117_6
chr6	31321761	31321974	G18595.GTEX-R55F-1726-SM-2TF4R.1_circ_001633	2	+	1	0	4	5	0	unknown	2	1	0	1	intra_gene	within_exon	E8	HLA-B	NM_005514
chr6	31322255	31349855	G18595.GTEX-R55F-1726-SM-2TF4R.1_circ_002076	3	-	3	0	4	68	0	unknown	3	1	0	1	inter_gene	exon-exon_boundary	Start_E1;Start_E2;Start_E3;Start_E4;Start_E5;Start_E6;Start_E7;End_E1;End_E2;End_E3;End_E4;End_E5;End_E6;End_E7;Start_I1;Start_I2;Start_I3;Start_I4;Start_I5;Start_I6;Start_I7;End_I1;End_I2;End_I3;End_I4;End_I5;End_I6;E1;E2;E3;E4;E5;E6;E7	HLA-B;MICA	NM_005514;NR_036523
chr6	32487250	32522570	G18595.GTEX-R55F-1726-SM-2TF4R.1_circ_000969	19	+	12	35	35	1043	0	unknown	19	0	0	1	inter_gene	exon-exon_boundary	Start_E3;Start_E1;Start_E2;Start_E4;Start_E5;Start_E6;End_E1;End_E2;End_E4;End_E5;End_E6;End_E3;Start_I1;Start_I2;Start_I4;Start_I5;Start_I6;Start_I3;End_I2;End_I1;End_I6;End_I3;End_I4;End_I5;E3;E1;E2;E4;E5;E6	HLA-DRB5;HLA-DRB6	NM_002125;NR_001298_1
chr6	32487250	32549437	G18595.GTEX-R55F-1726-SM-2TF4R.1_circ_001741	26	+	16	0	35	1043	0	unknown	26	1	0	1	inter_gene	exon-exon_boundary	Start_E3;Start_E1;Start_E2;Start_E4;Start_E5;Start_E6;End_E1;End_E2;End_E4;End_E5;End_E6;End_E3;Start_I1;Start_I2;Start_I4;Start_I5;Start_I6;Start_I3;End_I2;End_I1;End_I6;End_I3;End_I4;End_I5;E3;E1;E2;E4;E5;E6	HLA-DRB5;HLA-DRB6;HLA-DRB1	NM_002125;NR_001298_1;NM_001243965;NM_002124_2
chr6	32487372	32549559	G18595.GTEX-R55F-1726-SM-2TF4R.1_circ_004338	3	+	3	0	40	175	0	unknown	3	2	0	1	inter_gene	exon-exon_boundary	Start_E3;Start_E1;Start_E2;Start_E4;Start_E5;Start_E6;End_E1;End_E2;End_E4;End_E5;End_E6;End_E3;Start_I1;Start_I2;Start_I4;Start_I5;Start_I6;Start_I3;End_I2;End_I1;End_I6;End_I3;End_I4;End_I5;E3;E1;E2;E4;E5;E6	HLA-DRB5;HLA-DRB6;HLA-DRB1	NM_002125;NR_001298_1;NM_001243965;NM_002124_2
chr6	32487620	32549807	G18595.GTEX-R55F-1726-SM-2TF4R.1_circ_003888	2	+	1	5	35	0	0	unknown	2	1	2	1	inter_gene	exon-exon_boundary	Start_E1;Start_E2;Start_E4;Start_E5;Start_E6;Start_E3;End_E1;End_E2;End_E4;End_E5;End_E6;End_E3;Start_I1;Start_I2;Start_I4;Start_I5;Start_I6;Start_I3;End_I1;End_I6;End_I3;End_I4;End_I5;End_I2;E1;E2;E4;E5;E6;E3	HLA-DRB5;HLA-DRB6;HLA-DRB1	NM_002125;NR_001298_1;NM_001243965;NM_002124_2
chr6	32489681	32522748	G18595.GTEX-R55F-1726-SM-2TF4R.1_circ_001339	33	-	16	5	40	284	0	unknown	33	0	0	1	inter_gene	exon-exon_boundary	Start_E1;Start_E2;Start_E4;Start_E5;Start_E6;Start_E3;End_E1;End_E2;End_E4;End_E5;End_E6;End_E3;Start_I1;Start_I2;Start_I4;Start_I5;Start_I6;Start_I3;End_I1;End_I6;End_I3;End_I4;End_I5;End_I2;E1;E2;E4;E5;E6;E3	HLA-DRB5;HLA-DRB6	NM_002125;NR_001298_1
chr6	32522516	32549383	G18595.GTEX-R55F-1726-SM-2TF4R.1_circ_001823	17	+	15	5	38	155	0	unknown	17	0	0	1	inter_gene	exon-exon_boundary	Start_E1;Start_E2;Start_E3;Start_E4;Start_E5;Start_E6;End_E1;End_E2;End_E3;End_E4;End_E5;End_E6;Start_I1;Start_I2;Start_I3;Start_I4;Start_I5;Start_I6;End_I6;End_I1;End_I2;End_I3;End_I4;End_I5;E1;E2;E3;E4;E5;E6	HLA-DRB6;HLA-DRB1	NR_001298_1;NM_001243965;NM_002124_2
chr6	32522524	32549391	G18595.GTEX-R55F-1726-SM-2TF4R.1_circ_004048	15	-	14	5	38	142	0	unknown	15	0	0	2	inter_gene	exon-exon_boundary	Start_E1;Start_E2;Start_E3;Start_E4;Start_E5;Start_E6;End_E1;End_E2;End_E3;End_E4;End_E5;End_E6;Start_I1;Start_I2;Start_I3;Start_I4;Start_I5;Start_I6;End_I6;End_I1;End_I2;End_I3;End_I4;End_I5;E1;E2;E3;E4;E5;E6	HLA-DRB6;HLA-DRB1	NR_001298_1;NM_001243965;NM_002124_2
chr6	32523167	32550038	G18595.GTEX-R55F-1726-SM-2TF4R.1_circ_000068	3	-	2	5	5	1	0	unknown	3	2	0	1	inter_gene	exon-exon_boundary	Start_E1;Start_E2;Start_E3;Start_E4;Start_E5;Start_E6;End_E1;End_E2;End_E3;End_E4;End_E5;End_E6;Start_I1;Start_I2;Start_I3;Start_I4;Start_I5;Start_I6;End_I6;End_I1;End_I2;End_I3;End_I4;End_I5;E1;E2;E3;E4;E5;E6	HLA-DRB6;HLA-DRB1	NR_001298_1;NM_001243965;NM_002124_2
chr6	32609086	32709302	G18595.GTEX-R55F-1726-SM-2TF4R.1_circ_004101	7	+	4	0	38	109	0	unknown	7	2	0	1	inter_gene	exon-exon_boundary	Start_E2;Start_E3;Start_E4;Start_E5;Start_E1;Start_E6;End_E2;End_E3;End_E4;End_E5;End_E1;End_E6;Start_I3;Start_I4;Start_I5;Start_I1;Start_I2;Start_I6;End_I2;End_I3;End_I4;End_I5;End_I6;End_I1;E2;E3;E4;E5;E1;E6	HLA-DQA1;HLA-DQB1;HLA-DQA2	NM_002122;NM_001243961;NM_002123;NM_020056_1
chr6	32610386	32713849	G18595.GTEX-R55F-1726-SM-2TF4R.1_circ_000251	3	+	3	0	5	9	0	unknown	3	0	0	1	inter_gene	exon-exon_boundary	Start_E4;Start_E5;Start_E1;Start_E2;Start_E3;Start_E6;End_E4;End_E5;End_E1;End_E2;End_E3;End_E6;Start_I5;Start_I1;Start_I2;Start_I3;Start_I4;Start_I6;End_I4;End_I5;End_I6;End_I1;End_I2;End_I3;E4;E5;E1;E2;E3;E6	HLA-DQA1;HLA-DQB1;HLA-DQA2	NM_002122;NM_001243961;NM_002123;NM_020056_1
chr6	38121521	38121633	G18595.GTEX-R55F-1726-SM-2TF4R.1_circ_000435	2	-	1	40	5	4	0	unknown	2	1	0	1	intra_gene	within_exon	E6	ZFAND3	NM_021943
chr6	39867479	39867673	G18595.GTEX-R55F-1726-SM-2TF4R.1_circ_000292	2	+	1	5	5	4	0	unknown	2	1	0	1	NA	NA	NA	NA	NA
chr6	41104843	41104919	G18595.GTEX-R55F-1726-SM-2TF4R.1_circ_000825	2	+	2	40	6	0	0	unknown	2	1	0	1	NA	NA	NA	NA	NA
chr6	46826210	46826414	G18595.GTEX-R55F-1726-SM-2TF4R.1_circ_001512	2	-	1	0	4	4	0	unknown	2	2	0	1	intra_gene	within_exon	E17	GPR116	NM_001098518;NM_015234
chr6	53190990	53191080	G18595.GTEX-R55F-1726-SM-2TF4R.1_circ_000241	2	-	1	40	40	2	0	unknown	2	0	0	1	NA	NA	NA	NA	NA
chr6	71413501	71413637	G18595.GTEX-R55F-1726-SM-2TF4R.1_circ_000054	2	-	1	40	40	0	0	unknown	2	0	0	1	NA	NA	NA	NA	NA
chr6	75795623	75795821	G18595.GTEX-R55F-1726-SM-2TF4R.1_circ_000272	2	+	1	40	40	32	0	unknown	2	0	0	1	intra_gene	within_exon	E66;E51	COL12A1	NM_004370;NM_080645
chr6	75795884	75795965	G18595.GTEX-R55F-1726-SM-2TF4R.1_circ_000863	4	-	3	5	40	16	0	unknown	4	2	0	1	intra_gene	within_exon	E66;E51	COL12A1	NM_004370;NM_080645
chr7	100740503	100740606	G18595.GTEX-R55F-1726-SM-2TF4R.1_circ_000707	2	+	2	40	40	0	0	unknown	2	0	0	1	NA	NA	NA	NA	NA
chr7	105898421	105898497	G18595.GTEX-R55F-1726-SM-2TF4R.1_circ_001117	3	+	1	40	40	2	0	unknown	3	0	0	1	NA	NA	NA	NA	NA
chr7	107086672	107086803	G18595.GTEX-R55F-1726-SM-2TF4R.1_circ_000143	2	-	1	5	6	0	0	unknown	2	0	0	1	NA	NA	NA	NA	NA
chr7	120991196	120991281	G18595.GTEX-R55F-1726-SM-2TF4R.1_circ_000266	2	-	2	0	4	0	0	unknown	2	0	0	1	intra_gene	exon-exon_boundary	End_E9;Start_I8;E9	FAM3C	NM_001040020;NM_014888
chr7	121722315	121722403	G18595.GTEX-R55F-1726-SM-2TF4R.1_circ_000365	2	-	1	5	40	4	0	unknown	2	1	0	1	NA	NA	NA	NA	NA
chr7	130794161	130794251	G18595.GTEX-R55F-1726-SM-2TF4R.1_circ_001239	2	-	1	40	40	0	0	unknown	2	0	0	1	NA	NA	NA	NA	NA
chr7	150069541	150069625	G18595.GTEX-R55F-1726-SM-2TF4R.1_circ_001110	2	-	2	40	40	18	0	unknown	2	1	0	1	intra_gene	within_exon	E3;E2;E4;E1	REPIN1	NM_001099695;NM_001099696;NM_013400;NM_014374
chr7	16725624	16729482	G18595.GTEX-R55F-1726-SM-2TF4R.1_circ_000923	2	-	1	6	6	0	0	unknown	2	1	0	1	intra_gene	exon-exon_boundary	Start_E7;Start_E6;End_E6;Start_I6;End_I6;E6;E7	BZW2	NM_001159767;NM_014038;NR_027624
chr7	3113685	3113817	G18595.GTEX-R55F-1726-SM-2TF4R.1_circ_000087	3	-	1	5	6	0	0	unknown	3	0	0	1	NA	NA	NA	NA	NA
chr7	42007404	42012004	G18595.GTEX-R55F-1726-SM-2TF4R.1_circ_000386	2	+	2	40	40	0	0	unknown	2	0	0	1	intra_gene	exon-exon_boundary	Start_E14;End_E13;Start_I13;End_I13;E14;E13	GLI3	NM_000168
chr7	86822291	86822441	G18595.GTEX-R55F-1726-SM-2TF4R.1_circ_000046	2	-	1	6	6	4	0	unknown	2	2	0	1	NA	NA	NA	NA	NA
chr7	94057708	94058594	G18595.GTEX-R55F-1726-SM-2TF4R.1_circ_001344	3	-	1	40	40	9	0	unknown	3	1	0	1	intra_gene	exon-exon_boundary	Start_E51;End_E50;Start_I51;End_I51;E50;E51	COL1A2	NM_000089
chr7	95222181	95223082	G18595.GTEX-R55F-1726-SM-2TF4R.1_circ_000213	3	-	1	6	5	0	0	unknown	3	1	0	1	intra_gene	exon-exon_boundary	Start_E3;Start_E4;End_E3;Start_I3;End_I2;End_I3;E3;E4	PDK4	NM_002612
chr7	99564427	99564540	G18595.GTEX-R55F-1726-SM-2TF4R.1_circ_000306	2	+	1	0	34	0	0	unknown	2	1	0	1	intra_gene	within_exon	E4	AZGP1	NM_001185
chr7	99564721	99585029	G18595.GTEX-R55F-1726-SM-2TF4R.1_circ_004004	2	-	1	0	40	4	0	unknown	2	2	0	1	inter_gene	exon-exon_boundary	Start_E4;Start_E1;Start_E2;Start_E3;End_E1;End_E2;End_E3;Start_I1;Start_I2;Start_I3;End_I3;End_I1;End_I2;E4;E1;E2;E3	AZGP1;AZGP1P1;ZKSCAN1	NM_001185;NR_036679;NM_003439
chr7	99569344	99569477	G18595.GTEX-R55F-1726-SM-2TF4R.1_circ_000577	2	-	2	40	35	0	0	unknown	2	0	0	1	intra_gene	exon-exon_boundary	End_E2;Start_I2;E2	AZGP1	NM_001185
chr7	99569393	99569477	G18595.GTEX-R55F-1726-SM-2TF4R.1_circ_000854	3	-	2	40	5	9	0	unknown	3	1	0	1	intra_gene	within_exon	E2	AZGP1	NM_001185
chr8	116552921	116553037	G18595.GTEX-R55F-1726-SM-2TF4R.1_circ_000606	3	-	1	40	6	9	0	unknown	3	1	0	1	NA	NA	NA	NA	NA
chr8	117480174	119738306	G18595.GTEX-R55F-1726-SM-2TF4R.1_circ_000345	2	+	1	40	40	0	0	unknown	2	0	0	1	inter_gene	exon-exon_boundary	Start_E4;Start_E5;Start_E6;Start_E7;Start_E8;Start_E3;Start_E2;Start_E1;Start_E10;Start_E11;Start_E12;Start_E13;Start_E14;Start_E9;End_E4;End_E5;End_E6;End_E7;End_E8;End_E3;End_E2;End_E1;End_E10;End_E11;End_E12;End_E13;End_E14;End_E9;Start_I4;Start_I5;Start_I6;Start_I7;Start_I8;Start_I3;Start_I2;Start_I1;Start_I9;Start_I10;Start_I11;Start_I12;Start_I13;End_I3;End_I4;End_I5;End_I6;End_I7;End_I2;En…	EIF3H;UTP23;RAD21;RAD21-AS1;MIR3610;C8orf85;SLC30A8;MED30;EXT1;SAMD12;SAMD12-AS1;TNFRSF11B	NM_003756;NM_032334;NM_006265;NR_033886;NR_037404;NM_001025357;NM_001172811;NM_001172813;NM_001172815;NM_001172814;NM_173851;NM_080651;NM_000127;NM_001101676;NM_207506;NR_038210;NM_002546
chr8	124510338	124510781	G18595.GTEX-R55F-1726-SM-2TF4R.1_circ_000045	2	-	1	40	40	0	0	unknown	2	0	0	1	intra_gene	within_exon	E7;E9;E6	FBXO32	NM_001242463;NM_058229;NM_148177
chr8	126023447	126023570	G18595.GTEX-R55F-1726-SM-2TF4R.1_circ_000615	2	-	1	5	5	0	0	unknown	2	2	0	1	NA	NA	NA	NA	NA
chr8	27455576	27455669	G18595.GTEX-R55F-1726-SM-2TF4R.1_circ_000561	2	+	2	40	40	4	0	unknown	2	2	0	1	intra_gene	within_exon	E9	CLU	NM_001831;NR_038335;NR_045494
chr8	30419177	30419286	G18595.GTEX-R55F-1726-SM-2TF4R.1_circ_000412	2	+	1	40	5	0	0	unknown	2	1	0	1	NA	NA	NA	NA	NA
chr8	48645000	48645195	G18595.GTEX-R55F-1726-SM-2TF4R.1_circ_001022	3	+	1	5	40	0	0	unknown	3	0	0	1	NA	NA	NA	NA	NA
chr8	6370108	6370238	G18595.GTEX-R55F-1726-SM-2TF4R.1_circ_001383	2	-	1	40	40	0	0	unknown	2	1	0	1	NA	NA	NA	NA	NA
chr9	113149564	113149738	G18595.GTEX-R55F-1726-SM-2TF4R.1_circ_001116	2	-	1	5	5	16	0	unknown	2	2	0	1	intra_gene	exon-exon_boundary	Start_E42;End_E42;Start_I42;End_I41;E42	SVEP1	NM_153366
chr9	116861214	116861477	G18595.GTEX-R55F-1726-SM-2TF4R.1_circ_001218	2	-	1	40	40	1	0	unknown	2	0	0	1	inter_gene	exon-exon_boundary	Start_E1;End_E1;Start_I1;E1	KIF12;COL27A1	NM_138424;NM_032888
chr9	124065283	124073030	G18595.GTEX-R55F-1726-SM-2TF4R.1_circ_000357	2	+	2	40	40	99	0	unknown	2	0	0	1	intra_gene	exon-exon_boundary	Start_E4;Start_E6;Start_E5;End_E3;End_E5;End_E4;Start_I4;End_I4;E3;E4;E5;E6	GSN	NM_000177;NM_001127662;NM_001127663;NM_001127664;NM_001127665;NM_001127666;NM_001127667;NM_198252
chr9	129372381	129372498	G18595.GTEX-R55F-1726-SM-2TF4R.1_circ_000115	2	-	1	40	40	0	0	unknown	2	0	0	1	NA	NA	NA	NA	NA
chr9	131771384	131771571	G18595.GTEX-R55F-1726-SM-2TF4R.1_circ_000858	2	-	1	5	40	16	0	unknown	2	0	0	1	intra_gene	exon-exon_boundary	End_E10;Start_I10;E10	SH3GLB2	NM_020145
chr9	134371385	134371554	G18595.GTEX-R55F-1726-SM-2TF4R.1_circ_001175	2	-	1	40	40	18	0	unknown	2	0	0	1	intra_gene	within_exon	E31	PRRC2B	NM_013318
chr9	136229583	136229676	G18595.GTEX-R55F-1726-SM-2TF4R.1_circ_000093	2	-	1	5	5	0	0	unknown	2	1	0	1	intra_gene	within_exon	E6	SURF4	NM_033161
chr9	139996638	139997191	G18595.GTEX-R55F-1726-SM-2TF4R.1_circ_002014	2	+	1	5	5	6	0	unknown	2	2	0	1	NA	NA	NA	NA	NA
chr9	139996716	139997584	G18595.GTEX-R55F-1726-SM-2TF4R.1_circ_001225	2	+	2	0	40	14	0	unknown	2	0	0	1	NA	NA	NA	NA	NA
chr9	33264309	33264399	G18595.GTEX-R55F-1726-SM-2TF4R.1_circ_001299	2	-	1	5	35	7	0	unknown	2	1	0	1	intra_gene	within_exon	E1	BAG1	NM_001172415;NM_004323
chr9	33264309	33264417	G18595.GTEX-R55F-1726-SM-2TF4R.1_circ_000440	3	-	2	40	40	7	0	unknown	3	0	0	1	intra_gene	within_exon	E1	BAG1	NM_001172415;NM_004323
chrM	10849	10954	G18595.GTEX-R55F-1726-SM-2TF4R.1_circ_000601	3	-	2	40	35	0	0	unknown	3	2	0	1	NA	NA	NA	NA	NA
chrM	10877	11044	G18595.GTEX-R55F-1726-SM-2TF4R.1_circ_004016	11	-	6	5	40	8	0	unknown	11	0	0	1	NA	NA	NA	NA	NA
chrM	10947	11058	G18595.GTEX-R55F-1726-SM-2TF4R.1_circ_003034	3	-	2	5	5	1	0	unknown	3	0	0	1	NA	NA	NA	NA	NA
chrM	11145	11239	G18595.GTEX-R55F-1726-SM-2TF4R.1_circ_001162	2	-	1	5	6	638455	0	unknown	2	2	0	1	NA	NA	NA	NA	NA
chrM	11217	11293	G18595.GTEX-R55F-1726-SM-2TF4R.1_circ_000527	4	-	2	5	5	0	0	unknown	4	2	0	1	NA	NA	NA	NA	NA
chrM	11492	11790	G18595.GTEX-R55F-1726-SM-2TF4R.1_circ_003402	3	-	3	40	5	0	0	unknown	3	2	0	1	NA	NA	NA	NA	NA
chrM	11752	11848	G18595.GTEX-R55F-1726-SM-2TF4R.1_circ_001434	7	-	4	5	40	19	0	unknown	7	1	0	1	NA	NA	NA	NA	NA
chrM	11773	11938	G18595.GTEX-R55F-1726-SM-2TF4R.1_circ_002028	2	-	1	6	5	0	0	unknown	2	1	0	1	NA	NA	NA	NA	NA
chrM	13845	13989	G18595.GTEX-R55F-1726-SM-2TF4R.1_circ_003490	5	-	4	40	5	4419	0	unknown	5	0	0	1	NA	NA	NA	NA	NA
chrM	13845	13998	G18595.GTEX-R55F-1726-SM-2TF4R.1_circ_000909	7	-	5	38	5	4419	0	unknown	7	0	0	1	NA	NA	NA	NA	NA
chrM	13845	14066	G18595.GTEX-R55F-1726-SM-2TF4R.1_circ_000686	3	-	3	5	38	4419	0	unknown	3	0	0	1	NA	NA	NA	NA	NA
chrM	13854	13998	G18595.GTEX-R55F-1726-SM-2TF4R.1_circ_001070	3	-	3	40	5	3200	0	unknown	3	0	0	2	NA	NA	NA	NA	NA
chrM	13859	14003	G18595.GTEX-R55F-1726-SM-2TF4R.1_circ_001577	3	-	3	40	5	0	0	unknown	3	0	0	2	NA	NA	NA	NA	NA
chrM	13998	14124	G18595.GTEX-R55F-1726-SM-2TF4R.1_circ_000866	7	-	5	0	40	24202	0	unknown	7	0	0	1	NA	NA	NA	NA	NA
chrM	14328	14412	G18595.GTEX-R55F-1726-SM-2TF4R.1_circ_000405	4	-	3	5	40	0	0	unknown	4	0	0	1	NA	NA	NA	NA	NA
chrM	15490	15664	G18595.GTEX-R55F-1726-SM-2TF4R.1_circ_000485	2	-	1	5	35	31752	0	unknown	2	0	2	1	NA	NA	NA	NA	NA
chrM	15502	15619	G18595.GTEX-R55F-1726-SM-2TF4R.1_circ_004292	4	-	3	40	40	4	0	unknown	4	0	0	1	NA	NA	NA	NA	NA
chrM	15516	15703	G18595.GTEX-R55F-1726-SM-2TF4R.1_circ_002887	5	-	4	40	5	0	0	unknown	5	2	0	1	NA	NA	NA	NA	NA
chrM	15526	15640	G18595.GTEX-R55F-1726-SM-2TF4R.1_circ_002583	5	-	4	40	5	0	0	unknown	5	1	0	1	NA	NA	NA	NA	NA
chrM	2349	2453	G18595.GTEX-R55F-1726-SM-2TF4R.1_circ_001320	3	+	2	5	5	9	0	unknown	3	1	0	1	NA	NA	NA	NA	NA
chrM	3321	3533	G18595.GTEX-R55F-1726-SM-2TF4R.1_circ_002651	10	-	7	40	40	642	0	unknown	10	1	0	1	intra_gene	exon-exon_boundary	Start_E1	MT-ND1	MT-ND1-201
chrM	3321	3552	G18595.GTEX-R55F-1726-SM-2TF4R.1_circ_000248	2	-	2	40	40	642	0	unknown	2	0	0	1	intra_gene	exon-exon_boundary	Start_E1	MT-ND1	MT-ND1-201
chrM	3321	3597	G18595.GTEX-R55F-1726-SM-2TF4R.1_circ_003779	3	-	3	40	5	642	0	unknown	3	0	0	1	intra_gene	exon-exon_boundary	Start_E1	MT-ND1	MT-ND1-201
chrM	3500	3629	G18595.GTEX-R55F-1726-SM-2TF4R.1_circ_001869	7	-	5	40	40	1	0	unknown	7	0	0	1	NA	NA	NA	NA	NA
chrM	3597	3677	G18595.GTEX-R55F-1726-SM-2TF4R.1_circ_001057	83	-	38	40	40	124008	0	unknown	83	0	0	1	NA	NA	NA	NA	NA
chrM	3597	3725	G18595.GTEX-R55F-1726-SM-2TF4R.1_circ_004471	3	-	3	40	40	124008	0	unknown	3	0	0	1	NA	NA	NA	NA	NA
chrM	3603	3683	G18595.GTEX-R55F-1726-SM-2TF4R.1_circ_003143	2	-	1	40	5	195942	0	unknown	2	0	0	1	NA	NA	NA	NA	NA
chrM	3629	3819	G18595.GTEX-R55F-1726-SM-2TF4R.1_circ_004190	4	-	3	40	40	417704	0	unknown	4	0	0	1	NA	NA	NA	NA	NA
chrM	4919	5002	G18595.GTEX-R55F-1726-SM-2TF4R.1_circ_000585	2	-	2	38	5	0	0	unknown	2	1	0	1	NA	NA	NA	NA	NA
chrM	6335	6467	G18595.GTEX-R55F-1726-SM-2TF4R.1_circ_001989	2	-	2	34	5	4141442	0	unknown	2	0	0	1	NA	NA	NA	NA	NA
chrM	6340	6482	G18595.GTEX-R55F-1726-SM-2TF4R.1_circ_000286	3	-	3	6	5	1	0	unknown	3	0	0	1	NA	NA	NA	NA	NA
chrM	7782	7905	G18595.GTEX-R55F-1726-SM-2TF4R.1_circ_000317	4	-	4	3	35	0	0	unknown	4	0	0	1	NA	NA	NA	NA	NA
chrX	153664212	153664414	G18595.GTEX-R55F-1726-SM-2TF4R.1_circ_000709	2	-	2	40	40	0	0	unknown	2	1	1	1	intra_gene	within_exon	E10	ATP6AP1	NM_001183
chrX	17818415	17818494	G18595.GTEX-R55F-1726-SM-2TF4R.1_circ_000669	2	-	1	5	5	0	0	unknown	2	0	0	1	intra_gene	within_exon	E3;E2	RAI2	NM_001172732;NM_001172739;NM_001172743;NM_021785;NR_033348;NR_033349
chrX	23803887	23803976	G18595.GTEX-R55F-1726-SM-2TF4R.1_circ_000384	3	+	3	5	40	128	0	unknown	3	0	0	1	intra_gene	within_exon	E6;E7	SAT1	NM_002970;NR_027783
chrX	47045666	47045786	G18595.GTEX-R55F-1726-SM-2TF4R.1_circ_000517	2	+	1	40	40	0	0	unknown	2	0	0	1	intra_gene	exon-exon_boundary	Start_E22;Start_E23;End_E22;End_E23;Start_I23;End_I22;E22;E23	RBM10	NM_001204466;NM_001204467;NM_001204468;NM_005676;NM_152856
chrX	48681706	48681790	G18595.GTEX-R55F-1726-SM-2TF4R.1_circ_001030	2	-	1	40	5	9	0	unknown	2	0	0	1	intra_gene	within_exon	E25	HDAC6	NM_006044
chrX	70793527	70793688	G18595.GTEX-R55F-1726-SM-2TF4R.1_circ_000287	2	-	1	40	5	0	0	unknown	2	0	0	1	intra_gene	within_exon	E22	OGT	NM_181672;NM_181673
chrX	71802040	71802183	G18595.GTEX-R55F-1726-SM-2TF4R.1_circ_000512	2	-	1	5	5	0	0	unknown	2	2	0	1	NA	NA	NA	NA	NA
chrX	73807289	117820093	G18595.GTEX-R55F-1726-SM-2TF4R.1_circ_003924	2	+	1	5	5	0	0	unknown	2	0	1	1	inter_gene	exon-exon_boundary	Start_E2;Start_E3;Start_E4;Start_E5;Start_E1;Start_E14;Start_E15;Start_E16;Start_E6;Start_E7;Start_E8;Start_E9;Start_E10;Start_E11;Start_E12;Start_E13;Start_E35;Start_E34;Start_E31;Start_E32;Start_E33;Start_E30;Start_E29;Start_E28;Start_E27;Start_E23;Start_E24;Start_E25;Start_E26;Start_E22;Start_E21;Start_E18;Start_E19;Start_E20;Start_E17;Start_E40;Start_E41;Start_E36;Start_E37;Start_E38;Start_E3…	RLIM;KIAA2022;ABCB7;UPRT;ZDHHC15;TTC3P1;MAGEE2;CXorf26;MAGEE1;MIR384;FGF16;ATRX;MAGT1;ATP7A;COX7B;PGAM4;PGK1;TAF9B;CYSLTR1;ZCCHC5;LPAR4;MIR4328;P2RY10;GPR174;ITM2A;TBX22;FAM46D;BRWD3;HMGN5;SH3BGRL;POU3F4;CYLC1;RPS6KA6;HDX;UBE2DNL;APOOL;SATL1;ZNF711;POF1B;CHM;DACH2;KLHL4;CPXCR1;TGIF2LX;PABPC5;PCDH11X;FAM133A;NAP1L3;LOC643486;DIAPH2;RPA4;LOC442459;PCDH19;TNMD;TSPAN6;SRPX2;SYTL4;CSTF2;NOX1;XKRX;ARL1…	NM_016120;NM_183353;NM_001008537;NM_004299;NM_145052;NR_030774;NM_001146256;NM_144969;NM_001146257;NR_030737;NM_138703;NM_016500;NM_020932;NR_029909;NM_003868;NM_000489;NM_138270;NM_032121;NM_000052;NM_001866;NM_001029891;NM_000291;NM_015975;NM_006639;NM_152694;NM_005296;NR_036258;NM_014499;NM_198333;NM_032553;NM_001171581;NM_004867;NM_001109878;NM_001109879;NM_016954;NM_001170574;NM_152630;NM_15…
chr1	114446449	180906939	G20940.GTEX-T6MN-0726-SM-32PML.2_circ_003277	2	-	1	1	40	4	0	unknown	2	1	1	1	inter_gene	exon-exon_boundary	Start_E1;Start_E2;Start_E3;Start_E4;Start_E5;Start_E6;Start_E7;Start_E8;Start_E9;Start_E10;Start_E11;Start_E12;Start_E13;Start_E14;Start_E15;Start_E16;Start_E17;Start_E18;Start_E19;Start_E20;Start_E21;Start_E22;Start_E23;Start_E24;Start_E25;Start_E26;Start_E27;Start_E28;Start_E29;Start_E30;Start_E31;Start_E32;Start_E49;Start_E44;Start_E45;Start_E46;Start_E47;Start_E48;Start_E35;Start_E36;Start_E3…	DCLRE1B;AP4B1;HIPK1;OLFML3;SYT6;TRIM33;BCAS2;DENND2C;AMPD1;CSDE1;NRAS;SIKE1;SYCP1;TSHB;TSPAN2;NGF;VANGL1;CASQ2;NHLH2;SLC22A15;MAB21L3;ATP1A1;ATP1A1OS;CD58;IGSF3;MIR320B1;CD2;PTGFRN;CD101;TTF2;MIR942;TRIM45;VTCN1;MAN1A2;FAM46C;GDAP2;WDR3;SPAG17;TBX15;WARS2;HAO2;HSD3B2;HSD3B1;HSD3BP4;LOC644242;ZNF697;PHGDH;HMGCS2;REG4;NBPF7;ADAM30;NOTCH2;FAM72B;HIST2H2BA;FCGR1B;EMBP1;LOC375010;LOC100130000;FLJ39739…	NM_022836;NM_001253852;NM_001253853;NM_006594;NM_152696;NM_198268;NM_181358;NM_198269;NM_020190;NM_001253772;NM_205848;NR_045589;NM_015906;NM_033020;NM_005872;NM_001256404;NM_198459;NM_000036;NM_001172626;NM_001007553;NM_001130523;NM_001242891;NM_001242892;NM_001242893;NM_007158;NM_002524;NM_001102396;NM_025073;NM_003176;NM_000549;NM_005725;NM_002506;NM_001172411;NM_001172412;NM_138959;NM_001232;…
chr1	1322420	1322614	G20940.GTEX-T6MN-0726-SM-32PML.2_circ_000277	2	-	1	4	40	0	0	unknown	2	0	0	1	intra_gene	within_exon	E11	CCNL2	NM_030937
chr1	144836186	145376075	G20940.GTEX-T6MN-0726-SM-32PML.2_circ_004156	2	-	2	0	3	0	0	unknown	2	0	0	1	inter_gene	exon-exon_boundary	Start_E36;Start_E37;Start_E38;Start_E39;Start_E40;Start_E41;Start_E42;Start_E43;Start_E44;Start_E45;Start_E46;Start_E34;Start_E35;Start_E27;Start_E28;Start_E29;Start_E30;Start_E31;Start_E32;Start_E33;Start_E24;Start_E25;Start_E26;Start_E18;Start_E19;Start_E22;Start_E23;Start_E10;Start_E11;Start_E12;Start_E13;Start_E14;Start_E15;Start_E16;Start_E17;Start_E20;Start_E21;Start_E1;Start_E2;Start_E3;St…	PDE4DIP;SEC22B;NOTCH2NL;NBPF10;HFE2	NM_001198832;NM_001198834;NM_014644;NM_001002811;NM_001002812;NM_001002810;NM_001195260;NM_001195261;NM_022359;NM_004892;NM_203458;NM_001039703;NM_213653
chr1	145004782	149576700	G20940.GTEX-T6MN-0726-SM-32PML.2_circ_003312	9	+	8	0	40	0	0	unknown	9	0	0	1	inter_gene	exon-exon_boundary	Start_E2;Start_E3;Start_E1;Start_E4;Start_E5;Start_E6;Start_E7;Start_E8;Start_E9;Start_E10;Start_E11;Start_E12;Start_E13;Start_E14;Start_E15;Start_E16;Start_E17;Start_E18;Start_E19;Start_E20;Start_E21;Start_E22;Start_E23;Start_E24;Start_E25;Start_E26;Start_E27;Start_E28;Start_E29;Start_E30;Start_E31;Start_E32;Start_E33;Start_E34;Start_E35;Start_E36;Start_E37;Start_E38;Start_E39;Start_E40;Start_E4…	PDE4DIP;SEC22B;NOTCH2NL;NBPF10;HFE2;TXNIP;POLR3GL;ANKRD34A;LIX1L;PEX11B;RBM8A;GNRHR2;ITGA10;ANKRD35;PIAS3;NUDT17;POLR3C;RNF115;CD160;PDZK1;GPR89A;GPR89C;PDZK1P1;NBPF11;NBPF24;LOC728989;PRKAB2;PDIA3P;FMO5;CHD1L;LOC100289211;BCL9;ACP6;GJA5;GJA8;GPR89B;FLJ39739;PPIAL4A;PPIAL4B;NBPF14;PPIAL4D;PPIAL4F;NBPF15;NBPF16;PPIAL4E;LOC645166;LOC388692;FCGR1C;HIST2H2BF;PPIAL4C;FAM91A2;LOC728855	NM_001198832;NM_022359;NM_004892;NM_203458;NM_001039703;NM_145277;NM_202004;NM_213652;NM_213653;NM_006472;NM_032305;NM_001039888;NM_153713;NM_001184795;NM_003846;NM_005105;NR_002328;NM_003637;NM_144698;NM_006099;NM_001012758;NM_006468;NM_014455;NM_007053;NM_001201325;NM_001201326;NM_002614;NM_001097612;NM_001097613;NR_036541;NM_001097616;NR_003377;NM_183372_1;NM_001101663_1;NR_046188;NR_024442;NM…
chr1	145323653	146440791	G20940.GTEX-T6MN-0726-SM-32PML.2_circ_000167	2	+	2	0	5	22	0	unknown	2	1	0	1	inter_gene	exon-exon_boundary	Start_E27;Start_E28;Start_E29;Start_E30;Start_E31;Start_E32;Start_E33;Start_E34;Start_E35;Start_E36;Start_E37;Start_E38;Start_E39;Start_E40;Start_E41;Start_E42;Start_E43;Start_E44;Start_E45;Start_E46;Start_E47;Start_E48;Start_E49;Start_E50;Start_E51;Start_E52;Start_E53;Start_E54;Start_E55;Start_E56;Start_E57;Start_E58;Start_E59;Start_E60;Start_E61;Start_E62;Start_E63;Start_E64;Start_E65;Start_E66…	NBPF10;HFE2;TXNIP;POLR3GL;ANKRD34A;LIX1L;PEX11B;RBM8A;GNRHR2;ITGA10;ANKRD35;PIAS3;NUDT17;POLR3C;RNF115;CD160;PDZK1;GPR89A;GPR89C;PDZK1P1;NBPF11;NBPF24;LOC728989	NM_001039703;NM_145277;NM_202004;NM_213652;NM_213653;NM_006472;NM_032305;NM_001039888;NM_153713;NM_001184795;NM_003846;NM_005105;NR_002328;NM_003637;NM_144698;NM_006099;NM_001012758;NM_006468;NM_014455;NM_007053;NM_001201325;NM_001201326;NM_002614;NM_001097612;NM_001097613;NR_036541;NM_001097616;NR_003377;NM_183372_1;NM_001101663_1;NR_046188;NR_024442
chr1	146765406	146765487	G20940.GTEX-T6MN-0726-SM-32PML.2_circ_000620	2	+	1	34	5	1	0	unknown	2	1	0	1	intra_gene	exon-exon_boundary	End_E20;End_E16;End_E15;End_E21;End_E19;Start_I20	CHD1L	NM_001256336;NM_001256337;NM_001256338;NM_004284;NM_024568;NR_046070
chr1	148009436	148290194	G20940.GTEX-T6MN-0726-SM-32PML.2_circ_002620	2	-	1	0	5	12	0	unknown	2	0	0	1	inter_gene	exon-exon_boundary	Start_E12;Start_E13;Start_E14;Start_E15;Start_E16;Start_E1;Start_E2;Start_E3;Start_E4;Start_E5;Start_E6;Start_E7;Start_E8;Start_E9;Start_E10;Start_E11;End_E12;End_E13;End_E14;End_E15;End_E1;End_E2;End_E3;End_E4;End_E5;End_E6;End_E7;End_E8;End_E9;End_E10;End_E11;Start_I12;Start_I13;Start_I14;Start_I15;Start_I1;Start_I2;Start_I3;Start_I4;Start_I5;Start_I6;Start_I7;Start_I8;Start_I9;Start_I10;Start_…	NBPF14;PPIAL4D;PPIAL4F;NBPF15	NM_015383;NM_001164261;NM_001164262;NM_001170755
chr1	148009436	148314030	G20940.GTEX-T6MN-0726-SM-32PML.2_circ_002233	2	-	2	0	6	12	0	unknown	2	0	0	1	inter_gene	exon-exon_boundary	Start_E12;Start_E13;Start_E14;Start_E15;Start_E16;Start_E1;Start_E2;Start_E3;Start_E4;Start_E5;Start_E6;Start_E7;Start_E8;Start_E9;Start_E10;Start_E11;End_E12;End_E13;End_E14;End_E15;End_E1;End_E2;End_E3;End_E4;End_E5;End_E6;End_E7;End_E8;End_E9;End_E10;End_E11;Start_I12;Start_I13;Start_I14;Start_I15;Start_I1;Start_I2;Start_I3;Start_I4;Start_I5;Start_I6;Start_I7;Start_I8;Start_I9;Start_I10;Start_…	NBPF14;PPIAL4D;PPIAL4F;NBPF15	NM_015383;NM_001164261;NM_001164262;NM_001170755
chr1	148012502	148271900	G20940.GTEX-T6MN-0726-SM-32PML.2_circ_000638	2	-	2	0	5	4	0	unknown	2	0	0	1	inter_gene	exon-exon_boundary	Start_E12;Start_E1;Start_E2;Start_E3;Start_E4;Start_E5;Start_E6;Start_E7;Start_E8;Start_E9;Start_E10;Start_E11;End_E12;End_E1;End_E2;End_E3;End_E4;End_E5;End_E6;End_E7;End_E8;End_E9;End_E10;End_E11;Start_I12;Start_I1;Start_I2;Start_I3;Start_I4;Start_I5;Start_I6;Start_I7;Start_I8;Start_I9;Start_I10;Start_I11;End_I11;End_I1;End_I2;End_I3;End_I4;End_I5;End_I6;End_I7;End_I8;End_I9;End_I10;E12;E1;E2;E…	NBPF14;PPIAL4D;PPIAL4F;NBPF15	NM_015383;NM_001164261;NM_001164262;NM_001170755
chr1	155640199	155742945	G20940.GTEX-T6MN-0726-SM-32PML.2_circ_008501	2	-	2	0	37	0	0	unknown	2	0	0	1	inter_gene	exon-exon_boundary	Start_E2;Start_E3;Start_E4;Start_E5;Start_E6;Start_E7;Start_E8;Start_E9;Start_E1;Start_E10;Start_E11;Start_E12;Start_E13;Start_E14;Start_E25;Start_E26;Start_E27;Start_E28;Start_E29;Start_E30;Start_E31;Start_E32;Start_E19;Start_E20;Start_E21;Start_E22;Start_E23;Start_E24;End_E2;End_E3;End_E4;End_E5;End_E6;End_E7;End_E8;End_E1;End_E9;End_E10;End_E11;End_E12;End_E13;End_E14;End_E25;End_E26;End_E27;E…	YY1AP1;DAP3;MSTO2P;GON4L	NM_001198899;NM_001198900;NM_001198901;NM_001198902;NM_001198903;NM_001198904;NM_001198905;NM_001198906;NM_018253;NM_139118;NM_139119;NM_139121;NM_001199849;NM_001199850;NM_001199851;NM_004632;NM_033657;NR_024117;NM_001037533;NM_032292
chr1	155644800	155744964	G20940.GTEX-T6MN-0726-SM-32PML.2_circ_008169	2	-	2	0	38	1	0	unknown	2	0	0	1	inter_gene	exon-exon_boundary	Start_E2;Start_E3;Start_E4;Start_E5;Start_E6;Start_E7;Start_E1;Start_E8;Start_E9;Start_E10;Start_E11;Start_E12;Start_E13;Start_E14;Start_E25;Start_E26;Start_E27;Start_E28;Start_E29;Start_E30;Start_E31;Start_E32;Start_E17;Start_E18;Start_E19;Start_E20;Start_E21;Start_E22;Start_E23;Start_E24;End_E2;End_E3;End_E4;End_E5;End_E6;End_E7;End_E1;End_E8;End_E9;End_E10;End_E11;End_E12;End_E13;End_E14;End_E…	YY1AP1;DAP3;MSTO2P;GON4L	NM_001198899;NM_001198900;NM_001198901;NM_001198902;NM_001198903;NM_001198904;NM_001198905;NM_001198906;NM_018253;NM_139118;NM_139119;NM_139121;NM_001199849;NM_001199850;NM_001199851;NM_004632;NM_033657;NR_024117;NM_001037533;NM_032292
chr1	156109599	165904176	G20940.GTEX-T6MN-0726-SM-32PML.2_circ_003475	3	+	1	35	40	0	0	unknown	3	0	0	1	inter_gene	exon-exon_boundary	Start_E1;Start_E2;Start_E3;Start_E4;Start_E5;Start_E6;Start_E7;Start_E8;Start_E9;Start_E10;Start_E11;Start_E12;Start_E13;Start_E14;Start_E15;Start_E20;Start_E21;Start_E22;Start_E16;Start_E17;Start_E18;Start_E19;Start_E35;Start_E36;Start_E37;Start_E38;Start_E23;Start_E24;Start_E25;Start_E26;Start_E27;Start_E28;Start_E29;Start_E30;Start_E31;Start_E32;Start_E33;Start_E34;Start_E39;Start_E40;Start_E4…	SEMA4A;SLC25A44;PMF1;PMF1-BGLAP;BGLAP;PAQR6;SMG5;TMEM79;C1orf85;VHLL;CCT3;C1orf182;RHBG;C1orf61;MIR9-1;MEF2D;IQGAP3;APOA1BP;TTC24;GPATCH4;HAPLN2;BCAN;NES;CRABP2;ISG20L2;RRNAD1;MRPL24;HDGF;PRCC;SH2D2A;NTRK1;INSRR;PEAR1;LRRC71;ARHGEF11;MIR765;ETV3L;CYCSP52;ETV3;FCRL5;FCRL4;FCRL3;FCRL2;FCRL1;CD5L;KIRREL;LOC646268;CD1D;CD1A;CD1C;CD1B;CD1E;OR10T2;OR10K2;OR10K1;OR6Y1;OR6P1;OR10X1;OR10Z1;SPTA1;OR6K2;OR6…	NM_001193301;NM_001193300;NM_001193302;NM_022367;NM_014655;NM_001199653;NM_001199654;NM_007221;NM_001199661;NM_001199662;NM_001199663;NM_001199664;NM_199173;NM_024897;NM_198406;NM_015327;NM_032323;NR_026678;NM_001256604;NM_001256605;NM_001256608;NM_001256609;NM_144580;NM_001004319;NM_001008800;NM_005998;NR_036564;NR_036565;NM_144627;NM_001256395;NM_001256396;NM_020407;NR_026549;NR_046115;NM_00636…
chr1	1571750	1634970	G20940.GTEX-T6MN-0726-SM-32PML.2_circ_003770	2	+	2	0	40	22	0	unknown	2	0	0	1	inter_gene	exon-exon_boundary	Start_E15;Start_E16;Start_E17;Start_E18;Start_E13;Start_E14;Start_E19;Start_E7;Start_E8;Start_E9;Start_E10;Start_E11;Start_E12;Start_E6;Start_E5;Start_E2;Start_E3;Start_E4;Start_E1;Start_E20;End_E14;End_E15;End_E16;End_E17;End_E12;End_E13;End_E18;End_E7;End_E8;End_E9;End_E10;End_E11;End_E6;End_E5;End_E2;End_E3;End_E4;End_E1;End_E19;End_E20;Start_I11;Start_I12;Start_I13;Start_I14;Start_I4;Start_I5…	CDK11B;SLC35E2B;MMP23A;CDK11A	NM_033486;NM_033487;NM_033488;NM_033489;NM_033492;NM_033493;NM_001110781;NR_002946_1;NM_024011;NM_033529
chr1	1571775	1634995	G20940.GTEX-T6MN-0726-SM-32PML.2_circ_008477	3	+	3	0	40	23	0	unknown	3	0	0	1	inter_gene	exon-exon_boundary	Start_E15;Start_E16;Start_E17;Start_E18;Start_E13;Start_E14;Start_E19;Start_E7;Start_E8;Start_E9;Start_E10;Start_E11;Start_E12;Start_E6;Start_E5;Start_E2;Start_E3;Start_E4;Start_E1;Start_E20;End_E14;End_E15;End_E16;End_E17;End_E12;End_E13;End_E18;End_E7;End_E8;End_E9;End_E10;End_E11;End_E6;End_E5;End_E2;End_E3;End_E4;End_E1;End_E19;End_E20;Start_I11;Start_I12;Start_I13;Start_I14;Start_I4;Start_I5…	CDK11B;SLC35E2B;MMP23A;CDK11A	NM_033486;NM_033487;NM_033488;NM_033489;NM_033492;NM_033493;NM_001110781;NR_002946_1;NM_024011;NM_033529
chr1	1572487	1635706	G20940.GTEX-T6MN-0726-SM-32PML.2_circ_004545	2	+	2	0	3	19	0	unknown	2	0	0	2	inter_gene	exon-exon_boundary	Start_E15;Start_E13;Start_E16;Start_E7;Start_E8;Start_E9;Start_E10;Start_E11;Start_E12;Start_E6;Start_E14;Start_E5;Start_E2;Start_E3;Start_E4;Start_E1;Start_E17;Start_E18;Start_E19;Start_E20;End_E14;End_E12;End_E15;End_E7;End_E8;End_E9;End_E10;End_E11;End_E13;End_E6;End_E5;End_E2;End_E3;End_E4;End_E1;End_E16;End_E17;End_E18;End_E19;End_E20;Start_I11;Start_I4;Start_I5;Start_I6;Start_I7;Start_I8;St…	CDK11B;SLC35E2B;MMP23A;CDK11A	NM_033486;NM_033487;NM_033488;NM_033489;NM_033492;NM_033493;NM_001110781;NR_002946_1;NM_024011;NM_033529
chr1	1572517	1635736	G20940.GTEX-T6MN-0726-SM-32PML.2_circ_005867	2	+	2	0	3	3	0	unknown	2	2	0	1	inter_gene	exon-exon_boundary	Start_E15;Start_E13;Start_E16;Start_E7;Start_E8;Start_E9;Start_E10;Start_E11;Start_E12;Start_E6;Start_E14;Start_E5;Start_E2;Start_E3;Start_E4;Start_E1;Start_E17;Start_E18;Start_E19;Start_E20;End_E14;End_E12;End_E15;End_E7;End_E8;End_E9;End_E10;End_E11;End_E13;End_E6;End_E5;End_E2;End_E3;End_E4;End_E1;End_E16;End_E17;End_E18;End_E19;End_E20;Start_I11;Start_I4;Start_I5;Start_I6;Start_I7;Start_I8;St…	CDK11B;SLC35E2B;MMP23A;CDK11A	NM_033486;NM_033487;NM_033488;NM_033489;NM_033492;NM_033493;NM_001110781;NR_002946_1;NM_024011;NM_033529
chr1	1572769	1635988	G20940.GTEX-T6MN-0726-SM-32PML.2_circ_003854	2	-	1	36	5	3	0	unknown	2	0	1	1	inter_gene	exon-exon_boundary	Start_E7;Start_E8;Start_E9;Start_E10;Start_E11;Start_E12;Start_E13;Start_E6;Start_E14;Start_E5;Start_E2;Start_E3;Start_E4;Start_E1;Start_E15;Start_E16;Start_E17;Start_E18;Start_E19;Start_E20;End_E14;End_E12;End_E15;End_E7;End_E8;End_E9;End_E10;End_E11;End_E13;End_E6;End_E5;End_E2;End_E3;End_E4;End_E1;End_E16;End_E17;End_E18;End_E19;End_E20;Start_I11;Start_I4;Start_I5;Start_I6;Start_I7;Start_I8;St…	CDK11B;SLC35E2B;MMP23A;CDK11A	NM_033486;NM_033487;NM_033488;NM_033489;NM_033492;NM_033493;NM_001110781;NR_002946_1;NM_024011;NM_033529
chr1	1586822	1650894	G20940.GTEX-T6MN-0726-SM-32PML.2_circ_008374	8	-	8	35	38	0	0	unknown	8	0	0	1	inter_gene	exon-exon_boundary	Start_E5;Start_E6;Start_E7;Start_E8;Start_E9;Start_E2;Start_E3;Start_E4;Start_E1;Start_E12;Start_E13;Start_E14;Start_E15;Start_E16;Start_E17;Start_E18;Start_E19;Start_E20;Start_E10;Start_E11;End_E5;End_E6;End_E7;End_E8;End_E9;End_E2;End_E3;End_E4;End_E1;End_E12;End_E13;End_E14;End_E15;End_E16;End_E17;End_E18;End_E19;End_E20;End_E10;End_E11;Start_I5;Start_I6;Start_I7;Start_I8;Start_I9;Start_I2;Sta…	SLC35E2B;MMP23A;CDK11A;CDK11B	NM_001110781;NR_002946_1;NM_024011;NM_033529;NM_033486;NM_033487;NM_033488;NM_033489;NM_033492;NM_033493
chr1	1594146	1660031	G20940.GTEX-T6MN-0726-SM-32PML.2_circ_000104	3	-	3	0	5	9	0	unknown	3	0	0	1	inter_gene	exon-exon_boundary	Start_E5;Start_E6;Start_E7;Start_E8;Start_E9;Start_E2;Start_E3;Start_E4;Start_E1;Start_E12;Start_E13;Start_E14;Start_E15;Start_E16;Start_E17;Start_E18;Start_E19;Start_E20;Start_E10;Start_E11;End_E5;End_E6;End_E7;End_E8;End_E2;End_E3;End_E4;End_E1;End_E12;End_E13;End_E14;End_E15;End_E16;End_E17;End_E18;End_E19;End_E20;End_E9;End_E10;End_E11;Start_I5;Start_I6;Start_I7;Start_I8;Start_I2;Start_I3;Sta…	SLC35E2B;MMP23A;CDK11A;CDK11B;SLC35E2	NM_001110781;NR_002946_1;NM_024011;NM_033529;NM_033486;NM_033487;NM_033488;NM_033489;NM_033492;NM_033493;NM_001199787;NM_182838
chr1	1594336	1660225	G20940.GTEX-T6MN-0726-SM-32PML.2_circ_008137	2	-	2	0	37	3	0	unknown	2	2	0	1	inter_gene	exon-exon_boundary	Start_E5;Start_E6;Start_E7;Start_E8;Start_E9;Start_E2;Start_E3;Start_E4;Start_E1;Start_E12;Start_E13;Start_E14;Start_E15;Start_E16;Start_E17;Start_E18;Start_E19;Start_E20;Start_E10;Start_E11;End_E5;End_E6;End_E7;End_E8;End_E2;End_E3;End_E4;End_E1;End_E12;End_E13;End_E14;End_E15;End_E16;End_E17;End_E18;End_E19;End_E20;End_E9;End_E10;End_E11;Start_I5;Start_I6;Start_I7;Start_I8;Start_I2;Start_I3;Sta…	SLC35E2B;MMP23A;CDK11A;CDK11B;SLC35E2	NM_001110781;NR_002946_1;NM_024011;NM_033529;NM_033486;NM_033487;NM_033488;NM_033489;NM_033492;NM_033493;NM_001199787;NM_182838
chr1	1601102	1666274	G20940.GTEX-T6MN-0726-SM-32PML.2_circ_001315	3	-	3	4	40	1	0	unknown	3	0	0	1	inter_gene	exon-exon_boundary	Start_E5;Start_E6;Start_E7;Start_E2;Start_E3;Start_E4;Start_E1;Start_E12;Start_E13;Start_E14;Start_E15;Start_E16;Start_E17;Start_E18;Start_E19;Start_E20;Start_E8;Start_E9;Start_E10;Start_E11;End_E5;End_E6;End_E7;End_E2;End_E3;End_E4;End_E1;End_E12;End_E13;End_E14;End_E15;End_E16;End_E17;End_E18;End_E19;End_E20;End_E8;End_E9;End_E10;End_E11;Start_I5;Start_I6;Start_I7;Start_I2;Start_I3;Start_I4;Sta…	SLC35E2B;MMP23A;CDK11A;CDK11B;SLC35E2	NM_001110781;NR_002946_1;NM_024011;NM_033529;NM_033486;NM_033487;NM_033488;NM_033489;NM_033492;NM_033493;NM_001199787;NM_182838
chr1	161009298	161009375	G20940.GTEX-T6MN-0726-SM-32PML.2_circ_000576	4	-	3	40	38	18	0	unknown	4	0	0	1	intra_gene	within_exon	E11	USF1	NM_007122;NM_207005
chr1	16811317	16957604	G20940.GTEX-T6MN-0726-SM-32PML.2_circ_001141	3	-	3	40	5	5	0	unknown	3	0	0	1	inter_gene	exon-exon_boundary	Start_E1;Start_E2;Start_E3;Start_E4;Start_E5;Start_E6;Start_E7;Start_E8;Start_E28;Start_E29;Start_E15;Start_E16;Start_E17;Start_E18;Start_E19;Start_E20;Start_E21;Start_E22;Start_E23;Start_E24;Start_E25;Start_E26;Start_E27;Start_E9;Start_E10;Start_E11;Start_E12;Start_E13;Start_E14;End_E1;End_E2;End_E3;End_E4;End_E5;End_E6;End_E7;End_E8;End_E28;End_E29;End_E15;End_E16;End_E17;End_E18;End_E19;End_E2…	CROCCP3;MIR3675;NBPF1;CROCCP2;MST1P2	NR_023386;NR_037446;NM_017940;NR_026752;NR_027504
chr1	16812099	16958805	G20940.GTEX-T6MN-0726-SM-32PML.2_circ_008505	3	-	3	35	38	6	0	unknown	3	1	0	1	inter_gene	exon-exon_boundary	Start_E1;Start_E2;Start_E3;Start_E4;Start_E5;Start_E6;Start_E7;Start_E28;Start_E29;Start_E15;Start_E16;Start_E17;Start_E18;Start_E19;Start_E20;Start_E21;Start_E22;Start_E23;Start_E24;Start_E25;Start_E26;Start_E27;Start_E8;Start_E9;Start_E10;Start_E11;Start_E12;Start_E13;Start_E14;End_E1;End_E2;End_E3;End_E4;End_E5;End_E6;End_E28;End_E29;End_E15;End_E16;End_E17;End_E18;End_E19;End_E20;End_E21;End_…	CROCCP3;MIR3675;NBPF1;CROCCP2;MST1P2	NR_023386;NR_037446;NM_017940;NR_026752;NR_027504
chr1	16889287	21749964	G20940.GTEX-T6MN-0726-SM-32PML.2_circ_008280	4	-	4	0	6	200	0	unknown	4	0	0	1	inter_gene	exon-exon_boundary	Start_E28;Start_E29;Start_E15;Start_E16;Start_E17;Start_E18;Start_E19;Start_E20;Start_E21;Start_E22;Start_E23;Start_E24;Start_E25;Start_E26;Start_E27;Start_E3;Start_E4;Start_E5;Start_E6;Start_E7;Start_E8;Start_E9;Start_E10;Start_E11;Start_E12;Start_E13;Start_E14;Start_E1;Start_E2;Start_E30;Start_E31;Start_E32;Start_E33;Start_E34;Start_E35;Start_E36;Start_E37;Start_E99;Start_E100;Start_E101;Start_…	NBPF1;CROCCP2;MST1P2;MIR3675;ESPNP;MST1P9;CROCC;ATP13A2;MFAP2;SDHB;PADI2;PADI1;PADI3;PADI4;PADI6;RCC2;ARHGEF10L;ACTL8;IGSF21;KLHDC7A;PAX7;TAS1R2;ALDH4A1;MIR4695;IFFO2;UBR4;KIAA0090;MRTO4;AKR7L;AKR7A3;LOC100506730;PQLC2;AKR7A2;CAPZB;C1orf151-NBL1;MINOS1;NBL1;HTR6;TMCO4;RNF186;OTUD3;PLA2G2E;PLA2G2A;PLA2G5;PLA2G2D;PLA2G2F;PLA2G2C;UBXN10;VWA5B1;LOC339505;CAMK2N1;MUL1;FAM43B;CDA;PINK1;DDOST;KIF17;SH2D…	NM_017940;NR_026752;NR_027504;NR_037446_1;NR_026567;NR_002729;NR_037446_2;NM_014675;NM_001141973;NM_001141974;NM_022089;NM_001135247;NM_001135248;NM_002403;NM_017459;NM_003000;NM_007365;NM_013358;NM_016233;NM_012387;NM_207421;NM_001136204;NM_018715;NM_018125;NM_001011722;NM_030812;NM_032880;NM_152375;NM_001135254;NM_002584;NM_013945;NM_152232;NM_001161504;NM_003748;NM_170726;NR_039844;NM_00113626…
chr1	16889668	147575176	G20940.GTEX-T6MN-0726-SM-32PML.2_circ_007390	2	-	2	0	39	1	0	unknown	2	1	0	1	inter_gene	exon-exon_boundary	Start_E28;Start_E29;Start_E15;Start_E16;Start_E17;Start_E18;Start_E19;Start_E20;Start_E21;Start_E22;Start_E23;Start_E24;Start_E25;Start_E26;Start_E27;Start_E3;Start_E4;Start_E5;Start_E6;Start_E7;Start_E8;Start_E9;Start_E10;Start_E11;Start_E12;Start_E13;Start_E14;Start_E1;Start_E2;Start_E30;Start_E31;Start_E32;Start_E33;Start_E34;Start_E35;Start_E36;Start_E37;Start_E99;Start_E100;Start_E101;Start_…	NBPF1;CROCCP2;MST1P2;MIR3675;ESPNP;MST1P9;CROCC;ATP13A2;MFAP2;SDHB;PADI2;PADI1;PADI3;PADI4;PADI6;RCC2;ARHGEF10L;ACTL8;IGSF21;KLHDC7A;PAX7;TAS1R2;ALDH4A1;MIR4695;IFFO2;UBR4;KIAA0090;MRTO4;AKR7L;AKR7A3;LOC100506730;PQLC2;AKR7A2;CAPZB;C1orf151-NBL1;MINOS1;NBL1;HTR6;TMCO4;RNF186;OTUD3;PLA2G2E;PLA2G2A;PLA2G5;PLA2G2D;PLA2G2F;PLA2G2C;UBXN10;VWA5B1;LOC339505;CAMK2N1;MUL1;FAM43B;CDA;PINK1;DDOST;KIF17;SH2D…	NM_017940;NR_026752;NR_027504;NR_037446_1;NR_026567;NR_002729;NR_037446_2;NM_014675;NM_001141973;NM_001141974;NM_022089;NM_001135247;NM_001135248;NM_002403;NM_017459;NM_003000;NM_007365;NM_013358;NM_016233;NM_012387;NM_207421;NM_001136204;NM_018715;NM_018125;NM_001011722;NM_030812;NM_032880;NM_152375;NM_001135254;NM_002584;NM_013945;NM_152232;NM_001161504;NM_003748;NM_170726;NR_039844;NM_00113626…
chr1	16890473	148004583	G20940.GTEX-T6MN-0726-SM-32PML.2_circ_001478	2	+	2	0	40	52	0	unknown	2	1	0	1	inter_gene	exon-exon_boundary	Start_E28;Start_E29;Start_E15;Start_E16;Start_E17;Start_E18;Start_E19;Start_E20;Start_E21;Start_E22;Start_E23;Start_E24;Start_E25;Start_E26;Start_E27;Start_E3;Start_E4;Start_E5;Start_E6;Start_E7;Start_E8;Start_E9;Start_E10;Start_E11;Start_E12;Start_E13;Start_E14;Start_E1;Start_E2;Start_E30;Start_E31;Start_E32;Start_E33;Start_E34;Start_E35;Start_E36;Start_E37;Start_E99;Start_E100;Start_E101;Start_…	NBPF1;CROCCP2;MST1P2;MIR3675;ESPNP;MST1P9;CROCC;ATP13A2;MFAP2;SDHB;PADI2;PADI1;PADI3;PADI4;PADI6;RCC2;ARHGEF10L;ACTL8;IGSF21;KLHDC7A;PAX7;TAS1R2;ALDH4A1;MIR4695;IFFO2;UBR4;KIAA0090;MRTO4;AKR7L;AKR7A3;LOC100506730;PQLC2;AKR7A2;CAPZB;C1orf151-NBL1;MINOS1;NBL1;HTR6;TMCO4;RNF186;OTUD3;PLA2G2E;PLA2G2A;PLA2G5;PLA2G2D;PLA2G2F;PLA2G2C;UBXN10;VWA5B1;LOC339505;CAMK2N1;MUL1;FAM43B;CDA;PINK1;DDOST;KIF17;SH2D…	NM_017940;NR_026752;NR_027504;NR_037446_1;NR_026567;NR_002729;NR_037446_2;NM_014675;NM_001141973;NM_001141974;NM_022089;NM_001135247;NM_001135248;NM_002403;NM_017459;NM_003000;NM_007365;NM_013358;NM_016233;NM_012387;NM_207421;NM_001136204;NM_018715;NM_018125;NM_001011722;NM_030812;NM_032880;NM_152375;NM_001135254;NM_002584;NM_013945;NM_152232;NM_001161504;NM_003748;NM_170726;NR_039844;NM_00113626…
chr1	16902825	147589918	G20940.GTEX-T6MN-0726-SM-32PML.2_circ_004339	5	+	5	0	5	34	0	unknown	5	0	0	1	inter_gene	exon-exon_boundary	Start_E15;Start_E16;Start_E17;Start_E18;Start_E19;Start_E3;Start_E4;Start_E5;Start_E6;Start_E7;Start_E8;Start_E9;Start_E10;Start_E11;Start_E12;Start_E13;Start_E14;Start_E1;Start_E2;Start_E20;Start_E21;Start_E22;Start_E23;Start_E24;Start_E25;Start_E26;Start_E27;Start_E28;Start_E29;Start_E30;Start_E31;Start_E32;Start_E33;Start_E34;Start_E35;Start_E36;Start_E37;Start_E99;Start_E100;Start_E101;Start_…	NBPF1;CROCCP2;MST1P2;MIR3675;ESPNP;MST1P9;CROCC;ATP13A2;MFAP2;SDHB;PADI2;PADI1;PADI3;PADI4;PADI6;RCC2;ARHGEF10L;ACTL8;IGSF21;KLHDC7A;PAX7;TAS1R2;ALDH4A1;MIR4695;IFFO2;UBR4;KIAA0090;MRTO4;AKR7L;AKR7A3;LOC100506730;PQLC2;AKR7A2;CAPZB;C1orf151-NBL1;MINOS1;NBL1;HTR6;TMCO4;RNF186;OTUD3;PLA2G2E;PLA2G2A;PLA2G5;PLA2G2D;PLA2G2F;PLA2G2C;UBXN10;VWA5B1;LOC339505;CAMK2N1;MUL1;FAM43B;CDA;PINK1;DDOST;KIF17;SH2D…	NM_017940;NR_026752;NR_027504;NR_037446_1;NR_026567;NR_002729;NR_037446_2;NM_014675;NM_001141973;NM_001141974;NM_022089;NM_001135247;NM_001135248;NM_002403;NM_017459;NM_003000;NM_007365;NM_013358;NM_016233;NM_012387;NM_207421;NM_001136204;NM_018715;NM_018125;NM_001011722;NM_030812;NM_032880;NM_152375;NM_001135254;NM_002584;NM_013945;NM_152232;NM_001161504;NM_003748;NM_170726;NR_039844;NM_00113626…
chr1	16902825	147596199	G20940.GTEX-T6MN-0726-SM-32PML.2_circ_001535	4	+	4	0	6	34	0	unknown	4	0	0	1	inter_gene	exon-exon_boundary	Start_E15;Start_E16;Start_E17;Start_E18;Start_E19;Start_E3;Start_E4;Start_E5;Start_E6;Start_E7;Start_E8;Start_E9;Start_E10;Start_E11;Start_E12;Start_E13;Start_E14;Start_E1;Start_E2;Start_E20;Start_E21;Start_E22;Start_E23;Start_E24;Start_E25;Start_E26;Start_E27;Start_E28;Start_E29;Start_E30;Start_E31;Start_E32;Start_E33;Start_E34;Start_E35;Start_E36;Start_E37;Start_E99;Start_E100;Start_E101;Start_…	NBPF1;CROCCP2;MST1P2;MIR3675;ESPNP;MST1P9;CROCC;ATP13A2;MFAP2;SDHB;PADI2;PADI1;PADI3;PADI4;PADI6;RCC2;ARHGEF10L;ACTL8;IGSF21;KLHDC7A;PAX7;TAS1R2;ALDH4A1;MIR4695;IFFO2;UBR4;KIAA0090;MRTO4;AKR7L;AKR7A3;LOC100506730;PQLC2;AKR7A2;CAPZB;C1orf151-NBL1;MINOS1;NBL1;HTR6;TMCO4;RNF186;OTUD3;PLA2G2E;PLA2G2A;PLA2G5;PLA2G2D;PLA2G2F;PLA2G2C;UBXN10;VWA5B1;LOC339505;CAMK2N1;MUL1;FAM43B;CDA;PINK1;DDOST;KIF17;SH2D…	NM_017940;NR_026752;NR_027504;NR_037446_1;NR_026567;NR_002729;NR_037446_2;NM_014675;NM_001141973;NM_001141974;NM_022089;NM_001135247;NM_001135248;NM_002403;NM_017459;NM_003000;NM_007365;NM_013358;NM_016233;NM_012387;NM_207421;NM_001136204;NM_018715;NM_018125;NM_001011722;NM_030812;NM_032880;NM_152375;NM_001135254;NM_002584;NM_013945;NM_152232;NM_001161504;NM_003748;NM_170726;NR_039844;NM_00113626…
chr1	16902825	148337381	G20940.GTEX-T6MN-0726-SM-32PML.2_circ_006890	5	+	5	0	34	34	0	unknown	5	0	0	1	inter_gene	exon-exon_boundary	Start_E15;Start_E16;Start_E17;Start_E18;Start_E19;Start_E3;Start_E4;Start_E5;Start_E6;Start_E7;Start_E8;Start_E9;Start_E10;Start_E11;Start_E12;Start_E13;Start_E14;Start_E1;Start_E2;Start_E20;Start_E21;Start_E22;Start_E23;Start_E24;Start_E25;Start_E26;Start_E27;Start_E28;Start_E29;Start_E30;Start_E31;Start_E32;Start_E33;Start_E34;Start_E35;Start_E36;Start_E37;Start_E99;Start_E100;Start_E101;Start_…	NBPF1;CROCCP2;MST1P2;MIR3675;ESPNP;MST1P9;CROCC;ATP13A2;MFAP2;SDHB;PADI2;PADI1;PADI3;PADI4;PADI6;RCC2;ARHGEF10L;ACTL8;IGSF21;KLHDC7A;PAX7;TAS1R2;ALDH4A1;MIR4695;IFFO2;UBR4;KIAA0090;MRTO4;AKR7L;AKR7A3;LOC100506730;PQLC2;AKR7A2;CAPZB;C1orf151-NBL1;MINOS1;NBL1;HTR6;TMCO4;RNF186;OTUD3;PLA2G2E;PLA2G2A;PLA2G5;PLA2G2D;PLA2G2F;PLA2G2C;UBXN10;VWA5B1;LOC339505;CAMK2N1;MUL1;FAM43B;CDA;PINK1;DDOST;KIF17;SH2D…	NM_017940;NR_026752;NR_027504;NR_037446_1;NR_026567;NR_002729;NR_037446_2;NM_014675;NM_001141973;NM_001141974;NM_022089;NM_001135247;NM_001135248;NM_002403;NM_017459;NM_003000;NM_007365;NM_013358;NM_016233;NM_012387;NM_207421;NM_001136204;NM_018715;NM_018125;NM_001011722;NM_030812;NM_032880;NM_152375;NM_001135254;NM_002584;NM_013945;NM_152232;NM_001161504;NM_003748;NM_170726;NR_039844;NM_00113626…
chr1	19934790	178380876	G20940.GTEX-T6MN-0726-SM-32PML.2_circ_007428	9	+	8	37	2	26	0	unknown	9	1	0	1	inter_gene	exon-exon_boundary	Start_E2;Start_E3;Start_E4;Start_E5;Start_E1;Start_E15;Start_E16;Start_E14;Start_E11;Start_E12;Start_E13;Start_E7;Start_E8;Start_E9;Start_E10;Start_E6;Start_E17;Start_E18;Start_E19;Start_E20;Start_E21;Start_E22;Start_E35;Start_E32;Start_E31;Start_E33;Start_E34;Start_E28;Start_E29;Start_E30;Start_E25;Start_E26;Start_E27;Start_E23;Start_E24;Start_E93;Start_E94;Start_E95;Start_E96;Start_E97;Start_E7…	MINOS1;NBL1;C1orf151-NBL1;HTR6;TMCO4;RNF186;OTUD3;PLA2G2E;PLA2G2A;PLA2G5;PLA2G2D;PLA2G2F;PLA2G2C;UBXN10;VWA5B1;LOC339505;CAMK2N1;MUL1;FAM43B;CDA;PINK1;DDOST;KIF17;SH2D5;HP1BP3;EIF4G3;ECE1;LOC100506801;NBPF3;ALPL;RAP1GAP;USP48;LDLRAD2;HSPG2;CELA3B;CELA3A;LINC00339;CDC42;WNT4;ZBTB40;EPHA8;C1QA;C1QC;C1QB;EPHB2;MIR4684;MIR4253;KDM1A;LOC729059;MIR3115;LUZP1;HTR1D;HNRNPR;ZNF436;C1orf213;TCEA3;ASAP3;E2F…	NM_001032363;NM_001204082;NM_001204083;NR_033757;NR_033758;NM_001204084;NM_001204085;NM_005380;NM_182744;NM_001204088;NM_001204089;NM_001204086;NM_000871;NM_181719;NM_019062;NM_015207;NM_014589;NM_000300;NM_001161727;NM_001161728;NM_001161729;NM_000929;NM_012400;NM_022819;NM_001105572;NM_152376;NM_001039500;NR_033887;NM_018584;NM_024544;NM_207334;NM_001785;NM_032409;NM_005216;NM_001122819;NM_0208…
chr1	205688654	227598504	G20940.GTEX-T6MN-0726-SM-32PML.2_circ_008294	2	-	2	0	5	20	0	unknown	2	1	0	1	inter_gene	exon-exon_boundary	Start_E2;Start_E3;Start_E4;Start_E5;Start_E6;Start_E1;Start_E8;Start_E9;Start_E10;Start_E11;Start_E7;Start_E13;Start_E12;Start_E14;Start_E15;Start_E16;Start_E17;Start_E18;Start_E19;Start_E20;Start_E21;Start_E22;Start_E23;Start_E24;Start_E25;Start_E26;Start_E27;Start_E28;Start_E29;Start_E30;Start_E31;Start_E32;Start_E33;Start_E34;Start_E35;Start_E36;Start_E37;Start_E38;Start_E39;Start_E40;Start_E4…	NUCKS1;RAB7L1;SLC41A1;PM20D1;LOC284581;SLC26A9;FAM72A;AVPR1B;C1orf186;CTSE;SRGAP2;IKBKE;RASSF5;EIF2D;DYRK3;MAPKAPK2;IL10;IL19;IL20;IL24;FAIM3;PIGR;FCAMR;C1orf116;YOD1;PFKFB2;C4BPB;C4BPA;CD55;CR2;CR1;CR1L;CD46;MIR29B2;MIR29C;LOC148696;CD34;PLXNA2;MIR205;MIR205HG;CAMK1G;LAMB3;MIR4260;G0S2;HSD11B1;TRAF3IP3;C1orf74;IRF6;DIEXF;SYT14;SERTAD4;C1orf133;HHAT;KCNH1;RCOR3;TRAF5;LINC00467;RD3;SLC30A1;NEK2;LP…	NM_022731;NM_001135662;NM_001135663;NM_001135664;NM_003929;NM_173854;NM_152491;NR_046097;NM_052934;NM_134325;NM_001123168;NM_000707;NM_001007544;NM_001910;NM_148964;NM_001042758;NM_001170637;NM_015326;NM_001193321;NM_001193322;NM_014002;NM_182663;NM_182664;NM_182665;NM_001201478;NM_006893;NM_001004023;NM_003582;NM_004759;NM_032960;NM_000572;NM_153758;NM_013371;NM_018724;NM_001185156;NM_001185157;…
chr1	205743136	205743240	G20940.GTEX-T6MN-0726-SM-32PML.2_circ_000760	2	-	1	5	6	0	0	unknown	2	0	0	1	NA	NA	NA	NA	NA
chr1	21155647	232534378	G20940.GTEX-T6MN-0726-SM-32PML.2_circ_005323	2	+	1	1	40	4	0	unknown	2	1	0	1	inter_gene	exon-exon_boundary	Start_E28;Start_E29;Start_E25;Start_E26;Start_E23;Start_E24;Start_E27;Start_E20;Start_E21;Start_E22;Start_E19;Start_E16;Start_E17;Start_E18;Start_E14;Start_E15;Start_E12;Start_E13;Start_E10;Start_E11;Start_E8;Start_E9;Start_E7;Start_E6;Start_E4;Start_E5;Start_E3;Start_E2;Start_E1;Start_E93;Start_E94;Start_E95;Start_E96;Start_E97;Start_E72;Start_E73;Start_E74;Start_E75;Start_E76;Start_E77;Start_E7…	EIF4G3;ECE1;LOC100506801;NBPF3;ALPL;RAP1GAP;USP48;LDLRAD2;HSPG2;CELA3B;CELA3A;LINC00339;CDC42;WNT4;ZBTB40;EPHA8;C1QA;C1QC;C1QB;EPHB2;MIR4684;MIR4253;KDM1A;LOC729059;MIR3115;LUZP1;HTR1D;HNRNPR;ZNF436;C1orf213;TCEA3;ASAP3;E2F2;ID3;MDS2;RPL11;TCEB3;LOC100506963;PITHD1;LYPLA2;GALE;HMGCL;FUCA1;CNR2;MIR378F;PNRC2;SRSF10;MYOM3;IL22RA1;IL28RA;LOC284632;GRHL3;C1orf201;NIPAL3;RCAN3;RCAN3AS;C1orf130;SRRM1;C…	NM_001198801;NM_001198802;NM_003760;NM_001198803;NM_001113347;NM_001113348;NM_001113349;NM_001397;NR_038404;NM_001256416;NM_001256417;NM_032264;NR_046176;NM_000478;NM_001127501;NM_001177520;NM_001145657;NM_001145658;NM_002885;NM_032236;NM_001032730;NM_001013693;NM_005529;NM_007352;NM_005747;NR_023918;NR_023919;NM_001039802;NM_001791;NM_044472;NM_030761;NM_001083621;NM_014870;NM_001006943;NM_02052…
001170631;NM_032029;NM_001083924;NM_023938;NM_018566;NM_001018053;NM_006212;NM_000716;NM_001017364;NM_001017365;NM_001017366;NM_001017367;NM_000715;NM_000574;NM_001114752;NM_001006658;NM_001877;NM_000573;NM_000651;NM_175710;NM_002389;NM_153826;NM_172350;NM_172351;NM_172352;NM_172353;NM_172359;NM_172361;NR_029518;NR_029832;NR_026817;NM_001025109;NM_001773;NM_025179;NR_029622;NM_001104548;NM_020439…
chr1	22156053	22156531	G20940.GTEX-T6MN-0726-SM-32PML.2_circ_000563	2	+	2	40	35	98	0	unknown	2	0	0	1	intra_gene	exon-exon_boundary	Start_E87;End_E86;Start_I86;End_I86;E86;E87	HSPG2	NM_005529
chr1	222803567	222803731	G20940.GTEX-T6MN-0726-SM-32PML.2_circ_000536	2	+	2	37	40	1	0	unknown	2	0	0	1	intra_gene	exon-exon_boundary	End_E4;Start_I5;E4	MIA3	NM_198551
chr1	224445072	224445189	G20940.GTEX-T6MN-0726-SM-32PML.2_circ_000715	4	+	1	5	5	16	0	unknown	4	1	0	1	NA	NA	NA	NA	NA
chr1	246797225	246797307	G20940.GTEX-T6MN-0726-SM-32PML.2_circ_000578	2	+	1	40	5	1	0	unknown	2	2	0	1	intra_gene	exon-exon_boundary	Start_E5;End_E5;Start_I5;End_I4;E5	CNST	NM_001139459;NM_152609
chr1	32798630	220800775	G20940.GTEX-T6MN-0726-SM-32PML.2_circ_001720	4	+	4	37	40	1	0	unknown	4	0	0	1	inter_gene	exon-exon_boundary	Start_E14;Start_E2;Start_E1;Start_E11;Start_E10;Start_E9;Start_E3;Start_E4;Start_E5;Start_E6;Start_E7;Start_E8;Start_E12;Start_E13;Start_E64;Start_E65;Start_E66;Start_E67;Start_E68;Start_E69;Start_E70;Start_E56;Start_E57;Start_E58;Start_E59;Start_E60;Start_E61;Start_E62;Start_E63;Start_E55;Start_E50;Start_E51;Start_E52;Start_E53;Start_E54;Start_E46;Start_E47;Start_E48;Start_E49;Start_E41;Start_E4…	HDAC1;MARCKSL1;TSSK3;BSDC1;LOC100128071;ZBTB8B;ZBTB8A;ZBTB8OS;RBBP4;SYNC;KIAA1522;YARS;S100PBP;FNDC5;HPCA;TMEM54;RNF19B;AK2;ADC;TRIM62;ZNF362;MIR3605;PHC2;ZSCAN20;CSMD2;HMGB4;LOC402779;C1orf94;GJB4;GJB5;GJB3;GJA4;C1orf212;DLGAP3;LOC653160;ZMYM6;ZMYM6NB;ZMYM1;SFPQ;ZMYM4;KIAA0319L;NCDN;TFAP2E;PSMB2;C1orf216;CLSPN;EIF2C4;EIF2C1;EIF2C3;TEKT2;ADPRHL2;COL8A2;TRAPPC3;MAP7D1;THRAP3;SH3D21;FAM176B;STK40;L…	NM_004964;NM_023009;NM_052841;NM_001143888;NM_001143889;NM_001143890;NM_018045;NM_001167676;NM_001145720;NM_001040441;NM_178547;NM_001135255;NM_001135256;NM_005610;NM_001161708;NM_030786;NM_020888;NM_001198972;NM_001198973;NM_003680;NM_001256121;NM_022753;NM_001171940;NM_001171941;NM_153756;NM_002143;NM_033504;NM_001127361;NM_153341;NM_001199199;NM_001625;NM_013411;NR_037591;NR_037592;NM_052998;N…
chr1	39500133	53175079	G20940.GTEX-T6MN-0726-SM-32PML.2_circ_001820	4	-	3	0	40	50	0	unknown	4	1	0	1	inter_gene	exon-exon_boundary	Start_E1;Start_E2;Start_E3;Start_E4;Start_E5;Start_E6;Start_E7;Start_E8;Start_E9;Start_E10;Start_E11;Start_E12;Start_E13;Start_E14;Start_E15;Start_E16;Start_E17;Start_E18;Start_E19;Start_E20;Start_E21;Start_E22;Start_E23;Start_E24;Start_E25;Start_E26;Start_E27;Start_E28;Start_E29;Start_E30;Start_E31;Start_E32;Start_E33;Start_E34;Start_E35;Start_E36;Start_E37;Start_E38;Start_E39;Start_E40;Start_E4…	MACF1;KIAA0754;BMP8A;PPIEL;PABPC4;SNORA55;HEYL;NT5C1A;HPCAL4;PPIE;BMP8B;OXCT2;TRIT1;MYCL1;MFSD2A;CAP1;PPT1;RLF;TMCO2;ZMPSTE24;COL9A2;SMAP2;ZNF643;ZNF642;DEM1;ZNF684;RIMS3;NFYC;LOC100130557;MIR30E;MIR30C1;KCNQ4;CITED4;CTPS;LOC100507178;SLFNL1;SCMH1;EDN2;HIVEP3;GUCA2B;GUCA2A;FOXJ3;RIMKLA;ZMYND12;PPCS;CCDC30;PPIH;YBX1;CLDN19;LEPRE1;C1orf50;LOC100129924;ERMAP;CCDC23;ZNF691;SLC2A1;FLJ32224;FAM183A;EBN…	NM_012090;NM_015038;NM_181809;NR_003929;NM_001135653;NM_001135654;NM_003819;NR_002983;NM_014571;NM_032526;NM_016257;NM_001195007;NM_006112;NM_203456;NR_036543;NR_036544;NM_001720;NM_022120;NM_017646;NM_001033081;NM_001033082;NM_005376;NM_001136493;NM_032793;NM_001105530;NM_006367;NM_000310;NM_001142604;NM_012421;NM_001008740;NM_005857;NM_001852;NM_001198978;NM_022733;NM_001198979;NM_001198980;NM_…
chr1	53533021	53533104	G20940.GTEX-T6MN-0726-SM-32PML.2_circ_000779	2	-	2	35	4	1	0	unknown	2	0	2	1	NA	NA	NA	NA	NA
chr1	55184974	55185160	G20940.GTEX-T6MN-0726-SM-32PML.2_circ_000286	2	+	2	38	40	0	0	unknown	2	2	0	1	NA	NA	NA	NA	NA
chr1	55315481	55315643	G20940.GTEX-T6MN-0726-SM-32PML.2_circ_000401	3	-	2	40	40	4	0	unknown	3	2	0	1	intra_gene	within_exon	E9	DHCR24	NM_014762
chr1	79384438	245006835	G20940.GTEX-T6MN-0726-SM-32PML.2_circ_004706	2	-	1	6	6	0	0	unknown	2	0	0	1	inter_gene	exon-exon_boundary	Start_E8;Start_E9;Start_E10;Start_E3;Start_E4;Start_E5;Start_E6;Start_E7;Start_E1;Start_E2;Start_E11;Start_E12;Start_E13;Start_E14;Start_E15;Start_E16;Start_E17;Start_E18;Start_E19;Start_E20;Start_E21;Start_E22;Start_E23;Start_E56;Start_E57;Start_E58;Start_E59;Start_E60;Start_E54;Start_E55;Start_E53;Start_E48;Start_E49;Start_E50;Start_E51;Start_E52;Start_E44;Start_E45;Start_E46;Start_E47;Start_E4…	ELTD1;LPHN2;TTLL7;PRKACB;SAMD13;UOX;DNASE2B;RPF1;GNG5;CTBS;C1orf180;SSX2IP;LPAR3;MCOLN2;MCOLN3;WDR63;MIR4423;SYDE2;C1orf52;BCL10;LOC646626;DDAH1;CYR61;ZNHIT6;COL24A1;ODF2L;CLCA2;CLCA1;CLCA4;CLCA3P;SH3GLB1;SEP15;HS2ST1;LOC339524;LMO4;LOC100505768;PKN2;GTF2B;CCBL2;RBMXL1;GBP3;GBP1;GBP2;GBP7;GBP4;GBP5;GBP6;GBP1P1;LRRC8B;FLJ27354;LRRC8C;LRRC8D;ZNF326;GEMIN8P4;BARHL2;ZNF644;HFM1;CDC7;HSP90B3P;TGFBR3;B…	NM_022159;NM_012302;NM_024686;NM_002731;NM_207578;NM_182948;NM_001242857;NM_001242858;NM_001242859;NM_001242860;NM_001242861;NM_001242862;NM_001010971;NM_001134663;NM_001134664;NR_003927;NM_021233;NM_058248;NM_025065;NM_005274;NM_004388;NR_027379;NM_001166293;NM_001166294;NM_001166295;NM_001166417;NM_014021;NM_012152;NM_153259;NM_001253693;NM_018298;NM_145172;NR_039619;NM_032184;NM_198077;NR_0241…
chr1	8074505	8074683	G20940.GTEX-T6MN-0726-SM-32PML.2_circ_000211	2	-	1	40	5	0	0	unknown	2	2	0	1	NA	NA	NA	NA	NA
chr1	93307322	99473933	G20940.GTEX-T6MN-0726-SM-32PML.2_circ_004351	7	+	4	0	5	52	0	unknown	7	0	0	1	inter_gene	exon-exon_boundary	Start_E8;Start_E3;Start_E4;Start_E5;Start_E2;Start_E1;Start_E6;Start_E7;Start_E9;Start_E10;Start_E11;Start_E12;Start_E13;Start_E14;Start_E15;Start_E16;Start_E17;Start_E18;Start_E19;Start_E20;Start_E21;Start_E22;Start_E23;Start_E24;Start_E25;Start_E26;Start_E27;Start_E28;Start_E45;Start_E46;Start_E47;Start_E48;Start_E49;Start_E50;Start_E36;Start_E37;Start_E38;Start_E39;Start_E40;Start_E41;Start_E4…	RPL5;FAM69A;MTF2;TMED5;CCDC18;LOC100131564;DR1;FNBP1L;BCAR3;LOC100129046;MIR760;DNTTIP2;GCLM;ABCA4;ARHGAP29;ABCD3;F3;SLC44A3;CNN3;LOC729970;ALG14;TMEM56;TMEM56-RWDD3;RWDD3;FLJ31662;PTBP2;DPYD;MIR137HG;MIR137;MIR2682;LOC729987;SNX7;LPPR5;LOC100129620	NM_000969;NM_001006605;NM_001252269;NM_001252270;NM_001252271;NM_001252273;NM_001164391;NM_001164392;NM_001164393;NM_007358;NM_001167830;NM_016040;NR_030761;NM_206886;NR_034089;NM_001938;NM_001024948;NM_001164473;NM_017737;NM_003567;NR_034091;NR_030621;NM_014597;NM_002061;NM_000350;NM_004815;NM_001122674;NM_002858;NM_001178096;NM_001993;NM_001114106;NM_152369;NM_001839;NR_033998;NM_144988;NM_0011…
chr1	96937160	145440773	G20940.GTEX-T6MN-0726-SM-32PML.2_circ_000751	2	-	2	38	35	0	0	unknown	2	0	1	1	inter_gene	exon-exon_boundary	Start_E1;Start_E2;Start_E3;Start_E4;Start_E5;Start_E6;Start_E7;Start_E8;Start_E9;Start_E10;Start_E11;Start_E12;Start_E13;Start_E14;Start_E22;Start_E23;Start_E21;Start_E20;Start_E19;Start_E17;Start_E18;Start_E16;Start_E15;Start_E24;Start_E25;Start_E26;Start_E27;Start_E28;Start_E29;Start_E30;Start_E31;Start_E32;Start_E33;Start_E34;Start_E63;Start_E64;Start_E65;Start_E66;Start_E67;Start_E62;Start_E5…	PTBP2;DPYD;MIR137HG;MIR137;MIR2682;LOC729987;SNX7;LPPR5;LOC100129620;LPPR4;PALMD;MIR548AA1;MIR548D1;FRRS1;AGL;SLC35A3;HIAT1;SASS6;CCDC76;LRRC39;DBT;RTCD1;MIR553;CDC14A;GPR88;LOC100128787;VCAM1;EXTL2;SLC30A7;DPH5;S1PR1;OLFM3;DNAJA1P5;COL11A1;RNPC3;AMY2B;LOC648740;AMY2A;AMY1A;AMY1B;AMY1C;LOC100129138;PRMT6;NTNG1;VAV3;SLC25A24;NBPF4;NBPF6;FAM102B;HENMT1;PRPF38B;FNDC7;STXBP3;AKNAD1;SRG7;GPSM2;CLCC1;W…	NM_021190;NM_000110;NM_001160301;NR_046105;NR_029679;NR_039604;NR_046088;NM_015976;NM_152238;NR_033716;NM_001010861;NM_001037317;NR_033940;NM_001166252;NM_014839;NM_017734;NR_037516;NR_030382;NM_001013660;NM_000028;NM_000642;NM_000643;NM_000644;NM_000646;NM_000645;NM_012243;NM_033055;NM_194292;NM_019083;NM_001256385;NM_001256386;NM_001256387;NM_144620;NM_001918;NM_001130841;NM_003729;NR_030279;NM…
chr1	9932065	9932143	G20940.GTEX-T6MN-0726-SM-32PML.2_circ_000764	2	-	1	5	40	6	0	unknown	2	1	1	1	intra_gene	exon-exon_boundary	Start_E3;Start_E4;End_I3;E3;E4	CTNNBIP1	NM_001012329;NM_020248
chr10	105393946	124008300	G20940.GTEX-T6MN-0726-SM-32PML.2_circ_001593	5	-	1	5	35	25	0	unknown	5	2	0	1	inter_gene	exon-exon_boundary	Start_E7;Start_E8;Start_E6;Start_E4;Start_E5;Start_E1;Start_E2;Start_E3;Start_E10;Start_E9;Start_E11;Start_E12;Start_E13;Start_E14;Start_E15;Start_E16;Start_E17;Start_E18;Start_E19;Start_E31;Start_E32;Start_E33;Start_E34;Start_E35;Start_E36;Start_E37;Start_E38;Start_E39;Start_E40;Start_E41;Start_E42;Start_E43;Start_E44;Start_E45;Start_E46;Start_E47;Start_E48;Start_E49;Start_E50;Start_E51;Start_E5…	SH3PXD2A;LOC100505839;OBFC1;SLK;COL17A1;MIR936;SFR1;WDR96;MIR609;GSTO1;GSTO2;MIR4482-1;ITPRIP;CCDC147;SORCS3;SORCS1;XPNPEP1;LOC100505933;ADD3;MXI1;SMNDC1;DUSP5;SMC3;RBM20;PDCD4;LOC282997;MIR4680;BBIP1;SHOC2;RPL13AP6;ADRA2A;GPAM;TECTB;GUCY2GP;ACSL5;ZDHHC6;VTI1A;MIR4295;LOC143188;TCF7L2;HABP2;NRAP;CASP7;C10orf81;MIR4483;DCLRE1A;NHLRC2;ADRB1;C10orf118;TDRD1;MIR2110;VWA2;AFAP1L2;ABLIM1;FAM160B1;TRUB1…	NM_014631;NR_038940;NM_024928;NM_014720;NM_000494;NR_030760;NM_001002759;NM_145247;NM_025145;NR_030340;NM_001191002;NM_001191003;NM_004832;NM_001191013;NM_001191014;NM_001191015;NM_183239;NR_039702;NM_033397;NM_001008723;NM_014978;NM_001013031;NM_001206569;NM_001206570;NM_001206571;NM_001206572;NM_052918;NM_001167604;NM_020383;NR_030724;NR_038943;NM_001121;NM_016824;NM_019903;NM_130439;NM_0010085…
chr10	118030433	118031775	G20940.GTEX-T6MN-0726-SM-32PML.2_circ_000625	3	+	1	40	40	0	0	unknown	3	0	0	1	intra_gene	exon-exon_boundary	Start_E2;Start_E3;End_E2;End_E1;Start_I1;End_I1;E2;E1;E3	GFRA1	NM_001145453;NM_005264;NM_145793
chr10	12222636	12222723	G20940.GTEX-T6MN-0726-SM-32PML.2_circ_000617	2	-	1	40	5	4	0	unknown	2	1	0	1	NA	NA	NA	NA	NA
chr10	17276700	105037847	G20940.GTEX-T6MN-0726-SM-32PML.2_circ_007791	6	-	3	36	4	9	0	unknown	6	2	0	1	inter_gene	exon-exon_boundary	Start_E6;Start_E7;Start_E8;Start_E9;Start_E10;Start_E5;Start_E4;Start_E1;Start_E2;Start_E3;Start_E11;Start_E12;Start_E13;Start_E14;Start_E15;Start_E16;Start_E17;Start_E18;Start_E19;Start_E20;Start_E21;Start_E22;Start_E23;Start_E24;Start_E25;Start_E26;Start_E27;Start_E28;Start_E29;Start_E30;Start_E31;Start_E32;Start_E33;Start_E34;Start_E35;Start_E36;Start_E37;Start_E38;Start_E39;Start_E40;Start_E4…	VIM;ST8SIA6;LOC100128098;PTPLA;STAM;TMEM236;MRC1;MIR511-1;MIR511-2;SLC39A12;LOC100129213;CACNB2;NSUN6;ARL5B;PLXDC2;MIR4675;NEBL;C10orf113;LOC100128511;C10orf114;MIR1915;MLLT10;C10orf140;DNAJC1;EBLN1;LOC100130992;COMMD3;COMMD3-BMI1;BMI1;SPAG6;LOC100499489;PIP4K2A;ARMC3;MSRB2;PTF1A;C10orf67;OTUD1;KIAA1217;PRINS;MIR603;ARHGAP21;PRTFDC1;ENKUR;THNSL1;LOC100128811;GPR158;MYO3A;GAD2;APBB1IP;LINC00264;LO…	NM_003380;NM_001004470;NR_034129;NM_014241;NM_003473;NR_037774;NM_001098844;NM_002438_1;NR_030167;NR_030168;NM_001098844_1;NM_002438;NR_030167_1;NR_030168_1;NM_001145195;NM_152725;NR_038419;NM_001167945;NM_201571;NM_201572;NM_201593;NM_201596;NM_201597;NM_000724;NM_201590;NM_201570;NM_182543;NM_178815;NM_032812;NR_039822;NM_001173484;NM_006393;NM_213569;NM_001010896;NM_001177483;NR_046283;NR_0462…
chr10	29710972	29711069	G20940.GTEX-T6MN-0726-SM-32PML.2_circ_000424	4	+	2	40	40	16	0	unknown	4	2	0	1	intra_gene	within_exon	E3	LOC387647	NR_003930
chr10	37588504	37588588	G20940.GTEX-T6MN-0726-SM-32PML.2_circ_000709	2	+	1	5	40	2	0	unknown	2	0	0	1	NA	NA	NA	NA	NA
chr10	3824867	105842743	G20940.GTEX-T6MN-0726-SM-32PML.2_circ_007770	2	+	2	35	5	0	0	unknown	2	0	0	1	inter_gene	exon-exon_boundary	Start_E1;Start_E2;Start_E3;Start_E4;Start_E5;Start_E6;Start_E7;Start_E8;Start_E9;Start_E10;Start_E11;Start_E12;Start_E13;Start_E14;Start_E15;Start_E16;Start_E17;Start_E18;Start_E19;Start_E20;Start_E21;Start_E22;Start_E23;Start_E24;Start_E25;Start_E29;Start_E30;Start_E28;Start_E27;Start_E26;Start_E65;Start_E66;Start_E67;Start_E61;Start_E62;Start_E63;Start_E64;Start_E60;Start_E57;Start_E58;Start_E5…	KLF6;LOC338588;LOC100216001;AKR1E2;tAKR;AKR1C1;AKR1C2;AKR1C3;AKR1CL1;AKR1C4;UCN3;TUBAL3;NET1;CALML5;CALML3;ASB13;FAM208B;GDI2;ANKRD16;FBXO18;IL15RA;IL2RA;RBM17;PFKFB3;MIR3155A;MIR3155B;LOC399715;PRKCQ;LOC439949;LOC100507127;SFMBT2;ITIH5;ITIH2;KIN;ATP5C1;TAF3;FLJ45983;GATA3;SFTA1P;LOC254312;CELF2;LOC439950;USP6NL;ECHDC3;C10orf47;LOC219731;UPF2;DHTKD1;SEC61A2;NUDT5;CDC123;CAMK1D;MIR4480;LOC283070;C…	NM_001160124;NM_001160125;NM_001300;NR_027653;NR_015425;NR_024475;NM_001040177;NR_026743;NM_001353;NM_001135241;NM_001354;NM_205845;NM_001253908;NM_001253909;NM_003739;NR_027916;NM_001818;NM_053049;NM_001171864;NM_024803;NM_001047160;NM_005863;NM_017422;NM_005185;NM_024701;NR_024581;NR_037164;NM_017782;NM_001115156;NM_001494;NM_019046;NM_001009941;NM_001009943;NM_032807;NM_178150;NM_001243539;NM_…
chr10	50852062	81074868	G20940.GTEX-T6MN-0726-SM-32PML.2_circ_001427	3	-	1	40	34	0	0	unknown	3	0	2	1	inter_gene	exon-exon_boundary	Start_E8;Start_E9;Start_E10;Start_E11;Start_E12;Start_E13;Start_E14;Start_E15;Start_E1;Start_E16;Start_E2;Start_E3;Start_E17;Start_E18;Start_E19;Start_E20;Start_E21;Start_E22;Start_E23;Start_E4;Start_E5;Start_E6;Start_E7;Start_E24;Start_E25;Start_E26;Start_E27;Start_E28;Start_E29;Start_E30;Start_E31;Start_E35;Start_E36;Start_E33;Start_E34;Start_E32;Start_E44;Start_E42;Start_E43;Start_E37;Start_E3…	CHAT;C10orf53;OGDHL;PARG;AGAP8;LOC728407;AGAP7;MSMB;NCOA4;TIMM23;AGAP6;FLJ31813;FAM21A;FAM21B;ASAH2;SGMS1;ASAH2B;A1CF;PRKG1;MIR605;CSTF2T;LOC100506939;DKK1;MBL2;PCDH15;MTRNR2L5;ZWINT;IPMK;CISD1;UBE2D1;TFAM;BICC1;LOC728640;PHYHIPL;FAM13C;SLC16A9;M1;CCDC6;C10orf40;ANK3;CDK1;RHOBTB1;TMEM26;C10orf107;ARID5B;RTKN2;ZNF365;ADO;EGR2;NRBF2;JMJD1C;MIR1296;LOC84989;REEP3;ANXA2P3;CTNNA3;LRRTM3;DNAJC12;SIRT1;…	NM_001142929;NM_001142933;NM_001142934;NM_020549;NM_020984;NM_020985;NM_020986;NM_001042427;NM_182554;NM_001143996;NM_001143997;NM_018245;NM_003631;NM_001077686;NR_029388;NM_001077685;NM_002443;NM_138634;NM_001145260;NM_001145261;NM_001145262;NM_001145263;NM_005437;NM_006327;NM_001077665;NR_038275;NM_001005751;NM_018232_1;NM_001143974;NM_019893;NM_147156;NM_001079516;NM_001198818;NM_001198819;NM_…
chr10	6278827	6278955	G20940.GTEX-T6MN-0726-SM-32PML.2_circ_000772	2	+	1	5	40	0	0	unknown	2	1	0	1	NA	NA	NA	NA	NA
chr10	64937476	64943230	G20940.GTEX-T6MN-0726-SM-32PML.2_circ_000572	2	-	2	6	5	10	0	unknown	2	0	1	1	intra_gene	exon-exon_boundary	Start_E20;Start_E23;End_E19;End_E20;End_E22;End_E23;Start_I21;Start_I22;End_I21;E19;E20;E22;E23	JMJD1C	NM_004241;NM_032776
chr10	70547906	70548085	G20940.GTEX-T6MN-0726-SM-32PML.2_circ_000707	2	+	1	6	5	0	0	unknown	2	0	0	1	intra_gene	exon-exon_boundary	Start_E23;End_E23;Start_I24;End_I23;E23	CCAR1	NM_018237
chr10	73578814	73579585	G20940.GTEX-T6MN-0726-SM-32PML.2_circ_000425	2	-	2	40	40	128	0	unknown	2	1	0	1	intra_gene	exon-exon_boundary	Start_E12;Start_E13;Start_E11;End_E11;End_E12;End_E10;Start_I9;Start_I10;End_I9;End_I10;E11;E12;E13;E10	PSAP	NM_001042465;NM_001042466;NM_002778
chr10	73579537	73580029	G20940.GTEX-T6MN-0726-SM-32PML.2_circ_006063	5	-	3	40	40	1152	0	unknown	5	0	0	1	intra_gene	exon-exon_boundary	Start_E11;Start_E10;End_E10;End_E9;Start_I8;End_I8;E10;E11;E9	PSAP	NM_001042465;NM_001042466;NM_002778
chr10	73579585	73580029	G20940.GTEX-T6MN-0726-SM-32PML.2_circ_005369	2	-	2	40	40	2738	0	unknown	2	0	0	1	intra_gene	exon-exon_boundary	Start_E11;Start_E10;End_E10;End_E9;Start_I8;End_I8;E10;E11;E9	PSAP	NM_001042465;NM_001042466;NM_002778
chr10	81113782	81113979	G20940.GTEX-T6MN-0726-SM-32PML.2_circ_000297	6	-	5	40	40	0	0	unknown	6	0	0	1	intra_gene	within_exon	E6	PPIF	NM_005729
chr11	100910114	100910289	G20940.GTEX-T6MN-0726-SM-32PML.2_circ_000758	2	+	1	40	40	4	0	unknown	2	1	0	1	NA	NA	NA	NA	NA
chr11	10580109	10580355	G20940.GTEX-T6MN-0726-SM-32PML.2_circ_000433	2	+	1	40	5	50	0	unknown	2	0	0	1	intra_gene	within_exon	E6	LYVE1	NM_006691
chr11	117075220	117075314	G20940.GTEX-T6MN-0726-SM-32PML.2_circ_002401	3	-	3	4	40	1801	0	unknown	3	0	0	1	intra_gene	within_exon	E5	TAGLN	NM_001001522;NM_003186
chr11	117075228	117075388	G20940.GTEX-T6MN-0726-SM-32PML.2_circ_000065	9	+	6	5	5	0	0	unknown	9	1	0	1	intra_gene	within_exon	E5	TAGLN	NM_001001522;NM_003186
chr11	291253	291375	G20940.GTEX-T6MN-0726-SM-32PML.2_circ_000699	2	+	1	40	40	0	0	unknown	2	0	0	1	NA	NA	NA	NA	NA
chr11	319797	69070832	G20940.GTEX-T6MN-0726-SM-32PML.2_circ_002205	3	+	2	2	40	99	0	unknown	3	0	0	1	inter_gene	exon-exon_boundary	Start_E1;Start_E2;Start_E3;Start_E4;Start_E5;Start_E6;Start_E7;Start_E8;Start_E9;Start_E10;Start_E11;Start_E12;Start_E13;Start_E14;Start_E15;Start_E16;Start_E17;Start_E18;Start_E19;Start_E20;Start_E21;Start_E22;Start_E23;Start_E32;Start_E33;Start_E24;Start_E25;Start_E26;Start_E27;Start_E28;Start_E29;Start_E30;Start_E31;Start_E34;Start_E35;Start_E36;Start_E37;Start_E38;Start_E39;Start_E40;Start_E4…	IFITM3;B4GALNT4;PKP3;SIGIRR;ANO9;PTDSS2;RNH1;LRRC56;HRAS;C11orf35;RASSF7;MIR210;MIR210HG;PHRF1;LOC143666;CDHR5;IRF7;DRD4;SCT;DEAF1;TMEM80;EPS8L2;TALDO1;NS3BP;PDDC1;CEND1;PIDD;SLC25A22;PNPLA2;RPLP2;SNORA52;CD151;EFCAB4A;TSPAN4;POLR2L;CHID1;AP2A2;MUC6;MUC2;MUC5B;TOLLIP;LOC255512;BRSK2;MOB2;DUSP8;LOC338651;KRTAP5-1;KRTAP5-2;KRTAP5-3;KRTAP5-5;KRTAP5-4;FAM99A;KRTAP5-6;FAM99B;IFITM10;CTSD;SYT8;TNNI2;LS…	NM_021034;NM_178537;NM_007183;NM_001135053;NM_001135054;NM_021805;NM_001012302;NM_030783;NM_002939;NM_203383;NM_203384;NM_203385;NM_203386;NM_203387;NM_203388;NM_203389;NM_198075;NM_001130442;NM_005343;NM_176795;NM_173573;NM_001143993;NM_001143994;NM_003475;NR_029623;NR_038262;NM_020901;NR_026967;NM_001171968;NM_021924;NM_031264;NM_001572;NM_004029;NM_004031;NM_000797;NM_021920;NM_021008;NM_00104…
chr11	46418800	46419013	G20940.GTEX-T6MN-0726-SM-32PML.2_circ_000307	2	+	2	35	40	2	0	unknown	2	0	0	1	intra_gene	within_exon	E19	AMBRA1	NM_017749
chr11	57068293	113944789	G20940.GTEX-T6MN-0726-SM-32PML.2_circ_003539	3	+	3	37	38	9	0	unknown	3	1	0	1	inter_gene	exon-exon_boundary	Start_E5;Start_E6;Start_E7;Start_E8;Start_E9;Start_E10;Start_E11;Start_E12;Start_E13;Start_E14;Start_E15;Start_E16;Start_E17;Start_E1;Start_E2;Start_E3;Start_E4;Start_E18;Start_E19;Start_E20;Start_E21;Start_E22;Start_E23;Start_E24;Start_E25;Start_E26;Start_E27;Start_E28;Start_E29;Start_E30;Start_E31;Start_E32;Start_E33;Start_E34;Start_E35;Start_E36;Start_E37;Start_E38;Start_E39;Start_E40;Start_E4…	TNKS1BP1;SSRP1;P2RX3;PRG3;PRG2;SLC43A3;RTN4RL2;SLC43A1;SMTNL1;TIMM10;UBE2L6;SERPING1;MIR130A;CLP1;YPEL4;ZDHHC5;MED19;TMX2;TMX2-CTNND1;C11orf31;BTBD18;CTNND1;OR6Q1;OR9Q1;OR9I1;OR9Q2;OR1S1;OR1S2;OR10Q1;OR10W1;OR5B17;OR5B3;OR5B2;OR5B12;OR5B21;LPXN;ZFP91;ZFP91-CNTF;CNTF;GLYAT;GLYATL2;GLYATL1;LOC283194;FAM111B;FAM111A;DTX4;MPEG1;OR5AN1;OR5A2;OR5A1;OR4D6;OR4D10;OR4D11;OR4D9;OSBP;MIR3162;PATL1;OR10V1;OR…	NM_033396;NM_003146;NM_002559;NM_006093;NM_001243245;NM_002728;NM_014096;NM_017611;NM_199329;NM_178570;NM_001198810;NM_003627;NM_001105565;NM_012456;NM_004223;NM_198183;NM_000062;NM_001032295;NR_029673;NM_001142597;NM_006831;NM_145008;NM_015457;NM_153450;NM_001144012;NM_015959;NR_026593;NR_037645;NR_037646;NM_170746;NM_001145101;NM_001085458;NM_001085459;NM_001085460;NM_001085461;NM_001085462;NM_…
chr11	57373885	57374020	G20940.GTEX-T6MN-0726-SM-32PML.2_circ_000058	2	+	1	5	6	0	0	unknown	2	0	0	1	intra_gene	exon-exon_boundary	Start_E6;Start_E5;End_E6;End_E5;Start_I6;End_I5;E6;E5	SERPING1	NM_000062;NM_001032295
chr11	62040516	62040593	G20940.GTEX-T6MN-0726-SM-32PML.2_circ_000436	25	-	13	40	40	0	0	unknown	25	0	0	1	intra_gene	within_exon	E3	SCGB2A2	NM_002411
chr11	62287409	62290943	G20940.GTEX-T6MN-0726-SM-32PML.2_circ_001040	3	-	2	0	38	209	0	unknown	3	2	0	1	intra_gene	within_exon	E5	AHNAK	NM_001620
chr11	62287443	62289702	G20940.GTEX-T6MN-0726-SM-32PML.2_circ_007410	4	-	3	0	5	290	0	unknown	4	0	0	1	intra_gene	within_exon	E5	AHNAK	NM_001620
chr11	62287542	62289702	G20940.GTEX-T6MN-0726-SM-32PML.2_circ_002361	2	-	2	0	40	14	0	unknown	2	0	0	2	intra_gene	within_exon	E5	AHNAK	NM_001620
chr11	62287557	62288949	G20940.GTEX-T6MN-0726-SM-32PML.2_circ_002712	3	+	3	0	40	54	0	unknown	3	0	0	1	intra_gene	within_exon	E5	AHNAK	NM_001620
chr11	62287557	62289717	G20940.GTEX-T6MN-0726-SM-32PML.2_circ_006788	5	+	5	0	40	54	0	unknown	5	0	0	1	intra_gene	within_exon	E5	AHNAK	NM_001620
chr11	62287557	62293983	G20940.GTEX-T6MN-0726-SM-32PML.2_circ_004290	2	+	2	5	38	54	0	unknown	2	0	0	1	intra_gene	within_exon	E5	AHNAK	NM_001620
chr11	62288025	62288127	G20940.GTEX-T6MN-0726-SM-32PML.2_circ_006044	2	+	2	0	40	578	0	unknown	2	0	0	1	intra_gene	within_exon	E5	AHNAK	NM_001620
chr11	62288025	62289519	G20940.GTEX-T6MN-0726-SM-32PML.2_circ_004500	2	+	1	0	5	578	0	unknown	2	0	0	1	intra_gene	within_exon	E5	AHNAK	NM_001620
chr11	62288127	62289519	G20940.GTEX-T6MN-0726-SM-32PML.2_circ_006114	8	+	7	0	40	164	0	unknown	8	0	0	1	intra_gene	within_exon	E5	AHNAK	NM_001620
chr11	62288240	62288378	G20940.GTEX-T6MN-0726-SM-32PML.2_circ_003908	2	-	2	5	40	132	0	unknown	2	1	0	1	intra_gene	within_exon	E5	AHNAK	NM_001620
chr11	62288355	62288535	G20940.GTEX-T6MN-0726-SM-32PML.2_circ_005574	6	-	4	5	40	0	0	unknown	6	1	0	1	intra_gene	within_exon	E5	AHNAK	NM_001620
chr11	62288378	62288480	G20940.GTEX-T6MN-0726-SM-32PML.2_circ_006387	3	-	3	38	5	973	0	unknown	3	0	0	1	intra_gene	within_exon	E5	AHNAK	NM_001620
chr11	62288378	62289086	G20940.GTEX-T6MN-0726-SM-32PML.2_circ_002952	2	-	2	0	40	973	0	unknown	2	0	0	1	intra_gene	within_exon	E5	AHNAK	NM_001620
chr11	62288385	62288487	G20940.GTEX-T6MN-0726-SM-32PML.2_circ_004202	3	+	1	35	40	0	0	unknown	3	0	0	1	intra_gene	within_exon	E5	AHNAK	NM_001620
chr11	62288399	62288544	G20940.GTEX-T6MN-0726-SM-32PML.2_circ_001270	2	-	1	40	5	338	0	unknown	2	2	0	1	intra_gene	within_exon	E5	AHNAK	NM_001620
chr11	62288399	62288579	G20940.GTEX-T6MN-0726-SM-32PML.2_circ_005790	6	-	4	40	40	338	0	unknown	6	0	0	1	intra_gene	within_exon	E5	AHNAK	NM_001620
chr11	62288480	62289086	G20940.GTEX-T6MN-0726-SM-32PML.2_circ_000266	6	-	6	0	40	203	0	unknown	6	0	0	1	intra_gene	within_exon	E5	AHNAK	NM_001620
chr11	62288949	62289717	G20940.GTEX-T6MN-0726-SM-32PML.2_circ_001269	2	+	2	0	5	222	0	unknown	2	0	0	1	intra_gene	within_exon	E5	AHNAK	NM_001620
chr11	62288949	62297751	G20940.GTEX-T6MN-0726-SM-32PML.2_circ_005685	2	+	2	0	6	222	0	unknown	2	0	0	1	intra_gene	within_exon	E5	AHNAK	NM_001620
chr11	62289318	62290470	G20940.GTEX-T6MN-0726-SM-32PML.2_circ_004644	2	-	2	0	5	2	0	unknown	2	0	0	1	intra_gene	within_exon	E5	AHNAK	NM_001620
chr11	62290008	62292354	G20940.GTEX-T6MN-0726-SM-32PML.2_circ_000767	3	+	3	0	37	7	0	unknown	3	0	0	2	intra_gene	within_exon	E5	AHNAK	NM_001620
chr11	62290023	62292369	G20940.GTEX-T6MN-0726-SM-32PML.2_circ_003632	3	+	3	0	37	13	0	unknown	3	0	0	2	intra_gene	within_exon	E5	AHNAK	NM_001620
chr11	62290101	62293599	G20940.GTEX-T6MN-0726-SM-32PML.2_circ_008059	2	+	2	0	6	45	0	unknown	2	2	0	1	intra_gene	within_exon	E5	AHNAK	NM_001620
chr11	62290190	62292536	G20940.GTEX-T6MN-0726-SM-32PML.2_circ_003397	2	-	2	0	5	77	0	unknown	2	2	0	1	intra_gene	within_exon	E5	AHNAK	NM_001620
chr11	62290470	62293200	G20940.GTEX-T6MN-0726-SM-32PML.2_circ_008036	2	-	2	0	40	11	0	unknown	2	1	0	2	intra_gene	within_exon	E5	AHNAK	NM_001620
chr11	62290470	62299251	G20940.GTEX-T6MN-0726-SM-32PML.2_circ_002213	2	-	2	0	40	11	0	unknown	2	1	0	2	intra_gene	within_exon	E5	AHNAK	NM_001620
chr11	62290485	62293215	G20940.GTEX-T6MN-0726-SM-32PML.2_circ_003434	2	+	2	0	40	8	0	unknown	2	1	0	2	intra_gene	within_exon	E5	AHNAK	NM_001620
chr11	62290485	62293983	G20940.GTEX-T6MN-0726-SM-32PML.2_circ_007811	2	+	2	0	40	8	0	unknown	2	0	0	1	intra_gene	within_exon	E5	AHNAK	NM_001620
chr11	62290485	62299266	G20940.GTEX-T6MN-0726-SM-32PML.2_circ_005330	2	+	2	0	40	8	0	unknown	2	1	0	2	intra_gene	within_exon	E5	AHNAK	NM_001620
chr11	62290574	62290796	G20940.GTEX-T6MN-0726-SM-32PML.2_circ_003449	5	-	3	40	5	93	0	unknown	5	0	0	1	intra_gene	within_exon	E5	AHNAK	NM_001620
chr11	62290943	62291033	G20940.GTEX-T6MN-0726-SM-32PML.2_circ_000147	4	-	2	40	5	59	0	unknown	4	0	0	1	intra_gene	within_exon	E5	AHNAK	NM_001620
chr11	62291475	62300013	G20940.GTEX-T6MN-0726-SM-32PML.2_circ_005798	2	+	2	0	40	1	0	unknown	2	0	0	1	intra_gene	within_exon	E5	AHNAK	NM_001620
chr11	62292927	62293038	G20940.GTEX-T6MN-0726-SM-32PML.2_circ_001466	3	-	2	5	5	9	0	unknown	3	1	0	1	intra_gene	within_exon	E5	AHNAK	NM_001620
chr11	62294367	62296761	G20940.GTEX-T6MN-0726-SM-32PML.2_circ_006623	2	+	2	0	40	1	0	unknown	2	1	0	1	intra_gene	within_exon	E5	AHNAK	NM_001620
chr11	62294367	62299266	G20940.GTEX-T6MN-0726-SM-32PML.2_circ_005032	4	+	4	0	40	1	0	unknown	4	0	0	1	intra_gene	within_exon	E5	AHNAK	NM_001620
chr11	62295054	62295639	G20940.GTEX-T6MN-0726-SM-32PML.2_circ_004642	2	-	2	0	37	45	0	unknown	2	0	0	1	intra_gene	within_exon	E5	AHNAK	NM_001620
chr11	62295440	62295689	G20940.GTEX-T6MN-0726-SM-32PML.2_circ_006266	2	-	1	4	4	4	0	unknown	2	2	0	1	intra_gene	within_exon	E5	AHNAK	NM_001620
chr11	62392984	62393077	G20940.GTEX-T6MN-0726-SM-32PML.2_circ_000235	3	+	2	5	40	9	0	unknown	3	2	0	1	intra_gene	within_exon	E24;E25	GANAB	NM_198334;NM_198335
chr11	65191848	65191927	G20940.GTEX-T6MN-0726-SM-32PML.2_circ_000696	2	-	2	40	40	20402	0	unknown	2	0	0	1	intra_gene	within_exon	E1	NEAT1	NR_028272
chr11	67430147	67430241	G20940.GTEX-T6MN-0726-SM-32PML.2_circ_000564	2	+	2	5	5	0	0	unknown	2	0	0	1	intra_gene	within_exon	E10	ALDH3B2	NM_000695;NM_001031615
chr11	67430166	67430275	G20940.GTEX-T6MN-0726-SM-32PML.2_circ_005009	2	+	1	40	40	0	0	unknown	2	2	1	1	intra_gene	within_exon	E10	ALDH3B2	NM_000695;NM_001031615
chr11	67430200	67430301	G20940.GTEX-T6MN-0726-SM-32PML.2_circ_006661	6	-	5	40	36	0	0	unknown	6	0	0	1	intra_gene	within_exon	E10	ALDH3B2	NM_000695;NM_001031615
chr11	72486789	72487007	G20940.GTEX-T6MN-0726-SM-32PML.2_circ_000654	4	-	3	38	5	0	0	unknown	4	0	0	1	NA	NA	NA	NA	NA
chr12	113425424	113425513	G20940.GTEX-T6MN-0726-SM-32PML.2_circ_000046	2	+	1	5	5	0	0	unknown	2	0	0	1	intra_gene	within_exon	E2	OAS2	NM_001032731
chr12	118583263	118583380	G20940.GTEX-T6MN-0726-SM-32PML.2_circ_000465	8	-	5	5	40	72	0	unknown	8	0	0	1	inter_gene	exon-exon_boundary	End_E4;End_I21;E4	PEBP1;TAOK3	NM_002567;NM_016281
chr12	124427893	124427988	G20940.GTEX-T6MN-0726-SM-32PML.2_circ_000810	2	-	1	40	40	9	0	unknown	2	0	0	1	intra_gene	exon-exon_boundary	End_E3;Start_I3;E3	CCDC92	NM_025140
chr12	12975600	50743466	G20940.GTEX-T6MN-0726-SM-32PML.2_circ_008652	2	-	1	2	5	4	0	unknown	2	1	1	1	inter_gene	exon-exon_boundary	Start_E6;Start_E8;Start_E9;Start_E10;Start_E11;Start_E12;Start_E1;Start_E2;Start_E3;Start_E4;Start_E5;Start_E7;Start_E13;Start_E14;Start_E15;Start_E22;Start_E23;Start_E24;Start_E25;Start_E26;Start_E27;Start_E18;Start_E19;Start_E20;Start_E21;Start_E16;Start_E17;Start_E28;Start_E29;Start_E30;Start_E31;Start_E32;Start_E38;Start_E33;Start_E34;Start_E35;Start_E36;Start_E37;Start_E57;Start_E56;Start_E5…	DDX47;RPL13AP20;GPRC5A;MIR614;GPRC5D;LOC100506314;HEBP1;HTR7P1;KIAA1467;GSG1;EMP1;C12orf36;GRIN2B;ATF7IP;PLBD1;GUCY2C;HIST4H4;H2AFJ;WBP11;C12orf60;C12orf69;ART4;MGP;ERP27;ARHGDIB;PDE6H;RERG;PTPRO;EPS8;STRAP;DERA;SLC15A5;MGST1;LMO3;SKP1P2;MIR3974;RERGL;PIK3C2G;PLCZ1;CAPZA3;PLEKHA5;AEBP2;LOC100506393;PDE3A;SLCO1C1;SLCO1B3;SLCO1B7;SLCO1B1;SLCO1A2;IAPP;PYROXD1;RECQL;GOLT1B;C12orf39;GYS2;LDHB;KCNJ8;AB…	NM_016355;NM_201224;NR_003932;NM_003979;NR_030345;NM_018654;NR_038920;NM_015987;NR_002774;NM_020853;NM_001080554;NM_001080555;NM_001206842;NM_001206843;NM_001206845;NM_031289;NM_153823;NM_001423;NR_036555;NM_000834;NM_018179;NM_024829;NM_004963;NM_175054;NM_177925;NR_027716;NM_016312;NM_175874;NM_001013698;NM_021071;NM_000900;NM_001190839;NM_152321;NM_001175;NM_006205;NM_001190726;NM_032918;NM_00…
chr12	52912729	53090214	G20940.GTEX-T6MN-0726-SM-32PML.2_circ_002579	2	-	2	0	37	34	0	unknown	2	1	0	1	inter_gene	exon-exon_boundary	Start_E1;Start_E2;Start_E3;Start_E4;Start_E5;Start_E6;Start_E7;Start_E8;Start_E9;Start_E10;End_E1;End_E2;End_E3;End_E4;End_E5;End_E6;End_E7;End_E8;End_E9;End_E10;Start_I1;Start_I2;Start_I3;Start_I4;Start_I5;Start_I6;Start_I7;Start_I8;Start_I9;End_I1;End_I9;End_I2;End_I3;End_I4;End_I5;End_I6;End_I7;End_I8;E1;E2;E3;E4;E5;E6;E7;E8;E9;E10	KRT5;KRT71;KRT74;KRT72;KRT73;KRT2;KRT1;KRT77	NM_000424;NM_033448;NM_175053;NM_001146225;NM_001146226;NM_080747;NM_175068;NM_000423;NM_006121;NM_175078
chr12	57081856	57081943	G20940.GTEX-T6MN-0726-SM-32PML.2_circ_000595	2	-	1	4	40	0	0	unknown	2	0	0	1	intra_gene	within_exon	E1	PTGES3	NM_006601
chr12	57486023	57486160	G20940.GTEX-T6MN-0726-SM-32PML.2_circ_000230	2	+	1	5	40	4	0	unknown	2	1	0	1	NA	NA	NA	NA	NA
chr12	57599368	57599446	G20940.GTEX-T6MN-0726-SM-32PML.2_circ_000768	4	-	2	40	35	2	0	unknown	4	0	0	1	intra_gene	exon-exon_boundary	End_E75;Start_I76;E75	LRP1	NM_002332
chr12	6645849	63149132	G20940.GTEX-T6MN-0726-SM-32PML.2_circ_007870	3	+	3	0	5	5	0	unknown	3	0	0	1	inter_gene	exon-exon_boundary	Start_E3;Start_E4;Start_E5;Start_E6;Start_E7;Start_E8;Start_E9;Start_E10;Start_E1;Start_E2;Start_E16;Start_E38;Start_E39;Start_E40;Start_E11;Start_E12;Start_E13;Start_E14;Start_E15;Start_E21;Start_E22;Start_E23;Start_E24;Start_E25;Start_E26;Start_E27;Start_E28;Start_E29;Start_E30;Start_E31;Start_E32;Start_E33;Start_E34;Start_E35;Start_E36;Start_E37;Start_E17;Start_E18;Start_E19;Start_E20;Start_E5…	GAPDH;IFFO1;NOP2;CHD4;SCARNA11;LPAR5;ACRBP;ING4;ZNF384;C12orf53;COPS7A;MLF2;PTMS;LAG3;CD4;GPR162;LEPREL2;GNB3;USP5;CDCA3;TPI1;DSTNP2;RPL13P5;SPSB2;ENO2;LRRC23;ATN1;C12orf57;PTPN6;MIR141;MIR200C;PHB2;SCARNA12;EMG1;LPCAT3;C1S;C1R;C1RL;MATL2963;CLSTN3;RBP5;PEX5;ACSM4;CD163L1;CD163;APOBEC1;GDF3;DPPA3;CLEC4C;NANOGNB;NANOG;SLC2A14;SLC2A3;FOXJ2;C3AR1;NECAP1;CLEC4A;POU5F1P3;FAM66C;ZNF705A;FAM86FP;FAM90A1…	NM_001256799;NM_002046;NM_001039670;NM_001193457;NM_080730;NR_036467;NM_001033714;NM_006170;NM_001273;NR_003012;NM_001142961;NM_020400;NM_032489;NM_001127582;NM_001127583;NM_001127584;NM_001127585;NM_001127586;NM_016162;NM_001039920;NM_001135734;NM_133476;NM_001244014;NM_001244015;NM_153685;NM_001164093;NM_001164094;NM_001164095;NM_016319;NM_005439;NR_026581;NM_002824;NM_002286;NM_000616;NM_00119…
chr12	6647064	63149845	G20940.GTEX-T6MN-0726-SM-32PML.2_circ_000840	2	+	2	0	5	396	0	unknown	2	0	0	1	inter_gene	exon-exon_boundary	Start_E8;Start_E9;Start_E10;Start_E1;Start_E2;Start_E3;Start_E4;Start_E5;Start_E6;Start_E7;Start_E16;Start_E38;Start_E39;Start_E40;Start_E11;Start_E12;Start_E13;Start_E14;Start_E15;Start_E21;Start_E22;Start_E23;Start_E24;Start_E25;Start_E26;Start_E27;Start_E28;Start_E29;Start_E30;Start_E31;Start_E32;Start_E33;Start_E34;Start_E35;Start_E36;Start_E37;Start_E17;Start_E18;Start_E19;Start_E20;Start_E5…	GAPDH;IFFO1;NOP2;CHD4;SCARNA11;LPAR5;ACRBP;ING4;ZNF384;C12orf53;COPS7A;MLF2;PTMS;LAG3;CD4;GPR162;LEPREL2;GNB3;USP5;CDCA3;TPI1;DSTNP2;RPL13P5;SPSB2;ENO2;LRRC23;ATN1;C12orf57;PTPN6;MIR141;MIR200C;PHB2;SCARNA12;EMG1;LPCAT3;C1S;C1R;C1RL;MATL2963;CLSTN3;RBP5;PEX5;ACSM4;CD163L1;CD163;APOBEC1;GDF3;DPPA3;CLEC4C;NANOGNB;NANOG;SLC2A14;SLC2A3;FOXJ2;C3AR1;NECAP1;CLEC4A;POU5F1P3;FAM66C;ZNF705A;FAM86FP;FAM90A1…	NM_001256799;NM_002046;NM_001039670;NM_001193457;NM_080730;NR_036467;NM_001033714;NM_006170;NM_001273;NR_003012;NM_001142961;NM_020400;NM_032489;NM_001127582;NM_001127583;NM_001127584;NM_001127585;NM_001127586;NM_016162;NM_001039920;NM_001135734;NM_133476;NM_001244014;NM_001244015;NM_153685;NM_001164093;NM_001164094;NM_001164095;NM_016319;NM_005439;NR_026581;NM_002824;NM_002286;NM_000616;NM_00119…
chr12	6647064	7719811	G20940.GTEX-T6MN-0726-SM-32PML.2_circ_006634	2	+	2	0	5	396	0	unknown	2	1	0	1	inter_gene	exon-exon_boundary	Start_E8;Start_E9;Start_E10;Start_E1;Start_E2;Start_E3;Start_E4;Start_E5;Start_E6;Start_E7;Start_E16;Start_E38;Start_E39;Start_E40;Start_E11;Start_E12;Start_E13;Start_E14;Start_E15;Start_E21;Start_E22;Start_E23;Start_E24;Start_E25;Start_E26;Start_E27;Start_E28;Start_E29;Start_E30;Start_E31;Start_E32;Start_E33;Start_E34;Start_E35;Start_E36;Start_E37;Start_E17;Start_E18;Start_E19;Start_E20;End_E7;E…	GAPDH;IFFO1;NOP2;CHD4;SCARNA11;LPAR5;ACRBP;ING4;ZNF384;C12orf53;COPS7A;MLF2;PTMS;LAG3;CD4;GPR162;LEPREL2;GNB3;USP5;CDCA3;TPI1;DSTNP2;RPL13P5;SPSB2;ENO2;LRRC23;ATN1;C12orf57;PTPN6;MIR141;MIR200C;PHB2;SCARNA12;EMG1;LPCAT3;C1S;C1R;C1RL;MATL2963;CLSTN3;RBP5;PEX5;ACSM4;CD163L1;CD163;APOBEC1	NM_001256799;NM_002046;NM_001039670;NM_001193457;NM_080730;NR_036467;NM_001033714;NM_006170;NM_001273;NR_003012;NM_001142961;NM_020400;NM_032489;NM_001127582;NM_001127583;NM_001127584;NM_001127585;NM_001127586;NM_016162;NM_001039920;NM_001135734;NM_133476;NM_001244014;NM_001244015;NM_153685;NM_001164093;NM_001164094;NM_001164095;NM_016319;NM_005439;NR_026581;NM_002824;NM_002286;NM_000616;NM_00119…
chr12	66533316	66533397	G20940.GTEX-T6MN-0726-SM-32PML.2_circ_000216	2	+	1	5	40	0	0	unknown	2	0	1	1	NA	NA	NA	NA	NA
chr12	70957456	70957607	G20940.GTEX-T6MN-0726-SM-32PML.2_circ_000647	3	-	1	5	40	0	0	unknown	3	2	0	1	NA	NA	NA	NA	NA
chr12	72647952	72648114	G20940.GTEX-T6MN-0726-SM-32PML.2_circ_000177	2	-	1	40	40	4	0	unknown	2	1	0	1	intra_gene	within_exon	E2	LOC283392	NR_026837
chr12	9227296	9307352	G20940.GTEX-T6MN-0726-SM-32PML.2_circ_000489	8	-	7	0	40	54	0	unknown	8	0	0	1	inter_gene	exon-exon_boundary	Start_E23;Start_E24;Start_E25;Start_E26;Start_E27;Start_E28;Start_E29;Start_E12;Start_E13;Start_E14;Start_E15;Start_E16;Start_E17;Start_E18;Start_E19;Start_E20;Start_E21;Start_E22;Start_E1;Start_E2;Start_E3;Start_E4;Start_E5;Start_E6;Start_E7;Start_E8;Start_E9;Start_E10;Start_E11;Start_E30;Start_E31;Start_E32;Start_E33;Start_E34;Start_E35;Start_E36;End_E23;End_E24;End_E25;End_E26;End_E27;End_E28;…	A2M;PZP	NM_000014;NM_002864
chr12	9246060	9317963	G20940.GTEX-T6MN-0726-SM-32PML.2_circ_005358	3	-	3	0	5	10	0	unknown	3	1	0	1	inter_gene	exon-exon_boundary	Start_E12;Start_E13;Start_E14;Start_E15;Start_E16;Start_E17;Start_E18;Start_E1;Start_E2;Start_E3;Start_E4;Start_E5;Start_E6;Start_E7;Start_E8;Start_E9;Start_E10;Start_E11;Start_E30;Start_E31;Start_E32;Start_E33;Start_E34;Start_E35;Start_E36;Start_E19;Start_E20;Start_E21;Start_E22;Start_E23;Start_E24;Start_E25;Start_E26;Start_E27;Start_E28;Start_E29;End_E11;End_E12;End_E13;End_E14;End_E15;End_E16;…	A2M;PZP	NM_000014;NM_002864
chr12	9266066	9356474	G20940.GTEX-T6MN-0726-SM-32PML.2_circ_006974	2	+	2	0	40	18	0	unknown	2	0	0	1	inter_gene	exon-exon_boundary	Start_E1;Start_E2;Start_E30;Start_E31;Start_E32;Start_E33;Start_E34;Start_E35;Start_E36;Start_E16;Start_E17;Start_E18;Start_E19;Start_E20;Start_E21;Start_E22;Start_E23;Start_E24;Start_E25;Start_E26;Start_E27;Start_E28;Start_E29;Start_E14;Start_E15;Start_E4;Start_E5;Start_E6;Start_E7;Start_E8;Start_E9;Start_E10;Start_E11;Start_E12;Start_E13;Start_E3;End_E1;End_E30;End_E31;End_E32;End_E33;End_E34;E…	A2M;PZP	NM_000014;NM_002864
chr12	987933	105446639	G20940.GTEX-T6MN-0726-SM-32PML.2_circ_004755	2	-	1	40	5	0	0	unknown	2	1	0	1	inter_gene	exon-exon_boundary	Start_E12;Start_E13;Start_E14;Start_E15;Start_E16;Start_E17;Start_E18;Start_E19;Start_E20;Start_E21;Start_E11;Start_E22;Start_E23;Start_E24;Start_E25;Start_E26;Start_E27;Start_E28;Start_E8;Start_E9;Start_E10;Start_E2;Start_E3;Start_E4;Start_E5;Start_E6;Start_E7;Start_E1;Start_E30;Start_E31;Start_E32;Start_E33;Start_E34;Start_E35;Start_E36;Start_E37;Start_E38;Start_E29;Start_E39;Start_E40;Start_E4…	WNK1;RAD52;ERC1;LOC100292680;FBXL14;WNT5B;MIR3649;ADIPOR2;CACNA2D4;LRTM2;LOC100271702;DCP1B;CACNA1C;LOC100652846;LOC283440;FKBP4;ITFG2;LOC100507424;NRIP2;FOXM1;C12orf32;TULP3;TEAD4;TSPAN9;PRMT8;EFCAB4B;PARP11;CCND2;C12orf5;FGF23;FGF6;C12orf4;RAD51AP1;DYRK4;AKAP3;NDUFA9;GALNT8;KCNA6;KCNA1;KCNA5;NTF3;ANO2;VWF;CD9;PLEKHG6;TNFRSF1A;SCNN1A;LTBR;LOC678655;CD27;TAPBPL;VAMP1;MRPL51;NCAPD2;SCARNA10;GAPDH;…	NM_001184985;NM_014823;NM_018979;NM_213655;NM_134424;NM_178039;NM_178040;NR_027946;NR_027948;NR_027949;NR_028415;NM_152441;NM_030775;NM_032642;NR_037422;NM_024551;NM_172364;NM_001039029;NM_001163925;NM_001163926;NR_036546;NM_152640;NM_000719;NM_001129827;NM_001129829;NM_001129830;NM_001129831;NM_001129832;NM_001129833;NM_001129834;NM_001129835;NM_001129836;NM_001129837;NM_001129838;NM_001129839;N…
chr12	98995288	112431917	G20940.GTEX-T6MN-0726-SM-32PML.2_circ_005911	3	+	2	0	5	0	0	unknown	3	1	0	1	inter_gene	exon-exon_boundary	Start_E3;Start_E2;Start_E1;Start_E4;Start_E5;Start_E6;Start_E7;Start_E8;Start_E9;Start_E10;Start_E11;Start_E12;Start_E13;Start_E15;Start_E16;Start_E17;Start_E18;Start_E19;Start_E20;Start_E21;Start_E22;Start_E23;Start_E24;Start_E25;Start_E26;Start_E27;Start_E14;Start_E28;Start_E29;Start_E30;Start_E31;Start_E32;Start_E33;Start_E34;Start_E35;Start_E36;Start_E37;Start_E38;Start_E39;Start_E40;Start_E4…	IKBIP;APAF1;ANKS1B;FAM71C;UHRF1BP1L;GOLGA2P5;ACTR6;MIR1827;DEPDC4;SCYL2;SLC17A8;NR1H4;GAS2L3;ANO4;SLC5A8;UTP20;ARL1;SPIC;MYBPC1;CHPT1;SYCP3;GNPTAB;DRAM1;CCDC53;NUP37;PARPBP;PMCH;IGF1;LINC00485;PAH;ASCL1;C12orf42;STAB2;NT5DC3;GNN;HSP90B1;MIR3652;C12orf73;TDG;GLT8D2;HCFC2;NFYB;TXNRD1;EID3;CHST11;MIR3922;SLC41A2;C12orf45;ALDH1L2;KIAA1033;APPL2;C12orf75;NUAK1;CKAP4;TCP11L2;POLR3B;LOC100287944;RFX4;LO…	NM_201612;NM_201613;NM_153687;NM_001160;NM_013229;NM_181861;NM_181868;NM_181869;NM_001204081;NM_020140;NM_152788;NM_001204065;NM_001204066;NM_001204067;NM_001204068;NM_001204069;NM_001204070;NM_001204079;NM_001204080;NM_181670;NM_153364;NM_015054;NM_001006947;NR_024261;NR_036632;NM_022496;NR_031728;NM_152317;NM_017988;NM_001145288;NM_139319;NM_001206977;NM_001206978;NM_001206979;NM_005123;NM_0012…
chr13	114167760	114167837	G20940.GTEX-T6MN-0726-SM-32PML.2_circ_000060	2	+	1	5	40	0	0	unknown	2	0	0	1	NA	NA	NA	NA	NA
chr13	45953329	64313149	G20940.GTEX-T6MN-0726-SM-32PML.2_circ_000405	2	+	2	0	40	0	0	unknown	2	0	0	1	inter_gene	exon-exon_boundary	Start_E7;Start_E8;Start_E9;Start_E10;Start_E11;Start_E2;Start_E3;Start_E4;Start_E5;Start_E6;Start_E1;Start_E12;Start_E13;Start_E14;Start_E15;Start_E16;Start_E17;Start_E18;Start_E19;Start_E20;Start_E21;Start_E22;Start_E23;Start_E24;Start_E25;Start_E26;Start_E27;Start_E28;End_E7;End_E8;End_E9;End_E10;End_E11;End_E2;End_E3;End_E4;End_E5;End_E6;End_E1;End_E12;End_E13;End_E14;End_E15;End_E16;End_E17;E…	TPT1-AS1;SLC25A30;COG3;FAM194B;SPERT;SIAH3;ZC3H13;LOC100509894;CPB2;LCP1;KIAA0226L;LRCH1;ESD;HTR2A;SUCLA2;NUDT15;MED4;ITM2B;RB1;LPAR6;RCBTB2;CYSLTR2;FNDC3A;MLNR;CDADC1;CAB39L;SETDB2;PHF11;RCBTB1;ARL11;EBPL;KPNA3;CTAGE10P;SPRYD7;DLEU2;TRIM13;MIR3613;KCNRG;MIR15A;MIR16-1;DLEU1;ST13P4;DLEU7;RNASEH2B;GUCY1B2;FAM124A;SERPINE3;INTS6;MIR4703;WDFY2;DHRS12;LINC00282;CCDC70;ATP7B;ALG11;UTP14C;NEK5;NEK3;THS…	NR_024458;NM_001010875;NM_031431;NM_182542;NM_152719;NM_198849;NM_015070;NR_046226;NR_046227;NM_001872;NM_016413;NM_002298;NM_025113;NM_001164211;NM_001164213;NM_015116;NM_001984;NM_000621;NM_001165947;NM_003850;NM_018283;NM_014166;NM_021999;NM_000321;NM_001162497;NM_001162498;NM_005767;NM_001268;NM_020377;NM_001079673;NM_014923;NM_001507;NM_001193478;NM_030911;NR_036439;NM_001079670;NM_030925;NM…
chr14	102966052	102966142	G20940.GTEX-T6MN-0726-SM-32PML.2_circ_000388	2	+	1	5	5	0	0	unknown	2	0	1	1	intra_gene	within_exon	E20	TECPR2	NM_014844
chr14	103399966	103400139	G20940.GTEX-T6MN-0726-SM-32PML.2_circ_000234	2	-	2	40	40	4	0	unknown	2	1	0	1	intra_gene	within_exon	E37	CDC42BPB	NM_006035
chr14	24113683	24113765	G20940.GTEX-T6MN-0726-SM-32PML.2_circ_000601	2	+	2	5	40	0	0	unknown	2	2	0	1	intra_gene	exon-exon_boundary	End_E7;Start_I8;E7	DHRS2	NM_005794;NM_182908
chr14	24410039	24410259	G20940.GTEX-T6MN-0726-SM-32PML.2_circ_000619	2	+	1	5	40	4	0	unknown	2	1	0	1	intra_gene	within_exon	E2;E3	C14orf167	NR_023921;NR_023922;NR_023923;NR_023924
chr14	24896441	24896635	G20940.GTEX-T6MN-0726-SM-32PML.2_circ_000200	4	-	1	40	5	0	0	unknown	4	0	0	1	intra_gene	within_exon	E3	CBLN3	NM_001039771
chr14	45535044	45535141	G20940.GTEX-T6MN-0726-SM-32PML.2_circ_000257	2	+	1	5	5	0	0	unknown	2	0	1	1	NA	NA	NA	NA	NA
chr14	69256018	69256208	G20940.GTEX-T6MN-0726-SM-32PML.2_circ_000323	2	+	1	5	40	4	0	unknown	2	1	0	1	intra_gene	within_exon	E3;E2	ZFP36L1	NM_001244701;NM_004926
chr14	69257765	69257916	G20940.GTEX-T6MN-0726-SM-32PML.2_circ_000787	4	-	4	5	5	0	0	unknown	4	0	0	1	NA	NA	NA	NA	NA
chr14	70842423	70883731	G20940.GTEX-T6MN-0726-SM-32PML.2_circ_008556	2	+	2	40	38	4	0	unknown	2	1	0	1	inter_gene	exon-exon_boundary	Start_E3;Start_E2;End_E2;End_E1;Start_I2;Start_I1;End_I2;End_I1;E3;E2;E1	SYNJ2BP;SYNJ2BP-COX16	NM_018373;NM_001202547;NM_001202548;NM_001202549
chr15	44960843	44960953	G20940.GTEX-T6MN-0726-SM-32PML.2_circ_000246	2	-	1	40	5	0	0	unknown	2	0	0	1	NA	NA	NA	NA	NA
chr15	45951256	45954186	G20940.GTEX-T6MN-0726-SM-32PML.2_circ_000686	2	+	2	40	40	0	0	unknown	2	0	0	1	intra_gene	exon-exon_boundary	Start_E3;End_E2;Start_I3;End_I3;E2;E3	SQRDL	NM_021199
chr15	72499539	72501014	G20940.GTEX-T6MN-0726-SM-32PML.2_circ_000487	2	-	2	40	5	648	0	unknown	2	0	0	1	intra_gene	exon-exon_boundary	Start_E8;Start_E6;Start_E7;End_E7;End_E5;End_E6;Start_I2;End_I2;E7;E8;E5;E6	PKM2	NM_001206796;NM_001206797;NM_001206798;NM_001206799;NM_002654;NM_182470;NM_182471
chr15	99671023	99671172	G20940.GTEX-T6MN-0726-SM-32PML.2_circ_000571	2	+	1	40	40	4	0	unknown	2	2	0	1	intra_gene	within_exon	E4	SYNM	NM_015286;NM_145728
chr16	1398558	1398645	G20940.GTEX-T6MN-0726-SM-32PML.2_circ_000180	2	+	1	40	40	4	0	unknown	2	2	0	1	intra_gene	within_exon	E33;E34	BAIAP3	NM_001199096;NM_001199097;NM_001199098;NM_001199099;NM_003933
chr16	1495826	1495979	G20940.GTEX-T6MN-0726-SM-32PML.2_circ_000597	2	+	2	40	4	1	0	unknown	2	2	0	1	intra_gene	within_exon	E24;E25	CLCN7	NM_001114331;NM_001287
chr16	1799356	1799433	G20940.GTEX-T6MN-0726-SM-32PML.2_circ_000550	2	+	2	37	38	0	0	unknown	2	0	0	1	NA	NA	NA	NA	NA
chr16	21415605	21846787	G20940.GTEX-T6MN-0726-SM-32PML.2_circ_006197	3	+	3	0	38	169	0	unknown	3	0	0	1	inter_gene	exon-exon_boundary	Start_E3;Start_E4;Start_E5;Start_E6;Start_E7;Start_E8;Start_E9;Start_E1;Start_E2;Start_E26;Start_E27;Start_E28;Start_E29;Start_E11;Start_E12;Start_E13;Start_E14;Start_E15;Start_E16;Start_E17;Start_E18;Start_E19;Start_E20;Start_E21;Start_E22;Start_E23;Start_E24;Start_E25;Start_E10;End_E3;End_E4;End_E5;End_E6;End_E7;End_E8;End_E1;End_E2;End_E26;End_E27;End_E28;End_E29;End_E11;End_E12;End_E13;End_E1…	NPIPL3;LOC100190986;LOC100271836;SLC7A5P2;METTL9;IGSF6;OTOA;RRN3P1;UQCRC2	NM_130464;NR_024456;NR_027155;NR_002594;NM_001077180;NM_016025;NM_005849;NM_144672;NM_001161683;NM_170664;NR_003370;NM_003366
chr16	21415605	21847808	G20940.GTEX-T6MN-0726-SM-32PML.2_circ_008118	2	+	2	0	38	169	0	unknown	2	0	0	1	inter_gene	exon-exon_boundary	Start_E3;Start_E4;Start_E5;Start_E6;Start_E7;Start_E8;Start_E9;Start_E1;Start_E2;Start_E26;Start_E27;Start_E28;Start_E29;Start_E11;Start_E12;Start_E13;Start_E14;Start_E15;Start_E16;Start_E17;Start_E18;Start_E19;Start_E20;Start_E21;Start_E22;Start_E23;Start_E24;Start_E25;Start_E10;End_E3;End_E4;End_E5;End_E6;End_E7;End_E8;End_E1;End_E2;End_E26;End_E27;End_E28;End_E29;End_E11;End_E12;End_E13;End_E1…	NPIPL3;LOC100190986;LOC100271836;SLC7A5P2;METTL9;IGSF6;OTOA;RRN3P1;UQCRC2	NM_130464;NR_024456;NR_027155;NR_002594;NM_001077180;NM_016025;NM_005849;NM_144672;NM_001161683;NM_170664;NR_003370;NM_003366
chr16	21415605	30235350	G20940.GTEX-T6MN-0726-SM-32PML.2_circ_008380	3	+	2	0	5	169	0	unknown	3	0	0	1	inter_gene	exon-exon_boundary	Start_E3;Start_E4;Start_E5;Start_E6;Start_E7;Start_E8;Start_E9;Start_E1;Start_E2;Start_E26;Start_E27;Start_E28;Start_E29;Start_E11;Start_E12;Start_E13;Start_E14;Start_E15;Start_E16;Start_E17;Start_E18;Start_E19;Start_E20;Start_E21;Start_E22;Start_E23;Start_E24;Start_E25;Start_E10;Start_E30;Start_E31;Start_E32;Start_E33;Start_E34;Start_E35;Start_E36;Start_E37;End_E3;End_E4;End_E5;End_E6;End_E7;End…	NPIPL3;LOC100190986;LOC100271836;SLC7A5P2;METTL9;IGSF6;OTOA;RRN3P1;UQCRC2;PDZD9;C16orf52;VWA3A;EEF2K;POLR3E;CDR2;RRN3P3;LOC641298;LOC100132247;LOC653786;MIR548D2;MIR548AA2;HS3ST2;USP31;SCNN1G;SCNN1B;COG7;GGA2;EARS2;UBFD1;NDUFAB1;PALB2;DCTN5;PLK1;ERN2;CHP2;PRKCB;CACNG3;RBBP6;TNRC6A;SLC5A11;ARHGAP17;LOC554206;LCMT1;LOC100506655;AQP8;ZKSCAN2;HS3ST4;C16orf82;JMJD5;NSMCE1;FLJ21408;IL4R;IL21R;GTF3C1;LO…	NM_130464;NR_024456;NR_027155;NR_002594;NM_001077180;NM_016025;NM_005849;NM_144672;NM_001161683;NM_170664;NR_003370;NM_003366;NM_173806;NR_033694;NM_001164579;NM_173615;NM_013302;NM_018119;NM_001802;NR_027460;NR_027154;NM_001135865;NR_003676;NR_030385;NR_037517;NM_006043;NM_020718;NM_001039;NM_000336;NM_153603;NM_015044;NM_001083614;NR_003501;NM_019116;NM_005003;NM_024675;NM_001199011;NM_00119974…
chr16	21415605	30235741	G20940.GTEX-T6MN-0726-SM-32PML.2_circ_005953	2	+	2	0	5	169	0	unknown	2	0	0	1	inter_gene	exon-exon_boundary	Start_E3;Start_E4;Start_E5;Start_E6;Start_E7;Start_E8;Start_E9;Start_E1;Start_E2;Start_E26;Start_E27;Start_E28;Start_E29;Start_E11;Start_E12;Start_E13;Start_E14;Start_E15;Start_E16;Start_E17;Start_E18;Start_E19;Start_E20;Start_E21;Start_E22;Start_E23;Start_E24;Start_E25;Start_E10;Start_E30;Start_E31;Start_E32;Start_E33;Start_E34;Start_E35;Start_E36;Start_E37;End_E3;End_E4;End_E5;End_E6;End_E7;End…	NPIPL3;LOC100190986;LOC100271836;SLC7A5P2;METTL9;IGSF6;OTOA;RRN3P1;UQCRC2;PDZD9;C16orf52;VWA3A;EEF2K;POLR3E;CDR2;RRN3P3;LOC641298;LOC100132247;LOC653786;MIR548D2;MIR548AA2;HS3ST2;USP31;SCNN1G;SCNN1B;COG7;GGA2;EARS2;UBFD1;NDUFAB1;PALB2;DCTN5;PLK1;ERN2;CHP2;PRKCB;CACNG3;RBBP6;TNRC6A;SLC5A11;ARHGAP17;LOC554206;LCMT1;LOC100506655;AQP8;ZKSCAN2;HS3ST4;C16orf82;JMJD5;NSMCE1;FLJ21408;IL4R;IL21R;GTF3C1;LO…	NM_130464;NR_024456;NR_027155;NR_002594;NM_001077180;NM_016025;NM_005849;NM_144672;NM_001161683;NM_170664;NR_003370;NM_003366;NM_173806;NR_033694;NM_001164579;NM_173615;NM_013302;NM_018119;NM_001802;NR_027460;NR_027154;NM_001135865;NR_003676;NR_030385;NR_037517;NM_006043;NM_020718;NM_001039;NM_000336;NM_153603;NM_015044;NM_001083614;NR_003501;NM_019116;NM_005003;NM_024675;NM_001199011;NM_00119974…
chr16	21415662	21846718	G20940.GTEX-T6MN-0726-SM-32PML.2_circ_007422	2	+	2	0	5	145	0	unknown	2	0	0	1	inter_gene	exon-exon_boundary	Start_E3;Start_E4;Start_E5;Start_E6;Start_E7;Start_E8;Start_E9;Start_E1;Start_E2;Start_E26;Start_E27;Start_E28;Start_E29;Start_E11;Start_E12;Start_E13;Start_E14;Start_E15;Start_E16;Start_E17;Start_E18;Start_E19;Start_E20;Start_E21;Start_E22;Start_E23;Start_E24;Start_E25;Start_E10;End_E3;End_E4;End_E5;End_E6;End_E7;End_E8;End_E1;End_E2;End_E26;End_E27;End_E28;End_E29;End_E11;End_E12;End_E13;End_E1…	NPIPL3;LOC100190986;LOC100271836;SLC7A5P2;METTL9;IGSF6;OTOA;RRN3P1;UQCRC2	NM_130464;NR_024456;NR_027155;NR_002594;NM_001077180;NM_016025;NM_005849;NM_144672;NM_001161683;NM_170664;NR_003370;NM_003366
chr16	21415662	29495563	G20940.GTEX-T6MN-0726-SM-32PML.2_circ_005312	3	+	2	0	4	145	0	unknown	3	0	0	1	inter_gene	exon-exon_boundary	Start_E3;Start_E4;Start_E5;Start_E6;Start_E7;Start_E8;Start_E9;Start_E1;Start_E2;Start_E26;Start_E27;Start_E28;Start_E29;Start_E11;Start_E12;Start_E13;Start_E14;Start_E15;Start_E16;Start_E17;Start_E18;Start_E19;Start_E20;Start_E21;Start_E22;Start_E23;Start_E24;Start_E25;Start_E10;Start_E30;Start_E31;Start_E32;Start_E33;Start_E34;Start_E35;Start_E36;Start_E37;End_E3;End_E4;End_E5;End_E6;End_E7;End…	NPIPL3;LOC100190986;LOC100271836;SLC7A5P2;METTL9;IGSF6;OTOA;RRN3P1;UQCRC2;PDZD9;C16orf52;VWA3A;EEF2K;POLR3E;CDR2;RRN3P3;LOC641298;LOC100132247;LOC653786;MIR548D2;MIR548AA2;HS3ST2;USP31;SCNN1G;SCNN1B;COG7;GGA2;EARS2;UBFD1;NDUFAB1;PALB2;DCTN5;PLK1;ERN2;CHP2;PRKCB;CACNG3;RBBP6;TNRC6A;SLC5A11;ARHGAP17;LOC554206;LCMT1;LOC100506655;AQP8;ZKSCAN2;HS3ST4;C16orf82;JMJD5;NSMCE1;FLJ21408;IL4R;IL21R;GTF3C1;LO…	NM_130464;NR_024456;NR_027155;NR_002594;NM_001077180;NM_016025;NM_005849;NM_144672;NM_001161683;NM_170664;NR_003370;NM_003366;NM_173806;NR_033694;NM_001164579;NM_173615;NM_013302;NM_018119;NM_001802;NR_027460;NR_027154;NM_001135865;NR_003676;NR_030385;NR_037517;NM_006043;NM_020718;NM_001039;NM_000336;NM_153603;NM_015044;NM_001083614;NR_003501;NM_019116;NM_005003;NM_024675;NM_001199011;NM_00119974…
chr16	21415662	30235407	G20940.GTEX-T6MN-0726-SM-32PML.2_circ_004688	2	+	2	0	4	145	0	unknown	2	1	0	1	inter_gene	exon-exon_boundary	Start_E3;Start_E4;Start_E5;Start_E6;Start_E7;Start_E8;Start_E9;Start_E1;Start_E2;Start_E26;Start_E27;Start_E28;Start_E29;Start_E11;Start_E12;Start_E13;Start_E14;Start_E15;Start_E16;Start_E17;Start_E18;Start_E19;Start_E20;Start_E21;Start_E22;Start_E23;Start_E24;Start_E25;Start_E10;Start_E30;Start_E31;Start_E32;Start_E33;Start_E34;Start_E35;Start_E36;Start_E37;End_E3;End_E4;End_E5;End_E6;End_E7;End…	NPIPL3;LOC100190986;LOC100271836;SLC7A5P2;METTL9;IGSF6;OTOA;RRN3P1;UQCRC2;PDZD9;C16orf52;VWA3A;EEF2K;POLR3E;CDR2;RRN3P3;LOC641298;LOC100132247;LOC653786;MIR548D2;MIR548AA2;HS3ST2;USP31;SCNN1G;SCNN1B;COG7;GGA2;EARS2;UBFD1;NDUFAB1;PALB2;DCTN5;PLK1;ERN2;CHP2;PRKCB;CACNG3;RBBP6;TNRC6A;SLC5A11;ARHGAP17;LOC554206;LCMT1;LOC100506655;AQP8;ZKSCAN2;HS3ST4;C16orf82;JMJD5;NSMCE1;FLJ21408;IL4R;IL21R;GTF3C1;LO…	NM_130464;NR_024456;NR_027155;NR_002594;NM_001077180;NM_016025;NM_005849;NM_144672;NM_001161683;NM_170664;NR_003370;NM_003366;NM_173806;NR_033694;NM_001164579;NM_173615;NM_013302;NM_018119;NM_001802;NR_027460;NR_027154;NM_001135865;NR_003676;NR_030385;NR_037517;NM_006043;NM_020718;NM_001039;NM_000336;NM_153603;NM_015044;NM_001083614;NR_003501;NM_019116;NM_005003;NM_024675;NM_001199011;NM_00119974…
chr16	21415662	30235798	G20940.GTEX-T6MN-0726-SM-32PML.2_circ_007702	2	+	2	0	2	145	0	unknown	2	0	0	1	inter_gene	exon-exon_boundary	Start_E3;Start_E4;Start_E5;Start_E6;Start_E7;Start_E8;Start_E9;Start_E1;Start_E2;Start_E26;Start_E27;Start_E28;Start_E29;Start_E11;Start_E12;Start_E13;Start_E14;Start_E15;Start_E16;Start_E17;Start_E18;Start_E19;Start_E20;Start_E21;Start_E22;Start_E23;Start_E24;Start_E25;Start_E10;Start_E30;Start_E31;Start_E32;Start_E33;Start_E34;Start_E35;Start_E36;Start_E37;End_E3;End_E4;End_E5;End_E6;End_E7;End…	NPIPL3;LOC100190986;LOC100271836;SLC7A5P2;METTL9;IGSF6;OTOA;RRN3P1;UQCRC2;PDZD9;C16orf52;VWA3A;EEF2K;POLR3E;CDR2;RRN3P3;LOC641298;LOC100132247;LOC653786;MIR548D2;MIR548AA2;HS3ST2;USP31;SCNN1G;SCNN1B;COG7;GGA2;EARS2;UBFD1;NDUFAB1;PALB2;DCTN5;PLK1;ERN2;CHP2;PRKCB;CACNG3;RBBP6;TNRC6A;SLC5A11;ARHGAP17;LOC554206;LCMT1;LOC100506655;AQP8;ZKSCAN2;HS3ST4;C16orf82;JMJD5;NSMCE1;FLJ21408;IL4R;IL21R;GTF3C1;LO…	NM_130464;NR_024456;NR_027155;NR_002594;NM_001077180;NM_016025;NM_005849;NM_144672;NM_001161683;NM_170664;NR_003370;NM_003366;NM_173806;NR_033694;NM_001164579;NM_173615;NM_013302;NM_018119;NM_001802;NR_027460;NR_027154;NM_001135865;NR_003676;NR_030385;NR_037517;NM_006043;NM_020718;NM_001039;NM_000336;NM_153603;NM_015044;NM_001083614;NR_003501;NM_019116;NM_005003;NM_024675;NM_001199011;NM_00119974…
chr16	21415775	29496565	G20940.GTEX-T6MN-0726-SM-32PML.2_circ_003168	2	+	2	0	3	242	0	unknown	2	0	0	1	inter_gene	exon-exon_boundary	Start_E3;Start_E4;Start_E5;Start_E6;Start_E7;Start_E8;Start_E1;Start_E2;Start_E26;Start_E27;Start_E28;Start_E29;Start_E11;Start_E12;Start_E13;Start_E14;Start_E15;Start_E16;Start_E17;Start_E18;Start_E19;Start_E20;Start_E21;Start_E22;Start_E23;Start_E24;Start_E25;Start_E9;Start_E10;Start_E30;Start_E31;Start_E32;Start_E33;Start_E34;Start_E35;Start_E36;Start_E37;End_E3;End_E4;End_E5;End_E6;End_E7;End…	NPIPL3;LOC100190986;LOC100271836;SLC7A5P2;METTL9;IGSF6;OTOA;RRN3P1;UQCRC2;PDZD9;C16orf52;VWA3A;EEF2K;POLR3E;CDR2;RRN3P3;LOC641298;LOC100132247;LOC653786;MIR548D2;MIR548AA2;HS3ST2;USP31;SCNN1G;SCNN1B;COG7;GGA2;EARS2;UBFD1;NDUFAB1;PALB2;DCTN5;PLK1;ERN2;CHP2;PRKCB;CACNG3;RBBP6;TNRC6A;SLC5A11;ARHGAP17;LOC554206;LCMT1;LOC100506655;AQP8;ZKSCAN2;HS3ST4;C16orf82;JMJD5;NSMCE1;FLJ21408;IL4R;IL21R;GTF3C1;LO…	NM_130464;NR_024456;NR_027155;NR_002594;NM_001077180;NM_016025;NM_005849;NM_144672;NM_001161683;NM_170664;NR_003370;NM_003366;NM_173806;NR_033694;NM_001164579;NM_173615;NM_013302;NM_018119;NM_001802;NR_027460;NR_027154;NM_001135865;NR_003676;NR_030385;NR_037517;NM_006043;NM_020718;NM_001039;NM_000336;NM_153603;NM_015044;NM_001083614;NR_003501;NM_019116;NM_005003;NM_024675;NM_001199011;NM_00119974…
chr16	22545844	22546957	G20940.GTEX-T6MN-0726-SM-32PML.2_circ_006845	2	-	2	0	5	4	0	unknown	2	0	0	1	intra_gene	within_exon	E7	LOC100132247	NM_001135865
chr16	22545844	22547209	G20940.GTEX-T6MN-0726-SM-32PML.2_circ_006101	2	-	2	0	5	4	0	unknown	2	0	0	1	intra_gene	within_exon	E7	LOC100132247	NM_001135865
chr16	2580431	2580554	G20940.GTEX-T6MN-0726-SM-32PML.2_circ_000068	3	+	2	5	40	0	0	unknown	3	1	0	1	inter_gene	within_exon	E11;E1	AMDHD2;CEMP1	NM_001145815;NM_001048212
chr16	2812187	2812343	G20940.GTEX-T6MN-0726-SM-32PML.2_circ_002718	3	+	1	40	40	50	0	unknown	3	0	0	1	intra_gene	within_exon	E11	SRRM2	NM_016333
chr16	2812244	2812337	G20940.GTEX-T6MN-0726-SM-32PML.2_circ_005378	2	+	2	40	40	5	0	unknown	2	0	0	1	intra_gene	within_exon	E11	SRRM2	NM_016333
chr16	2812244	2812370	G20940.GTEX-T6MN-0726-SM-32PML.2_circ_000395	2	+	1	40	40	5	0	unknown	2	2	0	1	intra_gene	within_exon	E11	SRRM2	NM_016333
chr16	2812370	2812466	G20940.GTEX-T6MN-0726-SM-32PML.2_circ_000239	3	+	3	40	40	108	0	unknown	3	0	0	1	intra_gene	within_exon	E11	SRRM2	NM_016333
chr16	2819044	2819120	G20940.GTEX-T6MN-0726-SM-32PML.2_circ_002666	3	-	1	5	40	0	0	unknown	3	1	0	1	intra_gene	within_exon	E12	SRRM2	NM_016333
chr16	28606946	28619874	G20940.GTEX-T6MN-0726-SM-32PML.2_circ_001015	2	+	2	0	35	2	0	unknown	2	1	0	1	inter_gene	exon-exon_boundary	Start_E4;Start_E5;Start_E6;Start_E7;Start_E8;Start_E3;Start_E1;Start_E2;End_E3;End_E4;End_E5;End_E6;End_E7;End_E8;End_E2;End_E1;Start_I1;Start_I2;Start_I3;Start_I4;Start_I5;Start_I6;End_I1;End_I2;End_I3;End_I4;End_I5;End_I6;E3;E4;E5;E6;E7;E8;E2;E1	SULT1A1;SULT1A2	NM_001055;NM_177529;NM_177530;NM_177534;NM_177536;NM_001054;NM_177528
chr16	28996147	28996301	G20940.GTEX-T6MN-0726-SM-32PML.2_circ_000339	2	+	2	5	40	4	0	unknown	2	2	0	1	intra_gene	exon-exon_boundary	Start_E1;End_E1;Start_I1;End_I1;E1	LAT	NM_001014989;NM_014387
chr16	3777769	3777861	G20940.GTEX-T6MN-0726-SM-32PML.2_circ_000456	2	-	1	40	40	0	0	unknown	2	1	0	1	intra_gene	within_exon	E30;E31	CREBBP	NM_001079846;NM_004380
chr16	69153213	69153324	G20940.GTEX-T6MN-0726-SM-32PML.2_circ_000674	2	-	1	40	40	4	0	unknown	2	1	0	1	intra_gene	within_exon	E4;E3	CHTF8	NM_001039690;NM_001040146;NR_033227
chr16	75269071	75269359	G20940.GTEX-T6MN-0726-SM-32PML.2_circ_000728	2	+	1	40	5	2	0	unknown	2	0	0	1	intra_gene	within_exon	E6;E5;E4	BCAR1	NM_001170714;NM_001170715;NM_001170716;NM_001170717;NM_001170718;NM_001170719;NM_001170720;NM_001170721;NM_014567
chr16	75646140	75646219	G20940.GTEX-T6MN-0726-SM-32PML.2_circ_000324	2	-	1	5	4	0	0	unknown	2	0	0	1	intra_gene	exon-exon_boundary	End_E7;Start_I6;E7	ADAT1	NM_012091;NR_036460
chr17	15691060	20493733	G20940.GTEX-T6MN-0726-SM-32PML.2_circ_008597	2	-	2	0	35	0	0	unknown	2	0	0	1	inter_gene	exon-exon_boundary	Start_E1;Start_E2;Start_E3;Start_E4;Start_E5;Start_E6;Start_E7;Start_E8;Start_E9;Start_E10;Start_E44;Start_E45;Start_E46;Start_E40;Start_E41;Start_E42;Start_E43;Start_E30;Start_E31;Start_E32;Start_E33;Start_E34;Start_E35;Start_E36;Start_E37;Start_E38;Start_E39;Start_E22;Start_E23;Start_E24;Start_E25;Start_E26;Start_E27;Start_E28;Start_E29;Start_E17;Start_E18;Start_E19;Start_E20;Start_E21;Start_E1…	ADORA2B;ZSWIM7;TTC19;NCOR1;PIGL;MIR1288;CENPV;UBB;TRPV2;C17orf76-AS1;SNORD49A;SNORD49B;SNORD65;FAM211A;ZNF287;ZNF624;CCDC144A;FAM106CP;USP32P1;KRT16P2;TNFRSF13B;MPRIP;FLCN;PLD6;COPS3;NT5M;SMCR9;MED9;RASD1;PEMT;RAI1;SMCR5;MIR33B;SREBF1;TOM1L2;LRRC48;ATPAF2;C17orf39;DRG2;MYO15A;ALKBH5;LLGL1;FLII;SMCR7;TOP3A;SMCR8;SHMT1;EVPLL;LOC339240;LGALS9C;FAM106A;USP32P2;CCDC144B;TBC1D28;FOXO3B;ZNF286B;TRIM16L;…	NM_000676;NM_001042697;NM_001042698;NM_017775;NR_037985;NM_001190440;NM_006311;NM_001190438;NM_004278;NR_031698;NM_181716;NM_018955;NM_016113;NR_027158;NR_027159;NR_027160;NR_027161;NR_027162;NR_027163;NR_027164;NR_027165;NR_027166;NR_027167;NR_027168;NR_027169;NR_027170;NR_027171;NR_027172;NR_027173;NR_027174;NR_027175;NR_027176;NR_027177;NR_027178;NR_027179;NR_027667;NR_045021;NR_045022;NR_0450…
chr17	15691103	20493776	G20940.GTEX-T6MN-0726-SM-32PML.2_circ_002111	2	-	2	0	35	1	0	unknown	2	2	0	1	inter_gene	exon-exon_boundary	Start_E1;Start_E2;Start_E3;Start_E4;Start_E5;Start_E6;Start_E7;Start_E8;Start_E9;Start_E10;Start_E44;Start_E45;Start_E46;Start_E40;Start_E41;Start_E42;Start_E43;Start_E30;Start_E31;Start_E32;Start_E33;Start_E34;Start_E35;Start_E36;Start_E37;Start_E38;Start_E39;Start_E22;Start_E23;Start_E24;Start_E25;Start_E26;Start_E27;Start_E28;Start_E29;Start_E17;Start_E18;Start_E19;Start_E20;Start_E21;Start_E1…	ADORA2B;ZSWIM7;TTC19;NCOR1;PIGL;MIR1288;CENPV;UBB;TRPV2;C17orf76-AS1;SNORD49A;SNORD49B;SNORD65;FAM211A;ZNF287;ZNF624;CCDC144A;FAM106CP;USP32P1;KRT16P2;TNFRSF13B;MPRIP;FLCN;PLD6;COPS3;NT5M;SMCR9;MED9;RASD1;PEMT;RAI1;SMCR5;MIR33B;SREBF1;TOM1L2;LRRC48;ATPAF2;C17orf39;DRG2;MYO15A;ALKBH5;LLGL1;FLII;SMCR7;TOP3A;SMCR8;SHMT1;EVPLL;LOC339240;LGALS9C;FAM106A;USP32P2;CCDC144B;TBC1D28;FOXO3B;ZNF286B;TRIM16L;…	NM_000676;NM_001042697;NM_001042698;NM_017775;NR_037985;NM_001190440;NM_006311;NM_001190438;NM_004278;NR_031698;NM_181716;NM_018955;NM_016113;NR_027158;NR_027159;NR_027160;NR_027161;NR_027162;NR_027163;NR_027164;NR_027165;NR_027166;NR_027167;NR_027168;NR_027169;NR_027170;NR_027171;NR_027172;NR_027173;NR_027174;NR_027175;NR_027176;NR_027177;NR_027178;NR_027179;NR_027667;NR_045021;NR_045022;NR_0450…
chr17	16285672	21731376	G20940.GTEX-T6MN-0726-SM-32PML.2_circ_003807	11	+	9	0	5	141	0	unknown	11	0	0	1	inter_gene	exon-exon_boundary	Start_E1;Start_E2;Start_E3;Start_E4;Start_E5;Start_E6;Start_E7;Start_E8;Start_E9;Start_E10;Start_E11;Start_E12;Start_E13;Start_E14;Start_E15;Start_E16;Start_E17;Start_E18;Start_E19;Start_E20;Start_E21;Start_E22;Start_E23;Start_E24;Start_E25;Start_E26;Start_E27;Start_E28;Start_E29;Start_E30;Start_E31;Start_E32;Start_E33;Start_E34;Start_E35;Start_E36;Start_E37;Start_E38;Start_E39;Start_E41;Start_E4…	TRPV2;C17orf76-AS1;SNORD49A;SNORD49B;SNORD65;FAM211A;ZNF287;ZNF624;CCDC144A;FAM106CP;USP32P1;KRT16P2;TNFRSF13B;MPRIP;FLCN;PLD6;COPS3;NT5M;SMCR9;MED9;RASD1;PEMT;RAI1;SMCR5;MIR33B;SREBF1;TOM1L2;LRRC48;ATPAF2;C17orf39;DRG2;MYO15A;ALKBH5;LLGL1;FLII;SMCR7;TOP3A;SMCR8;SHMT1;EVPLL;LOC339240;LGALS9C;FAM106A;USP32P2;CCDC144B;TBC1D28;FOXO3B;ZNF286B;TRIM16L;FBXW10;FAM18B1;PRPSAP2;SLC5A10;FAM83G;GRAP;GRAPL;E…	NM_016113;NR_027158;NR_027159;NR_027160;NR_027161;NR_027162;NR_027163;NR_027164;NR_027165;NR_027166;NR_027167;NR_027168;NR_027169;NR_027170;NR_027171;NR_027172;NR_027173;NR_027174;NR_027175;NR_027176;NR_027177;NR_027178;NR_027179;NR_027667;NR_045021;NR_045022;NR_045023;NR_045024;NR_045025;NR_045026;NR_045027;NR_045028;NR_045029;NR_002744;NR_003043;NR_003054;NM_001113567;NM_207387;NM_020653;NM_020…
chr17	16285881	21731585	G20940.GTEX-T6MN-0726-SM-32PML.2_circ_005693	2	-	2	0	2	14	0	unknown	2	1	0	1	inter_gene	exon-exon_boundary	Start_E1;Start_E2;Start_E3;Start_E4;Start_E5;Start_E6;Start_E7;Start_E8;Start_E9;Start_E10;Start_E11;Start_E12;Start_E13;Start_E14;Start_E15;Start_E16;Start_E17;Start_E18;Start_E19;Start_E20;Start_E21;Start_E22;Start_E23;Start_E24;Start_E25;Start_E26;Start_E27;Start_E28;Start_E29;Start_E30;Start_E31;Start_E32;Start_E33;Start_E34;Start_E35;Start_E36;Start_E37;Start_E38;Start_E39;Start_E41;Start_E4…	TRPV2;C17orf76-AS1;SNORD49A;SNORD49B;SNORD65;FAM211A;ZNF287;ZNF624;CCDC144A;FAM106CP;USP32P1;KRT16P2;TNFRSF13B;MPRIP;FLCN;PLD6;COPS3;NT5M;SMCR9;MED9;RASD1;PEMT;RAI1;SMCR5;MIR33B;SREBF1;TOM1L2;LRRC48;ATPAF2;C17orf39;DRG2;MYO15A;ALKBH5;LLGL1;FLII;SMCR7;TOP3A;SMCR8;SHMT1;EVPLL;LOC339240;LGALS9C;FAM106A;USP32P2;CCDC144B;TBC1D28;FOXO3B;ZNF286B;TRIM16L;FBXW10;FAM18B1;PRPSAP2;SLC5A10;FAM83G;GRAP;GRAPL;E…	NM_016113;NR_027158;NR_027159;NR_027160;NR_027161;NR_027162;NR_027163;NR_027164;NR_027165;NR_027166;NR_027167;NR_027168;NR_027169;NR_027170;NR_027171;NR_027172;NR_027173;NR_027174;NR_027175;NR_027176;NR_027177;NR_027178;NR_027179;NR_027667;NR_045021;NR_045022;NR_045023;NR_045024;NR_045025;NR_045026;NR_045027;NR_045028;NR_045029;NR_002744;NR_003043;NR_003054;NM_001113567;NM_207387;NM_020653;NM_020…
chr17	27207425	27207545	G20940.GTEX-T6MN-0726-SM-32PML.2_circ_000710	2	+	2	40	35	4	0	unknown	2	2	0	1	intra_gene	within_exon	E11	FLOT2	NM_004475
chr17	28895832	39777343	G20940.GTEX-T6MN-0726-SM-32PML.2_circ_003678	2	-	2	3	38	4	0	unknown	2	1	0	1	inter_gene	exon-exon_boundary	Start_E1;Start_E2;Start_E3;Start_E4;Start_E5;Start_E6;Start_E7;Start_E8;Start_E9;Start_E10;Start_E11;Start_E12;Start_E13;Start_E14;Start_E15;Start_E16;Start_E17;Start_E18;Start_E19;Start_E20;Start_E21;Start_E22;Start_E23;Start_E24;Start_E25;Start_E26;Start_E27;Start_E28;Start_E29;Start_E30;Start_E31;Start_E32;Start_E33;Start_E34;Start_E35;Start_E36;Start_E37;Start_E38;Start_E39;Start_E40;Start_E4…	LRRC37BP1;SH3GL1P2;SUZ12P;CRLF3;ATAD5;TEFM;ADAP2;DPRXP4;RNF135;NF1;MIR4733;EVI2B;OMG;EVI2A;RAB11FIP4;MIR4724;MIR193A;MIR365B;MIR4725;C17orf79;UTP6;SUZ12;LRRC37B;SH3GL1P1;RHOT1;ARGFXP2;RHBDL3;C17orf75;MIR632;ZNF207;PSMD11;CDK5R1;MYO1D;TMEM98;SPACA3;ACCN1;AA06;CCL2;CCL7;CCL11;CCL8;CCL13;CCL1;TMEM132E;C17orf102;CCT6B;ZNF830;LIG3;RAD51L3-RFFL;RFFL;RAD51D;FNDC8;NLE1;UNC45B;SLC35G3;SLFN5;SLFN11;SLFN12;…	NR_015341;NR_033420;NR_024187;NM_015986;NM_024857;NM_024683;NM_018404;NR_002221;NM_001184992;NM_032322;NM_197939;NM_000267;NM_001042492;NM_001128147;NR_039886;NM_006495;NM_002544;NM_001003927;NM_014210;NM_032932;NR_039877;NR_029710;NR_029856;NR_039878;NM_018405;NM_018428;NM_015355;NM_052888;NR_033412;NM_001033566;NM_001033568;NM_018307;NR_002222;NM_138328;NM_022344;NR_030362;NM_001032293;NM_00109…
chr17	38179431	38179536	G20940.GTEX-T6MN-0726-SM-32PML.2_circ_000453	4	+	2	38	37	0	0	unknown	4	0	0	1	intra_gene	within_exon	E19;E20	MED24	NM_001079518;NM_014815
chr17	38249074	38249172	G20940.GTEX-T6MN-0726-SM-32PML.2_circ_000290	2	+	1	40	3	0	0	unknown	2	0	0	1	intra_gene	within_exon	E8	NR1D1	NM_021724
chr17	39673137	39674683	G20940.GTEX-T6MN-0726-SM-32PML.2_circ_000018	2	+	2	5	6	0	0	unknown	2	0	0	1	intra_gene	exon-exon_boundary	Start_E2;Start_E3;End_E1;End_E2;Start_I1;Start_I2;End_I1;End_I2;E1;E2;E3	KRT15	NM_002275
chr17	39681234	39681544	G20940.GTEX-T6MN-0726-SM-32PML.2_circ_000706	2	+	1	5	40	0	0	unknown	2	0	0	1	intra_gene	exon-exon_boundary	Start_E2;Start_E3;End_E2;Start_I2;End_I1;End_I2;E2;E3	KRT19	NM_002276
chr17	39684079	39684208	G20940.GTEX-T6MN-0726-SM-32PML.2_circ_002605	3	-	2	35	40	5676	0	unknown	3	0	0	1	intra_gene	exon-exon_boundary	End_E1;Start_I1;E1	KRT19	NM_002276
chr17	39684208	39768538	G20940.GTEX-T6MN-0726-SM-32PML.2_circ_000313	2	-	2	0	4	20815	0	unknown	2	0	0	2	inter_gene	exon-exon_boundary	Start_E1;Start_E2;Start_E3;Start_E4;Start_E5;Start_E6;Start_E7;Start_E8;End_E1;End_E2;End_E3;End_E4;End_E5;End_E6;End_E7;End_E8;Start_I1;Start_I2;Start_I3;Start_I4;Start_I5;Start_I6;Start_I7;Start_I8;End_I3;End_I8;End_I1;End_I2;End_I4;End_I5;End_I6;End_I7;E1;E2;E3;E4;E5;E6;E7;E8	KRT19;LOC147093;KRT9;KRT14;KRT16	NM_002276;NR_038442;NM_000226;NM_000526;NM_005557
chr17	39684217	39768547	G20940.GTEX-T6MN-0726-SM-32PML.2_circ_007371	2	+	2	0	4	41486	0	unknown	2	0	0	2	inter_gene	exon-exon_boundary	Start_E1;Start_E2;Start_E3;Start_E4;Start_E5;Start_E6;Start_E7;Start_E8;End_E1;End_E2;End_E3;End_E4;End_E5;End_E6;End_E7;End_E8;Start_I1;Start_I2;Start_I3;Start_I4;Start_I5;Start_I6;Start_I7;Start_I8;End_I3;End_I8;End_I1;End_I2;End_I4;End_I5;End_I6;End_I7;E1;E2;E3;E4;E5;E6;E7;E8	KRT19;LOC147093;KRT9;KRT14;KRT16	NM_002276;NR_038442;NM_000226;NM_000526;NM_005557
chr17	39684241	39742723	G20940.GTEX-T6MN-0726-SM-32PML.2_circ_007993	4	+	4	0	40	28832	0	unknown	4	1	0	1	inter_gene	exon-exon_boundary	Start_E1;Start_E2;Start_E3;Start_E4;Start_E5;Start_E6;Start_E7;Start_E8;End_E1;End_E2;End_E3;End_E4;End_E5;End_E6;End_E7;End_E8;Start_I1;Start_I2;Start_I3;Start_I4;Start_I5;Start_I6;Start_I7;Start_I8;End_I3;End_I8;End_I1;End_I2;End_I4;End_I5;End_I6;End_I7;E1;E2;E3;E4;E5;E6;E7;E8	KRT19;LOC147093;KRT9;KRT14	NM_002276;NR_038442;NM_000226;NM_000526
chr17	39684241	39768571	G20940.GTEX-T6MN-0726-SM-32PML.2_circ_000042	2	+	2	0	40	28832	0	unknown	2	1	0	1	inter_gene	exon-exon_boundary	Start_E1;Start_E2;Start_E3;Start_E4;Start_E5;Start_E6;Start_E7;Start_E8;End_E1;End_E2;End_E3;End_E4;End_E5;End_E6;End_E7;End_E8;Start_I1;Start_I2;Start_I3;Start_I4;Start_I5;Start_I6;Start_I7;Start_I8;End_I3;End_I8;End_I1;End_I2;End_I4;End_I5;End_I6;End_I7;E1;E2;E3;E4;E5;E6;E7;E8	KRT19;LOC147093;KRT9;KRT14;KRT16	NM_002276;NR_038442;NM_000226;NM_000526;NM_005557
chr17	39684241	39780491	G20940.GTEX-T6MN-0726-SM-32PML.2_circ_007184	3	+	3	0	40	28832	0	unknown	3	1	0	1	inter_gene	exon-exon_boundary	Start_E1;Start_E2;Start_E3;Start_E4;Start_E5;Start_E6;Start_E7;Start_E8;End_E1;End_E2;End_E3;End_E4;End_E5;End_E6;End_E7;End_E8;Start_I1;Start_I2;Start_I3;Start_I4;Start_I5;Start_I6;Start_I7;Start_I8;End_I3;End_I8;End_I1;End_I2;End_I4;End_I5;End_I6;End_I7;E1;E2;E3;E4;E5;E6;E7;E8	KRT19;LOC147093;KRT9;KRT14;KRT16;KRT17	NM_002276;NR_038442;NM_000226;NM_000526;NM_005557;NM_000422
chr17	39739802	39766803	G20940.GTEX-T6MN-0726-SM-32PML.2_circ_004332	9	-	8	0	40	347	0	unknown	9	0	0	1	inter_gene	exon-exon_boundary	Start_E1;Start_E2;Start_E3;Start_E4;Start_E5;Start_E6;Start_E7;Start_E8;End_E1;End_E2;End_E3;End_E4;End_E5;End_E6;End_E7;End_E8;Start_I1;Start_I2;Start_I3;Start_I4;Start_I5;Start_I6;Start_I7;Start_I8;End_I1;End_I2;End_I3;End_I4;End_I8;End_I5;End_I6;End_I7;E1;E2;E3;E4;E5;E6;E7;E8	KRT14;KRT16	NM_000526;NM_005557
chr17	39740101	39777934	G20940.GTEX-T6MN-0726-SM-32PML.2_circ_003498	7	+	7	0	5	609	0	unknown	7	2	0	1	inter_gene	exon-exon_boundary	Start_E1;Start_E2;Start_E3;Start_E4;Start_E5;Start_E6;Start_E7;Start_E8;End_E1;End_E2;End_E3;End_E4;End_E5;End_E6;End_E7;End_E8;Start_I1;Start_I2;Start_I3;Start_I4;Start_I5;Start_I6;Start_I7;Start_I8;End_I1;End_I2;End_I3;End_I8;End_I4;End_I5;End_I6;End_I7;E1;E2;E3;E4;E5;E6;E7;E8	KRT14;KRT16;KRT17	NM_000526;NM_005557;NM_000422
chr17	39743060	39768914	G20940.GTEX-T6MN-0726-SM-32PML.2_circ_008426	4	+	3	0	5	134	0	unknown	4	1	0	2	inter_gene	exon-exon_boundary	Start_E1;Start_E2;Start_E3;Start_E4;Start_E5;Start_E6;Start_E7;Start_E8;End_E1;End_E2;End_E3;End_E4;End_E5;End_E6;End_E7;End_E8;Start_I1;Start_I2;Start_I3;Start_I4;Start_I5;Start_I6;Start_I7;Start_I8;End_I8;End_I1;End_I2;End_I3;End_I4;End_I5;End_I6;End_I7;E1;E2;E3;E4;E5;E6;E7;E8	KRT14;KRT16	NM_000526;NM_005557
chr17	39743078	39768932	G20940.GTEX-T6MN-0726-SM-32PML.2_circ_008009	8	+	7	0	5	172	0	unknown	8	0	0	1	inter_gene	exon-exon_boundary	Start_E1;Start_E2;Start_E3;Start_E4;Start_E5;Start_E6;Start_E7;Start_E8;End_E1;End_E2;End_E3;End_E4;End_E5;End_E6;End_E7;End_E8;Start_I1;Start_I2;Start_I3;Start_I4;Start_I5;Start_I6;Start_I7;Start_I8;End_I8;End_I1;End_I2;End_I3;End_I4;End_I5;End_I6;End_I7;E1;E2;E3;E4;E5;E6;E7;E8	KRT14;KRT16	NM_000526;NM_005557
chr17	4575372	4575504	G20940.GTEX-T6MN-0726-SM-32PML.2_circ_005134	2	-	2	4	37	9	0	unknown	2	1	0	1	intra_gene	within_exon	E16	PELP1	NM_014389
chr17	4575372	4575516	G20940.GTEX-T6MN-0726-SM-32PML.2_circ_003479	2	-	2	4	5	9	0	unknown	2	0	0	1	intra_gene	within_exon	E16	PELP1	NM_014389
chr17	4575408	4575507	G20940.GTEX-T6MN-0726-SM-32PML.2_circ_000659	2	-	2	4	5	0	0	unknown	2	0	1	1	intra_gene	within_exon	E16	PELP1	NM_014389
chr17	48267805	48268315	G20940.GTEX-T6MN-0726-SM-32PML.2_circ_000583	2	+	1	40	5	0	0	unknown	2	2	0	1	intra_gene	exon-exon_boundary	Start_E33;Start_E34;End_E33;End_E34;Start_I33;Start_I34;End_I32;End_I33;E33;E34	COL1A1	NM_000088
chr17	48268743	48268851	G20940.GTEX-T6MN-0726-SM-32PML.2_circ_008538	21	-	13	40	40	2116	0	unknown	21	0	0	1	intra_gene	exon-exon_boundary	Start_E32;End_E32;Start_I32;End_I31;E32	COL1A1	NM_000088
chr17	48269843	48270035	G20940.GTEX-T6MN-0726-SM-32PML.2_circ_001374	3	-	1	6	5	0	0	unknown	3	0	0	1	intra_gene	exon-exon_boundary	Start_E29;End_E28;End_E29;Start_I28;Start_I29;End_I28;E28;E29	COL1A1	NM_000088
chr17	4996057	4996225	G20940.GTEX-T6MN-0726-SM-32PML.2_circ_001885	2	-	2	6	37	0	0	unknown	2	1	0	1	intra_gene	within_exon	E2	ZFP3	NM_153018
chr17	57076587	57076741	G20940.GTEX-T6MN-0726-SM-32PML.2_circ_000291	2	-	1	40	6	0	0	unknown	2	0	0	1	intra_gene	exon-exon_boundary	End_E24;E24	TRIM37	NM_001005207;NM_015294
chr17	7214692	76154119	G20940.GTEX-T6MN-0726-SM-32PML.2_circ_002064	4	-	4	0	37	1	0	unknown	4	1	0	1	inter_gene	exon-exon_boundary	Start_E5;Start_E6;Start_E1;Start_E2;Start_E3;Start_E4;Start_E7;Start_E8;Start_E9;Start_E10;Start_E11;Start_E17;Start_E18;Start_E19;Start_E20;Start_E21;Start_E22;Start_E23;Start_E24;Start_E25;Start_E26;Start_E27;Start_E28;Start_E29;Start_E12;Start_E13;Start_E14;Start_E15;Start_E16;Start_E30;Start_E31;Start_E32;Start_E33;Start_E34;Start_E35;Start_E36;Start_E37;Start_E38;Start_E39;Start_E40;Start_E4…	EIF5A;GPS2;NEURL4;ACAP1;KCTD11;TMEM95;TNK1;C17orf61;C17orf61-PLSCR3;PLSCR3;NLGN2;C17orf74;SPEM1;TMEM102;CHRNB1;FGF11;ZBTB4;POLR2A;SLC35G6;TNFSF12;TNFSF12-TNFSF13;SENP3;SENP3-EIF4A1;TNFSF13;CD68;EIF4A1;MPDU1;SNORA48;SNORA67;SNORD10;FXR2;SOX15;SHBG;SAT2;ATP1B2;TP53;WRAP53;EFNB3;DNAH2;RPL29P2;KDM6B;CYB5D1;TMEM88;LSMD1;CHD3;SCARNA21;KCNAB3;LOC284023;CNTROB;TRAPPC1;GUCY2D;ALOX15B;ALOX12B;MIR4314;ALOXE…	NM_001143760;NM_001143761;NM_001143762;NM_001970;NM_004489;NM_001005408;NM_032442;NM_014716;NM_001002914;NM_198154;NM_001251902;NM_003985;NM_152766;NR_037719;NM_001201576;NM_020360;NM_020795;NM_175734;NM_199339;NM_178518;NM_000747;NM_004112;NM_001128833;NM_020899;NM_000937;NM_001102614;NM_003809;NR_037146;NM_172089;NM_015670;NR_037926;NM_001198622;NM_001198623;NM_001198624;NM_003808;NM_172087;NM_…
chr17	7416457	7416562	G20940.GTEX-T6MN-0726-SM-32PML.2_circ_006450	3	-	3	5	40	651	0	unknown	3	0	0	1	intra_gene	within_exon	E29	POLR2A	NM_000937
chr17	7416457	7416751	G20940.GTEX-T6MN-0726-SM-32PML.2_circ_001789	2	-	1	40	5	651	0	unknown	2	0	0	1	intra_gene	within_exon	E29	POLR2A	NM_000937
chr17	7416499	7416583	G20940.GTEX-T6MN-0726-SM-32PML.2_circ_004186	2	-	1	5	5	5	0	unknown	2	1	0	1	intra_gene	within_exon	E29	POLR2A	NM_000937
chr17	7416504	7416630	G20940.GTEX-T6MN-0726-SM-32PML.2_circ_003121	3	-	2	5	5	9	0	unknown	3	1	0	1	intra_gene	within_exon	E29	POLR2A	NM_000937
chr17	7416525	7416630	G20940.GTEX-T6MN-0726-SM-32PML.2_circ_001505	3	-	2	0	36	4	0	unknown	3	1	0	1	intra_gene	within_exon	E29	POLR2A	NM_000937
chr17	7416747	7416894	G20940.GTEX-T6MN-0726-SM-32PML.2_circ_007478	4	-	4	40	40	397	0	unknown	4	0	0	1	intra_gene	within_exon	E29	POLR2A	NM_000937
chr17	7416747	7416915	G20940.GTEX-T6MN-0726-SM-32PML.2_circ_006033	4	-	2	40	40	397	0	unknown	4	0	0	1	intra_gene	within_exon	E29	POLR2A	NM_000937
chr17	7416751	7416940	G20940.GTEX-T6MN-0726-SM-32PML.2_circ_004179	4	-	4	40	40	289	0	unknown	4	0	0	1	intra_gene	within_exon	E29	POLR2A	NM_000937
chr17	7416768	7416894	G20940.GTEX-T6MN-0726-SM-32PML.2_circ_005688	4	-	4	40	40	1	0	unknown	4	0	0	1	intra_gene	within_exon	E29	POLR2A	NM_000937
chr17	7416772	7416940	G20940.GTEX-T6MN-0726-SM-32PML.2_circ_003605	8	-	5	40	40	245	0	unknown	8	0	0	1	intra_gene	within_exon	E29	POLR2A	NM_000937
chr17	7416789	7416894	G20940.GTEX-T6MN-0726-SM-32PML.2_circ_006234	7	-	7	40	40	16	0	unknown	7	0	0	1	intra_gene	within_exon	E29	POLR2A	NM_000937
chr17	7416789	7416915	G20940.GTEX-T6MN-0726-SM-32PML.2_circ_006935	2	-	2	40	40	16	0	unknown	2	0	0	1	intra_gene	within_exon	E29	POLR2A	NM_000937
chr17	7416793	7416982	G20940.GTEX-T6MN-0726-SM-32PML.2_circ_002840	6	-	3	40	40	1	0	unknown	6	0	0	1	intra_gene	within_exon	E29	POLR2A	NM_000937
chr17	7416810	7416915	G20940.GTEX-T6MN-0726-SM-32PML.2_circ_007418	11	-	8	40	40	146	0	unknown	11	1	0	1	intra_gene	within_exon	E29	POLR2A	NM_000937
chr17	7416810	7416999	G20940.GTEX-T6MN-0726-SM-32PML.2_circ_006155	7	-	6	40	40	146	0	unknown	7	0	0	1	intra_gene	within_exon	E29	POLR2A	NM_000937
chr17	7416835	7416940	G20940.GTEX-T6MN-0726-SM-32PML.2_circ_000359	5	-	4	40	40	5	0	unknown	5	0	0	1	intra_gene	within_exon	E29	POLR2A	NM_000937
chr17	7416835	7417033	G20940.GTEX-T6MN-0726-SM-32PML.2_circ_007638	2	-	1	38	40	5	0	unknown	2	0	0	1	intra_gene	within_exon	E29	POLR2A	NM_000937
chr17	7416856	7416940	G20940.GTEX-T6MN-0726-SM-32PML.2_circ_007302	2	-	1	40	6	69	0	unknown	2	2	0	1	intra_gene	within_exon	E29	POLR2A	NM_000937
chr17	7416856	7417045	G20940.GTEX-T6MN-0726-SM-32PML.2_circ_002198	10	-	8	40	40	69	0	unknown	10	0	0	1	intra_gene	within_exon	E29	POLR2A	NM_000937
chr17	7416877	7417045	G20940.GTEX-T6MN-0726-SM-32PML.2_circ_004689	2	-	1	40	40	4	0	unknown	2	1	0	1	intra_gene	within_exon	E29	POLR2A	NM_000937
chr17	7416898	7416982	G20940.GTEX-T6MN-0726-SM-32PML.2_circ_007485	4	-	2	5	5	16	0	unknown	4	1	0	1	intra_gene	within_exon	E29	POLR2A	NM_000937
chr17	7416908	7417045	G20940.GTEX-T6MN-0726-SM-32PML.2_circ_001289	2	-	2	40	5	4	0	unknown	2	1	0	1	intra_gene	within_exon	E29	POLR2A	NM_000937
chr17	7416915	7416999	G20940.GTEX-T6MN-0726-SM-32PML.2_circ_007405	2	-	2	40	5	771	0	unknown	2	0	0	1	intra_gene	within_exon	E29	POLR2A	NM_000937
chr17	7416961	7417087	G20940.GTEX-T6MN-0726-SM-32PML.2_circ_004093	2	-	2	40	5	4	0	unknown	2	1	0	1	intra_gene	within_exon	E29	POLR2A	NM_000937
chr17	7417050	7417167	G20940.GTEX-T6MN-0726-SM-32PML.2_circ_000398	3	-	2	40	40	0	0	unknown	3	0	0	1	intra_gene	within_exon	E29	POLR2A	NM_000937
chr17	7417092	7417314	G20940.GTEX-T6MN-0726-SM-32PML.2_circ_004721	2	-	2	40	5	0	0	unknown	2	0	0	1	intra_gene	within_exon	E29	POLR2A	NM_000937
chr17	7417150	7417276	G20940.GTEX-T6MN-0726-SM-32PML.2_circ_008182	3	-	2	40	40	513	0	unknown	3	0	0	1	intra_gene	within_exon	E29	POLR2A	NM_000937
chr17	7417150	7417297	G20940.GTEX-T6MN-0726-SM-32PML.2_circ_008533	3	-	3	40	40	513	0	unknown	3	0	0	1	intra_gene	within_exon	E29	POLR2A	NM_000937
chr17	7417167	7417314	G20940.GTEX-T6MN-0726-SM-32PML.2_circ_007067	4	-	4	1	40	515	0	unknown	4	0	0	1	intra_gene	within_exon	E29	POLR2A	NM_000937
chr17	7417192	7417297	G20940.GTEX-T6MN-0726-SM-32PML.2_circ_002857	4	-	4	40	40	451	0	unknown	4	0	0	1	intra_gene	within_exon	E29	POLR2A	NM_000937
chr17	7417213	7417381	G20940.GTEX-T6MN-0726-SM-32PML.2_circ_000504	2	-	2	38	40	0	0	unknown	2	1	0	1	intra_gene	within_exon	E29	POLR2A	NM_000937
chr17	7417222	7417369	G20940.GTEX-T6MN-0726-SM-32PML.2_circ_003689	6	-	4	40	5	324	0	unknown	6	1	0	1	intra_gene	within_exon	E29	POLR2A	NM_000937
chr17	7417234	7417381	G20940.GTEX-T6MN-0726-SM-32PML.2_circ_007814	2	-	1	5	5	5	0	unknown	2	1	0	2	intra_gene	within_exon	E29	POLR2A	NM_000937
chr17	7417314	7417399	G20940.GTEX-T6MN-0726-SM-32PML.2_circ_000616	3	-	3	6	40	453	0	unknown	3	0	0	1	intra_gene	within_exon	E29	POLR2A	NM_000937
chr17	75495532	75495623	G20940.GTEX-T6MN-0726-SM-32PML.2_circ_005808	2	+	2	5	40	0	0	unknown	2	0	0	1	intra_gene	within_exon	E12;E11;E10	2016-09-09	NM_001113491;NM_001113492;NM_001113493;NM_001113494;NM_001113495;NM_001113496;NM_006640
chr17	75495532	75495637	G20940.GTEX-T6MN-0726-SM-32PML.2_circ_000282	2	+	2	5	5	0	0	unknown	2	0	0	1	intra_gene	within_exon	E12;E11;E10	2016-09-09	NM_001113491;NM_001113492;NM_001113493;NM_001113494;NM_001113495;NM_001113496;NM_006640
chr17	76967446	76967642	G20940.GTEX-T6MN-0726-SM-32PML.2_circ_000507	2	-	1	40	5	36	0	unknown	2	1	0	1	intra_gene	within_exon	E6	LGALS3BP	NM_005567
chr17	78406090	78406191	G20940.GTEX-T6MN-0726-SM-32PML.2_circ_000330	2	-	2	40	40	0	0	unknown	2	1	0	1	NA	NA	NA	NA	NA
chr17	8048335	8048434	G20940.GTEX-T6MN-0726-SM-32PML.2_circ_000836	2	+	1	5	40	8	0	unknown	2	0	0	1	NA	NA	NA	NA	NA
chr18	14105200	14105452	G20940.GTEX-T6MN-0726-SM-32PML.2_circ_002077	2	+	1	5	4	4	0	unknown	2	2	0	1	intra_gene	within_exon	E3	ZNF519	NM_145287
chr18	42646797	42646884	G20940.GTEX-T6MN-0726-SM-32PML.2_circ_000477	2	+	1	6	40	0	0	unknown	2	1	0	1	intra_gene	within_exon	E6	SETBP1	NM_015559
chr19	1105412	1105730	G20940.GTEX-T6MN-0726-SM-32PML.2_circ_000176	3	-	1	40	40	0	0	unknown	3	1	0	1	intra_gene	exon-exon_boundary	Start_E4;End_E3;Start_I4;End_I4;E3;E4	GPX4	NM_001039847;NM_001039848;NM_002085
chr19	1109504	1109597	G20940.GTEX-T6MN-0726-SM-32PML.2_circ_000799	2	-	1	5	40	0	0	unknown	2	1	0	1	intra_gene	exon-exon_boundary	Start_E25;Start_E28;End_E25;End_E28;Start_I25;End_I24;E25;E28	SBNO2	NM_001100122;NM_014963
chr19	12371253	55899407	G20940.GTEX-T6MN-0726-SM-32PML.2_circ_000788	7	-	6	0	37	9	0	unknown	7	0	0	1	inter_gene	exon-exon_boundary	Start_E4;Start_E5;Start_E3;Start_E2;Start_E1;Start_E6;Start_E16;Start_E17;Start_E18;Start_E19;Start_E20;Start_E21;Start_E22;Start_E23;Start_E24;Start_E7;Start_E8;Start_E9;Start_E10;Start_E11;Start_E12;Start_E13;Start_E14;Start_E15;Start_E25;Start_E26;Start_E46;Start_E47;Start_E38;Start_E39;Start_E40;Start_E41;Start_E42;Start_E43;Start_E44;Start_E45;Start_E32;Start_E33;Start_E34;Start_E35;Start_E3…	ZNF44;ZNF563;ZNF442;ZNF799;ZNF443;ZNF709;ZNF564;ZNF490;ZNF791;MAN2B1;WDR83;WDR83OS;DHPS;FBXW9;TNPO2;SNORD41;C19orf43;ASNA1;BEST2;HOOK2;JUNB;PRDX2;RNASEH2A;RTBDN;MAST1;DNASE2;GCDH;KLF1;SYCE2;FARSA;CALR;RAD23A;GADD45GIP1;DAND5;NFIX;LYL1;TRMT1;NACC1;IER2;STX10;CACNA1A;CCDC130;MRI1;C19orf53;ZSWIM4;LOC284454;MIR23A;MIR24-2;MIR27A;MIR181C;MIR181D;NANOS3;C19orf57;CC2D1A;PODNL1;DCAF15;RFX1;RLN3;IL27RA;PA…	NM_001164276;NM_016264;NM_145276;NM_030824;NM_001080821;NM_005815;NM_152601;NM_144976;NM_020714;NM_153358;NM_000528;NM_001173498;NM_001099737;NR_029375;NM_016145;NM_032332;NM_001206974;NM_001930;NM_013406;NR_038192;NM_032301;NM_001136195;NM_001136196;NM_013433;NR_002751;NM_024038;NM_004317;NM_017682;NM_001100176;NM_013312;NM_002229;NM_005809;NM_006397;NM_181738;NM_001080997;NM_031429;NM_014975;NM…
chr19	12903120	12903230	G20940.GTEX-T6MN-0726-SM-32PML.2_circ_000145	3	-	3	40	35	242	0	unknown	3	0	0	1	intra_gene	within_exon	E1	JUNB	NM_002229
chr19	1495879	1496082	G20940.GTEX-T6MN-0726-SM-32PML.2_circ_000311	2	-	1	0	40	4	0	unknown	2	2	2	1	NA	NA	NA	NA	NA
chr19	15366139	15366923	G20940.GTEX-T6MN-0726-SM-32PML.2_circ_000481	3	+	2	40	40	9	0	unknown	3	1	0	1	intra_gene	exon-exon_boundary	Start_E10;End_E9;Start_I9;End_I9;E9;E10	BRD4	NM_014299;NM_058243
chr19	20929842	20938160	G20940.GTEX-T6MN-0726-SM-32PML.2_circ_004244	5	-	4	0	5	0	0	unknown	5	0	0	1	NA	NA	NA	NA	NA
chr19	34699849	54733005	G20940.GTEX-T6MN-0726-SM-32PML.2_circ_001754	2	-	2	2	37	1	0	unknown	2	0	0	1	inter_gene	exon-exon_boundary	Start_E5;Start_E6;Start_E7;Start_E8;Start_E9;Start_E10;Start_E11;Start_E1;Start_E2;Start_E3;Start_E4;Start_E12;Start_E13;Start_E14;Start_E15;Start_E16;Start_E17;Start_E18;Start_E19;Start_E20;Start_E21;Start_E22;Start_E23;Start_E24;Start_E25;Start_E26;Start_E27;Start_E28;Start_E29;Start_E30;Start_E31;Start_E32;Start_E33;Start_E34;Start_E35;Start_E36;Start_E37;Start_E38;Start_E39;Start_E40;Start_E4…	LSM14A;KIAA0355;GPI;PDCD2L;UBA2;WTIP;SCGB1B2P;SCGB2B2;SCGB2B3P;ZNF302;ZNF181;ZNF599;LOC400685;LOC100652909;ZNF30;ZNF792;GRAMD1A;HPN;SCN1B;LOC100128675;FXYD3;LGI4;FXYD1;FXYD7;FXYD5;FAM187B;LSR;USF2;HAMP;MAG;CD22;FFAR1;FFAR3;LOC100128682;FFAR2;KRTDAP;DMKN;GAPDHS;SBSN;TMEM147;ATP4A;LOC100506469;HAUS5;RBM42;COX6B1;ETV2;UPK1A;ZBTB32;MLL4;LIN37;PSENEN;IGFLR1;U2AF1L4;C19orf55;HSPB6;ARHGAP33;PRODH2;NPHS1…	NM_001114093;NM_015578;NM_014686;NM_000175;NM_001184722;NM_032346;NM_005499;NM_001080436;NR_027620;NM_001025591;NR_045208;NM_001012320;NM_018443;NM_001029997;NM_001145665;NM_001007248;NR_033982;NR_046222;NM_001099437;NM_001099438;NM_194325;NR_024018;NM_175872;NM_001136199;NM_020895;NM_002151;NM_182983;NM_001037;NM_199037;NR_024562;NR_024561;NM_001136007;NM_001136008;NM_001136009;NM_001136010;NM_0…
chr19	34883563	34883663	G20940.GTEX-T6MN-0726-SM-32PML.2_circ_000087	3	+	1	40	5	10	0	unknown	3	2	0	1	NA	NA	NA	NA	NA
chr19	34883672	34883772	G20940.GTEX-T6MN-0726-SM-32PML.2_circ_006222	3	-	2	5	40	1	0	unknown	3	2	0	1	NA	NA	NA	NA	NA
chr19	37853894	37853978	G20940.GTEX-T6MN-0726-SM-32PML.2_circ_000082	3	-	3	38	5	1	0	unknown	3	1	0	1	intra_gene	within_exon	E6	HKR1	NM_181786
chr19	38755396	38755607	G20940.GTEX-T6MN-0726-SM-32PML.2_circ_000442	2	-	1	5	40	50	0	unknown	2	0	1	1	intra_gene	within_exon	E1	SPINT2	NM_001166103;NM_021102
chr19	3976214	3976434	G20940.GTEX-T6MN-0726-SM-32PML.2_circ_000327	2	-	1	5	40	162	0	unknown	2	0	0	1	intra_gene	within_exon	E15	EEF2	NM_001961
chr19	39898648	39898811	G20940.GTEX-T6MN-0726-SM-32PML.2_circ_000326	2	-	1	40	40	1922	0	unknown	2	0	2	1	intra_gene	within_exon	E2	ZFP36	NM_003407
chr19	39965491	39965599	G20940.GTEX-T6MN-0726-SM-32PML.2_circ_000776	2	+	1	5	40	0	0	unknown	2	2	2	1	NA	NA	NA	NA	NA
chr19	40902221	40902407	G20940.GTEX-T6MN-0726-SM-32PML.2_circ_007588	4	+	4	40	5	0	0	unknown	4	0	0	1	intra_gene	within_exon	E6;E7	PRX	NM_020956;NM_181882
chr19	40902329	40902437	G20940.GTEX-T6MN-0726-SM-32PML.2_circ_002916	2	-	2	5	5	2	0	unknown	2	2	0	1	intra_gene	within_exon	E6;E7	PRX	NM_020956;NM_181882
chr19	40902344	40902437	G20940.GTEX-T6MN-0726-SM-32PML.2_circ_000415	2	-	1	5	5	7	0	unknown	2	2	1	1	intra_gene	within_exon	E6;E7	PRX	NM_020956;NM_181882
chr19	40902530	40902842	G20940.GTEX-T6MN-0726-SM-32PML.2_circ_002589	2	-	2	0	2	4	0	unknown	2	1	0	1	intra_gene	within_exon	E6;E7	PRX	NM_020956;NM_181882
chr19	40902842	40902920	G20940.GTEX-T6MN-0726-SM-32PML.2_circ_004596	2	-	2	40	40	6	0	unknown	2	0	0	1	intra_gene	within_exon	E6;E7	PRX	NM_020956;NM_181882
chr19	41117764	41117890	G20940.GTEX-T6MN-0726-SM-32PML.2_circ_000203	4	+	3	40	40	18	0	unknown	4	0	0	1	intra_gene	exon-exon_boundary	Start_E17;Start_E14;End_E17;End_E14;Start_I18;End_I17;E17;E14	LTBP4	NM_001042544;NM_001042545;NM_003573
chr19	41173309	41173417	G20940.GTEX-T6MN-0726-SM-32PML.2_circ_000328	2	+	2	40	5	8	0	unknown	2	0	0	1	intra_gene	within_exon	E10	NUMBL	NM_004756
chr19	49377946	49378030	G20940.GTEX-T6MN-0726-SM-32PML.2_circ_000325	2	-	2	5	5	128	0	unknown	2	0	0	1	intra_gene	within_exon	E2	PPP1R15A	NM_014330
chr19	50841258	50863044	G20940.GTEX-T6MN-0726-SM-32PML.2_circ_000287	2	+	1	0	40	4	0	unknown	2	2	1	1	inter_gene	exon-exon_boundary	Start_E1;Start_E7;Start_E8;Start_E9;End_E1;End_E6;End_E7;End_E8;End_E9;Start_I1;Start_I6;Start_I7;Start_I8;Start_I9;End_I9;End_I6;End_I7;End_I8;E1;E6;E7;E8;E9	NAPSB;NAPSA	NR_002798;NM_004851
chr19	51361438	51379881	G20940.GTEX-T6MN-0726-SM-32PML.2_circ_003827	4	-	4	40	35	297	0	unknown	4	0	0	1	inter_gene	exon-exon_boundary	Start_E4;Start_E5;Start_E1;Start_E2;Start_E3;End_E3;End_E4;End_E1;End_E2;End_E5;Start_I1;Start_I2;End_I1;End_I2;E3;E4;E1;E2;E5	KLK3;KLK2	NM_001030047;NM_001030048;NM_001648;NM_001002231;NM_001256080;NM_005551;NR_045762;NR_045763
chr19	51361714	51380014	G20940.GTEX-T6MN-0726-SM-32PML.2_circ_005906	3	+	3	0	40	81	0	unknown	3	1	0	1	inter_gene	exon-exon_boundary	Start_E4;Start_E5;Start_E1;Start_E2;Start_E3;End_E4;End_E1;End_E2;End_E3;End_E5;Start_I1;Start_I2;End_I1;End_I2;E4;E1;E2;E3;E5	KLK3;KLK2	NM_001030047;NM_001030048;NM_001648;NM_001002231;NM_001256080;NM_005551;NR_045762;NR_045763
chr19	51363270	51381702	G20940.GTEX-T6MN-0726-SM-32PML.2_circ_000003	6	+	4	0	40	355	0	unknown	6	0	0	1	inter_gene	exon-exon_boundary	Start_E1;Start_E2;Start_E3;Start_E4;Start_E5;End_E1;End_E2;End_E3;End_E5;End_E4;Start_I1;Start_I2;Start_I3;End_I1;End_I2;End_I3;E1;E2;E3;E5;E4	KLK2;KLK3	NM_001002231;NM_001256080;NM_005551;NR_045762;NR_045763;NM_001030047;NM_001030048;NM_001648
chr19	52568844	52569012	G20940.GTEX-T6MN-0726-SM-32PML.2_circ_007916	2	+	1	5	40	2	0	unknown	2	0	0	1	intra_gene	within_exon	E7	ZNF841	NM_001136499
chr19	52898850	52927549	G20940.GTEX-T6MN-0726-SM-32PML.2_circ_002704	3	-	2	0	40	0	0	unknown	3	0	0	1	inter_gene	exon-exon_boundary	Start_E1;Start_E2;Start_E3;Start_E4;Start_E5;Start_E6;Start_E7;End_E1;End_E2;End_E3;End_E4;End_E5;End_E6;End_E7;Start_I2;Start_I3;Start_I4;Start_I5;Start_I6;Start_I7;Start_I1;End_I1;End_I2;End_I3;End_I4;End_I5;End_I6;End_I7;E1;E2;E3;E4;E5;E6;E7	ZNF528;ZNF534	NM_032423;NM_001143938
chr19	53116871	53116955	G20940.GTEX-T6MN-0726-SM-32PML.2_circ_001823	3	+	3	0	3	5	0	unknown	3	0	0	1	intra_gene	exon-exon_boundary	Start_E7;Start_E4;Start_E5;E6;E5;E4;E7;E3	ZNF83	NM_001105553;NM_001105554;NM_001242531;NM_001242538;NM_001105549;NM_001105550;NM_001105551;NM_001105552;NM_018300
chr19	53117039	53117207	G20940.GTEX-T6MN-0726-SM-32PML.2_circ_004982	2	+	2	0	40	3	0	unknown	2	0	0	1	intra_gene	within_exon	E6;E3;E4;E5	ZNF83	NM_001105553;NM_001105554;NM_001242531;NM_001242538;NM_001105549;NM_001105550;NM_001105551;NM_001105552;NM_018300
chr19	53117265	53117349	G20940.GTEX-T6MN-0726-SM-32PML.2_circ_000734	4	-	3	6	40	3	0	unknown	4	0	0	1	intra_gene	within_exon	E6;E3;E4;E5	ZNF83	NM_001105553;NM_001105554;NM_001242531;NM_001242538;NM_001105549;NM_001105550;NM_001105551;NM_001105552;NM_018300
chr19	53158813	53352466	G20940.GTEX-T6MN-0726-SM-32PML.2_circ_002830	2	-	2	0	5	0	0	unknown	2	0	0	1	inter_gene	exon-exon_boundary	Start_E2;Start_E3;Start_E1;Start_E6;Start_E5;Start_E7;Start_E4;End_E2;End_E3;End_E1;End_E6;End_E5;End_E7;End_E4;Start_I2;Start_I3;Start_I1;Start_I4;Start_I5;End_I1;End_I2;End_I4;End_I3;End_I5;E2;E3;E1;E6;E5;E7;E4	ZNF83;ZNF611;ZNF600;ZNF28;ZNF468	NM_001242531;NM_001242538;NM_001161499;NM_001161500;NM_001161501;NM_030972;NM_198457;NM_006969;NR_036599;NR_036600;NM_001008801;NM_199132
chr19	619257	16013716	G20940.GTEX-T6MN-0726-SM-32PML.2_circ_002646	2	-	2	0	6	0	0	unknown	2	1	0	1	inter_gene	exon-exon_boundary	Start_E9;Start_E10;Start_E11;Start_E12;Start_E13;Start_E14;Start_E1;Start_E2;Start_E3;Start_E4;Start_E5;Start_E6;Start_E7;Start_E8;Start_E15;Start_E16;Start_E17;Start_E18;Start_E19;Start_E20;Start_E21;Start_E22;Start_E23;Start_E24;Start_E25;Start_E26;Start_E27;Start_E28;Start_E29;Start_E30;Start_E31;Start_E32;Start_E33;Start_E34;Start_E35;Start_E36;Start_E37;Start_E38;Start_E39;Start_E40;Start_E4…	POLRMT;FGF22;RNF126;FSTL3;PRSS57;PALM;C19orf21;PTBP1;MIR3187;MIR4745;LPPR3;AZU1;PRTN3;CFD;ELANE;MED16;R3HDM4;KISS1R;ARID3A;WDR18;GRIN3B;C19orf6;CNN2;ABCA7;HMHA1;POLR2E;GPX4;SBNO2;STK11;ATP5D;C19orf26;MIDN;C19orf24;CIRBP;CIRBP-AS1;EFNA2;MUM1;NDUFS7;DAZAP1;GAMT;RPS15;APC2;C19orf25;PCSK4;REEP6;ADAMTSL5;PLK5;MEX3D;MBD3;UQCR11;TCF3;ONECUT3;ATP8B3;MIR1909;REXO1;LOC100288123;KLF16;FAM108A1;ADAT3;SCAMP4;…	NM_005035;NM_020637;NM_194460;NM_005860;NM_214710;NM_001040134;NM_002579;NM_173481;NM_002819;NM_031990;NM_031991;NM_175847;NR_036154;NR_039900;NM_024888;NM_001700;NM_002777;NM_001928;NM_001972;NM_005481;NM_138774;NM_032551;NM_005224;NM_024100;NM_138690;NM_001033026;NM_033420;NM_004368;NM_201277;NM_019112;NM_012292;NM_002695;NM_001039847;NM_001039848;NM_002085;NM_001100122;NM_014963;NM_000455;NM_0…
chr2	100022857	100022976	G20940.GTEX-T6MN-0726-SM-32PML.2_circ_000051	2	-	1	40	35	0	0	unknown	2	2	0	1	intra_gene	exon-exon_boundary	Start_E16;End_I15;E16	REV1	NM_001037872;NM_016316
chr2	11761043	13425459	G20940.GTEX-T6MN-0726-SM-32PML.2_circ_007157	2	+	2	35	38	0	0	unknown	2	0	2	1	inter_gene	exon-exon_boundary	Start_E23;Start_E24;Start_E25;Start_E26;Start_E27;Start_E28;Start_E29;Start_E30;Start_E31;Start_E32;Start_E33;Start_E1;Start_E2;Start_E3;Start_E4;Start_E5;Start_E6;Start_E7;Start_E8;Start_E9;Start_E10;Start_E11;Start_E12;Start_E13;Start_E14;Start_E15;Start_E16;Start_E17;Start_E18;Start_E19;Start_E20;End_E23;End_E24;End_E25;End_E26;End_E27;End_E28;End_E29;End_E30;End_E31;End_E32;End_E33;End_E1;End…	GREB1;NTSR2;LPIN1;MIR4262;TRIB2;MIR3125;LOC100506474;FAM84A	NM_014668;NM_012344;NM_145693;NR_036226;NM_021643;NR_027303;NR_036072;NR_038434;NM_145175
chr2	127815998	160086561	G20940.GTEX-T6MN-0726-SM-32PML.2_circ_003310	2	-	1	5	35	0	0	unknown	2	0	0	1	inter_gene	exon-exon_boundary	Start_E5;Start_E6;Start_E7;Start_E8;Start_E9;Start_E10;Start_E11;Start_E2;Start_E3;Start_E4;Start_E1;Start_E13;Start_E14;Start_E15;Start_E12;Start_E16;Start_E17;Start_E18;Start_E19;Start_E20;Start_E21;Start_E22;Start_E23;Start_E24;Start_E25;Start_E26;Start_E27;Start_E28;Start_E29;Start_E30;Start_E31;Start_E32;Start_E33;Start_E34;Start_E35;Start_E36;Start_E37;Start_E38;Start_E39;Start_E40;Start_E4…	BIN1;CYP27C1;ERCC3;MAP3K2;PROC;MIR4783;IWS1;MYO7B;LIMS2;GPR17;SFT2D3;WDR33;POLR2D;AMMECR1L;SAP130;UGGT1;HS6ST1;LOC389033;LOC100131320;RAB6C;LOC440905;POTEF;LOC285103;CCDC74B;SMPD4;MZT2B;TUBA3E;IMP4;CCDC115;PTPN18;LOC100216479;CFC1;CFC1B;LOC150527;LOC646743;TISP43;CYP4F30P;GPR148;FAM123C;ARHGEF4;FAM168B;PLEKHB2;POTEE;LOC440910;WTH3DI;LOC389043;LOC401010;TUBA3D;LOC150776;MIR4784;MZT2A;CCDC74A;POTEK…	NM_004305;NM_139343;NM_139344;NM_139345;NM_139346;NM_139347;NM_139348;NM_139349;NM_139350;NM_139351;NM_001001665;NM_000122;NM_006609;NM_000312;NR_039944;NM_017969;NM_001080527;NM_001136037;NM_001161403;NM_001161404;NM_001256542;NM_017980;NR_027823;NM_001161415;NM_001161416;NM_001161417;NM_005291;NM_032740;NM_018383;NM_001006623;NM_001006622;NM_004805;NM_001199140;NM_031445;NM_001145928;NM_024545;…
chr2	131131297	131131474	G20940.GTEX-T6MN-0726-SM-32PML.2_circ_000823	2	-	2	5	40	1	0	unknown	2	0	0	1	intra_gene	within_exon	E11;E15	PTPN18	NM_001142370;NM_014369
chr2	136323306	136530117	G20940.GTEX-T6MN-0726-SM-32PML.2_circ_008190	2	+	1	5	6	0	0	unknown	2	0	0	1	inter_gene	exon-exon_boundary	Start_E2;Start_E3;Start_E4;Start_E5;Start_E6;Start_E7;Start_E8;Start_E9;Start_E10;Start_E11;Start_E12;Start_E13;Start_E14;Start_E15;Start_E16;Start_E17;Start_E1;Start_E18;Start_E19;Start_E20;Start_E21;Start_E22;Start_E23;Start_E24;Start_E25;Start_E26;End_E2;End_E3;End_E4;End_E5;End_E6;End_E7;End_E8;End_E9;End_E10;End_E11;End_E12;End_E13;End_E14;End_E15;End_E16;End_E17;End_E1;End_E18;End_E19;End_E…	R3HDM1;MIR128-1;UBXN4	NM_015361;NR_029672;NM_014607
chr2	159537139	210045740	G20940.GTEX-T6MN-0726-SM-32PML.2_circ_006131	2	-	2	0	5	1	0	unknown	2	1	0	1	inter_gene	exon-exon_boundary	Start_E1;Start_E2;Start_E3;Start_E4;Start_E5;Start_E6;Start_E7;Start_E8;Start_E9;Start_E10;Start_E11;Start_E12;Start_E13;Start_E14;Start_E15;Start_E16;Start_E17;Start_E18;Start_E19;Start_E20;Start_E21;Start_E22;Start_E23;Start_E24;Start_E25;Start_E26;Start_E27;Start_E35;Start_E36;Start_E37;Start_E32;Start_E33;Start_E34;Start_E28;Start_E29;Start_E30;Start_E31;Start_E39;Start_E38;Start_E71;Start_E7…	DAPL1;TANC1;WDSUB1;BAZ2B;MARCH7;CD302;LY75-CD302;LY75;PLA2R1;ITGB6;RBMS1;MIR4785;TANK;PSMD14;TBR1;SLC4A10;DPP4;GCG;FAP;IFIH1;GCA;KCNH7;FIGN;GRB14;COBLL1;SNORA70F;SLC38A11;SCN3A;SCN2A;CSRNP3;GALNT3;LOC100506124;TTC21B;LOC100506134;SCN1A;SCN9A;SCN7A;XIRP2;B3GALT1;STK39;CERS6;MIR4774;LOC100861402;NOSTRIN;SPC25;G6PC2;ABCB11;DHRS9;LRP2;BBS5;KBTBD10;FASTKD1;PPIG;C2orf77;PHOSPHO2;PHOSPHO2-KLHL23;KLHL23;…	NM_001017920;NM_001145909;NM_033394;NM_001128212;NM_001128213;NM_152528;NM_013450;NM_022826;NM_001198763;NM_001198764;NM_014880;NM_001198759;NM_001198760;NM_002349;NM_001007267;NM_001195641;NM_007366;NM_000888;NM_002897;NM_016836;NR_039946;NM_004180;NM_133484;NM_001199135;NM_005805;NM_006593;NM_001178015;NM_001178016;NM_022058;NM_001935;NM_002054;NM_004460;NM_022168;NM_012198;NM_033272;NM_173162;…
chr2	160410496	160410605	G20940.GTEX-T6MN-0726-SM-32PML.2_circ_000312	2	-	1	35	40	0	0	unknown	2	0	1	1	NA	NA	NA	NA	NA
chr2	190636685	190636804	G20940.GTEX-T6MN-0726-SM-32PML.2_circ_000829	2	-	1	6	5	4	0	unknown	2	2	0	1	NA	NA	NA	NA	NA
chr2	191865838	191872369	G20940.GTEX-T6MN-0726-SM-32PML.2_circ_000105	2	+	1	40	6	4	0	unknown	2	1	0	1	intra_gene	exon-exon_boundary	Start_E6;End_E5;Start_I5;End_I5;E5;E6	STAT1	NM_007315;NM_139266
chr2	217541036	217541181	G20940.GTEX-T6MN-0726-SM-32PML.2_circ_000478	2	-	2	40	35	1058	0	unknown	2	0	0	1	intra_gene	within_exon	E4	IGFBP5	NM_000599
chr2	217541036	217541199	G20940.GTEX-T6MN-0726-SM-32PML.2_circ_008595	2	-	2	5	38	1058	0	unknown	2	0	0	1	intra_gene	within_exon	E4	IGFBP5	NM_000599
chr2	220403990	220404108	G20940.GTEX-T6MN-0726-SM-32PML.2_circ_000629	2	+	1	40	40	0	0	unknown	2	0	0	1	intra_gene	within_exon	E4	CHPF	NM_001195731;NM_024536
chr2	230036947	238434448	G20940.GTEX-T6MN-0726-SM-32PML.2_circ_006863	2	+	2	40	35	0	0	unknown	2	0	1	1	inter_gene	exon-exon_boundary	Start_E2;Start_E1;Start_E13;Start_E12;Start_E11;Start_E10;Start_E9;Start_E8;Start_E7;Start_E6;Start_E5;Start_E3;Start_E4;Start_E38;Start_E39;Start_E40;Start_E41;Start_E31;Start_E32;Start_E33;Start_E34;Start_E35;Start_E36;Start_E37;Start_E18;Start_E19;Start_E20;Start_E21;Start_E22;Start_E23;Start_E24;Start_E25;Start_E26;Start_E27;Start_E28;Start_E29;Start_E30;Start_E14;Start_E15;Start_E16;Start_E1…	PID1;DNER;TRIP12;FBXO36;SLC16A14;SP110;SP140;SP140L;SP100;LOC151475;CAB39;ITM2C;LOC151484;GPR55;SPATA3;LOC348761;C2orf72;PSMD1;HTR2B;ARMC9;MIR4777;B3GNT7;NCL;SNORA75;SNORD20;SNORD82;LINC00471;NMUR1;C2orf57;MIR1244-1;MIR1244-2;MIR1244-3;PTMA;PDE6D;COPS7B;MIR1471;NPPC;DIS3L2;ALPP;ECEL1P2;ALPPL2;ALPI;ECEL1;PRSS56;CHRND;CHRNG;EIF4E2;TIGD1;EFHD1;GIGYF2;KCNJ13;C2orf82;NGEF;NEU2;INPP5D;ATG16L1;SCARNA5;S…	NM_017933;NM_001100818;NM_139072;NM_004238;NM_174899;NM_152527;NM_001185015;NM_004509;NM_004510;NM_080424;NM_001005176;NM_007237;NM_138402;NM_001080391;NM_001206701;NM_001206702;NM_001206703;NM_001206704;NM_003113;NR_040038;NM_001130849;NM_001130850;NM_016289;NM_001012514;NM_001012516;NM_030926;NR_038238;NM_005683;NM_139073;NR_033879;NM_001144994;NM_001191037;NM_002807;NR_034059;NM_000867;NM_0251…
chr2	238426573	238426649	G20940.GTEX-T6MN-0726-SM-32PML.2_circ_000383	2	+	1	5	5	0	0	unknown	2	1	0	1	NA	NA	NA	NA	NA
chr2	238427080	238427168	G20940.GTEX-T6MN-0726-SM-32PML.2_circ_006728	6	+	3	40	4	18	0	unknown	6	0	0	1	intra_gene	exon-exon_boundary	Start_E5;End_I5	MLPH	NM_001042467;NM_024101
chr2	241571776	241571935	G20940.GTEX-T6MN-0726-SM-32PML.2_circ_000472	2	+	1	40	40	4	0	unknown	2	1	0	1	NA	NA	NA	NA	NA
chr2	241572000	241572082	G20940.GTEX-T6MN-0726-SM-32PML.2_circ_008561	2	+	2	5	40	0	0	unknown	2	0	0	1	NA	NA	NA	NA	NA
chr2	27439199	98647870	G20940.GTEX-T6MN-0726-SM-32PML.2_circ_001573	2	+	1	0	5	4	0	unknown	2	2	0	1	inter_gene	exon-exon_boundary	Start_E6;Start_E7;Start_E1;Start_E2;Start_E3;Start_E4;Start_E5;Start_E8;Start_E9;Start_E10;Start_E11;Start_E12;Start_E13;Start_E14;Start_E15;Start_E16;Start_E17;Start_E18;Start_E19;Start_E20;Start_E21;Start_E22;Start_E23;Start_E24;Start_E25;Start_E26;Start_E27;Start_E28;Start_E29;Start_E30;Start_E31;Start_E32;Start_E33;Start_E34;Start_E35;Start_E36;Start_E37;Start_E38;Start_E39;Start_E40;Start_E4…	C2orf28;CAD;SLC30A3;DNAJC5G;TRIM54;MPV17;UCN;GTF3C2;LOC100505624;EIF2B4;SNX17;PPM1G;ZNF513;FTH1P3;NRBP1;KRTCAP3;IFT172;GCKR;FNDC4;C2orf16;ZNF512;GPN1;CCDC121;SUPT7L;SLC4A1AP;MRPL33;RBKS;BRE;LOC100302650;MIR4263;LOC100505716;FOSL2;PLB1;PPP1CB;SPDYA;TRMT61B;WDR43;SNORD92;SNORD53;FAM179A;C2orf71;CLIP4;ALK;YPEL5;LBH;LCLAT1;CAPN13;GALNT14;CAPN14;EHD3;XDH;SRD5A2;MEMO1;DPY30;SPAST;SLC30A6;NLRC4;YIPF4;BI…	NM_001170795;NM_016085;NM_080592;NM_004341;NM_003459;NM_173650;NM_032546;NM_187841;NM_002437;NM_003353;NM_001035521;NM_001521;NR_038427;NM_001034116;NM_015636;NM_172195;NM_014748;NM_177983;NM_001201459;NM_144631;NR_002201;NM_013392;NM_001168364;NM_173853;NM_015662;NM_001486;NM_022823;NM_032266;NM_032434;NM_001145047;NM_001145048;NM_001145049;NM_007266;NR_026735;NM_001142683;NM_024584;NM_014860;NM…
chr2	6703825	9724609	G20940.GTEX-T6MN-0726-SM-32PML.2_circ_005624	2	-	1	0	5	4	0	unknown	2	1	0	1	inter_gene	exon-exon_boundary	Start_E2;Start_E3;Start_E4;Start_E5;Start_E6;Start_E1;Start_E7;Start_E8;Start_E9;Start_E27;Start_E28;Start_E29;Start_E30;Start_E23;Start_E24;Start_E25;Start_E26;Start_E22;Start_E15;Start_E16;Start_E17;Start_E18;Start_E19;Start_E20;Start_E21;Start_E10;Start_E11;Start_E12;Start_E13;Start_E14;End_E2;End_E3;End_E4;End_E5;End_E6;End_E1;End_E7;End_E8;End_E9;End_E27;End_E28;End_E29;End_E30;End_E23;End_E…	LINC00487;CMPK2;RSAD2;RNF144A;LOC386597;LOC100506274;LOC339788;LINC00299;ID2;KIDINS220;MBOAT2;ASAP2;ITGB1BP1;CPSF3;IAH1;ADAM17;YWHAQ	NR_038369;NM_001256477;NM_001256478;NM_207315;NR_046236;NM_080657;NM_014746;NR_033997;NR_038432;NR_015405;NR_034135;NM_002166;NM_020738;NM_138799;NM_001135191;NM_003887;NM_004763;NM_022334;NM_016207;NM_001039613;NM_003183;NM_006826
chr2	74687360	88272536	G20940.GTEX-T6MN-0726-SM-32PML.2_circ_005670	3	-	3	0	40	1	0	unknown	3	0	0	1	inter_gene	exon-exon_boundary	Start_E8;Start_E4;Start_E1;Start_E2;Start_E3;Start_E5;Start_E6;Start_E7;Start_E9;Start_E10;Start_E11;Start_E12;Start_E13;Start_E14;Start_E15;Start_E16;Start_E17;Start_E18;Start_E19;Start_E20;Start_E21;Start_E22;Start_E23;Start_E24;Start_E25;Start_E26;Start_E27;Start_E28;Start_E29;Start_E30;Start_E31;Start_E32;Start_E33;Start_E34;Start_E35;Start_E36;Start_E37;Start_E38;Start_E39;Start_E40;Start_E4…	INO80B-WBP1;WBP1;MOGS;TTC31;CCDC142;MRPL53;LBX2;LOC151534;TLX2;PCGF1;HTRA2;AUP1;DQX1;DOK1;LOXL3;C2orf65;SEMA4F;HK2;POLE4;TACR1;FAM176A;MRPL19;GCFC2;LRRTM4;SNAR-H;REG3G;REG1B;REG1A;REG1P;REG3A;CTNNA2;MIR4264;LRRTM1;LOC1720;FUNDC2P2;SUCLG1;DNAH6;C2orf89;TMSB10;KCMF1;TCF7L1;TGOLN2;RETSAT;ELMOD3;CAPG;SH2D6;MAT2A;LOC100630918;GGCX;VAMP5;VAMP8;RNF181;USP39;TMEM150A;C2orf68;SFTPB;GNLY;ATOH8;LOC284950;ST…	NR_037849;NM_012477;NM_001146158;NM_006302;NM_022492;NR_027749;NM_032779;NM_053050;NM_001009812;NR_024606;NM_016170;NM_032673;NM_013247;NM_145074;NM_181575;NM_133637;NM_001197260;NM_032603;NM_001381;NM_138804;NM_004263;NM_000189;NM_019896;NM_001058;NM_015727;NM_001135032;NM_032181;NM_014763;NM_001201334;NM_003203;NM_001201335;NM_001134745;NM_024993;NR_024342;NM_001008387;NM_198448;NM_006507;NM_00…
chr2	74687521	88272711	G20940.GTEX-T6MN-0726-SM-32PML.2_circ_006960	3	+	3	0	38	246	0	unknown	3	0	0	1	inter_gene	exon-exon_boundary	Start_E1;Start_E2;Start_E3;Start_E4;Start_E5;Start_E6;Start_E7;Start_E8;Start_E9;Start_E10;Start_E11;Start_E12;Start_E13;Start_E14;Start_E15;Start_E16;Start_E17;Start_E18;Start_E19;Start_E20;Start_E21;Start_E22;Start_E23;Start_E24;Start_E25;Start_E26;Start_E27;Start_E28;Start_E29;Start_E30;Start_E31;Start_E32;Start_E33;Start_E34;Start_E35;Start_E36;Start_E37;Start_E38;Start_E39;Start_E40;Start_E4…	MOGS;TTC31;CCDC142;MRPL53;LBX2;LOC151534;TLX2;PCGF1;HTRA2;AUP1;DQX1;DOK1;LOXL3;C2orf65;SEMA4F;HK2;POLE4;TACR1;FAM176A;MRPL19;GCFC2;LRRTM4;SNAR-H;REG3G;REG1B;REG1A;REG1P;REG3A;CTNNA2;MIR4264;LRRTM1;LOC1720;FUNDC2P2;SUCLG1;DNAH6;C2orf89;TMSB10;KCMF1;TCF7L1;TGOLN2;RETSAT;ELMOD3;CAPG;SH2D6;MAT2A;LOC100630918;GGCX;VAMP5;VAMP8;RNF181;USP39;TMEM150A;C2orf68;SFTPB;GNLY;ATOH8;LOC284950;ST3GAL5;LOC90784;PO…	NM_001146158;NM_006302;NM_022492;NR_027749;NM_032779;NM_053050;NM_001009812;NR_024606;NM_016170;NM_032673;NM_013247;NM_145074;NM_181575;NM_133637;NM_001197260;NM_032603;NM_001381;NM_138804;NM_004263;NM_000189;NM_019896;NM_001058;NM_015727;NM_001135032;NM_032181;NM_014763;NM_001201334;NM_003203;NM_001201335;NM_001134745;NM_024993;NR_024342;NM_001008387;NM_198448;NM_006507;NM_002909;NR_002714;NM_00…
chr2	74689203	74689374	G20940.GTEX-T6MN-0726-SM-32PML.2_circ_000816	2	+	1	40	40	8	0	unknown	2	0	0	1	intra_gene	within_exon	E5;E4	MOGS	NM_001146158;NM_006302
chr2	89104652	97915640	G20940.GTEX-T6MN-0726-SM-32PML.2_circ_003668	4	+	4	0	6	7	0	unknown	4	0	0	1	inter_gene	exon-exon_boundary	Start_E16;Start_E17;Start_E1;Start_E4;Start_E2;Start_E3;Start_E23;Start_E24;Start_E18;Start_E19;Start_E20;Start_E21;Start_E22;Start_E11;Start_E12;Start_E13;Start_E14;Start_E15;Start_E7;Start_E8;Start_E9;Start_E10;Start_E5;Start_E6;Start_E39;Start_E40;Start_E41;Start_E42;Start_E43;Start_E44;Start_E45;Start_E25;Start_E26;Start_E27;Start_E28;Start_E29;Start_E30;Start_E31;Start_E32;Start_E33;Start_E3…	ANKRD36BP2;MIR4436A;IGKC;IGKJ1;IGKJ2;IGKJ3;IGKJ4;IGKJ5;IGKV4-1;IGKV5-2;IGKV1-5;IGKV1-6;IGKV1-8;IGKV3-7;IGKV1-9;IGKV1-12;IGKV3-11;IGKV3-15;IGKV1-16;IGKV1-17;IGKV3-20;IGKV6-21;IGKV2-24;IGKV1-27;IGKV2-28;IGKV2-30;IGKV1-33;IGKV1-37;IGKV1-39;IGKV2-40;IGKV2D-40;IGKV1D-39;IGKV1D-37;IGKV1D-33;IGKV2D-30;IGKV2D-29;IGKV2D-28;IGKV2D-26;IGKV2D-24;IGKV6D-21;IGKV3D-20;IGKV6D-41;IGKV1D-17;IGKV1D-16;IGKV3D-15;IGK…	NR_015424;NR_039635;ENSE00001507664;ENSE00003198591;ENSE00001507668;ENSE00001507667;ENSE00002047359;ENSE00001507665;ENSE00001507670;ENSE00001781440;ENSE00001764749;ENSE00001832528;ENSE00002469250;ENSE00002474870;ENSE00001811181;ENSE00002496657;ENSE00002494003;ENSE00002519121;ENSE00002452797;ENSE00002506597;ENSE00001931032;ENSE00002514468;ENSE00002435142;ENSE00002503368;ENSE00001896790;ENSE0000248…
chr2	95948205	95948340	G20940.GTEX-T6MN-0726-SM-32PML.2_circ_000106	2	+	1	5	5	0	0	unknown	2	0	0	1	NA	NA	NA	NA	NA
chr2	96072881	96681049	G20940.GTEX-T6MN-0726-SM-32PML.2_circ_004929	2	+	2	0	3	0	0	unknown	2	0	0	1	inter_gene	exon-exon_boundary	Start_E4;Start_E5;Start_E6;Start_E7;Start_E8;Start_E1;Start_E2;Start_E3;End_E3;End_E4;End_E5;End_E6;End_E7;End_E8;End_E1;End_E2;Start_I4;Start_I5;Start_I6;Start_I7;Start_I8;Start_I1;Start_I2;Start_I3;End_I4;End_I5;End_I6;End_I7;End_I8;End_I1;End_I2;End_I3;E3;E4;E5;E6;E7;E8;E1;E2	FAHD2A;TRIM43B;TRIM43;LOC729234	NM_016044;NM_001164464;NM_138800;NR_003698
chr2	96522029	98128616	G20940.GTEX-T6MN-0726-SM-32PML.2_circ_004740	3	+	3	0	5	1	0	unknown	3	2	0	1	inter_gene	exon-exon_boundary	Start_E1;Start_E2;Start_E3;Start_E4;Start_E5;Start_E6;Start_E7;Start_E8;Start_E9;Start_E10;Start_E11;Start_E12;Start_E13;Start_E14;Start_E15;Start_E16;Start_E17;Start_E18;Start_E19;Start_E20;Start_E21;Start_E22;Start_E39;Start_E40;Start_E41;Start_E42;Start_E43;Start_E44;Start_E45;Start_E23;Start_E24;Start_E25;Start_E26;Start_E27;Start_E28;Start_E29;Start_E30;Start_E31;Start_E32;Start_E33;Start_E3…	LOC729234;GPAT2;ADRA2B;ASTL;DUSP2;STARD7;LOC285033;TMEM127;CIAO1;SNRNP200;ITPRIPL1;NCAPH;NEURL3;ARID5A;KANSL3;FER1L5;LMAN2L;CNNM4;MIR3127;CNNM3;ANKRD23;ANKRD39;SEMA4C;FAM178B;FAHD2B;ANKRD36;LOC100506123;ANKRD36B	NR_003698;NM_207328;NM_000682;NM_001002036;NM_004418;NM_020151;NR_046322;NM_001037228;NM_001193304;NM_017849;NM_004804;NM_014014;NM_001008949;NM_001163523;NM_001163524;NM_178495;NM_015341;NR_026875;NM_212481;NM_001115016;NM_017991;NM_001113382;NM_001142292;NM_030805;NR_024518;NR_024519;NR_024520;NR_024521;NM_020184;NR_036074;NM_017623;NM_199078;NM_144994;NM_016466;NM_017789;NM_001122646;NM_001172…
chr20	1147426	1147517	G20940.GTEX-T6MN-0726-SM-32PML.2_circ_000394	2	+	2	40	40	0	0	unknown	2	1	0	1	intra_gene	within_exon	E7;E8	PSMF1	NM_006814;NM_178578
chr20	18296851	18297271	G20940.GTEX-T6MN-0726-SM-32PML.2_circ_005439	2	-	1	6	35	1	0	unknown	2	0	0	1	intra_gene	within_exon	E4;E7	ZNF133	NM_001083330;NM_003434
chr20	18297271	18297355	G20940.GTEX-T6MN-0726-SM-32PML.2_circ_003724	2	-	1	40	40	0	0	unknown	2	0	2	1	intra_gene	within_exon	E4;E7	ZNF133	NM_001083330;NM_003434
chr20	23614454	23899314	G20940.GTEX-T6MN-0726-SM-32PML.2_circ_004334	9	-	9	0	40	1820	0	unknown	9	0	0	1	inter_gene	exon-exon_boundary	Start_E1;Start_E2;Start_E3;End_E1;End_E2;End_E3;Start_I1;Start_I2;Start_I3;End_I1;End_I2;End_I3;End_I6;E1;E2;E3	CST3;CST4;CST1;CST2;CST5;GGTLC1	NM_000099;NM_001899;NM_001898;NM_001322;NM_001900;NM_178312
chr20	33298303	33298494	G20940.GTEX-T6MN-0726-SM-32PML.2_circ_000611	2	-	1	40	40	4	0	unknown	2	1	0	1	intra_gene	within_exon	E5	TP53INP2	NM_021202
chr21	27394165	27394249	G20940.GTEX-T6MN-0726-SM-32PML.2_circ_000841	4	-	4	40	6	0	0	unknown	4	0	0	1	intra_gene	exon-exon_boundary	End_E6;End_E5;Start_I6;E6;E5	APP	NM_000484;NM_001136016;NM_001136129;NM_001136130;NM_001136131;NM_001204301;NM_001204302;NM_001204303;NM_201413;NM_201414
chr21	47535785	47536728	G20940.GTEX-T6MN-0726-SM-32PML.2_circ_005348	2	+	2	40	40	785	0	unknown	2	0	0	1	intra_gene	exon-exon_boundary	Start_E6;Start_E7;Start_E8;Start_E9;Start_E10;End_E6;End_E7;End_E8;End_E9;End_E10;Start_I7;Start_I8;Start_I9;Start_I10;Start_I11;End_I6;End_I7;End_I8;End_I9;End_I10;E6;E7;E8;E9;E10	COL6A2	NM_001849;NM_058174;NM_058175
chr21	47536683	47537850	G20940.GTEX-T6MN-0726-SM-32PML.2_circ_000075	3	+	3	37	40	9	0	unknown	3	0	0	1	intra_gene	exon-exon_boundary	Start_E10;Start_E11;Start_E12;End_E10;End_E11;End_E12;Start_I11;Start_I12;Start_I13;End_I10;End_I11;End_I12;E10;E11;E12	COL6A2	NM_001849;NM_058174;NM_058175
chr21	47664787	47664868	G20940.GTEX-T6MN-0726-SM-32PML.2_circ_000656	2	+	2	40	40	18	0	unknown	2	0	0	1	intra_gene	within_exon	E23	MCM3AP	NM_003906
chr21	47982590	47982713	G20940.GTEX-T6MN-0726-SM-32PML.2_circ_000795	3	+	1	40	40	9	0	unknown	3	2	0	1	NA	NA	NA	NA	NA
chr22	20386901	21830675	G20940.GTEX-T6MN-0726-SM-32PML.2_circ_000801	2	-	2	0	5	1	0	unknown	2	0	0	1	inter_gene	exon-exon_boundary	Start_E3;Start_E4;Start_E5;Start_E6;Start_E7;Start_E8;Start_E9;Start_E10;Start_E11;Start_E12;Start_E1;Start_E2;Start_E13;Start_E14;Start_E15;Start_E16;Start_E17;Start_E18;Start_E19;Start_E20;Start_E21;Start_E22;Start_E23;Start_E46;Start_E47;Start_E48;Start_E49;Start_E50;Start_E51;Start_E52;Start_E53;Start_E54;Start_E55;Start_E37;Start_E38;Start_E39;Start_E40;Start_E41;Start_E42;Start_E43;Start_E4…	PI4KAP1;RIMBP3;ZNF74;SCARF2;KLHL22;MED15;POM121L4P;TMEM191A;PI4KA;SERPIND1;SNAP29;CRKL;AIFM3;LZTR1;THAP7-AS1;MGC16703;THAP7;P2RX6;P2RX6P;SLC7A4;LOC400891;BCRP2;POM121L8P;RIMBP3B;RIMBP3C;HIC2;TMEM191C;PI4KAP2	NR_003563;NM_015672;NM_001256523;NM_001256524;NM_001256525;NM_003426;NR_003253;NR_046282;NM_153334;NM_182895;NM_032775;NR_033825;NM_001003891;NM_015889;NR_024592;NR_026815;NM_002650;NM_058004;NM_000185;NM_004782;NM_005207;NM_001018060;NM_001146288;NM_144704;NR_027464;NM_006767;NR_027051;NR_027052;NR_003608;NM_001008695;NM_030573;NM_001159554;NM_005446;NR_002829;NM_004173;NR_027006;NR_037566;NR_02…
chr22	21062260	21827568	G20940.GTEX-T6MN-0726-SM-32PML.2_circ_005124	2	+	2	0	38	4	0	unknown	2	2	0	1	inter_gene	exon-exon_boundary	Start_E14;Start_E15;Start_E16;Start_E17;Start_E18;Start_E19;Start_E20;Start_E21;Start_E22;Start_E23;Start_E46;Start_E47;Start_E48;Start_E49;Start_E50;Start_E51;Start_E52;Start_E53;Start_E54;Start_E55;Start_E5;Start_E6;Start_E7;Start_E8;Start_E9;Start_E10;Start_E11;Start_E12;Start_E13;Start_E37;Start_E38;Start_E39;Start_E40;Start_E41;Start_E42;Start_E43;Start_E44;Start_E45;Start_E1;Start_E2;Start_…	PI4KA;SERPIND1;SNAP29;CRKL;AIFM3;LZTR1;THAP7-AS1;MGC16703;THAP7;P2RX6;P2RX6P;SLC7A4;LOC400891;BCRP2;POM121L8P;RIMBP3B;RIMBP3C;HIC2;TMEM191C;PI4KAP2	NM_002650;NM_058004;NM_000185;NM_004782;NM_005207;NM_001018060;NM_001146288;NM_144704;NR_027464;NM_006767;NR_027051;NR_027052;NR_003608;NM_001008695;NM_030573;NM_001159554;NM_005446;NR_002829;NM_004173;NR_027006;NR_037566;NR_024583;NM_001128635;NM_001128633_1;NM_015094;NM_001207052;NR_003700
chr22	21064986	21829589	G20940.GTEX-T6MN-0726-SM-32PML.2_circ_001858	30	-	18	0	40	797	0	unknown	30	0	0	1	inter_gene	exon-exon_boundary	Start_E14;Start_E15;Start_E16;Start_E17;Start_E18;Start_E19;Start_E20;Start_E46;Start_E47;Start_E48;Start_E49;Start_E50;Start_E51;Start_E52;Start_E5;Start_E6;Start_E7;Start_E8;Start_E9;Start_E10;Start_E11;Start_E12;Start_E13;Start_E37;Start_E38;Start_E39;Start_E40;Start_E41;Start_E42;Start_E43;Start_E44;Start_E45;Start_E1;Start_E2;Start_E3;Start_E4;Start_E29;Start_E30;Start_E31;Start_E32;Start_E3…	PI4KA;SERPIND1;SNAP29;CRKL;AIFM3;LZTR1;THAP7-AS1;MGC16703;THAP7;P2RX6;P2RX6P;SLC7A4;LOC400891;BCRP2;POM121L8P;RIMBP3B;RIMBP3C;HIC2;TMEM191C;PI4KAP2	NM_002650;NM_058004;NM_000185;NM_004782;NM_005207;NM_001018060;NM_001146288;NM_144704;NR_027464;NM_006767;NR_027051;NR_027052;NR_003608;NM_001008695;NM_030573;NM_001159554;NM_005446;NR_002829;NM_004173;NR_027006;NR_037566;NR_024583;NM_001128635;NM_001128633_1;NM_015094;NM_001207052;NR_003700
chr22	21068915	21834118	G20940.GTEX-T6MN-0726-SM-32PML.2_circ_000661	2	-	2	0	5	4	0	unknown	2	0	0	1	inter_gene	exon-exon_boundary	Start_E14;Start_E46;Start_E5;Start_E6;Start_E7;Start_E8;Start_E9;Start_E10;Start_E11;Start_E12;Start_E13;Start_E37;Start_E38;Start_E39;Start_E40;Start_E41;Start_E42;Start_E43;Start_E44;Start_E45;Start_E1;Start_E2;Start_E3;Start_E4;Start_E29;Start_E30;Start_E31;Start_E32;Start_E33;Start_E34;Start_E35;Start_E36;Start_E23;Start_E24;Start_E25;Start_E26;Start_E27;Start_E28;Start_E20;Start_E21;Start_E2…	PI4KA;SERPIND1;SNAP29;CRKL;AIFM3;LZTR1;THAP7-AS1;MGC16703;THAP7;P2RX6;P2RX6P;SLC7A4;LOC400891;BCRP2;POM121L8P;RIMBP3B;RIMBP3C;HIC2;TMEM191C;PI4KAP2	NM_002650;NM_058004;NM_000185;NM_004782;NM_005207;NM_001018060;NM_001146288;NM_144704;NR_027464;NM_006767;NR_027051;NR_027052;NR_003608;NM_001008695;NM_030573;NM_001159554;NM_005446;NR_002829;NM_004173;NR_027006;NR_037566;NR_024583;NM_001128635;NM_001128633_1;NM_015094;NM_001207052;NR_003700
chr22	36680490	36681264	G20940.GTEX-T6MN-0726-SM-32PML.2_circ_006245	2	-	2	40	40	969	0	unknown	2	0	0	1	intra_gene	exon-exon_boundary	Start_E39;End_E38;Start_I38;End_I38;E38;E39	MYH9	NM_002473
chr22	38507751	38507853	G20940.GTEX-T6MN-0726-SM-32PML.2_circ_000825	2	+	1	5	4	4	0	unknown	2	1	0	1	intra_gene	within_exon	E16;E17	PLA2G6	NM_001004426;NM_001199562;NM_003560
chr22	40807438	40807663	G20940.GTEX-T6MN-0726-SM-32PML.2_circ_000100	2	+	1	40	40	4	0	unknown	2	2	1	1	intra_gene	within_exon	E15	MKL1	NM_020831
chr22	45938034	45938163	G20940.GTEX-T6MN-0726-SM-32PML.2_circ_000248	3	+	3	40	40	442	0	unknown	3	1	0	1	intra_gene	exon-exon_boundary	Start_E10;End_E10;Start_I11;End_I10;E10	FBLN1	NM_001996;NM_006485;NM_006486;NM_006487
chr22	45939280	45939406	G20940.GTEX-T6MN-0726-SM-32PML.2_circ_000219	3	+	1	40	40	850	0	unknown	3	2	0	1	intra_gene	exon-exon_boundary	Start_E11;End_E11;Start_I12;End_I11;E11	FBLN1	NM_001996;NM_006485;NM_006486;NM_006487
chr3	114035131	114035226	G20940.GTEX-T6MN-0726-SM-32PML.2_circ_000634	2	-	2	6	40	4	0	unknown	2	1	0	1	NA	NA	NA	NA	NA
chr3	145787719	145787799	G20940.GTEX-T6MN-0726-SM-32PML.2_circ_000573	2	-	1	40	6	0	0	unknown	2	0	2	1	intra_gene	within_exon	E19;E20	PLOD2	NM_000935;NM_182943
chr3	152047870	152047991	G20940.GTEX-T6MN-0726-SM-32PML.2_circ_000141	2	-	1	5	40	4	0	unknown	2	2	0	1	NA	NA	NA	NA	NA
chr3	39144273	39145044	G20940.GTEX-T6MN-0726-SM-32PML.2_circ_000462	3	-	1	5	6	0	0	unknown	3	1	0	1	intra_gene	exon-exon_boundary	Start_E2;Start_E3;End_E2;Start_I2;End_I1;End_I2;E2;E3	GORASP1	NM_031899
chr3	47957591	47957672	G20940.GTEX-T6MN-0726-SM-32PML.2_circ_000458	2	-	1	40	40	0	0	unknown	2	0	0	1	intra_gene	within_exon	E7	MAP4	NM_001134364;NM_002375
chr3	47957749	47957875	G20940.GTEX-T6MN-0726-SM-32PML.2_circ_007823	2	+	1	36	40	32	0	unknown	2	2	0	1	intra_gene	within_exon	E7	MAP4	NM_001134364;NM_002375
chr3	52027796	186640106	G20940.GTEX-T6MN-0726-SM-32PML.2_circ_003109	5	-	4	0	5	14	0	unknown	5	2	0	1	inter_gene	exon-exon_boundary	Start_E1;Start_E2;Start_E3;Start_E4;Start_E10;Start_E11;Start_E8;Start_E9;Start_E5;Start_E6;Start_E7;Start_E12;Start_E13;Start_E14;Start_E15;Start_E16;Start_E17;Start_E18;Start_E19;Start_E20;Start_E21;Start_E22;Start_E23;Start_E24;Start_E25;Start_E26;Start_E27;Start_E28;Start_E29;Start_E30;Start_E31;Start_E32;Start_E33;Start_E34;Start_E35;Start_E36;Start_E37;Start_E38;Start_E39;Start_E40;Start_E4…	RPL29;C3orf74;DUSP7;POC1A;ALAS1;TLR9;TWF2;PPM1M;WDR82;MIRLET7G;GLYCTK;MIR135A1;DNAH1;PHF7;BAP1;SEMA3G;NISCH;TNNC1;STAB1;NT5DC2;C3orf78;PBRM1;GNL3;SNORD19;SNORD19B;SNORD69;SPCS1;GLT8D1;NEK4;ITIH1;ITIH3;ITIH4;MUSTN1;TMEM110-MUSTN1;TMEM110;SFMBT1;RFT1;PRKCD;TKT;DCP1A;CACNA1D;CHDH;IL17RB;ACTR8;SELK;CACNA2D3;ESRG;LRTM1;WNT5A;ERC2;C3orf51;MIR3938;CCDC66;FAM208A;ARHGEF3;SPATA12;IL17RD;HESX1;APPL1;ASB14;…	NM_000992;NR_027331;NM_001947;NM_001161580;NM_001161581;NM_015426;NM_000688;NM_199166;NM_017442;NM_007284;NM_001122870;NM_144641;NM_025222;NR_029660;NM_001144951;NM_145262;NR_026699;NR_026700;NR_026701;NR_026702;NR_029677;NM_015512;NM_016483;NM_173341;NM_004656;NM_020163;NM_007184;NM_003280;NM_015136;NM_001134231;NM_022908;NM_001124767;NM_018165;NM_018313;NM_181042;NM_014366;NM_206825;NM_206826;N…
chr3	52512506	52513845	G20940.GTEX-T6MN-0726-SM-32PML.2_circ_000007	2	+	2	5	40	0	0	unknown	2	0	0	1	intra_gene	exon-exon_boundary	Start_E12;End_E11;Start_I12;End_I12;E11;E12	NISCH	NM_007184
chr3	73114124	73114292	G20940.GTEX-T6MN-0726-SM-32PML.2_circ_004462	2	+	2	40	3	0	0	unknown	2	0	2	1	intra_gene	exon-exon_boundary	End_E8;Start_I9;E8	PPP4R2	NM_174907
chr3	9934956	9935164	G20940.GTEX-T6MN-0726-SM-32PML.2_circ_000371	2	-	1	40	40	0	0	unknown	2	0	0	1	intra_gene	within_exon	E2	JAGN1	NM_032492
chr4	100232738	100261792	G20940.GTEX-T6MN-0726-SM-32PML.2_circ_004926	2	+	2	0	4	138	0	unknown	2	0	0	1	inter_gene	exon-exon_boundary	Start_E5;Start_E6;Start_E7;Start_E1;Start_E2;Start_E3;Start_E4;Start_E8;Start_E9;End_E5;End_E6;End_E1;End_E2;End_E3;End_E4;End_E7;End_E8;End_E9;Start_I5;Start_I6;Start_I1;Start_I2;Start_I3;Start_I4;Start_I7;Start_I8;Start_I9;End_I4;End_I5;End_I6;End_I1;End_I2;End_I3;End_I9;End_I7;End_I8;E5;E6;E7;E1;E2;E3;E4;E8;E9	ADH1B;ADH1C	NM_000668;NM_000669
chr4	100237184	100266148	G20940.GTEX-T6MN-0726-SM-32PML.2_circ_002144	5	+	4	0	40	81	0	unknown	5	1	0	1	inter_gene	exon-exon_boundary	Start_E5;Start_E1;Start_E2;Start_E3;Start_E4;Start_E6;Start_E7;Start_E8;Start_E9;End_E1;End_E2;End_E3;End_E4;End_E5;End_E6;End_E7;End_E8;End_E9;Start_I1;Start_I2;Start_I3;Start_I4;Start_I5;Start_I6;Start_I7;Start_I8;Start_I9;End_I4;End_I1;End_I2;End_I3;End_I9;End_I5;End_I6;End_I7;End_I8;E5;E1;E2;E3;E4;E6;E7;E8;E9	ADH1B;ADH1C	NM_000668;NM_000669
chr4	100237371	100266238	G20940.GTEX-T6MN-0726-SM-32PML.2_circ_003089	7	-	7	0	5	25	0	unknown	7	0	0	1	inter_gene	exon-exon_boundary	Start_E1;Start_E2;Start_E3;Start_E4;Start_E5;Start_E6;Start_E7;Start_E8;Start_E9;End_E1;End_E2;End_E3;End_E4;End_E5;End_E6;End_E7;End_E8;End_E9;Start_I1;Start_I2;Start_I3;Start_I4;Start_I5;Start_I6;Start_I7;Start_I8;Start_I9;End_I1;End_I2;End_I3;End_I9;End_I4;End_I5;End_I6;End_I7;End_I8;E1;E2;E3;E4;E5;E6;E7;E8;E9	ADH1B;ADH1C	NM_000668;NM_000669
chr4	100239941	100268301	G20940.GTEX-T6MN-0726-SM-32PML.2_circ_003806	2	-	2	0	6	81	0	unknown	2	1	0	1	inter_gene	exon-exon_boundary	Start_E1;Start_E2;Start_E3;Start_E4;Start_E5;Start_E6;Start_E7;Start_E8;Start_E9;End_E1;End_E2;End_E3;End_E4;End_E5;End_E6;End_E7;End_E8;End_E9;Start_I1;Start_I2;Start_I3;Start_I4;Start_I5;Start_I6;Start_I7;Start_I8;Start_I9;End_I1;End_I9;End_I2;End_I3;End_I4;End_I5;End_I6;End_I7;End_I8;E1;E2;E3;E4;E5;E6;E7;E8;E9	ADH1B;ADH1C	NM_000668;NM_000669
chr4	114290693	114290846	G20940.GTEX-T6MN-0726-SM-32PML.2_circ_000483	2	-	1	40	5	4	0	unknown	2	1	0	1	intra_gene	within_exon	E44;E43;E42	ANK2	NM_001127493;NM_001148;NM_020977
chr4	123200932	124513511	G20940.GTEX-T6MN-0726-SM-32PML.2_circ_007653	2	-	1	35	40	0	0	unknown	2	1	0	1	inter_gene	exon-exon_boundary	Start_E49;Start_E50;Start_E51;Start_E52;Start_E53;Start_E54;Start_E55;Start_E56;Start_E57;Start_E58;Start_E59;Start_E60;Start_E61;Start_E62;Start_E63;Start_E64;Start_E65;Start_E66;Start_E67;Start_E68;Start_E69;Start_E70;Start_E71;Start_E72;Start_E73;Start_E74;Start_E75;Start_E76;Start_E77;Start_E78;Start_E79;Start_E80;Start_E81;Start_E82;Start_E83;Start_E84;Start_E1;Start_E2;Start_E3;Start_E4;Sta…	KIAA1109;ADAD1;IL2;IL21;BBS12;CETN4P;FGF2;NUDT6;SPATA5;SPRY1;LOC285419	NM_015312;NM_001159285;NM_001159295;NM_139243;NM_000586;NM_001207006;NM_021803;NM_001178007;NM_152618;NR_024041;NM_002006;NM_007083;NM_198041;NM_145207;NM_005841;NM_199327;NR_027105
chr4	129200463	129200612	G20940.GTEX-T6MN-0726-SM-32PML.2_circ_000561	2	-	1	5	5	0	0	unknown	2	0	0	1	NA	NA	NA	NA	NA
chr4	1331117	1331197	G20940.GTEX-T6MN-0726-SM-32PML.2_circ_001074	2	+	1	40	5	4	0	unknown	2	2	0	1	NA	NA	NA	NA	NA
chr4	1331390	1331532	G20940.GTEX-T6MN-0726-SM-32PML.2_circ_000693	2	-	1	5	5	4	0	unknown	2	2	0	1	NA	NA	NA	NA	NA
chr4	1331532	1331631	G20940.GTEX-T6MN-0726-SM-32PML.2_circ_004364	2	-	2	0	40	12	0	unknown	2	0	0	1	NA	NA	NA	NA	NA
chr4	139849419	164014784	G20940.GTEX-T6MN-0726-SM-32PML.2_circ_006001	2	-	2	5	5	0	0	unknown	2	0	0	1	inter_gene	exon-exon_boundary	Start_E1;Start_E2;Start_E3;Start_E5;Start_E6;Start_E7;Start_E8;Start_E9;Start_E4;Start_E10;Start_E11;Start_E12;Start_E13;Start_E14;Start_E15;Start_E16;Start_E17;Start_E18;Start_E19;Start_E20;Start_E21;Start_E26;Start_E27;Start_E24;Start_E25;Start_E23;Start_E22;Start_E57;Start_E58;Start_E54;Start_E55;Start_E56;Start_E53;Start_E51;Start_E52;Start_E49;Start_E50;Start_E48;Start_E47;Start_E45;Start_E4…	CCRN4L;ELF2;C4orf49;NDUFC1;NAA15;RAB33B;SETD7;MGST2;MAML3;SCOC;LOC100129858;CLGN;ELMOD2;UCP1;TBC1D9;RNF150;ZNF330;IL15;INPP4B;USP38;GAB1;SMARCA5;GUSBP5;FREM3;GYPE;GYPB;GYPA;HHIP;LOC646576;ANAPC10;ABCE1;OTUD4;SMAD1;MMAA;C4orf51;ZNF827;LOC100505545;LSM6;SLC10A7;POU4F2;TTC29;EDNRA;TMEM184C;PRMT10;ARHGAP10;MIR4799;NR3C2;DCLK2;LRBA;MAB21L2;RPS3A;SNORD73A;SH3D19;PRSS48;FAM160A1;PET112;FBXW7;MIR3140;DKF…	NM_012118;NM_006874;NM_201999;NM_032623;NM_001184986;NM_001184987;NM_001184988;NM_001184989;NM_001184990;NM_001184991;NM_002494;NM_057175;NM_031296;NM_030648;NM_001204366;NM_001204367;NM_001204368;NM_002413;NM_018717;NM_032547;NR_033939;NM_001153446;NM_001153585;NM_001153635;NM_001153690;NM_001153484;NM_001153552;NM_001153663;NM_001130675;NM_004362;NM_153702;NM_021833;NM_015130;NM_020724;NM_01448…
chr4	166030820	166031611	G20940.GTEX-T6MN-0726-SM-32PML.2_circ_000432	2	-	2	40	40	0	0	unknown	2	0	0	1	NA	NA	NA	NA	NA
chr4	174252925	174253029	G20940.GTEX-T6MN-0726-SM-32PML.2_circ_000765	2	-	2	5	6	0	0	unknown	2	2	1	1	intra_gene	within_exon	E5;E4	HMGB2	NM_001130688;NM_001130689;NM_002129
chr4	24536926	24537026	G20940.GTEX-T6MN-0726-SM-32PML.2_circ_000190	3	+	1	1	5	0	0	unknown	3	0	0	1	NA	NA	NA	NA	NA
chr4	2514291	2515594	G20940.GTEX-T6MN-0726-SM-32PML.2_circ_000461	2	+	2	40	35	0	0	unknown	2	0	0	1	intra_gene	exon-exon_boundary	Start_E8;Start_E9;Start_E6;Start_E7;End_E7;End_E8;End_E6;Start_I7;Start_I8;End_I7;End_I8;E7;E8;E9;E6	RNF4	NM_001185009;NM_001185010;NM_002938
chr4	31144094	31144295	G20940.GTEX-T6MN-0726-SM-32PML.2_circ_000705	2	+	1	6	5	0	0	unknown	2	0	0	1	intra_gene	exon-exon_boundary	Start_E3;End_I1;E3	PCDH7	NM_001173523;NM_032457
chr4	57897256	186492181	G20940.GTEX-T6MN-0726-SM-32PML.2_circ_006936	2	+	1	0	4	4	0	unknown	2	1	0	1	inter_gene	exon-exon_boundary	Start_E3;Start_E4;Start_E5;Start_E2;Start_E1;Start_E6;Start_E7;Start_E8;Start_E9;Start_E10;Start_E11;Start_E12;Start_E13;Start_E14;Start_E15;Start_E16;Start_E17;Start_E18;Start_E19;Start_E20;Start_E21;Start_E22;Start_E23;Start_E33;Start_E24;Start_E25;Start_E26;Start_E27;Start_E28;Start_E29;Start_E30;Start_E31;Start_E32;Start_E34;Start_E35;Start_E36;Start_E37;Start_E38;Start_E39;Start_E40;Start_E4…	IGFBP7;LOC255130;LPHN3;TECRL;LOC401134;EPHA5;LOC100144602;CENPC1;STAP1;UBA6;LOC550112;GNRHR;TMPRSS11D;TMPRSS11A;TMPRSS11GP;LOC550113;TMPRSS11F;SYT14L;FTLP10;TMPRSS11BNL;TMPRSS11B;YTHDC1;TMPRSS11E;UGT2B17;UGT2B15;UGT2B10;UGT2A3;UGT2B7;UGT2B11;UGT2B28;UGT2B4;UGT2A1;UGT2A2;SULT1B1;SULT1E1;CSN1S1;CSN2;STATH;HTN3;HTN1;CSN1S2AP;CSN1S2BP;C4orf40;ODAM;FDCSP;CSN3;CABS1;SMR3A;SMR3B;PROL1;MUC7;AMTN;AMBN;ENA…	NM_001253835;NM_001553;NR_034081;NM_015236;NM_001010874;NR_033976;NM_004439;NM_182472;NR_034138;NM_001812;NM_012108;NM_018227;NR_015439;NM_000406;NM_001012763;NM_004262;NM_001114387;NM_182606;NR_033737;NR_046116;NM_207407;NR_027094;NR_015446;NM_001129907;NM_182502;NM_001031732;NM_133370;NM_014058;NM_001077;NM_001076_1;NM_001075;NM_001144767_3;NM_024743;NR_024010;NM_001075_1;NM_001144767_1;NM_0010…
chr5	10261806	114848961	G20940.GTEX-T6MN-0726-SM-32PML.2_circ_000159	3	+	1	35	6	0	0	unknown	3	1	0	1	inter_gene	exon-exon_boundary	Start_E9;Start_E10;Start_E11;Start_E3;Start_E4;Start_E5;Start_E6;Start_E2;Start_E1;Start_E7;Start_E8;Start_E12;Start_E13;Start_E14;Start_E15;Start_E16;Start_E17;Start_E18;Start_E19;Start_E20;Start_E21;Start_E22;Start_E23;Start_E24;Start_E25;Start_E26;Start_E79;Start_E76;Start_E77;Start_E78;Start_E69;Start_E70;Start_E71;Start_E72;Start_E73;Start_E74;Start_E75;Start_E66;Start_E67;Start_E68;Start_E6…	CCT5;CMBL;MARCH6;ROPN1L;ANKRD33B;DAP;CTNND2;TAG;DNAH5;TRIO;FAM105A;FAM105B;LOC100130744;ANKH;MIR4637;FBXL7;MARCH11;ZNF622;FAM134B;MYO10;LOC285696;BASP1;LOC401177;CDH18;GUSBP1;CDH12;PMCHL1;PRDM9;CDH10;LOC340107;CDH9;LOC643401;LOC729862;CDH6;DROSHA;C5orf22;PDZD2;MIR4279;GOLPH3;MTMR12;ZFR;SUB1;NPR3;LOC340113;TARS;ADAMTS12;RXFP3;SLC45A2;AMACR;C1QTNF3-AMACR;C1QTNF3;RAI14;TTC23L;RAD1;BRIX1;DNAJC21;AGXT…	NM_012073;NM_138809;NM_005885;NM_001201466;NM_031916;NM_001164440;NM_004394;NM_001332;NR_033383;NM_001369;NM_007118;NM_019018;NM_138348;NR_046285;NM_054027;NR_039780;NM_012304;NM_001102562;NM_033414;NM_001034850;NM_019000;NM_012334;NR_027253;NM_006317;NR_033975;NM_001167667;NM_004934;NR_027026;NR_027027;NR_027028;NM_004061;NR_003921;NM_020227;NM_006727;NR_037896;NM_016279;NR_038848;NR_033961;NM_0…
chr5	125829032	125829139	G20940.GTEX-T6MN-0726-SM-32PML.2_circ_000346	2	-	2	40	40	0	0	unknown	2	0	0	1	intra_gene	within_exon	E14;E13;E15	GRAMD3	NM_001146319;NM_001146320;NM_001146321;NM_001146322;NM_023927
chr5	140892016	140892112	G20940.GTEX-T6MN-0726-SM-32PML.2_circ_000142	2	-	2	5	40	12	0	unknown	2	1	0	1	inter_gene	within_exon	E4	PCDHGA1;PCDHGA10;PCDHGA11;PCDHGA12;PCDHGA2;PCDHGA3;PCDHGA4;PCDHGA5;PCDHGA6;PCDHGA7;PCDHGA8;PCDHGA9;PCDHGB1;PCDHGB2;PCDHGB3;PCDHGB4;PCDHGB5;PCDHGB6;PCDHGB7;PCDHGC3;PCDHGC4;PCDHGC5	NM_018912;NM_018913;NM_018914;NM_032092;NM_003735;NM_018915;NM_018916;NM_018917;NM_018918;NM_018919;NM_018920;NM_032088;NM_018921;NM_018922;NM_018923;NM_018924;NM_003736;NM_018925;NM_018926;NM_018927;NM_002588;NM_032403;NM_018928;NM_018929
chr5	149934036	149934144	G20940.GTEX-T6MN-0726-SM-32PML.2_circ_000208	2	+	2	40	40	33	0	unknown	2	0	0	1	intra_gene	within_exon	E15	NDST1	NM_001543
chr5	151043052	151043796	G20940.GTEX-T6MN-0726-SM-32PML.2_circ_000133	3	-	1	40	5	0	0	unknown	3	0	0	1	intra_gene	exon-exon_boundary	Start_E9;Start_E10;End_E9;Start_I9;End_I8;End_I9;E9;E10	SPARC	NM_003118
chr5	172751922	172752067	G20940.GTEX-T6MN-0726-SM-32PML.2_circ_000064	2	-	2	5	35	0	0	unknown	2	0	0	1	NA	NA	NA	NA	NA
chr5	175779673	175779751	G20940.GTEX-T6MN-0726-SM-32PML.2_circ_000381	2	-	1	0	5	0	0	unknown	2	0	0	1	intra_gene	exon-exon_boundary	Start_E4;Start_E5;End_I3;E4;E5	KIAA1191	NM_001079684;NM_001079685;NM_020444
chr5	177576689	177576804	G20940.GTEX-T6MN-0726-SM-32PML.2_circ_000452	2	+	1	6	5	8	0	unknown	2	0	0	1	intra_gene	within_exon	E3;E4	NHP2	NM_001034833;NM_017838
chr5	179382602	179393954	G20940.GTEX-T6MN-0726-SM-32PML.2_circ_000373	2	+	1	40	40	50	0	unknown	2	0	0	1	intra_gene	exon-exon_boundary	Start_E9;Start_E8;End_E7;End_E8;Start_I7;Start_I8;End_I8;End_I7;E9;E7;E8	RNF130	NM_018434
chr5	179393865	179393960	G20940.GTEX-T6MN-0726-SM-32PML.2_circ_004267	2	+	2	40	40	129	0	unknown	2	0	0	1	intra_gene	within_exon	E7	RNF130	NM_018434
chr5	40982909	40983059	G20940.GTEX-T6MN-0726-SM-32PML.2_circ_000519	2	+	1	5	40	4	0	unknown	2	1	0	1	inter_gene	exon-exon_boundary	End_E18;End_I42;E18	C7;HEATR7B2	NM_000587;NM_173489
chr5	43381221	43381475	G20940.GTEX-T6MN-0726-SM-32PML.2_circ_000340	2	-	1	6	5	0	0	unknown	2	2	0	1	NA	NA	NA	NA	NA
chr5	56545325	56545403	G20940.GTEX-T6MN-0726-SM-32PML.2_circ_007979	3	+	1	40	5	0	0	unknown	3	0	0	1	intra_gene	exon-exon_boundary	End_E9;End_E8;Start_I9;E9;E8	GPBP1	NM_001127235;NM_001127236;NM_001203246;NM_022913
chr5	7520888	7521022	G20940.GTEX-T6MN-0726-SM-32PML.2_circ_000546	3	-	1	6	40	0	0	unknown	3	0	0	1	intra_gene	exon-exon_boundary	End_E3;Start_I4;E3	ADCY2	NM_020546
chr5	79057780	79057957	G20940.GTEX-T6MN-0726-SM-32PML.2_circ_000088	2	+	1	6	40	1	0	unknown	2	2	0	1	intra_gene	exon-exon_boundary	End_E8;Start_I9	CMYA5	NM_153610
chr6	10410217	10410364	G20940.GTEX-T6MN-0726-SM-32PML.2_circ_000440	3	+	2	5	40	50	0	unknown	3	1	0	1	intra_gene	within_exon	E2	TFAP2A	NM_001032280;NM_001042425;NM_003220
chr6	128635463	167454227	G20940.GTEX-T6MN-0726-SM-32PML.2_circ_007060	2	-	2	40	35	0	0	unknown	2	0	1	1	inter_gene	exon-exon_boundary	Start_E3;Start_E2;Start_E1;Start_E4;Start_E5;Start_E6;Start_E7;Start_E8;Start_E9;Start_E10;Start_E11;Start_E12;Start_E13;Start_E14;Start_E15;Start_E16;Start_E17;Start_E18;Start_E19;Start_E20;Start_E21;Start_E22;Start_E23;Start_E24;Start_E25;Start_E26;Start_E27;Start_E28;Start_E29;Start_E30;Start_E31;Start_E32;Start_E33;Start_E34;Start_E35;Start_E36;Start_E37;Start_E38;Start_E39;Start_E40;Start_E4…	PTPRK;LAMA2;ARHGAP18;TMEM244;L3MBTL3;SAMD3;TMEM200A;LOC100507203;EPB41L2;AKAP7;ARG1;MED23;ENPP3;CTAGE9;OR2A4;ENPP1;CTGF;LOC100507254;MOXD1;STX7;TAAR8;TAAR9;TAAR6;TAAR5;TAAR2;TAAR3;TAAR1;VNN1;VNN3;VNN2;C6orf192;RPS12;SNORA33;SNORD100;SNORD101;LINC00326;EYA4;MGC34034;TCF21;TBPL1;SLC2A12;HMGA1P7;SGK1;LOC154092;ALDH8A1;HBS1L;MIR3662;MYB;AHI1;LINC00271;PDE7B;FAM54A;BCLAF1;MAP7;MAP3K5;PEX7;SLC35D3;NHEG…	NM_001135648;NM_002844;NM_000426;NM_001079823;NM_033515;NM_001010876;NM_001007102;NM_032438;NM_001017373;NM_152552;NM_052913;NM_001195597;NM_001135554;NM_001135555;NM_001199388;NM_001199389;NM_001252660;NM_001431;NM_016377;NM_004842;NM_138633;NM_000045;NM_001244438;NM_015979;NM_004830;NM_005021;NM_001145659;NM_030908;NM_006208;NM_001901;NR_038981;NM_015529;NM_003569;NM_053278;NM_175057;NM_175067;…
chr6	133136124	151547086	G20940.GTEX-T6MN-0726-SM-32PML.2_circ_001477	2	+	2	0	5	0	0	unknown	2	1	0	1	inter_gene	exon-exon_boundary	Start_E3;Start_E4;Start_E5;Start_E6;Start_E1;Start_E2;Start_E7;Start_E8;Start_E9;Start_E10;Start_E11;Start_E12;Start_E13;Start_E14;Start_E15;Start_E16;Start_E17;Start_E18;Start_E19;Start_E20;Start_E27;Start_E29;Start_E28;Start_E25;Start_E26;Start_E24;Start_E23;Start_E22;Start_E21;Start_E30;Start_E31;Start_E32;Start_E33;Start_E34;Start_E35;Start_E36;Start_E37;Start_E38;Start_E39;Start_E40;Start_E4…	RPS12;SNORA33;SNORD100;SNORD101;LINC00326;EYA4;MGC34034;TCF21;TBPL1;SLC2A12;HMGA1P7;SGK1;LOC154092;ALDH8A1;HBS1L;MIR3662;MYB;AHI1;LINC00271;PDE7B;FAM54A;BCLAF1;MAP7;MAP3K5;PEX7;SLC35D3;NHEG1;IL20RA;IL22RA2;IFNGR1;OLIG3;TNFAIP3;PERP;KIAA1244;PBOV1;HEBP2;NHSL1;MIR3145;FLJ46906;LOC100507462;CCDC28A;ECT2L;REPS1;C6orf115;HECA;TXLNB;CITED2;LOC645434;LOC100132735;MIR3668;MIR4465;NMBR;VTA1;GPR126;LOC1539…	NM_001016;NR_002436;NR_002435;NR_002434;NR_026969;NM_004100;NM_172103;NM_172105;NR_027030;NM_003206;NM_198392;NM_001253676;NM_004865;NM_145176;NR_037938;NM_001143676;NM_001143677;NM_001143678;NM_005627;NR_038216;NR_038217;NR_038218;NR_038219;NM_001193480;NM_022568;NM_170771;NM_001145158;NM_006620;NR_037435;NM_001145207;NM_001130172;NM_001130173;NM_001161656;NM_001161657;NM_001161658;NM_001161659;…
chr6	139310743	145143488	G20940.GTEX-T6MN-0726-SM-32PML.2_circ_001354	3	+	1	35	35	0	0	unknown	3	0	0	1	inter_gene	exon-exon_boundary	Start_E1;Start_E2;Start_E3;Start_E4;Start_E8;Start_E9;Start_E10;Start_E5;Start_E6;Start_E7;Start_E11;Start_E12;Start_E13;Start_E14;Start_E15;Start_E16;Start_E17;Start_E18;Start_E19;Start_E20;Start_E21;Start_E22;Start_E23;Start_E24;Start_E25;Start_E26;Start_E27;Start_E28;Start_E29;Start_E30;Start_E31;Start_E32;Start_E33;Start_E34;Start_E35;Start_E36;Start_E37;Start_E38;Start_E39;Start_E40;Start_E4…	C6orf115;HECA;TXLNB;CITED2;LOC645434;LOC100132735;MIR3668;MIR4465;NMBR;VTA1;GPR126;LOC153910;HIVEP2;LOC100507489;AIG1;ADAT2;PEX3;FUCA2;LOC285740;PHACTR2;LTV1;ZC2HC1B;PLAGL1;HYMAI;SF3B5;STX11;UTRN	NM_021243;NM_016217;NM_153235;NM_001168388;NM_001168389;NM_006079;NR_033919;NR_038399;NR_037441;NR_039675;NM_002511;NM_016485;NM_001032394;NM_001032395;NM_020455;NM_198569;NR_027311;NR_027312;NM_006734;NR_038987;NM_016108;NM_182503;NM_003630;NM_032020;NR_027113;NR_027114;NM_001100166;NM_014721;NM_001100164;NM_001100165;NM_032860;NM_001013623;NM_001080951;NM_001080952;NM_001080953;NM_001080954;NM_…
chr6	159191795	159191873	G20940.GTEX-T6MN-0726-SM-32PML.2_circ_000308	2	-	1	40	5	36	0	unknown	2	1	2	1	intra_gene	exon-exon_boundary	End_E10;End_E9;Start_I9;E10;E9	EZR	NM_001111077;NM_003379
chr6	159191795	159191879	G20940.GTEX-T6MN-0726-SM-32PML.2_circ_003381	2	-	2	40	5	36	0	unknown	2	0	0	1	intra_gene	exon-exon_boundary	End_E10;End_E9;Start_I9;E10;E9	EZR	NM_001111077;NM_003379
chr6	170712916	170713025	G20940.GTEX-T6MN-0726-SM-32PML.2_circ_000701	2	+	2	40	38	1	0	unknown	2	2	0	1	NA	NA	NA	NA	NA
chr6	29691450	29974592	G20940.GTEX-T6MN-0726-SM-32PML.2_circ_005198	2	+	2	0	5	1	0	unknown	2	1	0	1	inter_gene	exon-exon_boundary	Start_E3;Start_E4;Start_E5;Start_E6;Start_E7;Start_E2;Start_E1;Start_E8;End_E2;End_E3;End_E4;End_E5;End_E6;End_E7;End_E1;End_E8;Start_I1;Start_I3;Start_I4;Start_I5;Start_I6;Start_I2;Start_I7;Start_I8;End_I1;End_I3;End_I4;End_I5;End_I6;End_I2;End_I7;End_I8;E2;E3;E4;E5;E6;E7;E1;E8	HLA-F;HLA-F-AS1;IFITM4P;LOC554223;HCG4;HLA-G;HLA-H;HCG4B;HLA-A;HCG9;HLA-J;ZNRD1-AS1	NM_001098478;NM_001098479;NM_018950;NR_026972;NR_026973;NR_001590;NM_001207043_7;NR_002139_7;NM_002127_4;NR_001434_7;NR_001317_5;NM_001242758;NM_002116_4;NR_028032;NR_024240_7;NR_026751
chr6	29797252	29857163	G20940.GTEX-T6MN-0726-SM-32PML.2_circ_005809	14	+	13	0	5	117	0	unknown	14	0	0	1	inter_gene	exon-exon_boundary	Start_E6;Start_E7;Start_E8;Start_E1;Start_E2;Start_E3;Start_E4;End_E5;End_E6;End_E7;End_E8;End_E1;End_E2;End_E3;Start_I6;Start_I7;Start_I8;Start_I1;Start_I2;Start_I3;Start_I4;End_I6;End_I7;End_I8;End_I1;End_I2;End_I3;End_I4;E5;E6;E7;E8;E1;E2;E3;E4	HLA-G;HLA-H	NM_002127_4;NR_001434_7
chr6	29797252	29925272	G20940.GTEX-T6MN-0726-SM-32PML.2_circ_003863	2	+	2	0	3	117	0	unknown	2	1	0	1	inter_gene	exon-exon_boundary	Start_E6;Start_E7;Start_E8;Start_E1;Start_E2;Start_E3;Start_E4;Start_E5;End_E5;End_E6;End_E7;End_E8;End_E1;End_E2;End_E3;End_E4;Start_I6;Start_I7;Start_I8;Start_I1;Start_I2;Start_I3;Start_I4;Start_I5;End_I6;End_I7;End_I8;End_I1;End_I2;End_I3;End_I4;End_I5;E5;E6;E7;E8;E1;E2;E3;E4	HLA-G;HLA-H;HCG4B;HLA-A;HCG9	NM_002127_4;NR_001434_7;NR_001317_5;NM_001242758;NM_002116_4;NR_028032
chr6	29855731	29894307	G20940.GTEX-T6MN-0726-SM-32PML.2_circ_004240	6	+	3	0	5	1389	0	unknown	6	1	0	1	inter_gene	exon-exon_boundary	Start_E2;Start_E3;Start_E4;Start_E5;Start_E6;Start_E7;Start_E1;End_E2;End_E3;End_E4;End_E5;End_E6;End_E7;End_E1;Start_I3;Start_I4;Start_I5;Start_I6;Start_I7;Start_I1;End_I2;End_I3;End_I4;End_I5;End_I6;End_I7;End_I1;E2;E3;E4;E5;E6;E7;E1	HLA-H;HCG4B;HLA-A	NR_001434_7;NR_001317_5;NM_001242758
chr6	29856359	29911160	G20940.GTEX-T6MN-0726-SM-32PML.2_circ_007881	24	-	9	0	38	1426	0	unknown	24	2	0	1	inter_gene	exon-exon_boundary	Start_E4;Start_E5;Start_E6;Start_E7;Start_E1;Start_E2;Start_E3;End_E3;End_E4;End_E5;End_E6;End_E7;End_E1;End_E2;Start_I4;Start_I5;Start_I6;Start_I7;Start_I1;Start_I2;Start_I3;End_I4;End_I5;End_I6;End_I7;End_I1;End_I2;End_I3;E3;E4;E5;E6;E7;E1;E2	HLA-H;HCG4B;HLA-A	NR_001434_7;NR_001317_5;NM_001242758;NM_002116_4
chr6	29856359	29975210	G20940.GTEX-T6MN-0726-SM-32PML.2_circ_006647	20	-	11	0	38	1426	0	unknown	20	2	0	1	inter_gene	exon-exon_boundary	Start_E4;Start_E5;Start_E6;Start_E7;Start_E1;Start_E2;Start_E3;Start_E8;End_E3;End_E4;End_E5;End_E6;End_E7;End_E1;End_E2;End_E8;Start_I4;Start_I5;Start_I6;Start_I7;Start_I1;Start_I2;Start_I3;Start_I8;End_I4;End_I5;End_I6;End_I7;End_I1;End_I2;End_I3;End_I8;E3;E4;E5;E6;E7;E1;E2;E8	HLA-H;HCG4B;HLA-A;HCG9;HLA-J;ZNRD1-AS1	NR_001434_7;NR_001317_5;NM_001242758;NM_002116_4;NR_028032;NR_024240_7;NR_026751
chr6	29910549	29974592	G20940.GTEX-T6MN-0726-SM-32PML.2_circ_005221	2	+	2	0	35	2	0	unknown	2	1	0	1	inter_gene	exon-exon_boundary	Start_E3;Start_E4;Start_E5;Start_E6;Start_E7;Start_E8;Start_E1;Start_E2;End_E2;End_E3;End_E4;End_E5;End_E6;End_E7;End_E8;End_E1;Start_I1;Start_I3;Start_I4;Start_I5;Start_I6;Start_I7;Start_I8;Start_I2;End_I3;End_I4;End_I5;End_I6;End_I7;End_I8;End_I1;End_I2;E2;E3;E4;E5;E6;E7;E8;E1	HLA-A;HCG9;HLA-J;ZNRD1-AS1	NM_001242758;NM_002116_4;NR_028032;NR_024240_7;NR_026751
chr6	29911261	29975311	G20940.GTEX-T6MN-0726-SM-32PML.2_circ_002493	13	-	5	0	5	25	0	unknown	13	2	0	1	inter_gene	exon-exon_boundary	Start_E4;Start_E5;Start_E6;Start_E7;Start_E8;Start_E1;Start_E2;Start_E3;End_E3;End_E4;End_E5;End_E6;End_E7;End_E8;End_E1;End_E2;Start_I1;Start_I4;Start_I5;Start_I6;Start_I7;Start_I8;Start_I2;Start_I3;End_I4;End_I5;End_I6;End_I7;End_I8;End_I1;End_I2;End_I3;E3;E4;E5;E6;E7;E8;E1;E2	HLA-A;HCG9;HLA-J;ZNRD1-AS1	NM_001242758;NM_002116_4;NR_028032;NR_024240_7;NR_026751
chr6	29913400	29913511	G20940.GTEX-T6MN-0726-SM-32PML.2_circ_002052	2	-	2	4	40	0	0	unknown	2	0	0	1	intra_gene	within_exon	E8	HLA-A	NM_001242758;NM_002116_4
chr6	30229080	30459013	G20940.GTEX-T6MN-0726-SM-32PML.2_circ_004471	25	-	17	0	38	1487	0	unknown	25	1	0	1	inter_gene	exon-exon_boundary	Start_E5;Start_E6;Start_E7;Start_E4;Start_E3;Start_E2;Start_E1;Start_E8;Start_E9;Start_E10;End_E4;End_E5;End_E6;End_E7;End_E3;End_E2;End_E1;End_E8;End_E9;End_E10;Start_I5;Start_I6;Start_I7;Start_I4;Start_I2;Start_I3;Start_I1;Start_I8;End_I5;End_I6;End_I7;End_I4;End_I3;End_I1;End_I2;End_I8;E4;E5;E6;E7;E3;E2;E1;E8;E9;E10	HLA-L;HCG18;TRIM39;TRIM39-RPP21;RPP21;HLA-E	NR_027822;NR_024052_6;NR_024053_6;NM_021253_2;NM_172016_4;NM_001199119_3;NM_001199120_5;NM_001199121_6;NM_024839_1;NM_005516
chr6	30672214	30672337	G20940.GTEX-T6MN-0726-SM-32PML.2_circ_002713	3	+	2	35	40	73	0	unknown	3	1	0	1	intra_gene	within_exon	E10	MDC1	NM_014641_3
chr6	30673321	30673567	G20940.GTEX-T6MN-0726-SM-32PML.2_circ_000366	3	+	1	5	5	2	0	unknown	3	2	0	1	intra_gene	within_exon	E10	MDC1	NM_014641_3
chr6	31236598	31321721	G20940.GTEX-T6MN-0726-SM-32PML.2_circ_007345	32	-	9	6	34	1024	0	unknown	32	2	0	1	inter_gene	exon-exon_boundary	Start_E1;Start_E2;Start_E3;Start_E4;Start_E5;Start_E6;Start_E7;Start_E8;End_E1;End_E2;End_E3;End_E4;End_E5;End_E6;End_E7;End_E8;Start_I1;Start_I2;Start_I3;Start_I4;Start_I5;Start_I6;Start_I7;Start_I8;End_I8;End_I1;End_I2;End_I3;End_I4;End_I5;End_I6;End_I7;E1;E2;E3;E4;E5;E6;E7;E8	HLA-C;HLA-B	NM_001243042_1;NM_002117_6;NM_005514
chr6	31236721	31236813	G20940.GTEX-T6MN-0726-SM-32PML.2_circ_002508	2	-	1	40	5	220	0	unknown	2	2	0	1	intra_gene	within_exon	E8	HLA-C	NM_001243042_1;NM_002117_6
chr6	31236813	31321935	G20940.GTEX-T6MN-0726-SM-32PML.2_circ_000657	9	-	7	40	2	80706	0	unknown	9	0	0	1	inter_gene	exon-exon_boundary	Start_E1;Start_E2;Start_E3;Start_E4;Start_E5;Start_E6;Start_E7;Start_E8;End_E1;End_E2;End_E3;End_E4;End_E5;End_E6;End_E7;End_E8;Start_I1;Start_I2;Start_I3;Start_I4;Start_I5;Start_I6;Start_I7;Start_I8;End_I8;End_I1;End_I2;End_I3;End_I4;End_I5;End_I6;End_I7;E1;E2;E3;E4;E5;E6;E7;E8	HLA-C;HLA-B	NM_001243042_1;NM_002117_6;NM_005514
chr6	31237234	31322374	G20940.GTEX-T6MN-0726-SM-32PML.2_circ_004601	3	+	3	35	5	1	0	unknown	3	2	0	1	inter_gene	exon-exon_boundary	Start_E1;Start_E2;Start_E3;Start_E4;Start_E5;Start_E6;Start_E7;Start_E8;End_E1;End_E2;End_E3;End_E4;End_E5;End_E6;End_E7;End_E8;Start_I1;Start_I2;Start_I3;Start_I4;Start_I5;Start_I6;Start_I7;Start_I8;End_I8;End_I1;End_I2;End_I3;End_I4;End_I5;End_I6;End_I7;E1;E2;E3;E4;E5;E6;E7;E8	HLA-C;HLA-B	NM_001243042_1;NM_002117_6;NM_005514
chr6	31237552	31322692	G20940.GTEX-T6MN-0726-SM-32PML.2_circ_000742	4	+	3	0	5	0	0	unknown	4	1	0	1	inter_gene	exon-exon_boundary	Start_E1;Start_E2;Start_E3;Start_E4;Start_E5;Start_E6;Start_E7;Start_E8;End_E1;End_E2;End_E3;End_E4;End_E5;End_E6;End_E7;End_E8;Start_I1;Start_I2;Start_I3;Start_I4;Start_I5;Start_I6;Start_I7;Start_I8;End_I8;End_I1;End_I2;End_I3;End_I4;End_I5;End_I6;End_I7;E1;E2;E3;E4;E5;E6;E7;E8	HLA-C;HLA-B	NM_001243042_1;NM_002117_6;NM_005514
chr6	31238090	31323197	G20940.GTEX-T6MN-0726-SM-32PML.2_circ_008297	215	+	62	6	40	7159	0	unknown	215	0	0	1	inter_gene	exon-exon_boundary	Start_E1;Start_E2;Start_E3;Start_E4;Start_E5;Start_E6;Start_E7;Start_E8;End_E1;End_E2;End_E3;End_E4;End_E5;End_E6;End_E7;End_E8;Start_I1;Start_I2;Start_I3;Start_I4;Start_I5;Start_I6;Start_I7;Start_I8;End_I8;End_I1;End_I2;End_I3;End_I4;End_I5;End_I6;End_I7;E1;E2;E3;E4;E5;E6;E7;E8	HLA-C;HLA-B	NM_001243042_1;NM_002117_6;NM_005514
chr6	31238919	31324013	G20940.GTEX-T6MN-0726-SM-32PML.2_circ_007719	4	+	4	0	40	525	0	unknown	4	2	0	1	inter_gene	exon-exon_boundary	Start_E1;Start_E2;Start_E3;Start_E4;Start_E5;Start_E6;Start_E7;Start_E8;End_E1;End_E2;End_E3;End_E4;End_E5;End_E6;End_E7;End_E8;Start_I1;Start_I2;Start_I3;Start_I4;Start_I5;Start_I6;Start_I7;Start_I8;End_I8;End_I1;End_I2;End_I3;End_I4;End_I5;End_I6;End_I7;E1;E2;E3;E4;E5;E6;E7;E8	HLA-C;HLA-B	NM_001243042_1;NM_002117_6;NM_005514
chr6	31238931	31239244	G20940.GTEX-T6MN-0726-SM-32PML.2_circ_006535	2	+	2	5	40	4	0	unknown	2	1	2	1	intra_gene	exon-exon_boundary	Start_E3;End_I2;E3	HLA-C	NM_001243042_1;NM_002117_6
chr6	31239090	31324184	G20940.GTEX-T6MN-0726-SM-32PML.2_circ_000342	79	+	19	35	37	1056	0	unknown	79	2	0	1	inter_gene	exon-exon_boundary	Start_E1;Start_E2;Start_E3;Start_E4;Start_E5;Start_E6;Start_E7;Start_E8;End_E1;End_E2;End_E3;End_E4;End_E5;End_E6;End_E7;End_E8;Start_I1;Start_I2;Start_I3;Start_I4;Start_I5;Start_I6;Start_I7;Start_I8;End_I8;End_I1;End_I2;End_I3;End_I4;End_I5;End_I6;End_I7;E1;E2;E3;E4;E5;E6;E7;E8	HLA-C;HLA-B	NM_001243042_1;NM_002117_6;NM_005514
chr6	31239375	31324219	G20940.GTEX-T6MN-0726-SM-32PML.2_circ_005416	38	-	24	37	38	232	0	unknown	38	0	0	1	inter_gene	exon-exon_boundary	Start_E1;Start_E2;Start_E3;Start_E4;Start_E5;Start_E6;Start_E7;Start_E8;End_E1;End_E2;End_E3;End_E4;End_E5;End_E6;End_E7;End_E8;Start_I1;Start_I2;Start_I3;Start_I4;Start_I5;Start_I6;Start_I7;Start_I8;End_I8;End_I1;End_I2;End_I3;End_I4;End_I5;End_I6;End_I7;E1;E2;E3;E4;E5;E6;E7;E8	HLA-C;HLA-B	NM_001243042_1;NM_002117_6;NM_005514
chr6	31239406	31324495	G20940.GTEX-T6MN-0726-SM-32PML.2_circ_001486	32	+	19	0	40	3202	0	unknown	32	0	0	1	inter_gene	exon-exon_boundary	Start_E1;Start_E2;Start_E3;Start_E4;Start_E5;Start_E6;Start_E7;Start_E8;End_E1;End_E2;End_E3;End_E4;End_E5;End_E6;End_E7;End_E8;Start_I1;Start_I2;Start_I3;Start_I4;Start_I5;Start_I6;Start_I7;Start_I8;End_I8;End_I1;End_I2;End_I3;End_I4;End_I5;End_I6;End_I7;E1;E2;E3;E4;E5;E6;E7;E8	HLA-C;HLA-B	NM_001243042_1;NM_002117_6;NM_005514
chr6	31239775	31324734	G20940.GTEX-T6MN-0726-SM-32PML.2_circ_005761	16	-	8	0	37	50	0	unknown	16	0	0	1	inter_gene	exon-exon_boundary	Start_E1;Start_E2;Start_E3;Start_E4;Start_E5;Start_E6;Start_E7;Start_E8;End_E1;End_E2;End_E3;End_E4;End_E5;End_E6;End_E7;End_E8;Start_I1;Start_I2;Start_I3;Start_I4;Start_I5;Start_I6;Start_I7;Start_I8;End_I8;End_I1;End_I2;End_I3;End_I4;End_I5;End_I6;End_I7;E1;E2;E3;E4;E5;E6;E7;E8	HLA-C;HLA-B	NM_001243042_1;NM_002117_6;NM_005514
chr6	31321823	31321900	G20940.GTEX-T6MN-0726-SM-32PML.2_circ_006287	3	+	3	40	5	1	0	unknown	3	0	0	1	intra_gene	within_exon	E8	HLA-B	NM_005514
chr6	31321843	31321927	G20940.GTEX-T6MN-0726-SM-32PML.2_circ_005993	2	-	2	40	5	1475	0	unknown	2	0	0	1	intra_gene	within_exon	E8	HLA-B	NM_005514
chr6	31322255	31349855	G20940.GTEX-T6MN-0726-SM-32PML.2_circ_007440	21	-	17	0	38	3445	0	unknown	21	1	0	1	inter_gene	exon-exon_boundary	Start_E1;Start_E2;Start_E3;Start_E4;Start_E5;Start_E6;Start_E7;End_E1;End_E2;End_E3;End_E4;End_E5;End_E6;End_E7;Start_I1;Start_I2;Start_I3;Start_I4;Start_I5;Start_I6;Start_I7;End_I1;End_I2;End_I3;End_I4;End_I5;End_I6;E1;E2;E3;E4;E5;E6;E7	HLA-B;MICA	NM_005514;NR_036523
chr6	32053809	32053886	G20940.GTEX-T6MN-0726-SM-32PML.2_circ_000231	2	+	2	40	5	4	0	unknown	2	1	0	1	intra_gene	exon-exon_boundary	Start_E7;End_I6;E7	TNXB	NM_019105_4
chr6	32487250	32522570	G20940.GTEX-T6MN-0726-SM-32PML.2_circ_002645	20	+	16	5	37	645	0	unknown	20	1	0	1	inter_gene	exon-exon_boundary	Start_E3;Start_E1;Start_E2;Start_E4;Start_E5;Start_E6;End_E1;End_E2;End_E4;End_E5;End_E6;End_E3;Start_I1;Start_I2;Start_I4;Start_I5;Start_I6;Start_I3;End_I2;End_I1;End_I6;End_I3;End_I4;End_I5;E3;E1;E2;E4;E5;E6	HLA-DRB5;HLA-DRB6	NM_002125;NR_001298_1
chr6	32487250	32549437	G20940.GTEX-T6MN-0726-SM-32PML.2_circ_005219	11	+	11	0	36	645	0	unknown	11	0	0	1	inter_gene	exon-exon_boundary	Start_E3;Start_E1;Start_E2;Start_E4;Start_E5;Start_E6;End_E1;End_E2;End_E4;End_E5;End_E6;End_E3;Start_I1;Start_I2;Start_I4;Start_I5;Start_I6;Start_I3;End_I2;End_I1;End_I6;End_I3;End_I4;End_I5;E3;E1;E2;E4;E5;E6	HLA-DRB5;HLA-DRB6;HLA-DRB1	NM_002125;NR_001298_1;NM_001243965;NM_002124_2
chr6	32489681	32522748	G20940.GTEX-T6MN-0726-SM-32PML.2_circ_005033	85	-	26	36	40	1323	0	unknown	85	1	0	1	inter_gene	exon-exon_boundary	Start_E1;Start_E2;Start_E4;Start_E5;Start_E6;Start_E3;End_E1;End_E2;End_E4;End_E5;End_E6;End_E3;Start_I1;Start_I2;Start_I4;Start_I5;Start_I6;Start_I3;End_I1;End_I6;End_I3;End_I4;End_I5;End_I2;E1;E2;E4;E5;E6;E3	HLA-DRB5;HLA-DRB6	NM_002125;NR_001298_1
chr6	32521632	32548047	G20940.GTEX-T6MN-0726-SM-32PML.2_circ_006614	4	-	2	0	40	36	0	unknown	4	0	0	1	inter_gene	exon-exon_boundary	Start_E4;Start_E1;Start_E2;Start_E3;Start_E5;Start_E6;End_E4;End_E1;End_E2;End_E3;End_E5;End_E6;Start_I4;Start_I1;Start_I2;Start_I3;Start_I5;Start_I6;End_I3;End_I6;End_I1;End_I2;End_I4;End_I5;E4;E1;E2;E3;E5;E6	HLA-DRB6;HLA-DRB1	NR_001298_1;NM_001243965;NM_002124_2
chr6	32522516	32549383	G20940.GTEX-T6MN-0726-SM-32PML.2_circ_005253	4	+	4	0	38	667	0	unknown	4	0	0	1	inter_gene	exon-exon_boundary	Start_E1;Start_E2;Start_E3;Start_E4;Start_E5;Start_E6;End_E1;End_E2;End_E3;End_E4;End_E5;End_E6;Start_I1;Start_I2;Start_I3;Start_I4;Start_I5;Start_I6;End_I6;End_I1;End_I2;End_I3;End_I4;End_I5;E1;E2;E3;E4;E5;E6	HLA-DRB6;HLA-DRB1	NR_001298_1;NM_001243965;NM_002124_2
chr6	32608349	32712214	G20940.GTEX-T6MN-0726-SM-32PML.2_circ_008165	2	+	2	40	40	4	0	unknown	2	1	0	1	inter_gene	exon-exon_boundary	Start_E2;Start_E3;Start_E4;Start_E5;Start_E1;Start_E6;End_E2;End_E3;End_E4;End_E5;End_E1;End_E6;Start_I3;Start_I4;Start_I5;Start_I1;Start_I2;Start_I6;End_I2;End_I3;End_I4;End_I5;End_I6;End_I1;E2;E3;E4;E5;E1;E6	HLA-DQA1;HLA-DQB1;HLA-DQA2	NM_002122;NM_001243961;NM_002123;NM_020056_1
chr6	32610386	32713849	G20940.GTEX-T6MN-0726-SM-32PML.2_circ_000114	20	+	10	35	35	125	0	unknown	20	2	0	1	inter_gene	exon-exon_boundary	Start_E4;Start_E5;Start_E1;Start_E2;Start_E3;Start_E6;End_E4;End_E5;End_E1;End_E2;End_E3;End_E6;Start_I5;Start_I1;Start_I2;Start_I3;Start_I4;Start_I6;End_I4;End_I5;End_I6;End_I1;End_I2;End_I3;E4;E5;E1;E2;E3;E6	HLA-DQA1;HLA-DQB1;HLA-DQA2	NM_002122;NM_001243961;NM_002123;NM_020056_1
chr6	32628656	32725078	G20940.GTEX-T6MN-0726-SM-32PML.2_circ_002918	2	+	2	0	40	3	0	unknown	2	1	0	1	inter_gene	exon-exon_boundary	Start_E1;Start_E2;Start_E3;Start_E4;Start_E5;End_E1;End_E2;End_E3;End_E4;End_E5;Start_I1;Start_I2;Start_I3;Start_I4;Start_I5;End_I1;End_I2;End_I3;End_I4;End_I5;E1;E2;E3;E4;E5	HLA-DQB1;HLA-DQA2;HLA-DQB2	NM_001243961;NM_002123;NM_020056_1;NM_001198858_4
chr6	32629743	32725660	G20940.GTEX-T6MN-0726-SM-32PML.2_circ_001676	2	-	2	0	5	6	0	unknown	2	2	0	1	inter_gene	exon-exon_boundary	Start_E1;Start_E2;Start_E3;Start_E4;Start_E5;End_E1;End_E2;End_E3;End_E4;End_E5;Start_I1;Start_I2;Start_I3;Start_I4;Start_I5;End_I1;End_I2;End_I3;End_I4;End_I5;E1;E2;E3;E4;E5	HLA-DQB1;HLA-DQA2;HLA-DQB2	NM_001243961;NM_002123;NM_020056_1;NM_001198858_4
chr6	32629793	32726676	G20940.GTEX-T6MN-0726-SM-32PML.2_circ_000690	2	+	2	0	4	77	0	unknown	2	1	0	1	inter_gene	exon-exon_boundary	Start_E1;Start_E2;Start_E3;Start_E4;Start_E5;End_E1;End_E2;End_E3;End_E4;End_E5;Start_I1;Start_I2;Start_I3;Start_I4;Start_I5;End_I1;End_I2;End_I3;End_I4;End_I5;E1;E2;E3;E4;E5	HLA-DQB1;HLA-DQA2;HLA-DQB2	NM_001243961;NM_002123;NM_020056_1;NM_001198858_4
chr6	32632574	32726908	G20940.GTEX-T6MN-0726-SM-32PML.2_circ_001317	2	-	2	0	40	9	0	unknown	2	0	0	1	inter_gene	exon-exon_boundary	Start_E1;Start_E2;Start_E3;Start_E4;Start_E5;End_E1;End_E2;End_E3;End_E4;End_E5;Start_I1;Start_I2;Start_I3;Start_I4;Start_I5;End_I1;End_I2;End_I3;End_I4;End_I5;E1;E2;E3;E4;E5	HLA-DQB1;HLA-DQA2;HLA-DQB2	NM_001243961;NM_002123;NM_020056_1;NM_001198858_4
chr6	33052904	33095771	G20940.GTEX-T6MN-0726-SM-32PML.2_circ_008272	3	-	3	0	40	4	0	unknown	3	0	0	1	inter_gene	exon-exon_boundary	Start_E4;Start_E5;Start_E6;Start_E1;Start_E2;Start_E3;End_E3;End_E4;End_E5;End_E6;End_E1;End_E2;Start_I4;Start_I5;Start_I6;Start_I1;Start_I2;Start_I3;End_I4;End_I5;End_I6;End_I1;End_I2;End_I3;E3;E4;E5;E6;E1;E2	HLA-DPB1;HLA-DPB2	NM_002121_5;NR_001435_5
chr6	34502605	34502692	G20940.GTEX-T6MN-0726-SM-32PML.2_circ_000261	2	-	1	5	40	4	0	unknown	2	1	0	1	intra_gene	within_exon	E10	PACSIN1	NM_001199583;NM_020804
chr6	36945904	138971931	G20940.GTEX-T6MN-0726-SM-32PML.2_circ_003959	3	-	3	3	40	9	0	unknown	3	1	0	1	inter_gene	exon-exon_boundary	Start_E1;Start_E2;Start_E3;Start_E4;Start_E5;Start_E6;Start_E7;Start_E8;Start_E9;Start_E10;Start_E11;Start_E12;Start_E13;Start_E14;Start_E15;Start_E16;Start_E17;Start_E18;Start_E19;Start_E20;Start_E21;Start_E22;Start_E23;Start_E24;Start_E25;Start_E26;Start_E27;Start_E28;Start_E29;Start_E30;Start_E31;Start_E32;Start_E33;Start_E34;Start_E35;Start_E36;Start_E37;Start_E38;Start_E39;Start_E40;Start_E4…	MTCH1;FGD2;PIM1;TMEM217;TBC1D22B;RNF8;FTSJD2;CCDC167;MIR4462;MDGA1;ZFAND3;BTBD9;GLO1;DNAH8;LOC100131047;GLP1R;SAYSD1;KCNK5;KCNK17;KCNK16;KIF6;DAAM2;MOCS1;FLJ41649;TDRG1;LRFN2;UNC5CL;APOBEC2;TSPO2;NFYA;C6orf130;LOC221442;TREML1;TREM2;TREML2;TREML3;TREML4;TREML2P1;TREM1;NCR2;FOXP4;MIR4641;MDFI;TFEB;PGC;FRS3;PRICKLE4;TOMM6;USP49;MED20;BYSL;CCND3;TAF8;C6orf132;GUCA1A;GUCA1B;MRPS10;TRERF1;UBR2;PRPH2;A…	NM_014341;NM_173558;NM_001243186;NM_002648;NM_001162900;NM_145316;NM_017772;NM_003958;NM_183078;NM_015050;NM_138493;NR_039669;NM_153487;NM_021943;NM_001099272;NM_001172418;NM_052893;NM_152733;NM_006708;NM_001206927;NR_038401;NM_002062;NM_018322;NM_003740;NM_001135111;NM_031460;NM_001135105;NM_001135106;NM_001135107;NM_032115;NM_145027;NM_001201427;NM_015345;NM_001075098;NM_005943;NR_033233;NR_038…
chr6	4062911	4063011	G20940.GTEX-T6MN-0726-SM-32PML.2_circ_000061	2	+	2	40	5	0	0	unknown	2	0	0	1	intra_gene	within_exon	E15	PRPF4B	NM_003913
chr6	42660909	42661014	G20940.GTEX-T6MN-0726-SM-32PML.2_circ_000496	2	+	2	40	40	0	0	unknown	2	0	0	1	intra_gene	within_exon	E47	UBR2	NM_015255
chr6	83869605	83872594	G20940.GTEX-T6MN-0726-SM-32PML.2_circ_000256	3	-	2	40	40	0	0	unknown	3	0	0	1	intra_gene	exon-exon_boundary	Start_E38;End_E37;Start_I38;End_I38;E37;E38	DOPEY1	NM_001199942;NM_015018
chr6	90097013	122779826	G20940.GTEX-T6MN-0726-SM-32PML.2_circ_001916	2	-	1	40	5	0	0	unknown	2	0	0	1	inter_gene	exon-exon_boundary	Start_E2;Start_E1;Start_E3;Start_E4;Start_E5;Start_E6;Start_E7;Start_E8;Start_E9;Start_E10;Start_E11;Start_E12;Start_E13;Start_E14;Start_E15;Start_E16;Start_E100;Start_E101;Start_E102;Start_E86;Start_E87;Start_E88;Start_E89;Start_E90;Start_E91;Start_E92;Start_E93;Start_E94;Start_E95;Start_E96;Start_E97;Start_E98;Start_E99;Start_E74;Start_E75;Start_E76;Start_E77;Start_E78;Start_E79;Start_E80;Start…	RRAGD;ANKRD6;LYRM2;MDN1;CASP8AP2;GJA10;BACH2;MIR4464;MAP3K7;MIR4643;EPHA7;TSG1;MANEA;FUT9;UFL1;FHL5;GPR63;NDUFAF4;KLHL32;MIR548H3;MMS22L;MIR2113;POU3F2;FBXL4;FAXC;COQ3;PNISR;USP45;LOC100130890;CCNC;PRDM13;MCHR2;LOC728012;SIM1;ASCC3;GRIK2;HACE1;LIN28B;BVES;BVES-AS1;POPDC3;PREP;PRDM1;ATG5;AIM1;RTN4IP1;QRSL1;LOC100422737;C6orf203;BEND3;PDSS2;SOBP;SCML4;SEC63;OSTM1;NR2E1;SNX3;LACE1;FOXO3;LINC00222;AR…	NM_021244;NM_001242809;NM_001242813;NM_014942;NM_001242811;NM_001242814;NM_020466;NR_028493;NR_028494;NR_028495;NM_014611;NM_001137667;NM_001137668;NM_012115;NM_032602;NM_001170794;NM_021813;NR_039671;NM_003188;NM_145331;NM_145332;NM_145333;NR_039786;NM_004440;NR_015362;NM_024641;NM_006581;NM_015323;NM_001170807;NM_020482;NM_001143957;NM_030784;NM_014165;NM_052904;NR_031679_1;NM_198468;NR_031579;…
chr7	129395000	129395315	G20940.GTEX-T6MN-0726-SM-32PML.2_circ_000294	2	+	1	40	5	0	0	unknown	2	0	0	1	intra_gene	within_exon	E11	NRF1	NM_001040110;NM_005011
chr7	134618666	134618744	G20940.GTEX-T6MN-0726-SM-32PML.2_circ_000838	2	+	1	5	6	0	0	unknown	2	0	0	1	intra_gene	within_exon	E5	CALD1	NM_033138
chr7	137561321	137561464	G20940.GTEX-T6MN-0726-SM-32PML.2_circ_000698	2	+	2	40	40	0	0	unknown	2	0	0	1	intra_gene	within_exon	E12	CREB3L2	NM_194071
chr7	22161366	22161531	G20940.GTEX-T6MN-0726-SM-32PML.2_circ_000343	2	-	1	40	40	0	0	unknown	2	0	0	1	intra_gene	within_exon	E26	RAPGEF5	NM_012294
chr7	44019127	102272514	G20940.GTEX-T6MN-0726-SM-32PML.2_circ_005699	2	-	2	0	36	1	0	unknown	2	1	0	1	inter_gene	exon-exon_boundary	Start_E5;Start_E6;Start_E7;Start_E1;Start_E2;Start_E3;Start_E4;Start_E8;Start_E9;Start_E10;Start_E11;Start_E12;Start_E13;Start_E14;Start_E15;Start_E16;Start_E17;Start_E18;Start_E19;Start_E20;Start_E21;Start_E22;Start_E23;Start_E24;Start_E26;Start_E27;Start_E28;Start_E29;Start_E30;Start_E31;Start_E25;Start_E57;Start_E54;Start_E55;Start_E56;Start_E47;Start_E48;Start_E49;Start_E50;Start_E51;Start_E5…	POLR2J4;SPDYE1;RASA4P;DBNL;FLJ35390;PGAM2;POLM;AEBP1;MIR4649;POLD2;GCK;MYL7;YKT6;CAMK2B;NUDCD3;NPC1L1;DDX56;TMED4;OGDH;ZMIZ2;PPIA;H2AFV;MIR4657;PURB;MYO1G;SNHG15;CCM2;SNORA9;NACAD;SNORA5A;SNORA5B;SNORA5C;TBRG4;RAMP3;ADCY1;SEPT7P2;IGFBP1;IGFBP3;TNS3;C7orf65;LINC00525;PKD1L1;C7orf69;HUS1;SUN3;C7orf57;UPP1;ABCA13;CDC14C;VWC2;ZPBP;C7orf72;IKZF1;DDC;FIGNL1;LOC100129427;GRB10;COBL;POM121L12;FLJ45974;HP…	NR_003655;NM_175064;NR_024116;NM_001014436;NM_001122956;NM_014063;NR_015401;NR_024416;NM_000290;NM_013284;NM_001129;NR_039792;NM_001127218;NM_006230;NM_000162;NM_033507;NM_033508;NM_021223;NM_006555;NM_001220;NM_172078;NM_172079;NM_172080;NM_172081;NM_172082;NM_172083;NM_172084;NM_015332;NM_001101648;NM_013389;NM_019082;NM_182547;NM_001003941;NM_001165036;NM_002541;NM_031449;NM_174929;NM_021130;N…
chr7	44151126	44151229	G20940.GTEX-T6MN-0726-SM-32PML.2_circ_000264	2	+	1	40	40	0	0	unknown	2	2	0	1	intra_gene	exon-exon_boundary	End_E15;Start_I15;E15	AEBP1	NM_001129
chr7	44867022	149579057	G20940.GTEX-T6MN-0726-SM-32PML.2_circ_005664	2	+	1	5	40	4	0	unknown	2	1	0	1	inter_gene	exon-exon_boundary	Start_E4;Start_E5;Start_E3;Start_E1;Start_E2;Start_E15;Start_E16;Start_E17;Start_E18;Start_E19;Start_E20;Start_E21;Start_E22;Start_E6;Start_E7;Start_E8;Start_E9;Start_E10;Start_E11;Start_E12;Start_E13;Start_E14;Start_E26;Start_E27;Start_E28;Start_E29;Start_E30;Start_E31;Start_E23;Start_E24;Start_E25;Start_E57;Start_E54;Start_E55;Start_E56;Start_E47;Start_E48;Start_E49;Start_E50;Start_E51;Start_E5…	H2AFV;MIR4657;PURB;MYO1G;SNHG15;CCM2;SNORA9;NACAD;SNORA5A;SNORA5B;SNORA5C;TBRG4;RAMP3;ADCY1;SEPT7P2;IGFBP1;IGFBP3;TNS3;C7orf65;LINC00525;PKD1L1;C7orf69;HUS1;SUN3;C7orf57;UPP1;ABCA13;CDC14C;VWC2;ZPBP;C7orf72;IKZF1;DDC;FIGNL1;LOC100129427;GRB10;COBL;POM121L12;FLJ45974;HPVC1;VSTM2A;LOC285878;SEC61G;EGFR;LANCL2;VOPP1;FKBP9L;SEPT14;ZNF713;GBAS;MRPS17;PSPH;CCT6A;SNORA15;SUMF2;PHKG1;CHCHD2;LOC389493;LOC…	NM_012412;NM_138635;NM_201436;NM_201516;NM_201517;NR_039801;NM_033224;NM_033054;NR_003697;NR_030770;NR_002952;NM_001167934;NM_001167935;NM_031443;NM_001029835;NM_001146334;NR_002919;NR_002990;NR_002991;NM_004749;NM_030900;NM_199122;NM_005856;NM_021116;NR_024271;NM_000596;NM_000598;NM_001013398;NM_022748;NM_001123065;NR_038407;NM_138295;NM_025031;NM_004507;NR_037917;NM_001030019;NM_152782;NM_00110…
chr7	5346998	63027313	G20940.GTEX-T6MN-0726-SM-32PML.2_circ_007717	2	+	2	0	5	9	0	unknown	2	0	0	1	inter_gene	exon-exon_boundary	Start_E25;Start_E26;Start_E27;Start_E28;Start_E29;Start_E30;Start_E19;Start_E20;Start_E21;Start_E22;Start_E23;Start_E24;Start_E18;Start_E12;Start_E13;Start_E14;Start_E15;Start_E16;Start_E17;Start_E6;Start_E7;Start_E8;Start_E9;Start_E10;Start_E11;Start_E3;Start_E4;Start_E5;Start_E1;Start_E2;Start_E34;Start_E35;Start_E31;Start_E32;Start_E33;Start_E36;Start_E37;Start_E38;Start_E39;Start_E40;Start_E4…	TNRC18;FBXL18;MIR589;ACTB;FSCN1;RNF216;ZNF815;OCM;CCZ1;RSPH10B;RSPH10B2;PMS2;AIMP2;EIF2AK1;USP42;CYTH3;C7orf70;RAC1;DAGLB;KDELR2;GRID2IP;ZDHHC4;C7orf26;ZNF853;ZNF12;PMS2CL;CCZ1B;LOC100131257;C1GALT1;COL28A1;MIOS;LOC729852;RPA3;GLCCI1;ICA1;NXPH1;PER4;NDUFA4;PHF14;THSD7A;TMEM106B;VWDE;SCIN;ARL4A;ETV1;DGKB;AGMO;MEOX2;ISPD;LOC100506025;SOSTDC1;LRRC72;ANKMY2;BZW2;TSPAN13;AGR2;AGR3;AHR;SNX13;PRPS1L1;HD…	NM_001080495;NM_024963;NR_030318;NM_001101;NM_003088;NM_207111;NM_207116;NR_023382;NM_001097622;NM_015622;NM_173565;NM_001099697;NM_000535;NR_003085;NM_006303;NM_001134335;NM_014413;NM_032172;NM_004227;NM_001037163;NM_006908;NM_018890;NM_001142936;NM_139179;NM_001100603;NM_006854;NM_001145118;NM_001134387;NM_001134388;NM_001134389;NM_018106;NM_024067;NM_017560;NM_006956;NM_016265;NR_002217;NM_173…
chr7	5347383	63027693	G20940.GTEX-T6MN-0726-SM-32PML.2_circ_005251	3	-	2	0	4	41	0	unknown	3	1	0	1	inter_gene	exon-exon_boundary	Start_E25;Start_E26;Start_E27;Start_E28;Start_E29;Start_E30;Start_E19;Start_E20;Start_E21;Start_E22;Start_E23;Start_E24;Start_E18;Start_E12;Start_E13;Start_E14;Start_E15;Start_E16;Start_E17;Start_E6;Start_E7;Start_E8;Start_E9;Start_E10;Start_E11;Start_E3;Start_E4;Start_E5;Start_E1;Start_E2;Start_E34;Start_E35;Start_E31;Start_E32;Start_E33;Start_E36;Start_E37;Start_E38;Start_E39;Start_E40;Start_E4…	TNRC18;FBXL18;MIR589;ACTB;FSCN1;RNF216;ZNF815;OCM;CCZ1;RSPH10B;RSPH10B2;PMS2;AIMP2;EIF2AK1;USP42;CYTH3;C7orf70;RAC1;DAGLB;KDELR2;GRID2IP;ZDHHC4;C7orf26;ZNF853;ZNF12;PMS2CL;CCZ1B;LOC100131257;C1GALT1;COL28A1;MIOS;LOC729852;RPA3;GLCCI1;ICA1;NXPH1;PER4;NDUFA4;PHF14;THSD7A;TMEM106B;VWDE;SCIN;ARL4A;ETV1;DGKB;AGMO;MEOX2;ISPD;LOC100506025;SOSTDC1;LRRC72;ANKMY2;BZW2;TSPAN13;AGR2;AGR3;AHR;SNX13;PRPS1L1;HD…	NM_001080495;NM_024963;NR_030318;NM_001101;NM_003088;NM_207111;NM_207116;NR_023382;NM_001097622;NM_015622;NM_173565;NM_001099697;NM_000535;NR_003085;NM_006303;NM_001134335;NM_014413;NM_032172;NM_004227;NM_001037163;NM_006908;NM_018890;NM_001142936;NM_139179;NM_001100603;NM_006854;NM_001145118;NM_001134387;NM_001134388;NM_001134389;NM_018106;NM_024067;NM_017560;NM_006956;NM_016265;NR_002217;NM_173…
chr7	5347530	63027870	G20940.GTEX-T6MN-0726-SM-32PML.2_circ_003627	2	+	1	0	40	2	0	unknown	2	0	0	1	inter_gene	exon-exon_boundary	Start_E25;Start_E26;Start_E27;Start_E28;Start_E29;Start_E30;Start_E19;Start_E20;Start_E21;Start_E22;Start_E23;Start_E24;Start_E18;Start_E12;Start_E13;Start_E14;Start_E15;Start_E16;Start_E17;Start_E6;Start_E7;Start_E8;Start_E9;Start_E10;Start_E11;Start_E3;Start_E4;Start_E5;Start_E1;Start_E2;Start_E34;Start_E35;Start_E31;Start_E32;Start_E33;Start_E36;Start_E37;Start_E38;Start_E39;Start_E40;Start_E4…	TNRC18;FBXL18;MIR589;ACTB;FSCN1;RNF216;ZNF815;OCM;CCZ1;RSPH10B;RSPH10B2;PMS2;AIMP2;EIF2AK1;USP42;CYTH3;C7orf70;RAC1;DAGLB;KDELR2;GRID2IP;ZDHHC4;C7orf26;ZNF853;ZNF12;PMS2CL;CCZ1B;LOC100131257;C1GALT1;COL28A1;MIOS;LOC729852;RPA3;GLCCI1;ICA1;NXPH1;PER4;NDUFA4;PHF14;THSD7A;TMEM106B;VWDE;SCIN;ARL4A;ETV1;DGKB;AGMO;MEOX2;ISPD;LOC100506025;SOSTDC1;LRRC72;ANKMY2;BZW2;TSPAN13;AGR2;AGR3;AHR;SNX13;PRPS1L1;HD…	NM_001080495;NM_024963;NR_030318;NM_001101;NM_003088;NM_207111;NM_207116;NR_023382;NM_001097622;NM_015622;NM_173565;NM_001099697;NM_000535;NR_003085;NM_006303;NM_001134335;NM_014413;NM_032172;NM_004227;NM_001037163;NM_006908;NM_018890;NM_001142936;NM_139179;NM_001100603;NM_006854;NM_001145118;NM_001134387;NM_001134388;NM_001134389;NM_018106;NM_024067;NM_017560;NM_006956;NM_016265;NR_002217;NM_173…
chr7	5353262	63033743	G20940.GTEX-T6MN-0726-SM-32PML.2_circ_002767	2	+	2	0	40	9	0	unknown	2	1	0	1	inter_gene	exon-exon_boundary	Start_E25;Start_E26;Start_E27;Start_E19;Start_E20;Start_E21;Start_E22;Start_E23;Start_E24;Start_E18;Start_E12;Start_E13;Start_E14;Start_E15;Start_E16;Start_E17;Start_E6;Start_E7;Start_E8;Start_E9;Start_E10;Start_E11;Start_E3;Start_E4;Start_E5;Start_E1;Start_E2;Start_E34;Start_E35;Start_E28;Start_E29;Start_E30;Start_E31;Start_E32;Start_E33;Start_E36;Start_E37;Start_E38;Start_E39;Start_E40;Start_E4…	TNRC18;FBXL18;MIR589;ACTB;FSCN1;RNF216;ZNF815;OCM;CCZ1;RSPH10B;RSPH10B2;PMS2;AIMP2;EIF2AK1;USP42;CYTH3;C7orf70;RAC1;DAGLB;KDELR2;GRID2IP;ZDHHC4;C7orf26;ZNF853;ZNF12;PMS2CL;CCZ1B;LOC100131257;C1GALT1;COL28A1;MIOS;LOC729852;RPA3;GLCCI1;ICA1;NXPH1;PER4;NDUFA4;PHF14;THSD7A;TMEM106B;VWDE;SCIN;ARL4A;ETV1;DGKB;AGMO;MEOX2;ISPD;LOC100506025;SOSTDC1;LRRC72;ANKMY2;BZW2;TSPAN13;AGR2;AGR3;AHR;SNX13;PRPS1L1;HD…	NM_001080495;NM_024963;NR_030318;NM_001101;NM_003088;NM_207111;NM_207116;NR_023382;NM_001097622;NM_015622;NM_173565;NM_001099697;NM_000535;NR_003085;NM_006303;NM_001134335;NM_014413;NM_032172;NM_004227;NM_001037163;NM_006908;NM_018890;NM_001142936;NM_139179;NM_001100603;NM_006854;NM_001145118;NM_001134387;NM_001134388;NM_001134389;NM_018106;NM_024067;NM_017560;NM_006956;NM_016265;NR_002217;NM_173…
chr7	56129710	64532813	G20940.GTEX-T6MN-0726-SM-32PML.2_circ_003714	2	+	1	0	40	5	0	unknown	2	1	0	1	inter_gene	exon-exon_boundary	Start_E12;Start_E13;Start_E14;Start_E1;Start_E2;Start_E3;Start_E4;Start_E5;Start_E6;Start_E7;Start_E8;Start_E9;Start_E10;End_E12;End_E13;End_E14;End_E1;End_E2;End_E3;End_E4;End_E5;End_E6;End_E7;End_E8;End_E9;End_E10;Start_I14;Start_I1;Start_I2;Start_I3;Start_I4;Start_I5;Start_I6;Start_I7;Start_I8;Start_I9;Start_I10;End_I13;End_I14;End_I1;End_I2;End_I3;End_I4;End_I5;End_I6;End_I7;End_I8;End_I9;End…	CCT6A;SUMF2;PHKG1;CHCHD2;LOC389493;LOC650226;DKFZp434L192;LOC100130849;MIR4283-1;MIR4283-2;ZNF479;GUSBP10;MIR3147;ZNF716;LOC643955;LOC100287704;LOC100287834;LOC100506050;ZNF727;ZNF735;ZNF679;ZNF736;LOC649395;ZNF680;LOC641746;ZNF107;ZNF138;ZNF273;ERV3-1;ZNF117;CCT6P3	NM_001009186;NM_001762;NM_001042469;NM_001042470;NM_001130069;NM_001146333;NM_015411;NM_006213;NM_016139;NM_001145712;NR_029420;NR_026929;NR_038450;NR_036246;NR_036270;NM_033273;NR_030766;NR_036102;NM_001159279;NR_003952;NR_028348;NR_028349;NR_028349_1;NR_036246_1;NR_036270_1;NR_039987;NM_001159522;NM_001159524;NM_153363;NM_001170905;NR_029404;NM_001130022;NM_178558;NR_033245;NM_001013746;NM_0162…
chr7	56130773	64534221	G20940.GTEX-T6MN-0726-SM-32PML.2_circ_003550	2	+	2	0	5	3	0	unknown	2	0	0	1	inter_gene	exon-exon_boundary	Start_E1;Start_E2;Start_E3;Start_E4;Start_E5;Start_E6;Start_E7;Start_E8;Start_E9;Start_E10;Start_E11;End_E13;End_E14;End_E1;End_E2;End_E3;End_E4;End_E5;End_E6;End_E7;End_E8;End_E9;End_E10;Start_I1;Start_I2;Start_I3;Start_I4;Start_I5;Start_I6;Start_I7;Start_I8;Start_I9;Start_I10;Start_I11;End_I1;End_I2;End_I3;End_I4;End_I5;End_I6;End_I7;End_I8;End_I9;End_I10;End_I11;E1;E2;E3;E4;E5;E6;E7;E8;E9;E10;…	SUMF2;PHKG1;CHCHD2;LOC389493;LOC650226;DKFZp434L192;LOC100130849;MIR4283-1;MIR4283-2;ZNF479;GUSBP10;MIR3147;ZNF716;LOC643955;LOC100287704;LOC100287834;LOC100506050;ZNF727;ZNF735;ZNF679;ZNF736;LOC649395;ZNF680;LOC641746;ZNF107;ZNF138;ZNF273;ERV3-1;ZNF117;CCT6P3;CCT6A	NM_001042469;NM_001042470;NM_001130069;NM_001146333;NM_015411;NM_006213;NM_016139;NM_001145712;NR_029420;NR_026929;NR_038450;NR_036246;NR_036270;NM_033273;NR_030766;NR_036102;NM_001159279;NR_003952;NR_028348;NR_028349;NR_028349_1;NR_036246_1;NR_036270_1;NR_039987;NM_001159522;NM_001159524;NM_153363;NM_001170905;NR_029404;NM_001130022;NM_178558;NR_033245;NM_001013746;NM_016220;NM_001160183;NM_0065…
chr7	73462832	73466169	G20940.GTEX-T6MN-0726-SM-32PML.2_circ_000047	2	+	1	40	5	36	0	unknown	2	0	0	1	intra_gene	exon-exon_boundary	Start_E15;Start_E14;Start_E16;End_E15;End_E14;End_E16;Start_I15;Start_I16;End_I14;End_I15;E15;E14;E16	ELN	NM_000501;NM_001081752;NM_001081753;NM_001081754;NM_001081755
chr7	94047035	94047143	G20940.GTEX-T6MN-0726-SM-32PML.2_circ_000575	35	+	18	40	40	153	0	unknown	35	0	0	1	intra_gene	exon-exon_boundary	Start_E32;End_E32;Start_I33;End_I32;E32	COL1A2	NM_000089
chr7	94047810	94049598	G20940.GTEX-T6MN-0726-SM-32PML.2_circ_000547	3	+	2	5	40	2917	0	unknown	3	0	0	1	intra_gene	exon-exon_boundary	Start_E33;Start_E34;Start_E35;End_E33;End_E34;End_E35;Start_I34;Start_I35;Start_I36;End_I33;End_I34;End_I35;E33;E34;E35	COL1A2	NM_000089
chr7	94049717	94049921	G20940.GTEX-T6MN-0726-SM-32PML.2_circ_002259	7	+	5	5	40	11	0	unknown	7	0	0	1	intra_gene	exon-exon_boundary	Start_E36;Start_E37;End_E36;Start_I37;End_I36;End_I37;E36;E37	COL1A2	NM_000089
chr7	94049717	94049939	G20940.GTEX-T6MN-0726-SM-32PML.2_circ_001739	2	+	2	40	40	11	0	unknown	2	0	0	1	intra_gene	exon-exon_boundary	Start_E36;Start_E37;End_E36;Start_I37;End_I36;End_I37;E36;E37	COL1A2	NM_000089
chr7	94049852	94049960	G20940.GTEX-T6MN-0726-SM-32PML.2_circ_000057	2	+	2	40	40	1937	0	unknown	2	0	0	1	intra_gene	exon-exon_boundary	Start_E37;End_E37;Start_I38;End_I37;E37	COL1A2	NM_000089
chr7	94052368	94053747	G20940.GTEX-T6MN-0726-SM-32PML.2_circ_005634	3	+	2	5	40	6052	0	unknown	3	0	0	1	intra_gene	exon-exon_boundary	Start_E41;End_E40;End_E41;Start_I41;Start_I42;End_I41;E40;E41	COL1A2	NM_000089
chr7	94053651	94054477	G20940.GTEX-T6MN-0726-SM-32PML.2_circ_001520	6	-	6	40	40	35	0	unknown	6	0	0	1	intra_gene	exon-exon_boundary	Start_E41;Start_E42;End_E41;Start_I42;End_I41;End_I42;E41;E42	COL1A2	NM_000089
chr7	99565774	99584897	G20940.GTEX-T6MN-0726-SM-32PML.2_circ_006594	3	+	2	0	5	0	0	unknown	3	2	1	1	inter_gene	exon-exon_boundary	Start_E1;Start_E2;Start_E3;End_E1;End_E2;End_E3;Start_I1;Start_I2;Start_I3;End_I1;End_I2;E1;E2;E3	AZGP1P1;AZGP1;ZKSCAN1	NR_036679;NM_001185;NM_003439
chr7	99568340	100929742	G20940.GTEX-T6MN-0726-SM-32PML.2_circ_000860	3	-	3	0	5	51	0	unknown	3	0	0	1	inter_gene	exon-exon_boundary	Start_E1;Start_E2;Start_E3;Start_E4;Start_E5;Start_E6;Start_E7;Start_E8;Start_E9;Start_E10;Start_E11;Start_E12;Start_E13;Start_E14;Start_E15;Start_E16;Start_E17;Start_E18;Start_E19;Start_E20;Start_E21;Start_E22;Start_E23;Start_E24;Start_E25;Start_E26;Start_E27;Start_E28;Start_E29;Start_E30;Start_E31;Start_E32;Start_E33;Start_E34;Start_E35;Start_E36;Start_E37;Start_E38;Start_E39;Start_E40;Start_E4…	AZGP1P1;AZGP1;ZKSCAN1;ZSCAN21;ZNF3;COPS6;MCM7;MIR106B;MIR25;MIR93;AP4M1;TAF6;CNPY4;MBLAC1;C7orf59;C7orf43;GAL3ST4;MIR4658;STAG3;GPC2;GATS;PVRIG;SPDYE3;PMS2P1;PILRB;PILRA;ZCWPW1;MEPCE;PPP1R35;C7orf61;TSC22D4;NYAP1;AGFG2;SAP25;FBXO24;LOC100129845;LRCH4;PCOLCE;MOSPD3;TFR2;ACTL6B;GNB2;GIGYF1;EPO;POP7;ZAN;EPHB4;SLC12A9;TRIP6;SRRT;ACHE;UFSP1;MUC12;MUC17;TRIM56;SERPINE1;AP1S1;MIR4653;VGF;NAT16;MOGAT3;PL…	NR_036679;NM_001185;NM_003439;NM_145914;NM_017715;NM_032924;NM_006833;NM_005916;NM_182776;NR_029831;NR_029498;NR_029510;NM_004722;NM_001190415;NM_005641;NM_139315;NR_033792;NM_152755;NM_203397;NM_001008395;NM_018275;NM_024637;NR_039802;NM_012447;NM_152742;NM_178831;NR_028038;NR_028039;NR_028040;NM_024070;NM_001004351;NR_003613;NR_036569;NR_036570;NM_178238;NM_013439;NM_178272;NM_178273;NM_017984;…
chr7	99568502	100929898	G20940.GTEX-T6MN-0726-SM-32PML.2_circ_005799	4	+	4	0	37	18	0	unknown	4	0	0	1	inter_gene	exon-exon_boundary	Start_E1;Start_E2;Start_E3;Start_E4;Start_E5;Start_E6;Start_E7;Start_E8;Start_E9;Start_E10;Start_E11;Start_E12;Start_E13;Start_E14;Start_E15;Start_E16;Start_E17;Start_E18;Start_E19;Start_E20;Start_E21;Start_E22;Start_E23;Start_E24;Start_E25;Start_E26;Start_E27;Start_E28;Start_E29;Start_E30;Start_E31;Start_E32;Start_E33;Start_E34;Start_E35;Start_E36;Start_E37;Start_E38;Start_E39;Start_E40;Start_E4…	AZGP1P1;AZGP1;ZKSCAN1;ZSCAN21;ZNF3;COPS6;MCM7;MIR106B;MIR25;MIR93;AP4M1;TAF6;CNPY4;MBLAC1;C7orf59;C7orf43;GAL3ST4;MIR4658;STAG3;GPC2;GATS;PVRIG;SPDYE3;PMS2P1;PILRB;PILRA;ZCWPW1;MEPCE;PPP1R35;C7orf61;TSC22D4;NYAP1;AGFG2;SAP25;FBXO24;LOC100129845;LRCH4;PCOLCE;MOSPD3;TFR2;ACTL6B;GNB2;GIGYF1;EPO;POP7;ZAN;EPHB4;SLC12A9;TRIP6;SRRT;ACHE;UFSP1;MUC12;MUC17;TRIM56;SERPINE1;AP1S1;MIR4653;VGF;NAT16;MOGAT3;PL…	NR_036679;NM_001185;NM_003439;NM_145914;NM_017715;NM_032924;NM_006833;NM_005916;NM_182776;NR_029831;NR_029498;NR_029510;NM_004722;NM_001190415;NM_005641;NM_139315;NR_033792;NM_152755;NM_203397;NM_001008395;NM_018275;NM_024637;NR_039802;NM_012447;NM_152742;NM_178831;NR_028038;NR_028039;NR_028040;NM_024070;NM_001004351;NR_003613;NR_036569;NR_036570;NM_178238;NM_013439;NM_178272;NM_178273;NM_017984;…
chr7	99569025	100930421	G20940.GTEX-T6MN-0726-SM-32PML.2_circ_000107	3	-	3	0	37	18	0	unknown	3	1	0	1	inter_gene	exon-exon_boundary	Start_E1;Start_E2;Start_E3;Start_E4;Start_E5;Start_E6;Start_E7;Start_E8;Start_E9;Start_E10;Start_E11;Start_E12;Start_E13;Start_E14;Start_E15;Start_E16;Start_E17;Start_E18;Start_E19;Start_E20;Start_E21;Start_E22;Start_E23;Start_E24;Start_E25;Start_E26;Start_E27;Start_E28;Start_E29;Start_E30;Start_E31;Start_E32;Start_E33;Start_E34;Start_E35;Start_E36;Start_E37;Start_E38;Start_E39;Start_E40;Start_E4…	AZGP1P1;AZGP1;ZKSCAN1;ZSCAN21;ZNF3;COPS6;MCM7;MIR106B;MIR25;MIR93;AP4M1;TAF6;CNPY4;MBLAC1;C7orf59;C7orf43;GAL3ST4;MIR4658;STAG3;GPC2;GATS;PVRIG;SPDYE3;PMS2P1;PILRB;PILRA;ZCWPW1;MEPCE;PPP1R35;C7orf61;TSC22D4;NYAP1;AGFG2;SAP25;FBXO24;LOC100129845;LRCH4;PCOLCE;MOSPD3;TFR2;ACTL6B;GNB2;GIGYF1;EPO;POP7;ZAN;EPHB4;SLC12A9;TRIP6;SRRT;ACHE;UFSP1;MUC12;MUC17;TRIM56;SERPINE1;AP1S1;MIR4653;VGF;NAT16;MOGAT3;PL…	NR_036679;NM_001185;NM_003439;NM_145914;NM_017715;NM_032924;NM_006833;NM_005916;NM_182776;NR_029831;NR_029498;NR_029510;NM_004722;NM_001190415;NM_005641;NM_139315;NR_033792;NM_152755;NM_203397;NM_001008395;NM_018275;NM_024637;NR_039802;NM_012447;NM_152742;NM_178831;NR_028038;NR_028039;NR_028040;NM_024070;NM_001004351;NR_003613;NR_036569;NR_036570;NM_178238;NM_013439;NM_178272;NM_178273;NM_017984;…
chr7	99817165	99949613	G20940.GTEX-T6MN-0726-SM-32PML.2_circ_006478	3	+	3	2	40	1	0	unknown	3	0	0	1	inter_gene	exon-exon_boundary	Start_E2;Start_E3;Start_E4;Start_E5;Start_E6;Start_E1;Start_E7;Start_E8;Start_E9;Start_E10;Start_E11;End_E2;End_E3;End_E4;End_E5;End_E6;End_E1;End_E7;End_E8;End_E9;End_E10;End_E11;Start_I3;Start_I4;Start_I5;Start_I6;Start_I1;Start_I2;Start_I7;Start_I8;Start_I9;Start_I10;End_I2;End_I3;End_I4;End_I5;End_I6;End_I1;End_I7;End_I8;End_I9;End_I10;E3;E4;E5;E2;E6;E1;E7;E8;E9;E10;E11	PVRIG;GATS;SPDYE3;PMS2P1;PILRB	NM_024070;NM_178831;NR_028038;NR_028039;NR_028040;NM_001004351;NR_003613;NR_036569;NR_036570
chr8	10591089	27456104	G20940.GTEX-T6MN-0726-SM-32PML.2_circ_005981	2	-	1	40	35	0	0	unknown	2	0	2	1	inter_gene	exon-exon_boundary	Start_E7;Start_E6;Start_E1;Start_E2;Start_E3;Start_E4;Start_E5;Start_E8;Start_E9;Start_E10;Start_E11;Start_E12;Start_E13;Start_E14;Start_E15;Start_E16;Start_E17;Start_E18;Start_E19;Start_E20;Start_E21;Start_E22;Start_E23;Start_E24;Start_E25;Start_E26;Start_E27;Start_E28;Start_E29;Start_E30;Start_E31;Start_E32;Start_E33;Start_E34;Start_E35;Start_E36;Start_E37;Start_E38;Start_E39;Start_E40;Start_E4…	PINX1;MIR1322;XKR6;MIR598;MTMR9;SLC35G5;TDH;C8orf12;FAM167A;BLK;LINC00208;GATA4;NEIL2;FDFT1;CTSB;DEFB135;DEFB136;DEFB134;DEFB130;LOC100133267;ZNF705D;FAM66D;LOC392196;USP17L2;FAM86B1;FAM90A2P;FAM66A;DEFB109P1;FAM86B2;FAM90A25P;LOC100506990;LONRF1;MIR3926-2;MIR3926-1;LOC340357;KIAA1456;DLC1;C8orf48;SGCZ;MIR383;TUSC3;MSR1;FGF20;EFHA2;ZDHHC2;CNOT7;VPS37A;MTMR7;SLC7A2;PDGFRL;MTUS1;FGL1;PCM1;ASAH1;NAT…	NM_017884;NR_031711;NM_173683;NR_030328;NM_015458;NM_054028;NR_001578;NR_026814;NM_053279;NM_001715;NR_040035;NM_002052;NM_001135746;NM_001135747;NM_001135748;NM_145043;NM_004462;NM_001908;NM_147780;NM_147781;NM_147782;NM_147783;NM_001033017;NM_001033018;NM_001033019;NM_001037804;NM_001195257;NM_001039615;NR_027425;NR_003275;NM_201402;NM_001083537;NR_003494;NR_046354;NM_001037804_1;NM_001195257_1…
chr8	116546424	116546704	G20940.GTEX-T6MN-0726-SM-32PML.2_circ_000357	2	+	1	0	5	0	0	unknown	2	0	1	1	NA	NA	NA	NA	NA
chr8	21958856	91361982	G20940.GTEX-T6MN-0726-SM-32PML.2_circ_008303	4	+	1	3	5	0	0	unknown	4	0	0	1	inter_gene	exon-exon_boundary	Start_E13;Start_E14;Start_E15;Start_E16;Start_E17;Start_E1;Start_E2;Start_E3;Start_E4;Start_E5;Start_E6;Start_E7;Start_E8;Start_E9;Start_E10;Start_E11;Start_E12;Start_E18;Start_E19;Start_E20;Start_E21;Start_E22;Start_E23;Start_E24;Start_E25;Start_E26;Start_E27;Start_E28;Start_E29;Start_E30;Start_E31;Start_E32;Start_E33;Start_E34;Start_E35;Start_E36;Start_E37;Start_E38;Start_E39;Start_E40;Start_E4…	FAM160B2;NUDT18;HR;REEP4;SFTPC;LGI3;BMP1;PHYHIP;POLR3D;MIR320A;PIWIL2;SLC39A14;PPP3CC;SORBS3;PDLIM2;C8orf58;KIAA1967;BIN3;FLJ14107;EGR3;PEBP4;RHOBTB2;TNFRSF10B;LOC286059;LOC254896;TNFRSF10C;TNFRSF10D;TNFRSF10A;LOC389641;CHMP7;R3HCC1;LOXL2;LOC100507156;ENTPD4;SLC25A37;NKX3-1;NKX2-6;STC1;ADAM28;ADAMDEC1;ADAM7;NEFM;NEFL;DOCK5;GNRH1;KCTD9;CDCA2;EBF2;PPP2R2A;BNIP3L;DPYSL2;PNMA2;ADRA1A;STMN4;TRIM35;PTK…	NM_022749;NM_024815;NM_005144;NM_018411;NM_025232;NM_001172357;NM_001172410;NM_003018;NM_139278;NM_001199;NM_006129;NR_033403;NR_033404;NM_001099335;NM_014759;NM_001722;NR_029714;NM_001135721;NM_018068;NM_001128431;NM_001135153;NM_001135154;NM_015359;NM_001243974;NM_001243975;NM_005605;NM_005775;NM_001018003;NM_021630;NM_176871;NM_198042;NM_001013842;NM_001198827;NM_173686;NR_033902;NM_021174;NM_…
chr8	30410553	30410659	G20940.GTEX-T6MN-0726-SM-32PML.2_circ_000374	4	+	2	40	40	0	0	unknown	4	1	0	1	NA	NA	NA	NA	NA
chr8	33702086	145537896	G20940.GTEX-T6MN-0726-SM-32PML.2_circ_003919	2	-	2	40	34	0	0	unknown	2	0	1	1	inter_gene	exon-exon_boundary	Start_E1;Start_E2;Start_E3;Start_E4;Start_E5;Start_E6;Start_E7;Start_E8;Start_E9;Start_E10;Start_E11;Start_E12;Start_E13;Start_E14;Start_E15;Start_E16;Start_E17;Start_E18;Start_E19;Start_E20;Start_E21;Start_E22;Start_E23;Start_E24;Start_E25;Start_E26;Start_E27;Start_E43;Start_E42;Start_E38;Start_E39;Start_E40;Start_E41;Start_E32;Start_E33;Start_E34;Start_E35;Start_E36;Start_E37;Start_E28;Start_E2…	UNC5D;KCNU1;ZNF703;ERLIN2;LOC728024;PROSC;GPR124;BRF2;RAB11FIP1;GOT1L1;ADRB3;EIF4EBP1;ASH2L;STAR;LSM1;BAG4;DDHD2;PPAPDC1B;WHSC1L1;LETM2;FGFR1;C8orf86;RNF5P1;TACC1;PLEKHA2;HTRA4;ADAM9;TM2D2;ADAM32;ADAM5P;ADAM3A;LOC100130964;ADAM18;ADAM2;IDO1;IDO2;C8orf4;ZMAT4;SFRP1;GOLGA7;GINS4;AGPAT6;ANK1;NKX6-3;MIR486;KAT6A;AP3M2;PLAT;IKBKB;POLB;DKK4;VDAC3;SLC20A2;C8orf40;CHRNB3;CHRNA6;THAP1;RNF170;HOOK3;MIR4469…	NM_080872;NM_001031836;NM_025069;NM_001003790;NM_001003791;NM_007175;NR_003671;NM_007198;NM_032777;NM_018310;NM_001002814;NM_025151;NM_152413;NM_000025;NM_004095;NM_001105214;NM_004674;NM_000349;NM_014462;NR_045492;NR_045493;NM_001204878;NM_004874;NM_001164232;NM_001164234;NM_015214;NM_001102559;NM_001102560;NM_032483;NM_023034;NM_017778;NM_001199659;NM_001199660;NM_144652;NM_001174063;NM_0011740…
chr8	43055056	43055184	G20940.GTEX-T6MN-0726-SM-32PML.2_circ_000130	2	+	1	5	40	18	0	unknown	2	0	0	1	intra_gene	within_exon	E18	HGSNAT	NM_152419
chr8	57130342	57130463	G20940.GTEX-T6MN-0726-SM-32PML.2_circ_000535	2	+	2	6	35	0	0	unknown	2	0	0	1	intra_gene	within_exon	E5;E4	CHCHD7	NM_001011667;NM_001011668;NM_001011669;NM_001011670;NM_001011671;NM_024300
chr8	62251127	83757064	G20940.GTEX-T6MN-0726-SM-32PML.2_circ_003851	2	-	2	0	40	5	0	unknown	2	1	0	1	inter_gene	exon-exon_boundary	Start_E3;Start_E4;Start_E5;Start_E6;Start_E25;Start_E22;Start_E23;Start_E24;Start_E19;Start_E20;Start_E21;Start_E17;Start_E18;Start_E15;Start_E16;Start_E14;Start_E11;Start_E12;Start_E13;Start_E10;Start_E7;Start_E8;Start_E9;Start_E1;Start_E2;Start_E26;Start_E27;Start_E28;Start_E29;Start_E34;Start_E35;Start_E36;Start_E37;Start_E38;Start_E39;Start_E30;Start_E31;Start_E32;Start_E33;Start_E40;End_E3;E…	CLVS1;ASPH;MIR4470;NKAIN3;UG0898H09;GGH;TTPA;YTHDF3;LOC286184;LOC100130155;MIR124-2;BHLHE22;LOC401463;CYP7B1;LINC00251;LOC286186;ARMC1;MTFR1;PDE7A;DNAJC5B;TRIM55;CRH;LOC100505659;LOC100505676;ADHFE1;RRS1;C8orf46;MYBL1;VCPIP1;C8orf44;C8orf44-SGK3;SGK3;PTTG3P;C8orf45;SNHG6;SNORD87;TCF24;PPP1R42;COPS5;CSPP1;ARFGEF1;CPA6;PREX2;LOC286189;C8orf34;LOC100505718;SULF1;SLCO5A1;PRDM14;NCOA2;TRAM1;LOC286190;…	NM_173519;NM_001164750;NM_004318;NM_001164751;NM_001164752;NM_001164753;NM_001164754;NM_001164755;NM_032466;NM_032468;NM_020164;NM_032467;NM_001164756;NR_039680;NM_173688;NR_027378;NM_003878;NM_000370;NM_152758;NR_038875;NR_034102;NR_034103;NR_029669;NM_152414;NR_015374;NM_004820;NR_038901;NR_033893;NM_018120;NM_001145839;NM_014637;NM_001145838;NM_001242318;NM_002603;NM_033105;NM_033058;NM_184085…
chr9	113636930	113637044	G20940.GTEX-T6MN-0726-SM-32PML.2_circ_000034	2	-	1	5	6	0	0	unknown	2	0	2	1	intra_gene	within_exon	E4;E5	LPAR1	NM_001401;NM_057159
chr9	117359923	139674570	G20940.GTEX-T6MN-0726-SM-32PML.2_circ_000222	5	-	5	0	35	1	0	unknown	5	0	0	1	inter_gene	exon-exon_boundary	Start_E1;Start_E2;Start_E3;Start_E4;Start_E5;Start_E6;Start_E7;Start_E8;Start_E9;Start_E28;Start_E20;Start_E21;Start_E22;Start_E23;Start_E24;Start_E25;Start_E26;Start_E27;Start_E16;Start_E17;Start_E18;Start_E19;Start_E11;Start_E12;Start_E13;Start_E14;Start_E15;Start_E10;Start_E35;Start_E36;Start_E37;Start_E38;Start_E29;Start_E30;Start_E31;Start_E32;Start_E33;Start_E34;Start_E41;Start_E39;Start_E4…	C9orf91;LOC100505478;TNFSF15;TNFSF8;TNC;DEC1;LINC00474;PAPPA;ASTN2;LOC100128505;TRIM32;SNORA70C;TLR4;DBC1;MIR147A;CDK5RAP2;MEGF9;FBXW2;LOC100288842;PSMD5;LOC253039;PHF19;TRAF1;C5;CNTRL;RAB14;GSN;STOM;GGTA1P;DAB2IP;TTLL11;MIR4478;NDUFA8;MORN5;LHX6;RBM18;MRRF;PTGS1;OR1J1;OR1J2;OR1J4;OR1N1;OR1N2;OR1L8;OR1Q1;OR1B1;OR1L1;OR1L3;OR1L4;OR1L6;OR1K1;OR5C1;PDCL;RC3H2;SNORD90;ZBTB6;ZBTB26;RABGAP1;GPR21;MIR60…	NM_153045;NM_001199233;NM_001204344;NM_005118;NM_001244;NM_001252290;NM_002160;NM_017418;NR_024032;NM_002581;NM_001184734;NM_014010;NM_198186;NM_198187;NM_198188;NR_033973;NM_001184735;NM_001099679;NM_012210;NR_003708;NM_003266;NM_138554;NM_138557;NR_024168;NR_024169;NM_014618;NR_029604;NM_001011649;NM_018249;NM_001080497;NM_012164;NR_027442;NM_005047;NR_024408;NM_001009936;NM_015651;NM_001190945…
chr9	134072668	134072764	G20940.GTEX-T6MN-0726-SM-32PML.2_circ_000494	2	-	1	35	35	18	0	unknown	2	1	0	1	intra_gene	within_exon	E29	NUP214	NM_005085
chr9	134371278	134371385	G20940.GTEX-T6MN-0726-SM-32PML.2_circ_000727	2	-	2	40	40	72	0	unknown	2	0	0	1	intra_gene	within_exon	E31	PRRC2B	NM_013318
chr9	136271898	136271978	G20940.GTEX-T6MN-0726-SM-32PML.2_circ_000275	3	+	2	40	40	3	0	unknown	3	0	0	1	intra_gene	within_exon	E8	REXO4	NM_020385
chr9	139996364	139996444	G20940.GTEX-T6MN-0726-SM-32PML.2_circ_003628	3	+	2	5	40	14	0	unknown	3	0	0	1	NA	NA	NA	NA	NA
chr9	139996364	139996524	G20940.GTEX-T6MN-0726-SM-32PML.2_circ_002836	2	+	2	5	40	14	0	unknown	2	0	0	1	NA	NA	NA	NA	NA
chr9	139996364	139998203	G20940.GTEX-T6MN-0726-SM-32PML.2_circ_003338	2	+	1	0	40	14	0	unknown	2	2	0	1	NA	NA	NA	NA	NA
chr9	139996364	139998280	G20940.GTEX-T6MN-0726-SM-32PML.2_circ_007245	2	+	2	0	40	14	0	unknown	2	1	0	1	NA	NA	NA	NA	NA
chr9	139996524	139996716	G20940.GTEX-T6MN-0726-SM-32PML.2_circ_004638	3	+	3	5	40	5	0	unknown	3	0	0	1	NA	NA	NA	NA	NA
chr9	139996596	139996674	G20940.GTEX-T6MN-0726-SM-32PML.2_circ_007672	2	+	2	40	6	13	0	unknown	2	0	0	1	NA	NA	NA	NA	NA
chr9	139996638	139996716	G20940.GTEX-T6MN-0726-SM-32PML.2_circ_005160	2	+	2	6	40	99	0	unknown	2	0	0	1	NA	NA	NA	NA	NA
chr9	139996716	139997584	G20940.GTEX-T6MN-0726-SM-32PML.2_circ_007080	3	+	3	5	5	14	0	unknown	3	0	0	1	NA	NA	NA	NA	NA
chr9	139997391	139997853	G20940.GTEX-T6MN-0726-SM-32PML.2_circ_000830	4	+	3	0	35	140	0	unknown	4	1	0	1	NA	NA	NA	NA	NA
chr9	139997773	139997853	G20940.GTEX-T6MN-0726-SM-32PML.2_circ_007892	2	+	2	5	5	11	0	unknown	2	0	0	1	NA	NA	NA	NA	NA
chr9	139997930	139998007	G20940.GTEX-T6MN-0726-SM-32PML.2_circ_007183	3	+	3	4	38	10	0	unknown	3	0	0	1	NA	NA	NA	NA	NA
chr9	140093796	140093908	G20940.GTEX-T6MN-0726-SM-32PML.2_circ_000074	3	+	1	40	40	2	0	unknown	3	0	0	1	intra_gene	within_exon	E1	TPRN	NM_001128228
chr9	140414013	140414094	G20940.GTEX-T6MN-0726-SM-32PML.2_circ_000735	2	-	2	40	6	2	0	unknown	2	0	0	2	NA	NA	NA	NA	NA
chr9	140414023	140414104	G20940.GTEX-T6MN-0726-SM-32PML.2_circ_004212	2	-	2	40	6	2	0	unknown	2	0	0	2	NA	NA	NA	NA	NA
chr9	33462257	33462355	G20940.GTEX-T6MN-0726-SM-32PML.2_circ_000079	3	+	1	5	5	2	0	unknown	3	0	0	1	intra_gene	within_exon	E26;E16	NOL6	NM_022917;NM_139235
chr9	35698450	35698651	G20940.GTEX-T6MN-0726-SM-32PML.2_circ_000608	3	+	2	38	40	0	0	unknown	3	1	0	1	intra_gene	exon-exon_boundary	Start_E55;End_E54;Start_I54;End_I54;E54;E55	TLN1	NM_006289
chr9	75780054	75781078	G20940.GTEX-T6MN-0726-SM-32PML.2_circ_000592	3	+	3	40	40	0	0	unknown	3	0	0	1	intra_gene	exon-exon_boundary	Start_E10;End_E9;Start_I10;End_I10;E9;E10	ANXA1	NM_000700
chr9	85517330	111779212	G20940.GTEX-T6MN-0726-SM-32PML.2_circ_006789	2	+	1	40	5	4	0	unknown	2	2	0	1	inter_gene	exon-exon_boundary	Start_E16;Start_E17;Start_E7;Start_E8;Start_E9;Start_E10;Start_E11;Start_E12;Start_E13;Start_E14;Start_E15;Start_E3;Start_E4;Start_E5;Start_E6;Start_E2;Start_E1;Start_E18;Start_E19;Start_E20;Start_E21;Start_E26;Start_E24;Start_E25;Start_E22;Start_E23;Start_E27;Start_E34;Start_E31;Start_E32;Start_E33;Start_E28;Start_E29;Start_E30;Start_E35;Start_E36;Start_E37;Start_E38;Start_E39;Start_E40;Start_E4…	RASEF;FRMD3;C9orf103;UBQLN1;GKAP1;KIF27;C9orf64;HNRNPK;MIR7-1;RMI1;SLC28A3;NTRK2;AGTPBP1;LOC389765;NAA35;GOLM1;C9orf153;ISCA1;ZCCHC6;GAS1;LOC440173;LOC494127;C9orf170;DAPK1;CTSL1;CTSL3;CTSL1P8;LOC392364;C9orf79;FAM75C1;CDK20;FAM75C2;SPIN1;NXNL2;LOC286238;MIR4289;C9orf47;S1PR3;SHC3;CKS2;MIR3153;SECISBP2;SEMA4D;GADD45G;UNQ6494;LOC286370;MIR4290;LOC340515;DIRAS2;SYK;LOC100129316;AUH;NFIL3;MIR3910-1;…	NM_152573;NM_001244959;NM_001244960;NM_001244961;NM_001244962;NM_174938;NM_001001551;NM_001190727;NM_013438;NM_053067;NM_001135953;NM_025211;NM_017576;NM_032307;NM_002140;NM_031262;NM_031263;NR_029605;NM_024945;NM_001199633;NM_022127;NR_037638;NM_001007097;NM_001018064;NM_001018065;NM_001018066;NM_006180;NM_015239;NR_029410;NM_024635;NM_016548;NM_177937;NM_001010907;NM_030940;NM_001185059;NM_0011…
chr9	90343607	90460185	G20940.GTEX-T6MN-0726-SM-32PML.2_circ_000360	2	-	2	0	40	4	0	unknown	2	2	0	1	inter_gene	exon-exon_boundary	Start_E6;Start_E7;Start_E8;Start_E1;Start_E2;Start_E3;Start_E4;Start_E5;End_E5;End_E6;End_E7;End_E8;End_E1;End_E2;End_E3;End_E4;Start_I6;Start_I7;Start_I8;Start_I1;Start_I2;Start_I3;Start_I4;Start_I5;End_I6;End_I7;End_I8;End_I1;End_I2;End_I3;End_I4;End_I5;E5;E6;E7;E8;E1;E2;E3;E4	CTSL1;CTSL3;CTSL1P8	NM_001912;NM_145918;NR_027917;NR_033405
chr9	97365689	97365779	G20940.GTEX-T6MN-0726-SM-32PML.2_circ_000723	2	-	2	40	40	54	0	unknown	2	1	0	1	intra_gene	within_exon	E7;E8	FBP1	NM_000507;NM_001127628
chrGL000212.1	954	168663	G20940.GTEX-T6MN-0726-SM-32PML.2_circ_007075	5	+	5	0	40	19	0	unknown	5	1	0	2	NA	NA	NA	NA	NA
chrGL000212.1	973	168682	G20940.GTEX-T6MN-0726-SM-32PML.2_circ_001730	5	+	5	0	40	9	0	unknown	5	1	0	2	NA	NA	NA	NA	NA
chrM	11492	11611	G20940.GTEX-T6MN-0726-SM-32PML.2_circ_001879	2	-	2	5	35	0	0	unknown	2	2	0	1	NA	NA	NA	NA	NA
chrM	11499	11800	G20940.GTEX-T6MN-0726-SM-32PML.2_circ_000775	2	-	2	40	5	1	0	unknown	2	2	0	1	NA	NA	NA	NA	NA
chrM	11499	11862	G20940.GTEX-T6MN-0726-SM-32PML.2_circ_001345	3	-	3	5	5	1	0	unknown	3	1	0	1	NA	NA	NA	NA	NA
chrM	11752	11848	G20940.GTEX-T6MN-0726-SM-32PML.2_circ_007166	2	-	2	5	40	2	0	unknown	2	1	0	1	NA	NA	NA	NA	NA
chrM	13845	14048	G20940.GTEX-T6MN-0726-SM-32PML.2_circ_006226	2	-	1	35	5	9805	0	unknown	2	1	0	1	NA	NA	NA	NA	NA
chrM	13854	14023	G20940.GTEX-T6MN-0726-SM-32PML.2_circ_008435	2	-	1	5	5	7688	0	unknown	2	0	0	1	NA	NA	NA	NA	NA
chrM	13859	14003	G20940.GTEX-T6MN-0726-SM-32PML.2_circ_005154	8	-	5	40	6	0	0	unknown	8	0	0	1	NA	NA	NA	NA	NA
chrM	13934	14066	G20940.GTEX-T6MN-0726-SM-32PML.2_circ_006572	3	-	2	40	40	0	0	unknown	3	0	0	1	NA	NA	NA	NA	NA
chrM	13998	14124	G20940.GTEX-T6MN-0726-SM-32PML.2_circ_000391	7	-	4	5	35	13010	0	unknown	7	0	0	1	NA	NA	NA	NA	NA
chrM	14054	14262	G20940.GTEX-T6MN-0726-SM-32PML.2_circ_007860	2	-	1	0	4	24200	0	unknown	2	0	0	1	inter_gene	exon-exon_boundary	End_E1	MT-ND5;MT-ND6	MT-ND5-201;MT-ND6-201
chrM	14806	14907	G20940.GTEX-T6MN-0726-SM-32PML.2_circ_008248	2	-	2	5	5	1674450	0	unknown	2	1	0	1	NA	NA	NA	NA	NA
chrM	14920	15490	G20940.GTEX-T6MN-0726-SM-32PML.2_circ_000789	2	-	1	5	5	0	0	unknown	2	0	0	1	NA	NA	NA	NA	NA
chrM	15334	15490	G20940.GTEX-T6MN-0726-SM-32PML.2_circ_003925	2	-	2	5	6	506018	0	unknown	2	0	0	1	NA	NA	NA	NA	NA
chrM	15367	15490	G20940.GTEX-T6MN-0726-SM-32PML.2_circ_003302	4	-	4	40	6	1	0	unknown	4	1	0	1	NA	NA	NA	NA	NA
chrM	15381	15490	G20940.GTEX-T6MN-0726-SM-32PML.2_circ_000912	3	-	3	5	5	383714	0	unknown	3	0	0	1	NA	NA	NA	NA	NA
chrM	1689	1894	G20940.GTEX-T6MN-0726-SM-32PML.2_circ_000525	2	-	2	0	6	0	0	unknown	2	1	0	1	NA	NA	NA	NA	NA
chrM	2217	2385	G20940.GTEX-T6MN-0726-SM-32PML.2_circ_000004	3	-	1	40	40	9	0	unknown	3	1	0	1	NA	NA	NA	NA	NA
chrM	2349	2453	G20940.GTEX-T6MN-0726-SM-32PML.2_circ_005026	5	+	3	5	5	25	0	unknown	5	1	0	1	NA	NA	NA	NA	NA
chrM	3321	3533	G20940.GTEX-T6MN-0726-SM-32PML.2_circ_001220	15	-	11	40	40	2556	0	unknown	15	0	0	1	intra_gene	exon-exon_boundary	Start_E1	MT-ND1	MT-ND1-201
chrM	3321	3552	G20940.GTEX-T6MN-0726-SM-32PML.2_circ_000111	7	-	4	40	5	2556	0	unknown	7	0	0	1	intra_gene	exon-exon_boundary	Start_E1	MT-ND1	MT-ND1-201
chrM	3321	3597	G20940.GTEX-T6MN-0726-SM-32PML.2_circ_006120	32	-	23	40	40	2556	0	unknown	32	0	0	1	intra_gene	exon-exon_boundary	Start_E1	MT-ND1	MT-ND1-201
chrM	3328	3538	G20940.GTEX-T6MN-0726-SM-32PML.2_circ_003204	4	-	2	5	40	16	0	unknown	4	2	0	1	NA	NA	NA	NA	NA
chrM	3435	3552	G20940.GTEX-T6MN-0726-SM-32PML.2_circ_006076	3	-	2	40	35	9	0	unknown	3	2	0	1	NA	NA	NA	NA	NA
chrM	3476	3558	G20940.GTEX-T6MN-0726-SM-32PML.2_circ_004463	8	-	4	40	35	36	0	unknown	8	2	0	1	NA	NA	NA	NA	NA
chrM	3500	3597	G20940.GTEX-T6MN-0726-SM-32PML.2_circ_007557	4	-	4	40	5	80	0	unknown	4	1	0	2	NA	NA	NA	NA	NA
chrM	3500	3629	G20940.GTEX-T6MN-0726-SM-32PML.2_circ_007358	13	-	10	40	40	80	0	unknown	13	0	0	1	NA	NA	NA	NA	NA
chrM	3506	3597	G20940.GTEX-T6MN-0726-SM-32PML.2_circ_006892	4	-	4	40	40	21	0	unknown	4	0	0	1	NA	NA	NA	NA	NA
chrM	3506	3603	G20940.GTEX-T6MN-0726-SM-32PML.2_circ_008497	4	-	4	40	5	21	0	unknown	4	1	0	2	NA	NA	NA	NA	NA
chrM	3519	3603	G20940.GTEX-T6MN-0726-SM-32PML.2_circ_000335	6	-	4	40	40	20	0	unknown	6	0	0	1	NA	NA	NA	NA	NA
chrM	3519	3647	G20940.GTEX-T6MN-0726-SM-32PML.2_circ_004917	2	-	1	6	40	20	0	unknown	2	1	0	1	NA	NA	NA	NA	NA
chrM	3533	3903	G20940.GTEX-T6MN-0726-SM-32PML.2_circ_006809	2	-	1	40	40	1113113	0	unknown	2	0	0	1	NA	NA	NA	NA	NA
chrM	3585	3683	G20940.GTEX-T6MN-0726-SM-32PML.2_circ_002292	3	-	2	38	35	0	0	unknown	3	1	0	1	NA	NA	NA	NA	NA
chrM	3597	3677	G20940.GTEX-T6MN-0726-SM-32PML.2_circ_000499	911	-	224	40	40	791405	0	unknown	911	0	0	1	NA	NA	NA	NA	NA
chrM	3597	3683	G20940.GTEX-T6MN-0726-SM-32PML.2_circ_002285	18	-	10	40	40	791405	0	unknown	18	1	0	1	NA	NA	NA	NA	NA
chrM	3597	3725	G20940.GTEX-T6MN-0726-SM-32PML.2_circ_006408	7	-	5	40	40	791405	0	unknown	7	1	0	1	NA	NA	NA	NA	NA
chrM	3597	3789	G20940.GTEX-T6MN-0726-SM-32PML.2_circ_003943	10	-	6	6	40	791405	0	unknown	10	0	0	1	NA	NA	NA	NA	NA
chrM	3603	3683	G20940.GTEX-T6MN-0726-SM-32PML.2_circ_007947	9	-	8	40	40	786310	0	unknown	9	0	0	1	NA	NA	NA	NA	NA
chrM	3603	3741	G20940.GTEX-T6MN-0726-SM-32PML.2_circ_000143	4	-	4	40	40	786310	0	unknown	4	0	0	1	NA	NA	NA	NA	NA
chrM	3629	3819	G20940.GTEX-T6MN-0726-SM-32PML.2_circ_004127	4	-	3	5	40	811666	0	unknown	4	0	0	1	NA	NA	NA	NA	NA
chrM	4919	5002	G20940.GTEX-T6MN-0726-SM-32PML.2_circ_000267	3	-	3	5	5	0	0	unknown	3	1	0	1	NA	NA	NA	NA	NA
chrM	8926	9030	G20940.GTEX-T6MN-0726-SM-32PML.2_circ_004956	25	-	16	0	5	118124	0	unknown	25	0	0	1	NA	NA	NA	NA	NA
chrM	9025	9141	G20940.GTEX-T6MN-0726-SM-32PML.2_circ_000407	3	+	2	0	35	0	0	unknown	3	0	0	1	NA	NA	NA	NA	NA
chrM	9030	9189	G20940.GTEX-T6MN-0726-SM-32PML.2_circ_005756	5	-	4	5	36	682138	0	unknown	5	0	0	1	NA	NA	NA	NA	NA
chrX	103347871	103347988	G20940.GTEX-T6MN-0726-SM-32PML.2_circ_000445	2	+	1	0	40	4	0	unknown	2	1	0	1	intra_gene	within_exon	E2	MCART6	NM_001012755
chrX	17818415	17818494	G20940.GTEX-T6MN-0726-SM-32PML.2_circ_000306	5	-	3	5	6	6	0	unknown	5	0	0	1	intra_gene	within_exon	E3;E2	RAI2	NM_001172732;NM_001172739;NM_001172743;NM_021785;NR_033348;NR_033349
chrX	17818415	17818654	G20940.GTEX-T6MN-0726-SM-32PML.2_circ_001153	2	-	1	5	40	6	0	unknown	2	2	0	1	intra_gene	within_exon	E3;E2	RAI2	NM_001172732;NM_001172739;NM_001172743;NM_021785;NR_033348;NR_033349
chrX	18915449	18915660	G20940.GTEX-T6MN-0726-SM-32PML.2_circ_000353	3	-	1	40	5	2	0	unknown	3	0	0	1	intra_gene	exon-exon_boundary	Start_E30;End_I29;E30	PHKA2	NM_000292
chrX	37671123	96576135	G20940.GTEX-T6MN-0726-SM-32PML.2_circ_002625	2	-	1	36	5	0	0	unknown	2	0	2	1	inter_gene	exon-exon_boundary	Start_E1;Start_E2;Start_E3;Start_E4;Start_E5;Start_E6;Start_E7;Start_E8;Start_E9;Start_E10;Start_E11;Start_E12;Start_E13;Start_E14;Start_E15;Start_E16;Start_E17;Start_E18;Start_E19;Start_E29;Start_E30;Start_E31;Start_E23;Start_E24;Start_E25;Start_E26;Start_E27;Start_E28;Start_E20;Start_E21;Start_E22;Start_E32;Start_E33;Start_E34;Start_E35;Start_E36;Start_E37;Start_E38;Start_E39;Start_E40;Start_E4…	DYNLT3;CXorf27;SYTL5;SRPX;RPGR;OTC;TSPAN7;MID1IP1;LOC286442;BCOR;ATP6AP2;LOC347411;CXorf38;MED14;LOC100132831;USP9X;DDX3X;NYX;CASK;GPR34;GPR82;PPP1R2P9;MAOA;MAOB;NDP;EFHC2;FUNDC1;DUSP21;KDM6A;CXorf36;MIR221;MIR222;ZNF673;ZNF674;LOC401588;CHST7;SLC9A7;RP2;CXorf31;PHF16;RGN;RBM10;NDUFB11;UBA1;INE1;CDK16;USP11;ZNF157;SNORA11C;ZNF41;ARAF;MIR4769;TIMP1;SYN1;CFP;ELK1;UXT;LOC100133957;CXXC1P1;ZNF81;ZNF1…	NM_006520;NM_012274;NM_001163335;NM_138780;NM_001163334;NM_001170750;NM_001170751;NM_001170752;NM_006307;NM_000328;NM_001034853;NM_000531;NM_004615;NM_001098790;NM_001098791;NM_021242;NR_038968;NM_001123383;NM_001123384;NM_001123385;NM_017745;NM_005765;NM_001195522;NM_144970;NM_004229;NR_027761;NM_001039590;NM_001039591;NM_001193416;NM_001193417;NM_001356;NM_022567;NM_001126054;NM_001126055;NM_00…
chrX	54837277	54837374	G20940.GTEX-T6MN-0726-SM-32PML.2_circ_000418	2	+	1	40	5	0	0	unknown	2	1	0	1	intra_gene	within_exon	E4	MAGED2	NM_014599;NM_177433;NM_201222
chrX	70358866	70358948	G20940.GTEX-T6MN-0726-SM-32PML.2_circ_000205	2	-	1	35	40	0	0	unknown	2	1	0	1	NA	NA	NA	NA	NA
chrX	80532597	80552752	G20940.GTEX-T6MN-0726-SM-32PML.2_circ_000511	2	-	1	5	40	72	0	unknown	2	0	0	1	intra_gene	exon-exon_boundary	Start_E3;Start_E4;End_E2;End_E3;Start_I2;Start_I3;End_I2;End_I3;E2;E3;E4	SH3BGRL	NM_003022
chrY	2722442	22930498	G20940.GTEX-T6MN-0726-SM-32PML.2_circ_005804	2	+	2	0	40	12	0	unknown	2	2	0	1	inter_gene	exon-exon_boundary	Start_E5;Start_E6;Start_E7;Start_E1;Start_E2;Start_E3;Start_E4;Start_E8;Start_E9;Start_E10;Start_E11;Start_E12;Start_E13;Start_E14;Start_E15;Start_E16;Start_E17;Start_E18;Start_E19;Start_E20;Start_E21;Start_E22;Start_E23;Start_E24;Start_E25;Start_E26;Start_E27;Start_E28;Start_E29;Start_E30;Start_E31;Start_E32;Start_E33;Start_E34;Start_E35;Start_E36;Start_E37;Start_E38;Start_E39;Start_E40;Start_E4…	RPS4Y1;ZFY;TGIF2LY;PCDH11Y;TTTY23;TTTY23B;TSPY2;TTTY1;TTTY1B;TTTY2;TTTY2B;TTTY21;TTTY21B;TTTY7;TTTY7B;TTTY8;TTTY8B;AMELY;TBL1Y;PRKY;TTTY16;TTTY12;TTTY18;TTTY19;TTTY11;RBMY1A3P;TTTY20;FAM197Y2P;FAM197Y5;TSPY4;TSPY8;TSPY3;TSPY1;RBMY3AP;TTTY22;GYG2P1;TTTY15;USP9Y;DDX3Y;UTY;TMSB4Y;VCY;VCY1B;NLGN4Y;FAM41AY1;FAM41AY2;LINC00230A;LINC00230B;XKRY;XKRY2;CDY2A;CDY2B;HSFY1;HSFY2;TTTY9A;TTTY9B;NCRNA00185;TTTY…	NM_001008;NM_001145275;NM_001145276;NM_003411;NM_139214;NM_032971;NM_032972;NM_032973;NR_001540;NR_003593;NM_022573;NR_001538_1;NR_003589;NR_001536;NR_003590;NR_001535;NR_003588;NR_001534;NR_003592;NR_001533;NR_003591;NM_001143;NM_033284;NM_134258;NM_134259;NR_028062;NR_001552;NR_001551;NR_001550;NR_001549;NR_001548;NR_001547;NR_001546;NR_001553;NR_046300;NM_001164471_2;NM_001243721;NR_001553_1;N…
chr1	109241977	109242192	G20943.GTEX-T5JC-2126-SM-32PMO.2_circ_000178	2	+	1	5	35	0	0	unknown	2	2	0	1	intra_gene	within_exon	E6;E7	PRPF38B	NM_018061;NR_037185
chr1	110201660	110233114	G20943.GTEX-T5JC-2126-SM-32PMO.2_circ_000030	4	-	4	40	2	13	0	unknown	4	0	0	1	inter_gene	exon-exon_boundary	Start_E1;Start_E2;Start_E3;Start_E4;Start_E5;Start_E6;Start_E7;Start_E8;Start_E9;End_E1;End_E2;End_E3;End_E4;End_E5;End_E6;End_E7;End_E8;End_E9;Start_I1;Start_I2;Start_I3;Start_I4;Start_I5;Start_I6;Start_I7;Start_I8;End_I1;End_I2;End_I3;End_I4;End_I5;End_I6;End_I7;End_I8;E1;E2;E3;E4;E5;E6;E7;E8;E9	GSTM2;GSTM4;GSTM1	NM_000848;NM_001142368;NM_000850;NM_147148;NR_024538;NM_000561;NM_146421
chr1	110203786	110233186	G20943.GTEX-T5JC-2126-SM-32PMO.2_circ_006889	5	+	5	0	40	10	0	unknown	5	0	0	1	inter_gene	exon-exon_boundary	Start_E1;Start_E2;Start_E3;Start_E4;Start_E5;Start_E6;Start_E7;Start_E8;Start_E9;End_E1;End_E2;End_E3;End_E4;End_E5;End_E6;End_E7;End_E8;End_E9;Start_I1;Start_I2;Start_I3;Start_I4;Start_I5;Start_I6;Start_I7;Start_I8;End_I1;End_I2;End_I3;End_I4;End_I5;End_I6;End_I7;End_I8;E1;E2;E3;E4;E5;E6;E7;E8;E9	GSTM2;GSTM4;GSTM1	NM_000848;NM_001142368;NM_000850;NM_147148;NR_024538;NM_000561;NM_146421
chr1	110203838	110217420	G20943.GTEX-T5JC-2126-SM-32PMO.2_circ_003151	2	-	2	0	37	38	0	unknown	2	1	0	1	inter_gene	exon-exon_boundary	Start_E1;Start_E2;Start_E3;Start_E4;Start_E5;Start_E6;Start_E7;Start_E8;End_E1;End_E2;End_E3;End_E4;End_E5;End_E6;End_E7;End_E8;Start_I1;Start_I2;Start_I3;Start_I4;Start_I5;Start_I6;Start_I7;Start_I8;End_I1;End_I2;End_I3;End_I4;End_I5;End_I6;End_I7;End_I8;E1;E2;E3;E4;E5;E6;E7;E8	GSTM2;GSTM4	NM_000848;NM_001142368;NM_147148;NM_000850;NR_024538
chr1	110203838	110235879	G20943.GTEX-T5JC-2126-SM-32PMO.2_circ_011431	2	-	2	0	40	38	0	unknown	2	1	0	1	inter_gene	exon-exon_boundary	Start_E1;Start_E2;Start_E3;Start_E4;Start_E5;Start_E6;Start_E7;Start_E8;Start_E9;End_E1;End_E2;End_E3;End_E4;End_E5;End_E6;End_E7;End_E8;End_E9;Start_I1;Start_I2;Start_I3;Start_I4;Start_I5;Start_I6;Start_I7;Start_I8;End_I1;End_I2;End_I3;End_I4;End_I5;End_I6;End_I7;End_I8;E1;E2;E3;E4;E5;E6;E7;E8;E9	GSTM2;GSTM4;GSTM1	NM_000848;NM_001142368;NM_147148;NM_000561;NM_146421;NM_000850;NR_024538
chr1	110211911	110231359	G20943.GTEX-T5JC-2126-SM-32PMO.2_circ_007104	4	+	4	0	38	8	0	unknown	4	0	0	1	inter_gene	exon-exon_boundary	Start_E4;Start_E5;Start_E6;Start_E7;Start_E1;Start_E2;Start_E3;Start_E8;Start_E9;End_E4;End_E5;End_E6;End_E7;End_E1;End_E2;End_E3;End_E8;End_E9;Start_I5;Start_I6;Start_I7;Start_I8;Start_I1;Start_I2;Start_I3;Start_I4;End_I4;End_I5;End_I6;End_I7;End_I1;End_I2;End_I3;End_I8;E4;E5;E6;E7;E1;E2;E3;E8;E9	GSTM2;GSTM1	NM_000848;NM_001142368;NM_000561;NM_146421
chr1	110212092	110256187	G20943.GTEX-T5JC-2126-SM-32PMO.2_circ_001657	5	+	4	5	40	334	0	unknown	5	1	0	1	inter_gene	exon-exon_boundary	Start_E5;Start_E6;Start_E7;Start_E1;Start_E2;Start_E3;Start_E8;Start_E9;Start_E4;End_E5;End_E6;End_E7;End_E1;End_E2;End_E3;End_E8;End_E9;End_E4;Start_I6;Start_I7;Start_I8;Start_I1;Start_I2;Start_I3;Start_I4;Start_I5;End_I5;End_I6;End_I7;End_I1;End_I2;End_I3;End_I8;End_I4;E5;E6;E7;E1;E2;E3;E8;E9;E4	GSTM2;GSTM1;GSTM5	NM_000848;NM_001142368;NM_000561;NM_146421;NM_000851
chr1	110231896	110256332	G20943.GTEX-T5JC-2126-SM-32PMO.2_circ_010320	7	+	5	0	40	0	0	unknown	7	0	0	1	inter_gene	exon-exon_boundary	Start_E6;Start_E7;Start_E8;Start_E1;Start_E2;Start_E3;Start_E4;Start_E5;End_E5;End_E6;End_E7;End_E8;End_E1;End_E2;End_E3;End_E4;Start_I1;Start_I6;Start_I7;Start_I2;Start_I3;Start_I4;Start_I5;End_I1;End_I6;End_I7;End_I2;End_I3;End_I4;End_I5;E5;E6;E7;E8;E1;E2;E3;E4	GSTM1;GSTM5	NM_000561;NM_146421;NM_000851
chr1	110233075	110257664	G20943.GTEX-T5JC-2126-SM-32PMO.2_circ_005123	4	+	4	0	40	58	0	unknown	4	1	0	1	inter_gene	exon-exon_boundary	Start_E7;Start_E8;Start_E1;Start_E2;Start_E3;Start_E4;Start_E5;Start_E6;End_E7;End_E8;End_E1;End_E2;End_E3;End_E4;End_E5;End_E6;Start_I7;Start_I1;Start_I2;Start_I3;Start_I4;Start_I5;Start_I6;End_I1;End_I7;End_I2;End_I3;End_I4;End_I5;End_I6;E7;E8;E1;E2;E3;E4;E5;E6	GSTM1;GSTM5	NM_000561;NM_146421;NM_000851
chr1	11716018	11728862	G20943.GTEX-T5JC-2126-SM-32PMO.2_circ_005994	3	-	3	0	5	3	0	unknown	3	0	0	1	inter_gene	exon-exon_boundary	Start_E4;Start_E5;Start_E6;Start_E7;Start_E3;Start_E1;Start_E2;End_E3;End_E4;End_E5;End_E6;End_E7;End_E2;End_E1;Start_I1;Start_I2;Start_I3;Start_I4;End_I1;End_I2;End_I3;End_I4;E3;E4;E5;E6;E7;E2;E1	FBXO44;FBXO6	NM_001014765;NM_033182;NM_183412;NM_183413;NM_018438
chr1	121126857	206577096	G20943.GTEX-T5JC-2126-SM-32PMO.2_circ_004464	2	+	1	0	5	0	0	unknown	2	0	0	1	inter_gene	exon-exon_boundary	Start_E1;Start_E2;Start_E3;Start_E4;Start_E5;Start_E6;Start_E7;Start_E8;Start_E9;Start_E10;Start_E11;Start_E12;Start_E13;Start_E14;Start_E15;Start_E16;Start_E17;Start_E18;Start_E19;Start_E20;Start_E21;Start_E36;Start_E37;Start_E38;Start_E39;Start_E40;Start_E41;Start_E42;Start_E43;Start_E44;Start_E45;Start_E46;Start_E34;Start_E35;Start_E27;Start_E28;Start_E29;Start_E30;Start_E31;Start_E32;Start_E3…	EMBP1;LOC375010;LOC100130000;FLJ39739;LOC100286793;PPIAL4G;FAM72D;SRGAP2P2;LOC728855;LOC728875;PPIAL4A;PPIAL4B;PPIAL4C;NBPF9;PFN1P2;LOC653513;PDE4DIP;SEC22B;NOTCH2NL;NBPF10;HFE2;TXNIP;POLR3GL;ANKRD34A;LIX1L;PEX11B;RBM8A;GNRHR2;ITGA10;ANKRD35;PIAS3;NUDT17;POLR3C;RNF115;CD160;PDZK1;GPR89A;GPR89C;PDZK1P1;NBPF11;NBPF24;LOC728989;PRKAB2;PDIA3P;FMO5;CHD1L;LOC100289211;BCL9;ACP6;GJA5;GJA8;GPR89B;NBPF14;…	NR_003955;NR_046228;NR_033189;NR_027468_1;NR_027469;NM_001123068;NM_207418;NR_034178;NR_024510;NR_024511;NR_024584;NM_178230;NM_001143883_1;NM_001135789;NR_024584_1;NM_001037675;NR_003242;NR_037182;NM_001198832;NM_001198834;NM_014644;NM_001002811;NM_001002812;NM_001002810;NM_001195260;NM_001195261;NM_022359;NM_004892;NM_203458;NM_001039703;NM_145277;NM_202004;NM_213652;NM_213653;NM_006472;NM_0323…
chr1	1288946	19234287	G20943.GTEX-T5JC-2126-SM-32PMO.2_circ_003111	2	+	1	5	40	722	0	unknown	2	0	2	1	inter_gene	exon-exon_boundary	Start_E1;Start_E2;Start_E3;Start_E4;Start_E5;Start_E6;Start_E7;Start_E8;Start_E9;Start_E10;Start_E11;Start_E12;Start_E13;Start_E14;Start_E15;Start_E16;Start_E17;Start_E18;Start_E19;Start_E20;Start_E21;Start_E22;Start_E23;Start_E24;Start_E36;Start_E37;Start_E25;Start_E26;Start_E27;Start_E28;Start_E29;Start_E30;Start_E31;Start_E32;Start_E33;Start_E34;Start_E35;Start_E38;Start_E39;Start_E40;Start_E4…	MXRA8;AURKAIP1;CCNL2;LOC148413;MRPL20;ANKRD65;TMEM88B;VWA1;ATAD3C;ATAD3B;ATAD3A;TMEM240;SSU72;C1orf233;MIB2;MMP23A;MMP23B;CDK11B;SLC35E2B;CDK11A;SLC35E2;NADK;GNB1;CALML6;TMEM52;KIAA1751;GABRD;PRKCZ;C1orf86;SKI;MORN1;LOC100129534;RER1;PEX10;PLCH2;PANK4;HES5;TNFRSF14;LOC100133445;LOC115110;FAM213B;MMEL1;TTC34;ACTRT2;FLJ42875;PRDM16;MIR4251;ARHGEF16;MEGF6;MIR551A;TPRG1L;WRAP73;TP73;CCDC27;TP73-AS1;L…	NM_032348;NM_001127229;NM_001127230;NM_017900;NM_030937;NR_015434;NM_001039577;NM_017971;NM_001145210;NM_001243535;NM_001243536;NM_001146685;NM_022834;NM_199121;NM_001039211;NM_031921;NM_001170535;NM_001170536;NM_018188;NM_001114748;NM_014188;NM_001242659;NM_001170686;NM_001170687;NM_001170688;NM_001170689;NM_080875;NR_033183;NR_002946;NM_006983;NM_033486;NM_033487;NM_033488;NM_033489;NM_033492;N…
chr1	1354190	206282887	G20943.GTEX-T5JC-2126-SM-32PMO.2_circ_008812	3	+	2	5	40	1	0	unknown	3	1	0	1	inter_gene	exon-exon_boundary	Start_E1;Start_E2;Start_E3;Start_E4;Start_E5;Start_E6;Start_E7;Start_E8;Start_E9;Start_E10;Start_E11;Start_E12;Start_E13;Start_E14;Start_E15;Start_E16;Start_E17;Start_E18;Start_E19;Start_E20;Start_E21;Start_E22;Start_E23;Start_E24;Start_E36;Start_E37;Start_E25;Start_E26;Start_E27;Start_E28;Start_E29;Start_E30;Start_E31;Start_E32;Start_E33;Start_E34;Start_E35;Start_E38;Start_E39;Start_E40;Start_E4…	ANKRD65;TMEM88B;VWA1;ATAD3C;ATAD3B;ATAD3A;TMEM240;SSU72;C1orf233;MIB2;MMP23A;MMP23B;CDK11B;SLC35E2B;CDK11A;SLC35E2;NADK;GNB1;CALML6;TMEM52;KIAA1751;GABRD;PRKCZ;C1orf86;SKI;MORN1;LOC100129534;RER1;PEX10;PLCH2;PANK4;HES5;TNFRSF14;LOC100133445;LOC115110;FAM213B;MMEL1;TTC34;ACTRT2;FLJ42875;PRDM16;MIR4251;ARHGEF16;MEGF6;MIR551A;TPRG1L;WRAP73;TP73;CCDC27;TP73-AS1;LOC388588;LRRC47;CEP104;DFFB;LOC1001336…	NM_001145210;NM_001243535;NM_001243536;NM_001146685;NM_022834;NM_199121;NM_001039211;NM_031921;NM_001170535;NM_001170536;NM_018188;NM_001114748;NM_014188;NM_001242659;NM_001170686;NM_001170687;NM_001170688;NM_001170689;NM_080875;NR_033183;NR_002946;NM_006983;NM_033486;NM_033487;NM_033488;NM_033489;NM_033492;NM_033493;NM_001110781;NR_002946_1;NM_024011;NM_033529;NM_001199787;NM_182838;NM_001198993…
002294;NM_006894;NR_031627;NR_002601;NM_001460;NM_002021;NM_002022;NR_002719;NM_015172;NM_000261;NR_033704;NM_001185127;NM_003762;NM_001007239;NM_014955;NM_015935;NM_001136127;NM_015569;NR_036066;NR_029618;NR_029627;NR_038397;NM_139240;NM_002642;NM_153747;NM_014283;NM_016227;NM_000639;NM_005092;NM_003326;NR_037845;NM_004905;NM_178527;NM_198493;NM_001195190;NM_014458;NM_001127181;NM_001171182;NM_0…
chr1	144821973	148587840	G20943.GTEX-T5JC-2126-SM-32PMO.2_circ_006974	2	+	2	0	5	2	0	unknown	2	0	0	1	inter_gene	exon-exon_boundary	Start_E14;Start_E15;Start_E16;Start_E17;Start_E18;Start_E19;Start_E20;Start_E21;Start_E36;Start_E37;Start_E38;Start_E39;Start_E40;Start_E41;Start_E42;Start_E43;Start_E44;Start_E45;Start_E46;Start_E34;Start_E35;Start_E27;Start_E28;Start_E29;Start_E30;Start_E31;Start_E32;Start_E33;Start_E24;Start_E25;Start_E26;Start_E22;Start_E23;Start_E10;Start_E11;Start_E12;Start_E13;Start_E1;Start_E2;Start_E3;St…	NBPF9;PDE4DIP;SEC22B;NOTCH2NL;NBPF10;HFE2;TXNIP;POLR3GL;ANKRD34A;LIX1L;PEX11B;RBM8A;GNRHR2;ITGA10;ANKRD35;PIAS3;NUDT17;POLR3C;RNF115;CD160;PDZK1;GPR89A;GPR89C;PDZK1P1;NBPF11;NBPF24;LOC728989;PRKAB2;PDIA3P;FMO5;CHD1L;LOC100289211;BCL9;ACP6;GJA5;GJA8;GPR89B;FLJ39739;PPIAL4A;PPIAL4B;NBPF14;PPIAL4D;PPIAL4F;NBPF15;NBPF16	NM_001037675;NM_001198832;NM_001198834;NM_014644;NM_001002811;NM_001002812;NM_001002810;NM_001195260;NM_001195261;NM_022359;NM_004892;NM_203458;NM_001039703;NM_145277;NM_202004;NM_213652;NM_213653;NM_006472;NM_032305;NM_001039888;NM_153713;NM_001184795;NM_003846;NM_005105;NR_002328;NM_003637;NM_144698;NM_006099;NM_001012758;NM_006468;NM_014455;NM_007053;NM_001201325;NM_001201326;NM_002614;NM_0010…
chr1	144828828	146466165	G20943.GTEX-T5JC-2126-SM-32PMO.2_circ_005124	2	-	2	0	5	5	0	unknown	2	1	0	2	inter_gene	exon-exon_boundary	Start_E36;Start_E37;Start_E38;Start_E39;Start_E40;Start_E41;Start_E42;Start_E43;Start_E44;Start_E45;Start_E46;Start_E34;Start_E35;Start_E27;Start_E28;Start_E29;Start_E30;Start_E31;Start_E32;Start_E33;Start_E24;Start_E25;Start_E26;Start_E18;Start_E19;Start_E22;Start_E23;Start_E10;Start_E11;Start_E12;Start_E13;Start_E14;Start_E15;Start_E16;Start_E17;Start_E20;Start_E21;Start_E1;Start_E2;Start_E3;St…	PDE4DIP;SEC22B;NOTCH2NL;NBPF10;HFE2;TXNIP;POLR3GL;ANKRD34A;LIX1L;PEX11B;RBM8A;GNRHR2;ITGA10;ANKRD35;PIAS3;NUDT17;POLR3C;RNF115;CD160;PDZK1;GPR89A;GPR89C;PDZK1P1;NBPF11;NBPF24;LOC728989	NM_001198832;NM_001198834;NM_014644;NM_001002811;NM_001002812;NM_001002810;NM_001195260;NM_001195261;NM_022359;NM_004892;NM_203458;NM_001039703;NM_145277;NM_202004;NM_213652;NM_213653;NM_006472;NM_032305;NM_001039888;NM_153713;NM_001184795;NM_003846;NM_005105;NR_002328;NM_003637;NM_144698;NM_006099;NM_001012758;NM_006468;NM_014455;NM_007053;NM_001201325;NM_001201326;NM_002614;NM_001097612;NM_0010…
chr1	144828828	148594684	G20943.GTEX-T5JC-2126-SM-32PMO.2_circ_003277	2	-	2	0	4	5	0	unknown	2	0	0	1	inter_gene	exon-exon_boundary	Start_E36;Start_E37;Start_E38;Start_E39;Start_E40;Start_E41;Start_E42;Start_E43;Start_E44;Start_E45;Start_E46;Start_E34;Start_E35;Start_E27;Start_E28;Start_E29;Start_E30;Start_E31;Start_E32;Start_E33;Start_E24;Start_E25;Start_E26;Start_E18;Start_E19;Start_E22;Start_E23;Start_E10;Start_E11;Start_E12;Start_E13;Start_E14;Start_E15;Start_E16;Start_E17;Start_E20;Start_E21;Start_E1;Start_E2;Start_E3;St…	PDE4DIP;SEC22B;NOTCH2NL;NBPF10;HFE2;TXNIP;POLR3GL;ANKRD34A;LIX1L;PEX11B;RBM8A;GNRHR2;ITGA10;ANKRD35;PIAS3;NUDT17;POLR3C;RNF115;CD160;PDZK1;GPR89A;GPR89C;PDZK1P1;NBPF11;NBPF24;LOC728989;PRKAB2;PDIA3P;FMO5;CHD1L;LOC100289211;BCL9;ACP6;GJA5;GJA8;GPR89B;FLJ39739;PPIAL4A;PPIAL4B;NBPF14;PPIAL4D;PPIAL4F;NBPF15;NBPF16	NM_001198832;NM_001198834;NM_014644;NM_001002811;NM_001002812;NM_001002810;NM_001195260;NM_001195261;NM_022359;NM_004892;NM_203458;NM_001039703;NM_145277;NM_202004;NM_213652;NM_213653;NM_006472;NM_032305;NM_001039888;NM_153713;NM_001184795;NM_003846;NM_005105;NR_002328;NM_003637;NM_144698;NM_006099;NM_001012758;NM_006468;NM_014455;NM_007053;NM_001201325;NM_001201326;NM_002614;NM_001097612;NM_0010…
chr1	144828838	146466175	G20943.GTEX-T5JC-2126-SM-32PMO.2_circ_010393	2	-	2	0	5	1	0	unknown	2	1	0	2	inter_gene	exon-exon_boundary	Start_E36;Start_E37;Start_E38;Start_E39;Start_E40;Start_E41;Start_E42;Start_E43;Start_E44;Start_E45;Start_E46;Start_E34;Start_E35;Start_E27;Start_E28;Start_E29;Start_E30;Start_E31;Start_E32;Start_E33;Start_E24;Start_E25;Start_E26;Start_E18;Start_E19;Start_E22;Start_E23;Start_E10;Start_E11;Start_E12;Start_E13;Start_E14;Start_E15;Start_E16;Start_E17;Start_E20;Start_E21;Start_E1;Start_E2;Start_E3;St…	PDE4DIP;SEC22B;NOTCH2NL;NBPF10;HFE2;TXNIP;POLR3GL;ANKRD34A;LIX1L;PEX11B;RBM8A;GNRHR2;ITGA10;ANKRD35;PIAS3;NUDT17;POLR3C;RNF115;CD160;PDZK1;GPR89A;GPR89C;PDZK1P1;NBPF11;NBPF24;LOC728989	NM_001198832;NM_001198834;NM_014644;NM_001002811;NM_001002812;NM_001002810;NM_001195260;NM_001195261;NM_022359;NM_004892;NM_203458;NM_001039703;NM_145277;NM_202004;NM_213652;NM_213653;NM_006472;NM_032305;NM_001039888;NM_153713;NM_001184795;NM_003846;NM_005105;NR_002328;NM_003637;NM_144698;NM_006099;NM_001012758;NM_006468;NM_014455;NM_007053;NM_001201325;NM_001201326;NM_002614;NM_001097612;NM_0010…
chr1	145004782	149576700	G20943.GTEX-T5JC-2126-SM-32PMO.2_circ_004435	12	+	10	0	40	1	0	unknown	12	0	0	1	inter_gene	exon-exon_boundary	Start_E2;Start_E3;Start_E1;Start_E4;Start_E5;Start_E6;Start_E7;Start_E8;Start_E9;Start_E10;Start_E11;Start_E12;Start_E13;Start_E14;Start_E15;Start_E16;Start_E17;Start_E18;Start_E19;Start_E20;Start_E21;Start_E22;Start_E23;Start_E24;Start_E25;Start_E26;Start_E27;Start_E28;Start_E29;Start_E30;Start_E31;Start_E32;Start_E33;Start_E34;Start_E35;Start_E36;Start_E37;Start_E38;Start_E39;Start_E40;Start_E4…	PDE4DIP;SEC22B;NOTCH2NL;NBPF10;HFE2;TXNIP;POLR3GL;ANKRD34A;LIX1L;PEX11B;RBM8A;GNRHR2;ITGA10;ANKRD35;PIAS3;NUDT17;POLR3C;RNF115;CD160;PDZK1;GPR89A;GPR89C;PDZK1P1;NBPF11;NBPF24;LOC728989;PRKAB2;PDIA3P;FMO5;CHD1L;LOC100289211;BCL9;ACP6;GJA5;GJA8;GPR89B;FLJ39739;PPIAL4A;PPIAL4B;NBPF14;PPIAL4D;PPIAL4F;NBPF15;NBPF16;PPIAL4E;LOC645166;LOC388692;FCGR1C;HIST2H2BF;PPIAL4C;FAM91A2;LOC728855	NM_001198832;NM_022359;NM_004892;NM_203458;NM_001039703;NM_145277;NM_202004;NM_213652;NM_213653;NM_006472;NM_032305;NM_001039888;NM_153713;NM_001184795;NM_003846;NM_005105;NR_002328;NM_003637;NM_144698;NM_006099;NM_001012758;NM_006468;NM_014455;NM_007053;NM_001201325;NM_001201326;NM_002614;NM_001097612;NM_001097613;NR_036541;NM_001097616;NR_003377;NM_183372_1;NM_001101663_1;NR_046188;NR_024442;NM…
chr1	145004782	149577662	G20943.GTEX-T5JC-2126-SM-32PMO.2_circ_000333	3	+	3	0	40	1	0	unknown	3	0	0	1	inter_gene	exon-exon_boundary	Start_E2;Start_E3;Start_E1;Start_E4;Start_E5;Start_E6;Start_E7;Start_E8;Start_E9;Start_E10;Start_E11;Start_E12;Start_E13;Start_E14;Start_E15;Start_E16;Start_E17;Start_E18;Start_E19;Start_E20;Start_E21;Start_E22;Start_E23;Start_E24;Start_E25;Start_E26;Start_E27;Start_E28;Start_E29;Start_E30;Start_E31;Start_E32;Start_E33;Start_E34;Start_E35;Start_E36;Start_E37;Start_E38;Start_E39;Start_E40;Start_E4…	PDE4DIP;SEC22B;NOTCH2NL;NBPF10;HFE2;TXNIP;POLR3GL;ANKRD34A;LIX1L;PEX11B;RBM8A;GNRHR2;ITGA10;ANKRD35;PIAS3;NUDT17;POLR3C;RNF115;CD160;PDZK1;GPR89A;GPR89C;PDZK1P1;NBPF11;NBPF24;LOC728989;PRKAB2;PDIA3P;FMO5;CHD1L;LOC100289211;BCL9;ACP6;GJA5;GJA8;GPR89B;FLJ39739;PPIAL4A;PPIAL4B;NBPF14;PPIAL4D;PPIAL4F;NBPF15;NBPF16;PPIAL4E;LOC645166;LOC388692;FCGR1C;HIST2H2BF;PPIAL4C;FAM91A2;LOC728855	NM_001198832;NM_022359;NM_004892;NM_203458;NM_001039703;NM_145277;NM_202004;NM_213652;NM_213653;NM_006472;NM_032305;NM_001039888;NM_153713;NM_001184795;NM_003846;NM_005105;NR_002328;NM_003637;NM_144698;NM_006099;NM_001012758;NM_006468;NM_014455;NM_007053;NM_001201325;NM_001201326;NM_002614;NM_001097612;NM_001097613;NR_036541;NM_001097616;NR_003377;NM_183372_1;NM_001101663_1;NR_046188;NR_024442;NM…
chr1	145013720	149576700	G20943.GTEX-T5JC-2126-SM-32PMO.2_circ_005141	3	+	3	0	5	4	0	unknown	3	0	0	1	inter_gene	exon-exon_boundary	Start_E2;Start_E3;Start_E1;Start_E4;Start_E5;Start_E6;Start_E7;Start_E8;Start_E9;Start_E10;Start_E11;Start_E12;Start_E13;Start_E14;Start_E15;Start_E16;Start_E17;Start_E18;Start_E19;Start_E20;Start_E21;Start_E22;Start_E23;Start_E24;Start_E25;Start_E26;Start_E27;Start_E28;Start_E29;Start_E30;Start_E31;Start_E32;Start_E33;Start_E34;Start_E35;Start_E36;Start_E37;Start_E38;Start_E39;Start_E40;Start_E4…	PDE4DIP;SEC22B;NOTCH2NL;NBPF10;HFE2;TXNIP;POLR3GL;ANKRD34A;LIX1L;PEX11B;RBM8A;GNRHR2;ITGA10;ANKRD35;PIAS3;NUDT17;POLR3C;RNF115;CD160;PDZK1;GPR89A;GPR89C;PDZK1P1;NBPF11;NBPF24;LOC728989;PRKAB2;PDIA3P;FMO5;CHD1L;LOC100289211;BCL9;ACP6;GJA5;GJA8;GPR89B;FLJ39739;PPIAL4A;PPIAL4B;NBPF14;PPIAL4D;PPIAL4F;NBPF15;NBPF16;PPIAL4E;LOC645166;LOC388692;FCGR1C;HIST2H2BF;PPIAL4C;FAM91A2;LOC728855	NM_001198832;NM_022359;NM_004892;NM_203458;NM_001039703;NM_145277;NM_202004;NM_213652;NM_213653;NM_006472;NM_032305;NM_001039888;NM_153713;NM_001184795;NM_003846;NM_005105;NR_002328;NM_003637;NM_144698;NM_006099;NM_001012758;NM_006468;NM_014455;NM_007053;NM_001201325;NM_001201326;NM_002614;NM_001097612;NM_001097613;NR_036541;NM_001097616;NR_003377;NM_183372_1;NM_001101663_1;NR_046188;NR_024442;NM…
chr1	145323653	145341821	G20943.GTEX-T5JC-2126-SM-32PMO.2_circ_004238	2	+	2	0	5	46	0	unknown	2	1	0	1	intra_gene	exon-exon_boundary	Start_E27;Start_E28;Start_E29;Start_E30;Start_E31;Start_E32;Start_E33;Start_E34;Start_E35;Start_E36;Start_E37;Start_E38;Start_E39;Start_E40;Start_E41;Start_E42;Start_E43;Start_E44;Start_E45;Start_E46;Start_E47;Start_E48;Start_E49;Start_E50;End_E27;End_E28;End_E29;End_E30;End_E31;End_E32;End_E33;End_E34;End_E35;End_E36;End_E37;End_E38;End_E39;End_E40;End_E41;End_E42;End_E43;End_E44;End_E45;End_E46…	NBPF10	NM_001039703
chr1	145323653	145346545	G20943.GTEX-T5JC-2126-SM-32PMO.2_circ_007606	2	+	2	0	5	46	0	unknown	2	0	0	1	intra_gene	exon-exon_boundary	Start_E27;Start_E28;Start_E29;Start_E30;Start_E31;Start_E32;Start_E33;Start_E34;Start_E35;Start_E36;Start_E37;Start_E38;Start_E39;Start_E40;Start_E41;Start_E42;Start_E43;Start_E44;Start_E45;Start_E46;Start_E47;Start_E48;Start_E49;Start_E50;Start_E51;Start_E52;Start_E53;Start_E54;Start_E55;Start_E56;End_E27;End_E28;End_E29;End_E30;End_E31;End_E32;End_E33;End_E34;End_E35;End_E36;End_E37;End_E38;End…	NBPF10	NM_001039703
chr1	145323653	146440791	G20943.GTEX-T5JC-2126-SM-32PMO.2_circ_000243	2	+	2	0	5	46	0	unknown	2	0	0	1	inter_gene	exon-exon_boundary	Start_E27;Start_E28;Start_E29;Start_E30;Start_E31;Start_E32;Start_E33;Start_E34;Start_E35;Start_E36;Start_E37;Start_E38;Start_E39;Start_E40;Start_E41;Start_E42;Start_E43;Start_E44;Start_E45;Start_E46;Start_E47;Start_E48;Start_E49;Start_E50;Start_E51;Start_E52;Start_E53;Start_E54;Start_E55;Start_E56;Start_E57;Start_E58;Start_E59;Start_E60;Start_E61;Start_E62;Start_E63;Start_E64;Start_E65;Start_E66…	NBPF10;HFE2;TXNIP;POLR3GL;ANKRD34A;LIX1L;PEX11B;RBM8A;GNRHR2;ITGA10;ANKRD35;PIAS3;NUDT17;POLR3C;RNF115;CD160;PDZK1;GPR89A;GPR89C;PDZK1P1;NBPF11;NBPF24;LOC728989	NM_001039703;NM_145277;NM_202004;NM_213652;NM_213653;NM_006472;NM_032305;NM_001039888;NM_153713;NM_001184795;NM_003846;NM_005105;NR_002328;NM_003637;NM_144698;NM_006099;NM_001012758;NM_006468;NM_014455;NM_007053;NM_001201325;NM_001201326;NM_002614;NM_001097612;NM_001097613;NR_036541;NM_001097616;NR_003377;NM_183372_1;NM_001101663_1;NR_046188;NR_024442
chr1	145323653	148591373	G20943.GTEX-T5JC-2126-SM-32PMO.2_circ_003946	3	+	3	0	5	46	0	unknown	3	1	0	1	inter_gene	exon-exon_boundary	Start_E27;Start_E28;Start_E29;Start_E30;Start_E31;Start_E32;Start_E33;Start_E34;Start_E35;Start_E36;Start_E37;Start_E38;Start_E39;Start_E40;Start_E41;Start_E42;Start_E43;Start_E44;Start_E45;Start_E46;Start_E47;Start_E48;Start_E49;Start_E50;Start_E51;Start_E52;Start_E53;Start_E54;Start_E55;Start_E56;Start_E57;Start_E58;Start_E59;Start_E60;Start_E61;Start_E62;Start_E63;Start_E64;Start_E65;Start_E66…	NBPF10;HFE2;TXNIP;POLR3GL;ANKRD34A;LIX1L;PEX11B;RBM8A;GNRHR2;ITGA10;ANKRD35;PIAS3;NUDT17;POLR3C;RNF115;CD160;PDZK1;GPR89A;GPR89C;PDZK1P1;NBPF11;NBPF24;LOC728989;PRKAB2;PDIA3P;FMO5;CHD1L;LOC100289211;BCL9;ACP6;GJA5;GJA8;GPR89B;FLJ39739;PPIAL4A;PPIAL4B;NBPF14;PPIAL4D;PPIAL4F;NBPF15;NBPF16	NM_001039703;NM_145277;NM_202004;NM_213652;NM_213653;NM_006472;NM_032305;NM_001039888;NM_153713;NM_001184795;NM_003846;NM_005105;NR_002328;NM_003637;NM_144698;NM_006099;NM_001012758;NM_006468;NM_014455;NM_007053;NM_001201325;NM_001201326;NM_002614;NM_001097612;NM_001097613;NR_036541;NM_001097616;NR_003377;NM_183372_1;NM_001101663_1;NR_046188;NR_024442;NM_005399;NR_002305;NM_001144829;NM_001144830…
chr1	145369920	148595876	G20943.GTEX-T5JC-2126-SM-32PMO.2_circ_010324	2	-	2	0	6	4	0	unknown	2	0	0	1	inter_gene	exon-exon_boundary	Start_E1;Start_E2;Start_E3;Start_E4;Start_E5;Start_E6;Start_E7;Start_E8;Start_E9;Start_E10;Start_E11;Start_E12;Start_E13;Start_E14;Start_E15;Start_E16;Start_E17;Start_E18;Start_E19;Start_E20;Start_E21;Start_E22;Start_E23;Start_E24;Start_E25;Start_E26;Start_E27;Start_E28;Start_E29;Start_E30;End_E1;End_E2;End_E3;End_E4;End_E5;End_E6;End_E7;End_E8;End_E9;End_E10;End_E11;End_E12;End_E13;End_E14;End_E…	HFE2;TXNIP;POLR3GL;ANKRD34A;LIX1L;PEX11B;RBM8A;GNRHR2;ITGA10;ANKRD35;PIAS3;NUDT17;POLR3C;RNF115;CD160;PDZK1;GPR89A;GPR89C;PDZK1P1;NBPF11;NBPF24;LOC728989;PRKAB2;PDIA3P;FMO5;CHD1L;LOC100289211;BCL9;ACP6;GJA5;GJA8;GPR89B;FLJ39739;PPIAL4A;PPIAL4B;NBPF14;PPIAL4D;PPIAL4F;NBPF15;NBPF16	NM_145277;NM_202004;NM_213652;NM_213653;NM_006472;NM_032305;NM_001039888;NM_153713;NM_001184795;NM_003846;NM_005105;NR_002328;NM_003637;NM_144698;NM_006099;NM_001012758;NM_006468;NM_014455;NM_007053;NM_001201325;NM_001201326;NM_002614;NM_001097612;NM_001097613;NR_036541;NM_001097616;NR_003377;NM_183372_1;NM_001101663_1;NR_046188;NR_024442;NM_005399;NR_002305;NM_001144829;NM_001144830;NM_001461;NM…
chr1	148009436	148015717	G20943.GTEX-T5JC-2126-SM-32PMO.2_circ_010928	2	-	2	0	5	7	0	unknown	2	0	0	1	intra_gene	exon-exon_boundary	Start_E12;Start_E13;Start_E14;Start_E15;Start_E16;Start_E9;Start_E10;Start_E11;End_E12;End_E13;End_E14;End_E15;End_E8;End_E9;End_E10;End_E11;Start_I12;Start_I13;Start_I14;Start_I15;Start_I8;Start_I9;Start_I10;Start_I11;End_I11;End_I12;End_I13;End_I14;End_I15;End_I8;End_I9;End_I10;E12;E13;E14;E15;E16;E8;E9;E10;E11	NBPF14	NM_015383
chr1	155159605	155159700	G20943.GTEX-T5JC-2126-SM-32PMO.2_circ_000201	2	-	2	5	40	50	0	unknown	2	0	0	1	intra_gene	exon-exon_boundary	End_E7;End_E6;End_E4;End_E8;End_E5;Start_I8	MUC1	NM_001018016;NM_001018017;NM_001044390;NM_001044391;NM_001044392;NM_001044393;NM_001204285;NM_001204286;NM_001204287;NM_001204288;NM_001204289;NM_001204290;NM_001204291;NM_001204292;NM_001204293;NM_001204294;NM_001204295;NM_001204296;NM_001204297;NM_002456
chr1	160062713	160062876	G20943.GTEX-T5JC-2126-SM-32PMO.2_circ_000295	4	-	3	40	40	273	0	unknown	4	0	0	1	intra_gene	exon-exon_boundary	End_E5;End_E4;Start_I4;E5;E4	IGSF8	NM_001206665;NM_052868
chr1	16889287	21749964	G20943.GTEX-T5JC-2126-SM-32PMO.2_circ_011321	7	-	6	0	6	162	0	unknown	7	0	0	1	inter_gene	exon-exon_boundary	Start_E28;Start_E29;Start_E15;Start_E16;Start_E17;Start_E18;Start_E19;Start_E20;Start_E21;Start_E22;Start_E23;Start_E24;Start_E25;Start_E26;Start_E27;Start_E3;Start_E4;Start_E5;Start_E6;Start_E7;Start_E8;Start_E9;Start_E10;Start_E11;Start_E12;Start_E13;Start_E14;Start_E1;Start_E2;Start_E30;Start_E31;Start_E32;Start_E33;Start_E34;Start_E35;Start_E36;Start_E37;Start_E99;Start_E100;Start_E101;Start_…	NBPF1;CROCCP2;MST1P2;MIR3675;ESPNP;MST1P9;CROCC;ATP13A2;MFAP2;SDHB;PADI2;PADI1;PADI3;PADI4;PADI6;RCC2;ARHGEF10L;ACTL8;IGSF21;KLHDC7A;PAX7;TAS1R2;ALDH4A1;MIR4695;IFFO2;UBR4;KIAA0090;MRTO4;AKR7L;AKR7A3;LOC100506730;PQLC2;AKR7A2;CAPZB;C1orf151-NBL1;MINOS1;NBL1;HTR6;TMCO4;RNF186;OTUD3;PLA2G2E;PLA2G2A;PLA2G5;PLA2G2D;PLA2G2F;PLA2G2C;UBXN10;VWA5B1;LOC339505;CAMK2N1;MUL1;FAM43B;CDA;PINK1;DDOST;KIF17;SH2D…	NM_017940;NR_026752;NR_027504;NR_037446_1;NR_026567;NR_002729;NR_037446_2;NM_014675;NM_001141973;NM_001141974;NM_022089;NM_001135247;NM_001135248;NM_002403;NM_017459;NM_003000;NM_007365;NM_013358;NM_016233;NM_012387;NM_207421;NM_001136204;NM_018715;NM_018125;NM_001011722;NM_030812;NM_032880;NM_152375;NM_001135254;NM_002584;NM_013945;NM_152232;NM_001161504;NM_003748;NM_170726;NR_039844;NM_00113626…
chr1	16889668	147575176	G20943.GTEX-T5JC-2126-SM-32PMO.2_circ_009545	2	-	2	0	5	1	0	unknown	2	0	0	1	inter_gene	exon-exon_boundary	Start_E28;Start_E29;Start_E15;Start_E16;Start_E17;Start_E18;Start_E19;Start_E20;Start_E21;Start_E22;Start_E23;Start_E24;Start_E25;Start_E26;Start_E27;Start_E3;Start_E4;Start_E5;Start_E6;Start_E7;Start_E8;Start_E9;Start_E10;Start_E11;Start_E12;Start_E13;Start_E14;Start_E1;Start_E2;Start_E30;Start_E31;Start_E32;Start_E33;Start_E34;Start_E35;Start_E36;Start_E37;Start_E99;Start_E100;Start_E101;Start_…	NBPF1;CROCCP2;MST1P2;MIR3675;ESPNP;MST1P9;CROCC;ATP13A2;MFAP2;SDHB;PADI2;PADI1;PADI3;PADI4;PADI6;RCC2;ARHGEF10L;ACTL8;IGSF21;KLHDC7A;PAX7;TAS1R2;ALDH4A1;MIR4695;IFFO2;UBR4;KIAA0090;MRTO4;AKR7L;AKR7A3;LOC100506730;PQLC2;AKR7A2;CAPZB;C1orf151-NBL1;MINOS1;NBL1;HTR6;TMCO4;RNF186;OTUD3;PLA2G2E;PLA2G2A;PLA2G5;PLA2G2D;PLA2G2F;PLA2G2C;UBXN10;VWA5B1;LOC339505;CAMK2N1;MUL1;FAM43B;CDA;PINK1;DDOST;KIF17;SH2D…	NM_017940;NR_026752;NR_027504;NR_037446_1;NR_026567;NR_002729;NR_037446_2;NM_014675;NM_001141973;NM_001141974;NM_022089;NM_001135247;NM_001135248;NM_002403;NM_017459;NM_003000;NM_007365;NM_013358;NM_016233;NM_012387;NM_207421;NM_001136204;NM_018715;NM_018125;NM_001011722;NM_030812;NM_032880;NM_152375;NM_001135254;NM_002584;NM_013945;NM_152232;NM_001161504;NM_003748;NM_170726;NR_039844;NM_00113626…
chr1	16902825	146048132	G20943.GTEX-T5JC-2126-SM-32PMO.2_circ_006271	3	+	3	0	5	27	0	unknown	3	0	0	1	inter_gene	exon-exon_boundary	Start_E15;Start_E16;Start_E17;Start_E18;Start_E19;Start_E3;Start_E4;Start_E5;Start_E6;Start_E7;Start_E8;Start_E9;Start_E10;Start_E11;Start_E12;Start_E13;Start_E14;Start_E1;Start_E2;Start_E20;Start_E21;Start_E22;Start_E23;Start_E24;Start_E25;Start_E26;Start_E27;Start_E28;Start_E29;Start_E30;Start_E31;Start_E32;Start_E33;Start_E34;Start_E35;Start_E36;Start_E37;Start_E99;Start_E100;Start_E101;Start_…	NBPF1;CROCCP2;MST1P2;MIR3675;ESPNP;MST1P9;CROCC;ATP13A2;MFAP2;SDHB;PADI2;PADI1;PADI3;PADI4;PADI6;RCC2;ARHGEF10L;ACTL8;IGSF21;KLHDC7A;PAX7;TAS1R2;ALDH4A1;MIR4695;IFFO2;UBR4;KIAA0090;MRTO4;AKR7L;AKR7A3;LOC100506730;PQLC2;AKR7A2;CAPZB;C1orf151-NBL1;MINOS1;NBL1;HTR6;TMCO4;RNF186;OTUD3;PLA2G2E;PLA2G2A;PLA2G5;PLA2G2D;PLA2G2F;PLA2G2C;UBXN10;VWA5B1;LOC339505;CAMK2N1;MUL1;FAM43B;CDA;PINK1;DDOST;KIF17;SH2D…	NM_017940;NR_026752;NR_027504;NR_037446_1;NR_026567;NR_002729;NR_037446_2;NM_014675;NM_001141973;NM_001141974;NM_022089;NM_001135247;NM_001135248;NM_002403;NM_017459;NM_003000;NM_007365;NM_013358;NM_016233;NM_012387;NM_207421;NM_001136204;NM_018715;NM_018125;NM_001011722;NM_030812;NM_032880;NM_152375;NM_001135254;NM_002584;NM_013945;NM_152232;NM_001161504;NM_003748;NM_170726;NR_039844;NM_00113626…
chr1	16902825	146054362	G20943.GTEX-T5JC-2126-SM-32PMO.2_circ_008368	4	+	3	0	35	27	0	unknown	4	0	0	1	inter_gene	exon-exon_boundary	Start_E15;Start_E16;Start_E17;Start_E18;Start_E19;Start_E3;Start_E4;Start_E5;Start_E6;Start_E7;Start_E8;Start_E9;Start_E10;Start_E11;Start_E12;Start_E13;Start_E14;Start_E1;Start_E2;Start_E20;Start_E21;Start_E22;Start_E23;Start_E24;Start_E25;Start_E26;Start_E27;Start_E28;Start_E29;Start_E30;Start_E31;Start_E32;Start_E33;Start_E34;Start_E35;Start_E36;Start_E37;Start_E99;Start_E100;Start_E101;Start_…	NBPF1;CROCCP2;MST1P2;MIR3675;ESPNP;MST1P9;CROCC;ATP13A2;MFAP2;SDHB;PADI2;PADI1;PADI3;PADI4;PADI6;RCC2;ARHGEF10L;ACTL8;IGSF21;KLHDC7A;PAX7;TAS1R2;ALDH4A1;MIR4695;IFFO2;UBR4;KIAA0090;MRTO4;AKR7L;AKR7A3;LOC100506730;PQLC2;AKR7A2;CAPZB;C1orf151-NBL1;MINOS1;NBL1;HTR6;TMCO4;RNF186;OTUD3;PLA2G2E;PLA2G2A;PLA2G5;PLA2G2D;PLA2G2F;PLA2G2C;UBXN10;VWA5B1;LOC339505;CAMK2N1;MUL1;FAM43B;CDA;PINK1;DDOST;KIF17;SH2D…	NM_017940;NR_026752;NR_027504;NR_037446_1;NR_026567;NR_002729;NR_037446_2;NM_014675;NM_001141973;NM_001141974;NM_022089;NM_001135247;NM_001135248;NM_002403;NM_017459;NM_003000;NM_007365;NM_013358;NM_016233;NM_012387;NM_207421;NM_001136204;NM_018715;NM_018125;NM_001011722;NM_030812;NM_032880;NM_152375;NM_001135254;NM_002584;NM_013945;NM_152232;NM_001161504;NM_003748;NM_170726;NR_039844;NM_00113626…
chr1	16902825	147589918	G20943.GTEX-T5JC-2126-SM-32PMO.2_circ_005791	4	+	3	0	5	27	0	unknown	4	0	0	1	inter_gene	exon-exon_boundary	Start_E15;Start_E16;Start_E17;Start_E18;Start_E19;Start_E3;Start_E4;Start_E5;Start_E6;Start_E7;Start_E8;Start_E9;Start_E10;Start_E11;Start_E12;Start_E13;Start_E14;Start_E1;Start_E2;Start_E20;Start_E21;Start_E22;Start_E23;Start_E24;Start_E25;Start_E26;Start_E27;Start_E28;Start_E29;Start_E30;Start_E31;Start_E32;Start_E33;Start_E34;Start_E35;Start_E36;Start_E37;Start_E99;Start_E100;Start_E101;Start_…	NBPF1;CROCCP2;MST1P2;MIR3675;ESPNP;MST1P9;CROCC;ATP13A2;MFAP2;SDHB;PADI2;PADI1;PADI3;PADI4;PADI6;RCC2;ARHGEF10L;ACTL8;IGSF21;KLHDC7A;PAX7;TAS1R2;ALDH4A1;MIR4695;IFFO2;UBR4;KIAA0090;MRTO4;AKR7L;AKR7A3;LOC100506730;PQLC2;AKR7A2;CAPZB;C1orf151-NBL1;MINOS1;NBL1;HTR6;TMCO4;RNF186;OTUD3;PLA2G2E;PLA2G2A;PLA2G5;PLA2G2D;PLA2G2F;PLA2G2C;UBXN10;VWA5B1;LOC339505;CAMK2N1;MUL1;FAM43B;CDA;PINK1;DDOST;KIF17;SH2D…	NM_017940;NR_026752;NR_027504;NR_037446_1;NR_026567;NR_002729;NR_037446_2;NM_014675;NM_001141973;NM_001141974;NM_022089;NM_001135247;NM_001135248;NM_002403;NM_017459;NM_003000;NM_007365;NM_013358;NM_016233;NM_012387;NM_207421;NM_001136204;NM_018715;NM_018125;NM_001011722;NM_030812;NM_032880;NM_152375;NM_001135254;NM_002584;NM_013945;NM_152232;NM_001161504;NM_003748;NM_170726;NR_039844;NM_00113626…
chr1	16902825	147596199	G20943.GTEX-T5JC-2126-SM-32PMO.2_circ_002016	2	+	2	0	6	27	0	unknown	2	0	0	1	inter_gene	exon-exon_boundary	Start_E15;Start_E16;Start_E17;Start_E18;Start_E19;Start_E3;Start_E4;Start_E5;Start_E6;Start_E7;Start_E8;Start_E9;Start_E10;Start_E11;Start_E12;Start_E13;Start_E14;Start_E1;Start_E2;Start_E20;Start_E21;Start_E22;Start_E23;Start_E24;Start_E25;Start_E26;Start_E27;Start_E28;Start_E29;Start_E30;Start_E31;Start_E32;Start_E33;Start_E34;Start_E35;Start_E36;Start_E37;Start_E99;Start_E100;Start_E101;Start_…	NBPF1;CROCCP2;MST1P2;MIR3675;ESPNP;MST1P9;CROCC;ATP13A2;MFAP2;SDHB;PADI2;PADI1;PADI3;PADI4;PADI6;RCC2;ARHGEF10L;ACTL8;IGSF21;KLHDC7A;PAX7;TAS1R2;ALDH4A1;MIR4695;IFFO2;UBR4;KIAA0090;MRTO4;AKR7L;AKR7A3;LOC100506730;PQLC2;AKR7A2;CAPZB;C1orf151-NBL1;MINOS1;NBL1;HTR6;TMCO4;RNF186;OTUD3;PLA2G2E;PLA2G2A;PLA2G5;PLA2G2D;PLA2G2F;PLA2G2C;UBXN10;VWA5B1;LOC339505;CAMK2N1;MUL1;FAM43B;CDA;PINK1;DDOST;KIF17;SH2D…	NM_017940;NR_026752;NR_027504;NR_037446_1;NR_026567;NR_002729;NR_037446_2;NM_014675;NM_001141973;NM_001141974;NM_022089;NM_001135247;NM_001135248;NM_002403;NM_017459;NM_003000;NM_007365;NM_013358;NM_016233;NM_012387;NM_207421;NM_001136204;NM_018715;NM_018125;NM_001011722;NM_030812;NM_032880;NM_152375;NM_001135254;NM_002584;NM_013945;NM_152232;NM_001161504;NM_003748;NM_170726;NR_039844;NM_00113626…
chr1	16902825	148337381	G20943.GTEX-T5JC-2126-SM-32PMO.2_circ_009365	2	+	2	0	5	27	0	unknown	2	0	0	1	inter_gene	exon-exon_boundary	Start_E15;Start_E16;Start_E17;Start_E18;Start_E19;Start_E3;Start_E4;Start_E5;Start_E6;Start_E7;Start_E8;Start_E9;Start_E10;Start_E11;Start_E12;Start_E13;Start_E14;Start_E1;Start_E2;Start_E20;Start_E21;Start_E22;Start_E23;Start_E24;Start_E25;Start_E26;Start_E27;Start_E28;Start_E29;Start_E30;Start_E31;Start_E32;Start_E33;Start_E34;Start_E35;Start_E36;Start_E37;Start_E99;Start_E100;Start_E101;Start_…	NBPF1;CROCCP2;MST1P2;MIR3675;ESPNP;MST1P9;CROCC;ATP13A2;MFAP2;SDHB;PADI2;PADI1;PADI3;PADI4;PADI6;RCC2;ARHGEF10L;ACTL8;IGSF21;KLHDC7A;PAX7;TAS1R2;ALDH4A1;MIR4695;IFFO2;UBR4;KIAA0090;MRTO4;AKR7L;AKR7A3;LOC100506730;PQLC2;AKR7A2;CAPZB;C1orf151-NBL1;MINOS1;NBL1;HTR6;TMCO4;RNF186;OTUD3;PLA2G2E;PLA2G2A;PLA2G5;PLA2G2D;PLA2G2F;PLA2G2C;UBXN10;VWA5B1;LOC339505;CAMK2N1;MUL1;FAM43B;CDA;PINK1;DDOST;KIF17;SH2D…	NM_017940;NR_026752;NR_027504;NR_037446_1;NR_026567;NR_002729;NR_037446_2;NM_014675;NM_001141973;NM_001141974;NM_022089;NM_001135247;NM_001135248;NM_002403;NM_017459;NM_003000;NM_007365;NM_013358;NM_016233;NM_012387;NM_207421;NM_001136204;NM_018715;NM_018125;NM_001011722;NM_030812;NM_032880;NM_152375;NM_001135254;NM_002584;NM_013945;NM_152232;NM_001161504;NM_003748;NM_170726;NR_039844;NM_00113626…
chr1	16902825	148343657	G20943.GTEX-T5JC-2126-SM-32PMO.2_circ_004287	4	+	4	0	5	27	0	unknown	4	0	0	1	inter_gene	exon-exon_boundary	Start_E15;Start_E16;Start_E17;Start_E18;Start_E19;Start_E3;Start_E4;Start_E5;Start_E6;Start_E7;Start_E8;Start_E9;Start_E10;Start_E11;Start_E12;Start_E13;Start_E14;Start_E1;Start_E2;Start_E20;Start_E21;Start_E22;Start_E23;Start_E24;Start_E25;Start_E26;Start_E27;Start_E28;Start_E29;Start_E30;Start_E31;Start_E32;Start_E33;Start_E34;Start_E35;Start_E36;Start_E37;Start_E99;Start_E100;Start_E101;Start_…	NBPF1;CROCCP2;MST1P2;MIR3675;ESPNP;MST1P9;CROCC;ATP13A2;MFAP2;SDHB;PADI2;PADI1;PADI3;PADI4;PADI6;RCC2;ARHGEF10L;ACTL8;IGSF21;KLHDC7A;PAX7;TAS1R2;ALDH4A1;MIR4695;IFFO2;UBR4;KIAA0090;MRTO4;AKR7L;AKR7A3;LOC100506730;PQLC2;AKR7A2;CAPZB;C1orf151-NBL1;MINOS1;NBL1;HTR6;TMCO4;RNF186;OTUD3;PLA2G2E;PLA2G2A;PLA2G5;PLA2G2D;PLA2G2F;PLA2G2C;UBXN10;VWA5B1;LOC339505;CAMK2N1;MUL1;FAM43B;CDA;PINK1;DDOST;KIF17;SH2D…	NM_017940;NR_026752;NR_027504;NR_037446_1;NR_026567;NR_002729;NR_037446_2;NM_014675;NM_001141973;NM_001141974;NM_022089;NM_001135247;NM_001135248;NM_002403;NM_017459;NM_003000;NM_007365;NM_013358;NM_016233;NM_012387;NM_207421;NM_001136204;NM_018715;NM_018125;NM_001011722;NM_030812;NM_032880;NM_152375;NM_001135254;NM_002584;NM_013945;NM_152232;NM_001161504;NM_003748;NM_170726;NR_039844;NM_00113626…
chr1	16945373	177275647	G20943.GTEX-T5JC-2126-SM-32PMO.2_circ_010819	2	+	2	0	40	0	0	unknown	2	1	0	1	inter_gene	exon-exon_boundary	Start_E1;Start_E2;Start_E3;Start_E4;Start_E5;Start_E6;Start_E7;Start_E8;Start_E9;Start_E10;Start_E11;Start_E12;Start_E13;Start_E14;Start_E15;Start_E16;Start_E17;Start_E18;Start_E19;Start_E20;Start_E21;Start_E22;Start_E23;Start_E24;Start_E25;Start_E26;Start_E27;Start_E28;Start_E29;Start_E30;Start_E31;Start_E32;Start_E33;Start_E34;Start_E35;Start_E36;Start_E37;Start_E99;Start_E100;Start_E101;Start_…	CROCCP2;MST1P2;MIR3675;ESPNP;MST1P9;CROCC;ATP13A2;MFAP2;SDHB;PADI2;PADI1;PADI3;PADI4;PADI6;RCC2;ARHGEF10L;ACTL8;IGSF21;KLHDC7A;PAX7;TAS1R2;ALDH4A1;MIR4695;IFFO2;UBR4;KIAA0090;MRTO4;AKR7L;AKR7A3;LOC100506730;PQLC2;AKR7A2;CAPZB;C1orf151-NBL1;MINOS1;NBL1;HTR6;TMCO4;RNF186;OTUD3;PLA2G2E;PLA2G2A;PLA2G5;PLA2G2D;PLA2G2F;PLA2G2C;UBXN10;VWA5B1;LOC339505;CAMK2N1;MUL1;FAM43B;CDA;PINK1;DDOST;KIF17;SH2D5;HP1B…	NR_026752;NR_027504;NR_037446_1;NR_026567;NR_002729;NR_037446_2;NM_014675;NM_001141973;NM_001141974;NM_022089;NM_001135247;NM_001135248;NM_002403;NM_017459;NM_003000;NM_007365;NM_013358;NM_016233;NM_012387;NM_207421;NM_001136204;NM_018715;NM_018125;NM_001011722;NM_030812;NM_032880;NM_152375;NM_001135254;NM_002584;NM_013945;NM_152232;NM_001161504;NM_003748;NM_170726;NR_039844;NM_001136265;NM_02076…
chr1	171526670	171526827	G20943.GTEX-T5JC-2126-SM-32PMO.2_circ_000170	2	-	1	6	5	0	0	unknown	2	0	0	1	intra_gene	within_exon	E19	PRRC2C	NM_015172
chr1	19984438	19984552	G20943.GTEX-T5JC-2126-SM-32PMO.2_circ_000001	2	+	2	40	35	0	0	unknown	2	0	0	1	inter_gene	within_exon	E5;E4	C1orf151-NBL1;NBL1	NM_001204088;NM_001204089;NM_001204084;NM_001204085;NM_001204086;NM_005380;NM_182744
chr1	201299958	201300047	G20943.GTEX-T5JC-2126-SM-32PMO.2_circ_000547	2	+	1	40	5	0	0	unknown	2	1	0	1	intra_gene	within_exon	E15;E14	PKP1	NM_000299;NM_001005337
chr1	205688654	227598504	G20943.GTEX-T5JC-2126-SM-32PMO.2_circ_011337	2	-	2	0	38	5	0	unknown	2	2	0	1	inter_gene	exon-exon_boundary	Start_E2;Start_E3;Start_E4;Start_E5;Start_E6;Start_E1;Start_E8;Start_E9;Start_E10;Start_E11;Start_E7;Start_E13;Start_E12;Start_E14;Start_E15;Start_E16;Start_E17;Start_E18;Start_E19;Start_E20;Start_E21;Start_E22;Start_E23;Start_E24;Start_E25;Start_E26;Start_E27;Start_E28;Start_E29;Start_E30;Start_E31;Start_E32;Start_E33;Start_E34;Start_E35;Start_E36;Start_E37;Start_E38;Start_E39;Start_E40;Start_E4…	NUCKS1;RAB7L1;SLC41A1;PM20D1;LOC284581;SLC26A9;FAM72A;AVPR1B;C1orf186;CTSE;SRGAP2;IKBKE;RASSF5;EIF2D;DYRK3;MAPKAPK2;IL10;IL19;IL20;IL24;FAIM3;PIGR;FCAMR;C1orf116;YOD1;PFKFB2;C4BPB;C4BPA;CD55;CR2;CR1;CR1L;CD46;MIR29B2;MIR29C;LOC148696;CD34;PLXNA2;MIR205;MIR205HG;CAMK1G;LAMB3;MIR4260;G0S2;HSD11B1;TRAF3IP3;C1orf74;IRF6;DIEXF;SYT14;SERTAD4;C1orf133;HHAT;KCNH1;RCOR3;TRAF5;LINC00467;RD3;SLC30A1;NEK2;LP…	NM_022731;NM_001135662;NM_001135663;NM_001135664;NM_003929;NM_173854;NM_152491;NR_046097;NM_052934;NM_134325;NM_001123168;NM_000707;NM_001007544;NM_001910;NM_148964;NM_001042758;NM_001170637;NM_015326;NM_001193321;NM_001193322;NM_014002;NM_182663;NM_182664;NM_182665;NM_001201478;NM_006893;NM_001004023;NM_003582;NM_004759;NM_032960;NM_000572;NM_153758;NM_013371;NM_018724;NM_001185156;NM_001185157;…
chr1	212792855	212792992	G20943.GTEX-T5JC-2126-SM-32PMO.2_circ_000158	2	-	1	40	40	242	0	unknown	2	0	0	1	intra_gene	within_exon	E4;E5	ATF3	NM_001030287;NM_001040619;NM_001206484;NM_001206486;NM_001206488;NM_001674
chr1	215782623	215782717	G20943.GTEX-T5JC-2126-SM-32PMO.2_circ_000516	2	+	1	6	40	0	0	unknown	2	0	0	1	NA	NA	NA	NA	NA
chr1	229568331	229568429	G20943.GTEX-T5JC-2126-SM-32PMO.2_circ_000506	2	-	2	5	3	0	0	unknown	2	0	0	1	intra_gene	within_exon	E3	ACTA1	NM_001100
chr1	29475560	29475644	G20943.GTEX-T5JC-2126-SM-32PMO.2_circ_000253	3	-	2	40	5	0	0	unknown	3	1	0	1	intra_gene	within_exon	E6	SRSF4	NM_005626
chr1	32096315	204498071	G20943.GTEX-T5JC-2126-SM-32PMO.2_circ_004451	2	-	2	0	40	9	0	unknown	2	2	0	2	inter_gene	exon-exon_boundary	Start_E1;Start_E2;Start_E3;Start_E4;Start_E5;Start_E57;Start_E58;Start_E59;Start_E60;Start_E61;Start_E62;Start_E63;Start_E64;Start_E65;Start_E66;Start_E67;Start_E68;Start_E69;Start_E70;Start_E71;Start_E42;Start_E43;Start_E44;Start_E45;Start_E46;Start_E47;Start_E48;Start_E49;Start_E50;Start_E51;Start_E52;Start_E53;Start_E54;Start_E55;Start_E56;Start_E9;Start_E10;Start_E11;Start_E12;Start_E13;Start…	PEF1;COL16A1;BAI2;MIR4254;SPOCD1;PTP4A2;KHDRBS1;TMEM39B;KPNA6;TXLNA;CCDC28B;DCDC2B;IQCC;TMEM234;EIF3I;MTMR9LP;FAM167B;LCK;HDAC1;MARCKSL1;TSSK3;BSDC1;LOC100128071;ZBTB8B;ZBTB8A;ZBTB8OS;RBBP4;SYNC;KIAA1522;YARS;S100PBP;FNDC5;HPCA;TMEM54;RNF19B;AK2;ADC;TRIM62;ZNF362;MIR3605;PHC2;ZSCAN20;CSMD2;HMGB4;LOC402779;C1orf94;GJB4;GJB5;GJB3;GJA4;C1orf212;DLGAP3;LOC653160;ZMYM6;ZMYM6NB;ZMYM1;SFPQ;ZMYM4;KIAA031…	NM_012392;NR_033686;NR_033688;NM_001856;NM_001703;NR_036216;NM_144569;NM_001195100;NM_001195101;NM_080391;NM_006559;NM_018056;NM_012316;NM_175852;NM_024296;NM_001099434;NM_001160042;NM_018134;NM_019118;NM_003757;NR_026850;NM_032648;NM_005356;NM_001042771;NM_004964;NM_023009;NM_052841;NM_001143888;NM_001143889;NM_001143890;NM_018045;NM_001167676;NM_001145720;NM_001040441;NM_178547;NM_001135255;NM_…
chr1	32096333	204498089	G20943.GTEX-T5JC-2126-SM-32PMO.2_circ_001132	2	-	2	0	40	19	0	unknown	2	2	0	2	inter_gene	exon-exon_boundary	Start_E1;Start_E2;Start_E3;Start_E4;Start_E5;Start_E57;Start_E58;Start_E59;Start_E60;Start_E61;Start_E62;Start_E63;Start_E64;Start_E65;Start_E66;Start_E67;Start_E68;Start_E69;Start_E70;Start_E71;Start_E42;Start_E43;Start_E44;Start_E45;Start_E46;Start_E47;Start_E48;Start_E49;Start_E50;Start_E51;Start_E52;Start_E53;Start_E54;Start_E55;Start_E56;Start_E9;Start_E10;Start_E11;Start_E12;Start_E13;Start…	PEF1;COL16A1;BAI2;MIR4254;SPOCD1;PTP4A2;KHDRBS1;TMEM39B;KPNA6;TXLNA;CCDC28B;DCDC2B;IQCC;TMEM234;EIF3I;MTMR9LP;FAM167B;LCK;HDAC1;MARCKSL1;TSSK3;BSDC1;LOC100128071;ZBTB8B;ZBTB8A;ZBTB8OS;RBBP4;SYNC;KIAA1522;YARS;S100PBP;FNDC5;HPCA;TMEM54;RNF19B;AK2;ADC;TRIM62;ZNF362;MIR3605;PHC2;ZSCAN20;CSMD2;HMGB4;LOC402779;C1orf94;GJB4;GJB5;GJB3;GJA4;C1orf212;DLGAP3;LOC653160;ZMYM6;ZMYM6NB;ZMYM1;SFPQ;ZMYM4;KIAA031…	NM_012392;NR_033686;NR_033688;NM_001856;NM_001703;NR_036216;NM_144569;NM_001195100;NM_001195101;NM_080391;NM_006559;NM_018056;NM_012316;NM_175852;NM_024296;NM_001099434;NM_001160042;NM_018134;NM_019118;NM_003757;NR_026850;NM_032648;NM_005356;NM_001042771;NM_004964;NM_023009;NM_052841;NM_001143888;NM_001143889;NM_001143890;NM_018045;NM_001167676;NM_001145720;NM_001040441;NM_178547;NM_001135255;NM_…
chr1	32098095	204498199	G20943.GTEX-T5JC-2126-SM-32PMO.2_circ_001722	2	-	2	0	40	9	0	unknown	2	0	0	1	inter_gene	exon-exon_boundary	Start_E1;Start_E2;Start_E3;Start_E4;Start_E57;Start_E58;Start_E59;Start_E60;Start_E61;Start_E62;Start_E63;Start_E64;Start_E65;Start_E66;Start_E67;Start_E68;Start_E69;Start_E70;Start_E71;Start_E42;Start_E43;Start_E44;Start_E45;Start_E46;Start_E47;Start_E48;Start_E49;Start_E50;Start_E51;Start_E52;Start_E53;Start_E54;Start_E55;Start_E56;Start_E9;Start_E10;Start_E11;Start_E12;Start_E13;Start_E14;Star…	PEF1;COL16A1;BAI2;MIR4254;SPOCD1;PTP4A2;KHDRBS1;TMEM39B;KPNA6;TXLNA;CCDC28B;DCDC2B;IQCC;TMEM234;EIF3I;MTMR9LP;FAM167B;LCK;HDAC1;MARCKSL1;TSSK3;BSDC1;LOC100128071;ZBTB8B;ZBTB8A;ZBTB8OS;RBBP4;SYNC;KIAA1522;YARS;S100PBP;FNDC5;HPCA;TMEM54;RNF19B;AK2;ADC;TRIM62;ZNF362;MIR3605;PHC2;ZSCAN20;CSMD2;HMGB4;LOC402779;C1orf94;GJB4;GJB5;GJB3;GJA4;C1orf212;DLGAP3;LOC653160;ZMYM6;ZMYM6NB;ZMYM1;SFPQ;ZMYM4;KIAA031…	NM_012392;NR_033686;NR_033688;NM_001856;NM_001703;NR_036216;NM_144569;NM_001195100;NM_001195101;NM_080391;NM_006559;NM_018056;NM_012316;NM_175852;NM_024296;NM_001099434;NM_001160042;NM_018134;NM_019118;NM_003757;NR_026850;NM_032648;NM_005356;NM_001042771;NM_004964;NM_023009;NM_052841;NM_001143888;NM_001143889;NM_001143890;NM_018045;NM_001167676;NM_001145720;NM_001040441;NM_178547;NM_001135255;NM_…
chr1	32794710	220799754	G20943.GTEX-T5JC-2126-SM-32PMO.2_circ_006848	2	-	2	0	4	0	0	unknown	2	0	0	1	inter_gene	exon-exon_boundary	Start_E8;Start_E9;Start_E10;Start_E11;Start_E12;Start_E13;Start_E14;Start_E2;Start_E1;Start_E3;Start_E4;Start_E5;Start_E6;Start_E7;Start_E64;Start_E65;Start_E66;Start_E67;Start_E68;Start_E69;Start_E70;Start_E56;Start_E57;Start_E58;Start_E59;Start_E60;Start_E61;Start_E62;Start_E63;Start_E55;Start_E50;Start_E51;Start_E52;Start_E53;Start_E54;Start_E46;Start_E47;Start_E48;Start_E49;Start_E41;Start_E4…	HDAC1;MARCKSL1;TSSK3;BSDC1;LOC100128071;ZBTB8B;ZBTB8A;ZBTB8OS;RBBP4;SYNC;KIAA1522;YARS;S100PBP;FNDC5;HPCA;TMEM54;RNF19B;AK2;ADC;TRIM62;ZNF362;MIR3605;PHC2;ZSCAN20;CSMD2;HMGB4;LOC402779;C1orf94;GJB4;GJB5;GJB3;GJA4;C1orf212;DLGAP3;LOC653160;ZMYM6;ZMYM6NB;ZMYM1;SFPQ;ZMYM4;KIAA0319L;NCDN;TFAP2E;PSMB2;C1orf216;CLSPN;EIF2C4;EIF2C1;EIF2C3;TEKT2;ADPRHL2;COL8A2;TRAPPC3;MAP7D1;THRAP3;SH3D21;FAM176B;STK40;L…	NM_004964;NM_023009;NM_052841;NM_001143888;NM_001143889;NM_001143890;NM_018045;NM_001167676;NM_001145720;NM_001040441;NM_178547;NM_001135255;NM_001135256;NM_005610;NM_001161708;NM_030786;NM_020888;NM_001198972;NM_001198973;NM_003680;NM_001256121;NM_022753;NM_001171940;NM_001171941;NM_153756;NM_002143;NM_033504;NM_001127361;NM_153341;NM_001199199;NM_001625;NM_013411;NR_037591;NR_037592;NM_052998;N…
chr1	32798630	220800775	G20943.GTEX-T5JC-2126-SM-32PMO.2_circ_002257	7	+	7	37	5	0	0	unknown	7	0	0	1	inter_gene	exon-exon_boundary	Start_E14;Start_E2;Start_E1;Start_E11;Start_E10;Start_E9;Start_E3;Start_E4;Start_E5;Start_E6;Start_E7;Start_E8;Start_E12;Start_E13;Start_E64;Start_E65;Start_E66;Start_E67;Start_E68;Start_E69;Start_E70;Start_E56;Start_E57;Start_E58;Start_E59;Start_E60;Start_E61;Start_E62;Start_E63;Start_E55;Start_E50;Start_E51;Start_E52;Start_E53;Start_E54;Start_E46;Start_E47;Start_E48;Start_E49;Start_E41;Start_E4…	HDAC1;MARCKSL1;TSSK3;BSDC1;LOC100128071;ZBTB8B;ZBTB8A;ZBTB8OS;RBBP4;SYNC;KIAA1522;YARS;S100PBP;FNDC5;HPCA;TMEM54;RNF19B;AK2;ADC;TRIM62;ZNF362;MIR3605;PHC2;ZSCAN20;CSMD2;HMGB4;LOC402779;C1orf94;GJB4;GJB5;GJB3;GJA4;C1orf212;DLGAP3;LOC653160;ZMYM6;ZMYM6NB;ZMYM1;SFPQ;ZMYM4;KIAA0319L;NCDN;TFAP2E;PSMB2;C1orf216;CLSPN;EIF2C4;EIF2C1;EIF2C3;TEKT2;ADPRHL2;COL8A2;TRAPPC3;MAP7D1;THRAP3;SH3D21;FAM176B;STK40;L…	NM_004964;NM_023009;NM_052841;NM_001143888;NM_001143889;NM_001143890;NM_018045;NM_001167676;NM_001145720;NM_001040441;NM_178547;NM_001135255;NM_001135256;NM_005610;NM_001161708;NM_030786;NM_020888;NM_001198972;NM_001198973;NM_003680;NM_001256121;NM_022753;NM_001171940;NM_001171941;NM_153756;NM_002143;NM_033504;NM_001127361;NM_153341;NM_001199199;NM_001625;NM_013411;NR_037591;NR_037592;NM_052998;N…
chr1	33239459	33239783	G20943.GTEX-T5JC-2126-SM-32PMO.2_circ_000537	4	-	4	40	40	454	0	unknown	4	0	0	1	intra_gene	within_exon	E7;E5	KIAA1522	NM_001198972;NM_001198973;NM_020888
[truncated: 92,430 more rows]
