# Supplementary material for: Circular RNAs and their associations with breast cancer subtypes
Source: Oncotarget. 2016 Nov 5;7(49):80967–79. doi: 10.18632/oncotarget.13134 (PMC5348369; doi:10.18632/oncotarget.13134)
Supplement: Supplementary file 8 [file oncotarget-07-80967-s008.xlsx]

## Sheet: Summary
The following settings were used for pathway analysis:
WebGestalt
Enrichment analysis = Pathway Commons Analysis
Reference Set for Enrichement analysis = hsapiens__genome
Statistical Method = Hypergeometirc
Multiple Test Adjustment = BH (Benjamini-Hochberg)
Significance Level = Top 10

## Sheet: GeneList
## The following list provides genes that either overlap or neighbor tumour-specific circRNAs for each subtype
## Gene names were derived from the Ensembl reference system (version GRCh37.75).
TN	ER+	HER2+	Tumor-specific circRNAs common to TN, ER+ and HER2+ subtypes
ABAT	AARS	AAAS	ABCA3
ABCA17P	ACTG1	AAMP	APP
ABCA3	AGR2	AARS	APP
ABCC1	AK3	ABCA12	APP
ABCC6	ANKZF1	ABCA13	BIRC5
ABCC6P2	APP	ABCB10P3	C12orf60
ACTG1	ARF3	ABCB10P4	CALM2
ACTN4	ARHGDIB	ABCB11	CFB
ADCY9	ARID4B	ABCB6	CFB
ALG1	ASAH1	ABCF2P2	COL6A1
AMDHD2	ASPH	ABHD11	COL6A2
ANKS3	ATP5I	LINC00035	CRIP1
ANP32B	B2M	ABI2	CRIP1
APOC1	BHLHE40	ABRACL	DAGLB
APOC1P1	BNIP3L	ACADL	EIF2AK1
APOD	BRD9	ACAT2	GNAS
APOE	BRF1	ACSL3	GNAS
APP	C21orf59	ACVR1	GPRC5A
ASAP1	C4A-AS1	ACVR1C	H2AFY
ATF7IP2	C4A	ACVR2A	FAM203B
ATP5A1	C4B	ADAM23	HIST1H1C
ATP6V0C	C6orf201	ADAT2	HLA-C
ATXN7L3	CA12	ADCY1	HLA-DRA
B2M	CALM2	AC006466.5	IFITM2
BCAM	CANX	ADCYAP1R1	KDELR2
BCAR4	CCAR2	ADGB	LGALS3BP
BFAR	CCDC117	GPR126	MGP
BRICD5	CDK11A	AEBP1	MMP11
C12orf60	CDK11B	AGFG1	MROH1
C16orf45	CES2	AGPAT4	MYH9
C16orf59	CHD3	AGPS	NRM
C16orf71	CHD4	AHCTF1P1	PDCD6IP
C16orf72	CHMP3	AHCYP4	POSTN
C16orf89	CHMP4B	AHCYP5	POSTN
C16orf90	CLTC	AHI1	PRRC2A
C16orf96	CLU	AIG1	SCXB
CALM3	COBLL1	AIRN	SERF2
CALR	COL2A1	AKAP12	SLC38A2
CAPNS1	COL3A1	AKAP7	SMAD2
CARHSP1	COL4A1	ALDH7A1P2	SOD1
CASKIN1	COL6A3	ALDH8A1	TMBIM6
CASP16	COLEC12	ALDOA	TMCO3
CBX6	COX6C	ALPI	TOP2B
CCDC64B	COX7B	ALPP	WDR43
CCNF	CRIP1	ALPPL2	WRNIP1
CD74	CTSB	ALS2	KM-PA-2
CDIP1	CXCL14	ALS2CR11	RP11-296A16.1
CEMP1	CYP21A1P	ALS2CR12	AC087645.1
CIITA	DDHD2	AMHR2	RP11-761B3.1
CLDN6	DDX23	AMPH
CLDN9	DDX5	AMZ2P2
CLEC16A	DLG1	ANKAR
CLUAP1	DNAJB11	ANKRD44
COL1A1	DSP	ANKRD44-IT1
CORO7	DYNC1H1	ANKZF1
CORO7-PAM16	DYNLRB1	ANLN
COTL1	ECI2	AOAH
COX6B1	EFHD1	AOAH-IT1
COX6CP1	EGR1	AOX1
CPPED1	EIF3H	AOX2P
CPSF6	EIF4A2	AP1S3
CREBBP	EMG1	AP2M1
CRLF1	EPCAM	API5P2
CSRP2	EPHX1	APLP2
DDIT4	ERLIN2	APP		bapineuzumab, florbetapir F18, florbetaben F
DDX5	FAM214A	AQP1
DEXI	FASN	ARFGEF1
DNAJA3	FDFT1	KIAA1244
DNAJB6	FLNB	ARG1
DNASE1	FLNB-AS1	ARHGAP12
DNASE1L2	FN1	AC096558.1
E4F1	GNAI2	ARHGAP15
ECI1	GRB2	ARHGAP18
EEF2	HEBP1	ARID1B
FAM86A	HNRNPU	ARL5A
EIF2B5	HSBP1	ARL6IP6
EIF3A	HTATSF1	ARMC9
EIF4G1	IGFBP5	C6orf211
EMP2	IGKV1-12	ARPC2
ENO3	IGKV1-13	ASIC4		amiloride, amiloride/hydrochlorothiazide
ERCC4	IGKV1-16	ASL
ERVK13-1	IGKV1-17	ASNSD1
ERVV-1	IGKV1-5	ASPH
ERVV-2	IGKV1-6	ATF2
FARP1	IGKV1-8	ATF7
FLYWCH1	IGKV1-9	ATG12P2
FLYWCH2	IGKV2-10	ATG9A
FOPNL	IGKV2-14	ATIC		gemcitabine/pemetrexed, pemetrexed
FUS	IGKV3-11	ATP5A1P2
GABBR1	IGKV3-15	ATP5F1P4
GLIS2	IGKV3-7	ATP5F1P6
GLYR1	IL13RA1	ATP5G2
GOLGA8A	IQGAP1	ATP5G2P3
GOLGA8B	ITGAD	ATP5G3
GPI	ITGAX	AUTS2
GRIN2A	LGALS3BP	AVL9
GRN	LPCAT3	AZGP1
GSPT1	LSM14B	B3GALT1
HCFC1R1	MAGED2	B3GNT7
HLA-DPA1	MAML1	BAG3
HMOX2	MAN1B1	BAMBI
HNRNPA2B1	MGAT1	BANF1P3
HNRNPCP4	MLPH	BARD1
HNRNPLP2	MMP11	BAZ1B
HP	MMP23A	BAZ2B
HPR	MOB1A	BBS5
HSBP1	MX1	AC007312.3
HSPA9	MYBBP1A	BBS9
IGHM	NKTR	BCL7B
IGHV3OR16-12	NUP88	BCLAF1
IGHV3OR16-13	P4HB	BCS1L
IGLV1-44	PELP1	BGN
IGLV5-45	PGRMC1	BLVRA
IGLV7-43	PIK3CB	BMPER
IGLV7-46	PLP2	BMPR1APS1
IL32	PPAPDC1B	BMPR2
IMPDH1P11	POLR2A	BOLL
ITPR3	PPDPF	BTF3L4P2
JUP	PPIB	BTF3L4P3
KCTD5	PRAF2	BTF3P10
KIAA0430	PRICKLE3	BZW1
KREMEN2	PRSS8	C12orf10
KRT13	PTPN18	C2orf47
KRT15	PTRH2	C2orf57
KRT19	RABEP1	C2orf66
KRT5	RAD23B	C2orf69
KRT7	RNF103-CHMP3	C2orf72
LCP1	RNF130	C2orf80
LDHB	RTKN	C2orf83
LGALS3BP	SCAF4	C2orf88
LILRA1	SCCPDH	C6orf118
LILRB1	SERPINA1	C6orf99
LINC00514	SERPINA3	C7orf25
LITAF	SLC25A6	C7orf31
AC018767.1	SLC35E2	C7orf57
LRRC59	SLC35E2B	C7orf65
LSR	SLC39A6	C7orf69
MEFV	SMIM14	C7orf71
METTL22	SNORA11	AC020743.2
MFGE8	SNORA4	AC020743.3
MFSD11	SNX22	AC020743.4
MGP	SPCS2P3	C7orf72
MGRN1	SQLE	CAB39
MIR1233-2	SRRM2	CACNB4		verapamil, mibefradil, nimodipine, trandolapril/verapamil
MIR193B	ST14	CACYBPP2
MIR1972-1	STK19P	CACYBPP3
MIR3179-1	SUMF1	CAHM
MIR3179-2	SYAP1	CALCOCO1
MIR3180-1	SYN1	CALCRL
MIR3180-2	TCEAL4	CALM1P2
MIR3180-4	TFE3	CALML5
MIR3180-5	THBS1	CALN1
MIR365A	TIMP1	CAMK2B
MIR3670-1	TM9SF2	CANX
MIR3670-2	TNXA	CARF
MIR484	TPD52	CASP10		caspase 10 inhibitor
MIR548H2	TRA2B	CASP8
MIR940	TRIM28	CAST
MIR3178	TRIO	C2orf62
MIR3677	TRO	CBX3
MIR4516	TRPS1	CBX3P6
MIR4717	TSPYL5	CCAR1
MIR4718	UBE2E3	CCDC126
MKL2	UGDH	CCDC129
MLST8	UGDH-AS1	CCDC140
MMP25	XBP1	CCDC141
MPV17L	ZC3H7B	CCDC148
MRPS26	ZDHHC11	CCDC148-AS1
MTA1	ZMYND8	CCDC150
MTND4P12	ZNF629	CCDC170
MTRNR2L4	AC011933.1	CCDC173
MYH11	AC073610.5	CCDC28A
MYH9	AC116609.3	CCL20
NAA60	AL645922.1	CCL24
NAGPA	AP000275.65	CCL26
NDE1	AP000349.1	CCM2
NDFIP1	CTC-321K16.1	CCNG1P1
NLRC3	RP11-120K18.2	CCNJP1
NMRAL1	RP11-23N2.4	CCNYL1
NOMO1	RP11-2C24.6	CCT6A
NOMO3	RP11-302B13.5	CCT6P1
NPIPA1	RP11-345P4.10	CCT6P3
NPIPA2	RP11-345P4.6	CCT7P1
NPIPA3	RP11-345P4.7	CD28
NPIPA5	RP11-361L15.4	CD302
NPIPA7	RP11-388M20.2	CD63
NPIPA8	RP11-392P7.6	CD74		milatuzumab
NPIPP1	RP11-582J16.5	CD9
NPLOC4	RP11-761B3.1	CDC42P2
NR4A1	RP11-986E7.7	CDCA7
NSD1	RP1-283E3.4	CDK13
NTAN1	RP1-283E3.8	CDK15
NTN3	RP4-613B23.1	CDK5R2
NUBP1		CEBPZ
NUCB1		CEBPZ-AS1
NUDT16L1		CERKL
OLFM4		CERS6
OR1F1		CERS6-AS1
OR1F2P		CCDC108
OR2C1		CFLAR
P4HB		CFLAR-AS1
PAM16		CHCHD2
PAQR4		CHCHD2P4
PARN		CHN1
PCBD2		CHN2
PDPK1		CHPF
PDXDC1		CHRNA1		ABT-089, isoflurane, mecamylamine, succinylcholine, rocuronium, doxacurium, amobarbital, mivacurium, pipecuronium, rapacuronium, metocurine, atracurium, cisatracurium, acetylcholine, nicotine, D-tubocurarine, arecoline, enflurane, agmatine, pancuronium, vecuronium
PFN1		CHTF8
PGP		CICP11
PI3		CICP12
PKD1		CICP17
PKD1P1		CICP20
PKD1P6		CICP22
PKMYT1		CICP24
PLA2G10		CICP8
PMM2		CIR1
PMP22		CITED2
POLDIP2		CLDN20
POLR2A		CLDN3
PPL		CLDN4
PRM1		CLIP2
PRM2		CLK1
PRM3		CLPS
PRRC2B		CLPSL1
PRSS21		CLU
PRSS22		CNDP2
PRSS27		CNKSR3
PRSS30P		CNPPD1
PRSS33		COA1
PRSS41		COBL
PSME4		COBLL1
RAB26		COL15A1		collagenase clostridium histolyticum
RAC1		COL1A2		collagenase clostridium histolyticum
RARRES1		COL3A1		collagenase clostridium histolyticum
AC012175.1		COL4A3		collagenase clostridium histolyticum
RBFOX1		COL4A4		collagenase clostridium histolyticum
REXO4		COL5A1		collagenase clostridium histolyticum
RHOA		COL5A2		collagenase clostridium histolyticum
RMI2		COL6A1		collagenase clostridium histolyticum
RN7SL274P		COL6A2		collagenase clostridium histolyticum
RN7SL493P		COL6A3		collagenase clostridium histolyticum
RN7SL743P		COPS7B
RN7SL850P		COQ10B
RNA5SP403		COX20P2
RNA5SP404		COX5BP2
RNPS1		CPO
RNU1-22P		CPS1		N-carbamyl-L-glutamate
RNU6-213P		AC007096.1
RNU6-328P		CPVL
RNU6-457P		CRCP
RNU6-633P		CREB1
RNU7-125P		CREB5
RNU7-63P		CRHR2
RNU7-99P		CRIP1
ROGDI		CRYBA2
RPL13A		CRYGA
RPL15P20		CRYGB
RPL17P40		CRYGC
RPL18		CRYGD
RPL21P119		CRYGEP
RPL7P46		CRYGFP
RPL7P47		CSAD
RPS11		CSRNP3
RPS23P6		CTAGE14P
RPS26P52		CTAGE9
RPS4XP22		CTDSP1
RRBP1		CTGF		FG-3019
RRN3		CTLA4		ipilimumab, ticilimumab, ipilimumab/nivolumab
RSL1D1		CTSB
RUVBL1		CUL3
SAE1		CWC22
SAFB		CXCR1		repertaxin, SB-265610
SEC14L5		CXCR2		repertaxin, SB-265610
SEC61A1		CXCR2P1
2016-09-12		CYBRD1
SERPINA3		CYCS
SHISA9		CYCTP
U91319.1		CYP20A1
SLC39A4		CYP27A1
SLPI		CYP2C56P
SLX4		CYP51A1P3
SMARCC2		CYTIP
SMARCD2		DAP3P2
SMC4		DAPL1
SMIM22		DAW1
SNN		DAZAP2P1
SNORA27		DBNL
SNORA40		DCAF17
SNORA3		DDC		carbidopa/entacapone/levodopa, carbidopa/levodopa, S(-)-carbidopa, L-dopa
SNORA48		AC010971.1
SNORD60		DDX56
SNX29		DES
SOCS1		DFNA5
SRL		DFNB59
SRRM2		DHRS9
SRRM2-AS1		DIRC1
SRSF2		DIRC3
SRSF3		AC105461.1
SUB1P3		DIS3L2
SYMPK		DIS3L2P1
TBC1D24		DLX1
TCEB2		DLX2
TECR		DNAH7
TEKT5		DNAJA1P2
TEX22		DNAJB11
TFAP4		DNAJB1P1
THOC6		DNAJB2
TIGD7		DNAJC10
TM9SF3		DNAJC19P5
TMEM114		DNAJC30
TMEM186		DNER
TNC		DNPEP
TNFRSF12A		DOCK10
TNFRSF17		DPP4		saxagliptin, talabostat, alogliptin, sitagliptin, vildagliptin, linagliptin, simvastatin/sitagliptin, alogliptin/pioglitazone, empagliflozin/linagliptin
TNP2		DPRXP1
TPT1		DPY19L1
TRAF7		DPY19L1P1
TRAP1		DPY19L1P2
TUG1		DPY19L2P1
TVP23A		DPY19L2P3
TVP23CP2		DSP
TXNDC11		AC009498.1
TXNL4B		DSTNP5
U2AF1		DUSP19
UBA52		DYNC1H1
UBALD1		DYNC1I2
UBD		DYNLT1
UBL5P4		DYTN
UBN1		ECEL1P2
UQCC2		ECEL1P3
USP7		ECT2L
VASN		EDF1
WDR46		EEF1A1P36
WDR60		EEF1B2
XYLT1		EEF1DP5
ZC3H7A		AC007327.5
ZG16B		AC007327.6
ZNF160		EEPD1
ZNF174		EGFR		cetuximab, AEE 788, panitumumab, BMS-599626, varlitinib, tesevatinib, bevacizumab/erlotinib, afatinib, nimotuzumab, necitumumab, icotinib, sapitinib, cetuximab/irinotecan, lapatinib/pazopanib, irinotecan/panitumumab, erlotinib/vismodegib, erlotinib/gemcitabine, lapatinib/letrozole, capecitabine/lapatinib, bevacizumab/panitumumab, bevacizumab/cetuximab, EGFR tyrosine kinase inhibitor, capecitabine…
ZNF200		EGFR-AS1
ZNF205		EIF2B5
ZNF205-AS1		EIF2S2P4
ZNF213		EIF3A
ZNF263		EIF3D
ZNF267		EIF3EP2
ZNF28		EIF4H
ZNF320		EIF4HP1
ZNF321P		ELK1P1
ZNF415		ELMO1
ZNF468		ELMO1-AS1
ZNF500		ELN
ZNF525		EMG1
ZNF547		ENO1P4
ZNF548		ENPP1
ZNF561		ENPP3
C19orf82		ENSAP3
ZNF562		EPB41L2
ZNF597		EPC2
ZNF600		EPDR1
ZNF611		EPHA4
ZNF702P		EPM2A
ZNF75A		EPS15P1
ZNF765		ERBB4		BMS-599626, afatinib, osimertinib, poziotinib, afatinib/cetuximab
ZNF812		ERICH2
ZNF816		ERMN
ZNF816-ZNF321P		ERV3-1
ZNF83		ESPL1
ZNF888		ESR1		17-alpha-ethinylestradiol, fulvestrant, beta-estradiol, estradiol 17beta-cypionate, estriol, estrone, estradiol valerate, estrone sulfate, mestranol, CHF-4227, bazedoxifene, estradiol valerate/testosterone enanthate, TAS-108, ethynodiol diacetate, ethinyl estradiol/ethynodiol diacetate, estradiol acetate, esterified estrogens, estradiol cypionate/medroxyprogesterone acetate, estradiol/norethindro…
ZSCAN10		EVX1
ZSCAN32		EVX1-AS
AC003002.4		EVX2
AC003002.6		EXOC3
AC003009.1		EXTL2P1
AC003009.2		EYA4
AC004076.7		EZR
AC005356.1		EZR-AS1
AC006111.1		FABP12P1
AC007216.1		FABP5P10
AC007216.2		FABP5P14
AC009065.1		FAM103A2P
AC009065.2		FAM117B
AC009065.3		FAM124B
AC009121.1		FAM126B
AC009134.1		FAM133DP
AC009892.1		FAM134A
AC009892.5		FAM171B
AC020663.1		FAM174B
AC040173.1		FAM183B
AC074051.1		FAM188B
AC092117.1		FAM221A
AC092117.2		FAM84B
AC092122.1		FAM8A3P
AC092122.2		FAM8A6P
AC092291.1		FAP
AC092291.2		FARSB
AC092380.1		FASN		TVB-2640, orlistat, cerulenin
AC093515.1		FASTKD1
AC126763.1		FASTKD2
AC141586.5		FBXO30
ACA64		FBXO36
AF001548.5		FBXO36-IT1
AF001548.6		FBXO5
AJ003147.8		FCF1P1
AJ003147.9		FEV
ATP6C		FGFR1OP
CTA-276F8.2		AC092684.1
CTA-481E9.3		FIGN
CTA-481E9.4		FIGNL1
CTA-972D3.2		FKBP14
CTB-193M12.1		FKBP6
CTB-193M12.3		FKBP7
CTC-425F1.4		FKBP9
CTD-2102P23.1		FKBP9L
CTD-2135D7.2		FLOT1
CTD-2135D7.3		FMNL2
CTD-2135D7.4		FN1		ocriplasmin, L19-IL2 monoclonal antibody-cytokine fusion protein
CTD-2135D7.5		FNDC1
CTD-2318B16.1		FNDC1-IT1
CTD-2318B16.2		FRZB
CTD-2318B16.3		FSIP2
CTD-2318B16.4		FTCDNL1
CTD-2331H12.5		FTH1P20
CTD-2331H12.7		FTH1P26
CTD-2535I10.1		FTLP15
CTD-2576D5.2		FUCA1P1
CTD-2576D5.3		FUCA2
CTD-2576D5.4		FUNDC2P3
CTD-2583P5.1		FUS
CTD-2583P5.3		FZD5
CTD-2620I22.1		FZD7
CTD-2620I22.2		FZD9
CTD-2620I22.3		G6PC2
CTD-3037G24.3		GAD1
CTD-3037G24.4		AC008166.1
CTD-3088G3.4		GALNT13
CTD-3088G3.6		GALNT3
CTD-3088G3.8		GALNT5
CTD-3099C6.9		GAPDHP49
CTD-3126B10.1		GAPDHP59
CTD-3126B10.4		GAPDHP72
CTD-3141N22.1		GAPDHP73
CTD-3229J4.1		GARS
hsa-mir-3180-3		GATA3
hsa-mir-3180-4		GATSL1
LA16c-306E5.1		GATSL2
LA16c-306E5.3		GBAS
LA16c-321D4.1		GCA
LA16c-321D4.2		GCG		liraglutide, exenatide
LA16c-325D7.1		GCK
LA16c-325D7.2		GCSHP3
LA16c-352F10.1		GDI1
LA16c-360H6.2		GDI2P1
LA16c-360H6.3		GFRA1
LA16c-380H5.2		GGCT
LA16c-380H5.3		GHRHR		tesamorelin, sermorelin
LA16c-380H5.4		GINM1
LA16c-380H5.5		GJE1
LA16c-390H2.4		GLB1L
LL22NC03-22A12.12		GLI3
PDPK2		AC005540.3		CB-839
RN7SL522P		GLS		CB-839
RN7SL90P		GLULP6
RN7SL99P		GMPPA
RNU1-125P		GNAS
RP11-1021N1.1		GNB2L1
RP11-104C4.2		GNG5P1
RP11-109M19.1		GOLGA8G
RP11-109M19.2		GOLGA8F
RP11-109M19.3		GORASP2
RP11-109M19.4		GPBAR1
RP11-109M19.5		GPD2
RP11-10K17.3		GPR1
RP11-10K17.6		GPR141
RP11-1100L3.8		GPR155
RP11-1186N24.5		GPR55
RP11-1212A22.1		GRB10
RP11-124K4.1		AC110086.1
RP11-127I20.5		GRB14
RP11-127I20.7		GRM1		fasoracetam
RP11-14K2.1		GRN
RP11-14N9.2		GS1-124K5.11
RP11-152P23.2		GS1-124K5.4
RP11-164A6.1		GS1-278J22.2
RP11-165E7.1		GSTM3P2
RP11-165M1.2		GTDC1
RP11-165M1.3		GTF2H5
RP11-166B2.1		GTF2I
RP11-166B2.3		GTF2IP1
RP11-166B2.5		AC004851.1
RP11-166B2.7		GTF2IRD1
RP11-166B2.8		GTF2IRD1P1
RP11-185J20.2		GTF2IRD2
RP11-19H6.1		GTF2IRD2B
RP11-1H8.3		GTF2IRD2P1
RP11-20I23.1		GTF3C3
RP11-20I23.11		GULP1
RP11-20I23.13		GUSB
RP11-20I23.6		GUSBP10
RP11-20I23.7		GUSBP12
RP11-20I23.8		GUSBP6
RP11-243A14.1		H2AFV
RP11-243A14.2		H3F3AP4
RP11-243A14.3		HOXD-AS1
RP11-26O3.1		HAT1
RP11-276H1.2		HAUS6P1
RP11-276H1.3		HBS1L
RP11-279O17.1		HDLBP
RP11-279O17.2		HEBP2
RP11-279O17.3		HECA
RP11-27M24.1		HECW1
RP11-27M24.2		HECW1-IT1
RP11-27M24.3		HECW2
RP11-290D2.6		HERC2
RP11-295D4.1		HERPUD2
RP11-297M9.1		HIBADH
RP11-297M9.2		HIBCH
RP11-304L19.11		HIGD1AP4
RP11-304L19.12		HIP1
RP11-304L19.2		HIVEP2
RP11-304L19.4		HK1
RP11-304L19.5		HLA-DMB
RP11-304L19.8		HLA-DRA
RP11-318A15.7		HLFP1
RP11-382N13.1		HMGA1P7
RP11-382N13.2		HMGB1P13
RP11-382N13.3		HMGB1P17
RP11-382N13.4		HMGB1P27
RP11-382N13.5		HMGB1P3
RP11-382N13.6		HMGB1P4
RP11-396B14.2		HMGB1P9
RP11-418I22.2		HMGB3P19
RP11-419L9.1		HMGB3P20
RP11-420N3.2		HMGN1P19
RP11-432B6.3		HMGN1P6
RP11-433P17.1		HMGN2P30
RP11-433P17.2		HNMT
RP11-433P17.3		HNRNPA1P35
RP11-442H21.2		HNRNPA1P39
RP11-461A8.1		HNRNPA1P47
RP11-461A8.4		HNRNPA1P49
RP11-462G12.1		HNRNPA1P51
RP11-462G12.2		HNRNPA1P73
RP11-462G12.4		HNRNPA2B1
RP11-467M13.2		HNRNPA3
RP11-467M13.3		HNRNPA3P15
RP11-468I15.1		HNRNPCP2
RP11-473I1.10		HNRNPCP7
RP11-473I1.5		HNRNPDLP2
RP11-473I1.6		HNRNPF
RP11-473I1.9		HNRNPH1P1
RP11-473M20.11		HOTAIRM1
RP11-473M20.14		HOTTIP
RP11-473M20.16		HOXA-AS2
RP11-473M20.5		HOXA-AS3
RP11-473M20.7		HOXA1
RP11-473M20.9		HOXA10
RP11-483K5.2		HOXA10-AS
RP11-483K5.3		HOXA11
RP11-485G7.5		HOXA11-AS
RP11-485G7.6		HOXA13
RP11-490O6.2		HOXA2
RP11-509E10.1		HOXA3
RP11-517A5.4		HOXA4
RP11-517A5.5		HOXA5
RP11-517A5.6		HOXA6
RP11-517A5.7		HOXA7
RP11-545E8.1		HOXA9
RP11-552C15.1		HOXD-AS2
RP11-568A19.1		HOXD1
RP11-609N14.1		HOXD10
RP11-618P17.4		HOXD11
RP11-65J21.1		HOXD12
RP11-65J21.3		HOXD13
RP11-65J21.4		HOXD3
RP11-66H6.3		HOXD4
RP11-680G24.1		HOXD8
RP11-680G24.4		HOXD9
RP11-680G24.5		HSPA8P15
RP11-709D24.5		HSPA8P6
RP11-709D24.6		HSPA9P1
RP11-715J22.1		HSPD1
RP11-715J22.2		HSPD1P16
RP11-715J22.3		HSPE1
RP11-715J22.4		HSPE1-MOB4
RP11-715J22.6		HSPE1P21
RP11-719K4.3		HSPE1P26
RP11-719K4.6		HTR2B		risperidone, buspirone, blonanserin, asenapine, cariprazine, opipramol, fenfluramine/phentermine, chlorprothixene, doxepin, clomipramine, eletriptan, triflupromazine, epinastine, fenfluramine, quetiapine, nefazodone, mirtazapine, methysergide, dihydroergotamine, apomorphine, ergotamine
RP11-719K4.7		HTRA1
RP11-72I8.1		HUS1
RP11-77H9.2		ICA1L
RP11-77H9.5		ICOS
RP11-77H9.6		IDH1
RP11-77H9.8		IDH1-AS1
RP11-82O18.2		IFIH1
RP11-876N24.1		IFNGR1		interferon gamma-1b
RP11-876N24.2		IGF2BP3
RP11-876N24.4		IGF2R
RP11-876N24.5		IGFBP1
RP11-895K13.2		IGFBP2
RP11-916L7.1		IGFBP3
RP11-958N24.1		IGFBP5
RP11-958N24.2		IGHG3
RP11-95J11.1		IGKC
RP11-95P2.1		IGLC1
RP11-95P2.3		IGLC2
RP11-95P2.4		IGLC3
RP11-977G19.5		IGLC4
RP11-986E7.7		IGLC5
RP3-416H24.1		IGLJ2
RP3-430N8.11		IGLJ3
snoMe28S-Am2634		IGLJ4
snoU13		IGLJ5
U95743.1		IGLL5
Y_RNA		IHH
		IKZF1
		IKZF2
		IL20RA
		IL22RA2
		IMPDH1P10
		INHA
		INHBA
		INHBA-AS1
		INMT
		INMT-FAM188B
		INO80D
		INPP1
		INTS4L1
		INTS4L2
		IPCEF1
		IRS1
		ITGA4		natalizumab, vedolizumab
		ITGA6
		ITGAV		abciximab, CNTO 95, cilengitide
		ITGB6
		ITGB7		vedolizumab
		ITM2C
		IYD
		JAZF1
		JAZF1-AS1
		KANSL1L
		KATNA1
		KATNBL1P6
		KBTBD2
		KCNE4
		KCNH7		dextromethorphan/quinidine, procainamide, dofetilide, quinidine
		AC061961.2
		KCNJ3
		KCTD18
		KCTD7
		KIAA0087
		KIAA0895
		KIAA1586
		KIAA1715
		KIF5C
		KLF6
		KLF7
		KLF7-IT1
		KLHL23
		KLHL41
		KRT18P19
		KRT18P29
		KRT18P39
		KRT18P46
		KRT7
		KRT8P10
		KRT8P15
		KRT8P20
		KRT8P30
		KRT8P40
		KRT8P42
		KRT8P44
		KYNU
		L3MBTL3
		LAMA2
		LANCL1
		LANCL2
		LASP1
		LAT2
		LATS1
		LCMT1
		LDHAL6FP
		LGALS3BP
		LIMK1		dabrafenib, dabrafenib/trametinib
		LIN28AP1
		LINC00174
		LINC00265
		LINC00271
		LINC00326
		LINC00471
		LINC00473
		LINC00525
		AC122136.1
		AC122136.2
		LINC00607
		LINC00608
		LINC00957
		LINC01005
		LINC01010
		LINC01013
		LINC01090
		LINC01116
		LINC01117
		LINC01124
		AC005029.1
		AC068196.1
		AC006196.1
		AC005235.1
		AC108032.1
		AC020601.1
		AC009410.1
		AC093375.1
		AC016710.1
		AC016706.1
		AC079163.1
		AC062032.1
		AC023469.1
		AC023469.2
		AC092625.1
		AC104088.1
		AC104058.1
		AC114765.1
		AC114765.2
		AC114765.3
		AC067956.1
		AC093843.1
		AC068489.1
		AC013448.1
		AC013448.2
		AC009508.1
		AC073325.1
		AC073325.2
		AC092657.2
		AC004869.2
		AC004869.3
		AC003090.1
		LPA
		LPAL2
		LRP11
		AC012353.1
		AC078882.1
		LRP1B
		LRP2
		LSM5
		LTF
		LTV1
		LY75
		LY75-CD302
		LYPD6
		LYPD6B
		MAP2		estramustine
		MAP3K12
		MAP3K4
		MAP3K5
		MAP7
		MAPRE1P3
		AC069155.1
		2016-03-04
		2016-03-07
		MARCKSL1P2
		MARK2P13
		MARS2
		MAS1
		MBD5
		MCM7
		MDH1B
		MDH2
		MEAF6P1
		MED23
		MED28P3
		MESTP1
		METAP1D
		METTL21A
		METTL5
		METTL8
		MFF
		MFSD5
		MFSD6
		MIR10B
		MIR1200
		MIR1202
		MIR1245A
		MIR1258
		MIR1273C
		MIR1302-4
		MIR1471
		MIR148A
		MIR153-1
		MIR1913
		MIR196B
		MIR2355
		MIR26B
		MIR3129
		MIR3130-1
		MIR3132
		MIR3145
		MIR375
		MIR3914-1
		MIR3943
		MIR4283-1
		MIR4283-2
		MIR4444-2
		MIR4509-2
		MIR4509-3
		MIR4650-1
		MIR4650-2
		MIR4657
		MIR4773-2
		MIR4774
		MIR4776-2
		MIR548A2
		MIR548AE1
		MIR548AJ1
		MIR548F2
		MIR548H5
		MIR548N
		MIR550A1
		MIR550A2
		MIR550A3
		MIR561
		MIR562
		MIR590
		MIR933
		MIR3128
		MIR3131
		MIR3147
		MIR3668
		MIR3692
		MIR3918
		MIR3939
		MIR4268
		MIR4284
		MIR4437
		MIR4438
		MIR4439
		MIR4465
		MIR4466
		MIR4649
		MIR4651
		MIR4775
		MIR4777
		MIR4785
		MIR5702
		MIR5703
		MLF2
		MLK7-AS1
		MLXIPL
		MMADHC
		MOB4
		MOGAT1
		MOXD1
		MPC1
		MPLKIP
		MPP4
		MPP6
		MREG
		MRPL12
		MRPL18
		MRPL32
		MRPL42P3
		MRPL42P4
		MRPL44
		MRPL50P2
		MRPS17
		MRPS18BP2
		MRPS24
		MSTN		stamulumab
		MTCYBP4
		MTDH
		MTFR2
		MTHFD1L
		MTND1P2
		MTND1P27
		MTND1P4
		MTND2P19
		MTND2P20
		MTND2P23
		MTND2P4
		MTND2P6
		MTND3P2
		MTND3P9
		MTND4P13
		MTND4P2
		MTND4P22
		MTND4P23
		MTND4P28
		MTND4P29
		MTND4P3
		MTND4P30
		MTND4P4
		MTND4P5
		MTND5P24
		MTND5P25
		MTND5P30
		MTND5P31
		MTND5P6
		MTND5P7
		MTND6P11
		MTND6P9
		MTRF1L
		MTURN
		AC073069.2
		MTX2
		MVP
		MXRA8
		MYB
		MYB-AS1
		MYCT1
		MYH9
		MYL1
		MYL6
		MYL7
		MYL9
		MYO1B
		MYO1C
		MYO1G
		MYO3B
		NAB1
		NABP1
		NACAD
		NANOGP2
		NANOGP4
		NBEAL1
		NCAPD2P1
		NCF1
		NCF1B
		NCF1C
		NCKAP1
		NCL
		NCOR1P3
		NDUFB3
		NDUFS1
		NDUFS5P1
		NEB
		NECAP1P1
		NELFE
		TMEM194B
		NEUROD1
		AC006380.1
		AC006380.3
		NEUROD6
		NFE2L2		RTA 408
		NFE2L3
		NHEJ1
		NHP2P2
		NHSL1
		NIF3L1
		NMBR
		NMD3P1
		NMD3P2
		NME8
		NMI
		NMUR1
		NNMT		atorvastatin/niacin, nicotinic acid/pioglitazone, nicotinic acid, lovastatin/niacin
		NOD1
		NOP58
		NOSTRIN
		NOX3
		NPC1L1		ezetimibe/fluvastatin, atorvastatin/ezetimibe, ezetimibe/rosuvastatin, ezetimibe/fenofibrate, ezetimibe/simvastatin, ezetimibe
		NPFF
		NPM1P18
		NPM1P33
		NPM1P46
		NPPC
		NPSR1
		NPSR1-AS1
		NPVF
		NPY
		NR4A2
		AC007362.1
		AC007362.3
		NRP2
		NSUN5
		NSUN5P1
		NSUN5P2
		NT5C3A
		NTMT1
		NUDCD3
		NUP35
		NUP43
		NUPR1L
		NXPH2
		AC067961.1
		NYAP2
		OBSL1
		OGDH
		OLA1
		OLIG3
		OPRM1		acetaminophen/pentazocine, acetaminophen/caffeine/dihydrocodeine, aspirin/hydrocodone, aspirin/oxycodone, dihydrocodeine, aspirin/caffeine/propoxyphene, aspirin/butalbital/caffeine/codeine, aspirin/caffeine/dihydrocodeine, dextromethorphan/morphine, alvimopan, diphenoxylate, dihydromorphine, ethylmorphine, tapentadol, morphine/naltrexone, buprenorphine/naloxone, acetaminophen/aspirin/codeine, nal…
		OR2A4
		OR7E28P
		OR7E89P
		OR7E90P
		ORC2
		ORC4
		ORMDL1
		OSBPL3
		OSBPL6
		OSGEPL1
		OSGEPL1-AS1
		OSTCP1
		P4HB
		PABPC1P2
		PACRG
		PAIP2B
		AC008171.1
		PARD3B
		AL035697.1
		PARK2
		PAX3
		PBOV1
		PCBP2
		PCED1CP
		PCGEM1
		PCMT1
		PCMTD1P3
		PCYOX1
		PDCD4
		PDCL3P5
		PDE10A		aspirin/dipyridamole/telmisartan, triflusal, dipyridamole, aspirin/dipyridamole
		PDE11A		dyphylline, nitroglycerin, aminophylline, dipyridamole, tolbutamide, tadalafil, theophylline, pentoxifylline
		PDE1A
		AC006377.1
		PDE1C
		PDE6D
		PDE7B		dyphylline, nitroglycerin, aminophylline, anagrelide, milrinone, dipyridamole, ketotifen, tolbutamide, theophylline, pentoxifylline
		PDK1		dichloroacetic acid
		PECR
		PERP
		PEX3
		PEX7
		PFDN5
		PGAM2
		PGAP1
		PHACTR2
		PHB2
		PHBP1
		PHBP15
		PHBP4
		PHBP5
		PHKG1
		PHKG1P1
		PHKG1P2
		PHKG1P4
		PHOSPHO2
		PID1
		PIKFYVE
		PKD1L1
		PKIG
		PKP4
		PKP4P1
		PLA2R1
		PLAGL1
		PLCD4
		AC109589.1		quinacrine
		PLCL1		quinacrine
		PLEKHA3
		PLEKHA8
		PLEKHG1
		AC083900.1
		PLEKHM3
		PLG		tenecteplase, PLAT, tranexamic acid, aprotinin, 6-aminocaproic acid, reteplase
		PLS3
		PLXDC2
		PMS1
		PMS2P10
		PMS2P2
		PMS2P3
		PMS2P4
		PMS2P5
		PNKD
		PNLDC1
		PNRC1
		POLD2
		POLHP1
		POLM
		POLR2A
		POLR2J4
		POM121
		POM121C
		POM121B
		POM121L12
		POR		daunorubicin/tretinoin, cisplatin/doxorubicin/methotrexate, cisplatin/doxorubicin/ifosfamide/methotrexate, cisplatin/doxorubicin, carboplatin/doxorubicin, dacarbazine/doxorubicin, doxorubicin/ifosfamide, doxorubicin/streptozocin, dacarbazine/doxorubicin/ifosfamide, doxorubicin/tretinoin, nitazoxanide/peginterferon alfa-2a/ribavirin, nitazoxanide, doxorubicin, daunorubicin
		POSTN
		POU6F2
		POU6F2-AS1
		POU6F2-AS2
		PPIA		N-methyl-4-Ile-cyclosporin
		PPIB
		PPIF
		PPIG
		PPIL3
		PPIL4
		PPP1R14BP2
		PPP1R14C
		PPP1R17
		PPP1R1C
		PRKAG3
		PRKRA
		PRPF40A
		PRPF8
		PRPS1P1
		PRR13
		PRR15
		PRR18
		PRSS1
		PRSS3P1
		PSAP
		PSMA2
		PSMA2P3
		PSMB3P2
		PSMC1P2
		PSMD1		bortezomib/cladribine/rituximab, bortezomib/sorafenib, bortezomib/paclitaxel, bortezomib/dexamethasone, bortezomib/dexamethasone/doxorubicin, bortezomib/dexamethasone/lenalidomide, bortezomib/dexamethasone/thalidomide, bortezomib/prednisone, bortezomib/doxorubicin, bortezomib/vorinostat, bortezomib/thalidomide, bortezomib/rituximab, bortezomib/dexamethasone/rituximab, bortezomib
		PSMD13
		PSMD14
		PSME3
		PSPH
		PSPHP1
		PTCHD3P2
		PTH2R		PTH, raloxifene/teriparatide
		PTMA
		PTMS
		PTP4A1P1
		PTPRK
		PTPRN
		PURB
		QKI
		RAB32
		RABGEF1
		RAET1E
		RAET1E-AS1
		RAET1G
		RAET1K
		RAET1L
		RAET1M
		RALA
		RAMP3		pramlintide
		RAPGEF4
		RAPGEF4-AS1
		RAPH1
		RARG		etretinate, cytarabine/daunorubicin/tretinoin, idarubicin/mitoxantrone/tretinoin, arsenic trioxide/tretinoin, arsenic trioxide/daunorubicin/tretinoin, arsenic trioxide/gemtuzumab ozogamicin/tretinoin, daunorubicin/tretinoin, idarubicin/tretinoin, doxorubicin/tretinoin, arsenic trioxide/idarubicin/tretinoin, adapalene, isotretinoin, tazarotene, acitretin, tretinoin, alitretinoin, fenretinide
		RASA4CP
		RBM22P3
		RBM43
		RBM45
		RBMS1
		REPS1
		RESP18
		RFC2
		RFTN2
		RGS17
		RHBDD1
		RHBDD2
		RIF1
		RMND1
		RN7SKP106
		RN7SKP141
		RN7SKP152
		RN7SKP178
		RN7SKP179
		RN7SKP200
		RN7SKP213
		RN7SKP218
		RN7SKP245
		RN7SKP260
		RN7SKP268
		RN7SKP281
		RN7SKP283
		RN7SKP286
		RN7SKP289
		RN7SKP38
		RN7SKP42
		RN7SKP43
		RN7SKP75
		RN7SL124P
		RN7SL132P
		RN7SL173P
		RN7SL234P
		RN7SL265P
		RN7SL267P
		AC078851.1
		AC078851.2
		RN7SL283P
		RN7SL292P
		RN7SL366P
		RN7SL371P
		RN7SL377P
		RN7SL393P
		RN7SL408P
		RN7SL40P
		RN7SL423P
		RN7SL43P
		RN7SL455P
		RN7SL496P
		RN7SL499P
		RN7SL505P
		RN7SL625P
		RN7SL65P
		RN7SL670P
		RN7SL717P
		RN7SL753P
		RN7SL764P
		RN7SL807P
		RN7SL813P
		RN7SL820P
		RN7SL834P
		RN7SL83P
		RNA5SP105
		RNA5SP106
		RNA5SP107
		RNA5SP109
		RNA5SP110
		RNA5SP111
		RNA5SP112
		RNA5SP113
		RNA5SP114
		RNA5SP115
		RNA5SP116
		RNA5SP117
		RNA5SP118
		RNA5SP119
		RNA5SP120
		RNA5SP121
		RNA5SP218
		RNA5SP219
		RNA5SP220
		RNA5SP221
		RNA5SP222
		RNA5SP223
		RNA5SP224
		RNA5SP225
		RNA5SP226
		RNA5SP228
		RNA5SP229
		RNA5SP230
		RNA5SP231
		RNA5SP232
		RNA5SP233
		RNASET2
		RND3
		RNF25
		RNU1-133P
		RNU1-14P
		RNU1-33P
		RNU1-93P
		RNU2-21P
		RNU2-29P
		RNU2-9P
		RNU4-18P
		RNU4-7P
		RNU5E-9P
		RNU6-1001P
		RNU6-1006P
		RNU6-1027P
		RNU6-1029P
		RNU6-1045P
		RNU6-1052P
		RNU6-1080P
		RNU6-1085P
		RNU6-1091P
		RNU6-1097P
		RNU6-1103P
		RNU6-1125P
		RNU6-1126P
		RNU6-1198P
		RNU6-1206P
		RNU6-1222P
		RNU6-1229P
		RNU6-1247P
		RNU6-1254P
		RNU6-1275P
		RNU6-1290P
		RNU6-1335P
		RNU6-136P
		RNU6-153P
		RNU6-169P
		RNU6-182P
		RNU6-229P
		RNU6-241P
		RNU6-268P
		RNU6-293P
		RNU6-300P
		RNU6-302P
		RNU6-312P
		RNU6-313P
		RNU6-31P
		RNU6-326P
		RNU6-360P
		RNU6-388P
		RNU6-389P
		RNU6-417P
		RNU6-427P
		RNU6-436P
		AC005686.1
		RNU6-438P
		RNU6-451P
		RNU6-474P
		RNU6-546P
		RNU6-565P
		RNU6-575P
		RNU6-580P
		RNU6-5P
		RNU6-601P
		RNU6-613P
		RNU6-619P
		RNU6-624P
		RNU6-627P
		RNU6-629P
		RNU6-642P
		RNU6-651P
		RNU6-664P
		RNU6-692P
		RNU6-715P
		RNU6-730P
		RNU6-762P
		RNU6-763P
		RNU6-766P
		RNU6-786P
		RNU6-813P
		RNU6-824P
		RNU6-832P
		RNU6-861P
		RNU6-904P
		RNU6-912P
		RNU6-932P
		RNU6-959P
		RNU6-964P
		RNU6-96P
		RNU6-973P
		RNU6-979P
		RNU6-989P
		RNU6ATAC14P
		RNU6ATAC19P
		RNU7-104P
		RNU7-143P
		RNU7-147P
		RNU7-148P
		RNU7-152P
		RNU7-157P
		RNU7-2P
		RNU7-35P
		RNU7-3P
		RNU7-45P
		RNU7-9P
		RNY4P19
		RNY4P20
		ROBO2P1
		RP9
		RP9P
		RPE
		RPEP5
		RPL17P12
		RPL21P32
		RPL21P38
		RPL21P66
		RPL21P67
		RPL23AP35
		RPL23AP46
		RPL23P4
		RPL30P2
		RPL31P15
		RPL31P35
		RPL35AP3
		RPL35P4
		RPL35P5
		RPL37A
		RPL41P2
		RPL5P21
		RPL5P7
		RPL5P8
		AC064865.1
		RPL6P5
		RPL7AP38
		RPL7L1P10
		RPL7L1P2
		RPL7L1P3
		RPL7L1P9
		RPL7P14
		RPL7P31
		RPL7P61
		RPLP0P7
		RPN1
		RPRM
		RPS10P14
		RPS12
		RPS17P13
		RPS17P8
		RPS18P9
		RPS27P16
		RPS2P32
		RPS3AP23
		RPS3AP24
		RPS4XP8
		RPS6KA2
		RPS6KA2-AS1
		RPS6KA2-IT1
		RPS6P2
		RPSAP42
		RQCD1
		RSL24D1P3
		RSPH3
		RUFY4
		RWDD4P2
		S100A11P2
		S100P
		SAMD3
		SAMD5
		SASH1
		SATB2
		SATB2-AS1
		SBDS
		SBDSP1
		SCAF8
		SCARNA16
		SCG2
		SCML2P2
		SCN1A		articaine/epinephrine, articaine, chloroprocaine, epinephrine/prilocaine, epinephrine/lidocaine, phenacemide, fosphenytoin, phentermine/topiramate, phenytoin, prilocaine, lamotrigine, lidocaine, riluzole, penicillin G/procaine, phenazopyridine, zonisamide, ropivacaine, procaine, permethrin, topiramate
		SCN2A		riluzole, zonisamide
		SCN3A		riluzole, zonisamide
		SCN7A		riluzole
		SCN9A		bupivacaine/lidocaine, epinephrine/lidocaine, lidocaine, riluzole, zonisamide
		SCRN1
		SCRN3
		SDPR
		SEC61G
		SEC62
		SEC62-AS1
		SEPHS1P1
		SEPHS1P6
		2016-09-14
		2016-09-07
		SEPT7P2
		SEPT7P3
		SEPT7P4
		SEPT7P5
		2016-09-09
		SERAC1
		SERPINB6
		SERPINE2
		AC093911.1
		SESTD1
		SF3B1
		SF3B5
		SFRP4
		SFT2D1
		SFXN1
		SGK1
		SGOL2
		SGPP2
		SH3BGRL
		SHPRH
		SHROOM1
		SKAP2
		SKP1P1
		SLC11A1
		SLC16A14
		SLC18B1
		SLC19A3
		SLC22A1
		SLC22A2
		SLC22A3
		SLC23A3
		SLC25A10
		SLC25A12
		SLC25A1P2
		SLC25A1P3
		SLC25A5P3
		SLC25A5P5
		SLC29A4P1
		SLC29A4P2
		SLC2A12
		SLC35D3
		SLC38A11
		SLC39A10
		SLC40A1
		SLC4A10
		SLC4A3
		SMARCA2
		SMARCAL1
		SMLR1
		SNAI1P1
		SNHG15
		SNORA1
		SNORA14A
		SNORA15
		SNORA20
		SNORA22
		SNORA25
		SNORA27
		SNORA29
		SNORA31
		SNORA33
		SNORA4
		SNORA41
		SNORA43
		SNORA48
		SNORA51
		SNORA5A
		SNORA5B
		SNORA5C
		SNORA63
		SNORA70
		SNORA70F
		SNORA72
		SNORA75
		SNORA77
		SNORD100
		SNORD101
		SNORD11
		SNORD112
		SNORD11B
		SNORD20
		SNORD28
		SNORD51
		SNORD56
		SNORD65
		SNORD70
		SNORD81
		SNORD82
		SNRPEP6
		SNRPGP8
		SNX10
		SNX22
		SNX2P2
		SNX9
		SOD2
		SP1
		SP100
		SP110
		SP140
		SP140L
		SP3
		SP5
		SP7
		SP9
		SPAG16
		SPARC
		SPATA3
		SPATA3-AS1
		SPATS2L
		SPC25
		SPDYE1
		SPDYE7P
		SPDYE8P
		SPEG
		SPHKAP
		SPOPL
		SRP72P2
		SSB
		SSFA2
		SSR1P1
		SSR4
		ST13P2
		STAG3L1
		STAG3L2
		STAG3L3
		STAG3L4
		STAM2
		STARD3NL
		STAT1
		STAT4
		STK11
		STK11IP
		STK16
		STK17A
		STK17B
		STK31
		STK36
		STK39
		STRADB
		STX11
		STX1A
		STX7
		STXBP5
		STXBP5-AS1
		STYXL1
		SUGCT
		SULF2
		SUMF2
		SUMO1
		SUMO2P14
		SUMO2P3
		SUMO4
		SUN3
		SUPT6H
		SYN1
		SYN3
		SYNE1
		SYNE1-AS1
		SYNJ2
		SYNJ2-IT1
		SYTL3
		T
		TAAR1		methamphetamine, amphetamine
		TAAR2
		TAAR3
		TAAR4P
		TAAR5
		TAAR6
		TAAR7P
		TAAR8
		TAAR9
		TAB2
		TAF15
		TAGAP
		TANC1
		TANK
		TARBP2
		TATDN2P2
		TAX1BP1
		TBL2
		TBPL1
		TBR1
		TBRG4
		TBX20
		TCF21
		TCF25
		TCP1
		TCP1P1
		TDGF1P2
		TEX41
		TFB1M
		TFPI		dalteparin
		THBS1
		THSD7B
		TIAM2
		TIMM8AP1
		TIMP1
		TIMP3
		TLK1
		TM4SF20
		TMBIM1
		TMED4
		TMEFF2
		TMEM120A
		TMEM141
		TMEM169
		TMEM181
		TMEM198
		AL137251.1
		TMEM200A
		TMEM237
		TMEM242
		TMEM244
		TMEM248
		TMEM256P2
		TMSB4XP3
		TNFAIP3
		TNFAIP6
		TNKS2
		TNP1
		TNRC18P2
		TNRC18P3
		TNS1
		TNS3
		TOMM7
		TPBG
		TPM3P4
		TPM3P8
		TPPP
		TPST1
		TPT1P2
		TPT1P4
		TPT1P7
		TRA2A
		TRAF7
		TRAK2
		TRGC1
		TRGC2
		TRGJ1
		TRGJ2
		TRGJP
		TRGJP1
		TRGJP2
		TRGV1
		TRGV10
		TRGV11
		TRGV2
		TRGV3
		TRGV4
		TRGV5
		TRGV5P
		TRGV6
		TRGV7
		TRGV8
		TRGV9
		TRGVA
		TRGVB
		TRIL
		TRIM28
		TRIM50
		TRIM60P16
		TRIM60P17
		TRIM60P18
		TRIM73
		TRIM74
		TRIP12
		TRPC4AP
		TTC21B
		TTC21B-AS1
		TTC30A
		TTC30B
		TTC4P1
		TTLL4
		TTN
		TTN-AS1
		TUBA4A		epothilone B, colchicine/probenecid, larotaxel, eribulin, davunetide, vintafolide, milataxel, cevipabulin, cabazitaxel, gemcitabine/paclitaxel, docetaxel/prednisone, capecitabine/docetaxel, paclitaxel/trastuzumab, cabazitaxel/prednisone, cyclophosphamide/prednisone/vincristine, docetaxel/hydrocortisone, cyclophosphamide/docetaxel, gemcitabine/vinorelbine, cyclophosphamide/daunorubicin/imatinib/pr…
		TUBA4B
		TUBB4BP7
		TUBB8P2
		TUBBP6
		TUBG1P
		TULP4
		TXLNB
		TXNP5
		TYW1
		TYW1B
		TYW5
		UBA1
		UBBP1
		UBBP3
		UBC
		UBE2B
		UBE2D4
		UBE2E3
		UBE2V1P6
		AC009969.1
		UBQLN4P2
		UBR3
		UBTF
		ULBP1
		ULBP2
		ULBP3
		UNC80
		UPP1
		UPP2
		UPP2-IT1
		URGCP
		URGCP-MRPS24
		USP22
		USP37
		UST
		UTRN
		VCL
		VDAC1P8
		VIL1
		VIP
		VKORC1L1		vitamin K3
		VN1R25P
		VN1R28P
		VN1R31P
		VN1R32P
		VN1R33P
		VN1R34P
		VN1R35P
		VN1R36P
		VN1R37P
		VN1R38P
		VN1R40P
		VN1R42P
		VNN1
		VNN2
		VNN3
		VOPP1
		VPS26A
		VPS37D
		VPS41
		VSTM2A
		VTA1
		VWC2
		VWC2L
		VWC2L-IT1
		WBSCR16
		WBSCR17
		WBSCR22
		WBSCR27
		WBSCR28
		WDFY1
		WDR12
		WDR34
		WDR75
		WDSUB1
		WIPF1
		WIPF3
		WNT10A
		WNT6
		WTAP
		XBP1
		AC092601.1
		XIRP2
		XIRP2-AS1
		XRCC5
		YAE1D1
		YAP1P1
		YKT6
		YWHAEP1
		YWHAEP5
		YY1P2
		ZBTB2
		ZBTB8OSP2
		ZC2HC1B
		ZC3H12D
		ZC3H15
		ZC3H6
		ZDBF2
		ZDHHC11
		ZDHHC11B
		ZDHHC14
		ZEB2
		ZEB2-AS1
		ZFAND2B
		ZFAS1
		ZMIZ1
		ZMIZ2
		ZNF107
		ZNF117
		ZNF138
		ZNF142
		ZNF267
		ZNF273
		ZNF385B
		ZNF419
		ZNF451
		ZNF479
		ZNF679
		ZNF680
		ZNF713
		ZNF716
		ZNF727
		ZNF733P
		ZNF734P
		ZNF736
		ZNF740
		ZNF746
		ZNF767
		ZNF773
		ZNF804A
		ZNF90P3
		ZNF92
		ZNRF2
		ZNRF2P1
		ZNRF2P2
		ZPBP
		ZSWIM2
		5S_rRNA
		7SK
		AC003005.4
		AC003985.1
		AC004009.3
		AC004016.1
		AC004016.2
		AC004079.1
		AC004129.7
		AC004129.9
		AC004166.6
		AC004453.8
		AC004485.3
		AC004520.1
		AC004540.4
		AC004540.5
		AC004549.6
		AC004593.3
		AC004691.5
		AC004692.4
		AC004692.5
		AC004837.3
		AC004837.4
		AC004837.5
		AC004854.4
		AC004854.5
		AC004870.3
		AC004870.4
		AC004870.5
		AC004878.2
		AC004878.3
		AC004878.5
		AC004878.6
		AC004878.7
		AC004878.8
		AC004899.1
		AC004899.3
		AC004901.1
		AC004920.2
		AC004920.3
		AC004938.5
		AC004947.2
		AC004951.5
		AC004951.6
		AC004985.12
		AC004987.10
		AC004987.9
		AC004988.1
		AC005013.1
		AC005013.5
		AC005017.2
		AC005022.1
		AC005027.3
		AC005037.1
		AC005037.2
		AC005037.3
		AC005037.4
		AC005037.6
		AC005042.2
		AC005042.3
		AC005042.4
		AC005042.5
		AC005102.1
		AC005105.2
		AC005154.6
		AC005154.7
		AC005154.8
		AC005160.3
		AC005162.4
		AC005162.5
		AC005189.6
		AC005488.1
		AC005488.11
		AC005493.1
		AC005537.2
		AC005539.2
		AC006001.1
		AC006014.1
		AC006014.10
		AC006014.7
		AC006014.8
		AC006022.4
		AC006023.8
		AC006024.4
		AC006026.1
		AC006026.10
		AC006026.12
		AC006026.13
		AC006026.9
		AC006033.22
		AC006195.2
		AC006455.1
		AC006460.2
		AC006480.1
		AC006960.5
		AC006960.7
		AC006978.6
		AC006994.1
		AC006994.2
		AC006994.3
		AC006995.8
		AC007036.4
		AC007036.5
		AC007036.6
		AC007038.7
		AC007163.10
		AC007163.11
		AC007163.3
		AC007163.6
		AC007163.8
		AC007163.9
		AC007242.1
		AC007255.8
		AC007256.5
		AC007272.1
		AC007272.3
		AC007277.3
		AC007279.2
		AC007282.6
		AC007283.4
		AC007283.5
		AC007285.6
		AC007285.7
		AC007319.1
		AC007349.4
		AC007349.5
		AC007349.7
		AC007358.1
		AC007364.1
		AC007383.3
		AC007383.4
		AC007383.6
		AC007394.3
		AC007405.4
		AC007405.6
		AC007405.8
		AC007435.1
		AC007551.1
		AC007551.2
		AC007551.3
		AC007556.3
		AC007557.1
		AC007557.2
		AC007557.3
		AC007557.4
		AC007559.1
		AC007563.1
		AC007563.3
		AC007563.4
		AC007563.5
		AC007652.1
		AC007677.2
		AC007679.1
		AC007679.3
[truncated: 1,101 more rows]

## Sheet: WebGestalt
	WebGestalt	adjusted p-val
Triple Negative	Gene Expression	3.59e-06
	Alpha9 beta1 integrin signaling events	1.52e-05
	EGF receptor (ErbB1) signaling pathway	1.52e-05
	Nectin adhesion pathway	1.52e-05
	Glypican pathway	1.52e-05
	Syndecan-1-mediated signaling events	1.52e-05
	PDGFR-beta signaling pathway	1.52e-05
	PDGF receptor signaling network	1.52e-05
	Signaling events mediated by focal adhesion kinase	1.52e-05
	IL5-mediated signaling events	1.52e-05
ER+	Integrin family cell surface interactions	1.98e-11
	Beta1 integrin cell surface interactions	2.57e-10
	TRAIL signaling pathway	4.27e-09
	Proteoglycan syndecan-mediated signaling events	2.34e-08
	Glypican 1 network	3.85e-08
	Endothelins	3.85e-08
	Syndecan-1-mediated signaling events	3.85e-08
	Sphingosine 1-phosphate (S1P) pathway	3.85e-08
	Internalization of ErbB1	3.9e-08
	Plasma membrane estrogen receptor signaling	3.9e-08
HER2+	Beta1 integrin cell surface interactions	3.16e-08
	Integrin family cell surface interactions	3.16e-08
	LKB1 signaling events	1.44e-07
	Proteoglycan syndecan-mediated signaling events	4.25e-07
	GMCSF-mediated signaling events	6e-07
	mTOR signaling pathway	6e-07
	Internalization of ErbB1	6e-07
	Arf6 signaling events	6e-07
	PDGF receptor signaling network	6e-07
	Signaling events mediated by Hepatocyte Growth Factor Receptor (c-Met)	6e-07
Tumor-specific circRNAs common to TN, ER+ and HER2+ subtypes	Platelet activation, signaling and aggregation	0.0043
	Integrin family cell surface interactions	0.0043
	Hemostasis	0.0043
	Beta1 integrin cell surface interactions	0.0043
	Platelet degranulation	0.0043
	Plasma membrane estrogen receptor signaling	0.0065
	Glypican 1 network	0.0065
	Glypican pathway	0.0065
	Endothelins	0.0065
	TRAIL signaling pathway	0.0065
